# Supplementary material for: An Ocean of Opsins
Source: Genome Biol Evol. 2025 Nov 4;17(11):evaf189. doi: 10.1093/gbe/evaf189 (PMC12584886; doi:10.1093/gbe/evaf189)
Supplement: evaf189_Supplementary_Data [file evaf189_supplementary_data.zip]

Archive with 10 entries (10 files):
- File_S2.fasta
- File_S3.fasta
- File_S4.xlsx
- File_S5.xlsx
- File_S6.rar
- Figure_S1.png
- Figure_S2.pdf
- Figure_S3.pdf
- Figure_S4.pdf
- File_S1.fasta
