# Supplementary material for: An Ocean of Opsins
Source: Genome Biol Evol. 2025 Nov 4;17(11):evaf189. doi: 10.1093/gbe/evaf189 (PMC12584886; doi:10.1093/gbe/evaf189)
Supplement: evaf189_Supplementary_Data [file evaf189_supplementary_data.zip › File_S2.fasta]

>MeioTranscriptc76562_g1_i1_g_5
------------------------------------------------------------
------------------------------------------------------------
------------------------------------NTLAAIALDRWYVIRNSIKRKKMS
KRGALMALVVVWVWCGAWCVPPFIGW---AAEGFMTTCSFDYVTQKMSARYFVLGMFLCC
FFFPMCIIIASYYSIVRVVLKQRAEMRRQARRMNAQKMR--YDNKTRTVELKTAKVTATL
VGLYVFAWTPYAVVSMLGYTGNLRLLTPIASQLPAIFAKTAAIYNPIVYALNY-------
----------------------------------------
>Priapulus5112684_1466_10668
------------------------------------------------------------
---------VGV------------------------------------------------
------QCL-------------------------GPRDLSA------------------S
KRCIVVALVVVWVWCGAWCVPPFIGW---AAEGFMTTCSFDYVTQKMSARYFVLGMFLCC
FFFPMCIIIASYYSIVRVVLKQRAEMRRQARRMNAQKMR--YDNKTRTVELKTAKVTATL
VGLYVFAWTPYAVVSMLGYTGNLRLLTPIASQLPAIFAKTAAIYNPIVYALNYPPFKEAL
SERLP---CM------------------------------
>AFM75824_onychopsin_Euperipato
-------------------------------------------------DLM--------
------HFIFGLSI-VLGIFSVIGNFSVMWVFSGIKGLRTPSNLFIINLAFSDFMMMATN
FPIYVYNSY-QTQWAFGSLVCEIYGFCGAFFGTLSIVTMAVISVDRYYVIVKPFVRK-MN
HTRASGIIAGVWIYVLAWCIPPFLGWNAYVVEGFLTTCSFDYLSQDIFNRAFVFGLFIGA
YAFPLAVIVYCYFYIVKEVAKHEAEFKKKAKEMNVASLRGNEEFMKKRREIKTAKIALSI
IFLWVFAWTPYAAVALMGVFTDQSKITPLLSQLPAVFAKTASVYNPLVYAISHPKFRAGL
RKKLPWLTC-------------------------------
>CCP46946_onychopsin_Euperipato
-------------------------------------------------DLM--------
------HFIFGLSI-VLGIFSVIGNFSVMWVFSGIKALRTPSNLFIINLAFSDFMMMATN
FPIYVYNSY-KTQWAFGSLVCEIYGFCGAFFGTLSIVTMAVISVDRYYVIVKPFVRK-MN
HTRASGIIAGVWIYVLAWCIPPFLGWNAYVVEGFLTTCSFDYLSQDIFNRAFVFGLFIGA
YAFPLSVIVYCYFYIVKEVAKHEAEFKKKAKEMNVASLRGNEEFMKKRREIKTAKIALSI
IFLWIFAWTPYAAVALMGVFTDQSKITPLLSQLPAVFAKTASVYNPLVYAISHPKFRAGL
RKKLPWLTC-------------------------------
>AFM43710_onychopsin_Phalloceph
-------------------------------------------------DLM--------
------HFIFGLSV-VLGIFSVIGNFSVMWVFSGIKGLRTPSNLFIINLAFSDFMMMATN
FPIYVYNSY-KTQWSFGSLVCEIYGFCGAFFGTLSIVTMAVISVDRYYVIVKPFVRK-MN
HTRASGIIAGVWIYVLAWCLPPFLGWNAYVVEGFLTTCSFDYLSQDLFNRAFVFGLFIGA
YAFPLSVIVYCYFYIVKEVAKHEAEFKKKAKEMNVASLRGNEEFMKKRREIKTAKIALSI
IFLWVFAWTPYAAVALMGVFTDQSKITPLLSQLPAVFAKTASVYNPLVYAISHPKFRAGL
RKKLPWLTC-------------------------------
>AFM43712_onychopsin_Ooperipatu
-------------------------------------------------DLM--------
------HFIFGLSI-VLGLFSVIGNFAVMWVFSGIKGLRTPSNLFIINLAFSDFMMMATN
FPIYVYNSY-RTQWSFGSLVCEIYGFCGAFFGTLSIMTMAVISIDRYYVIVKPFVRK-MN
HTRASGIIAGVWIYVLAWCLPPFIGWNAYVVEGFLTTCSFDYLSQDLFNRAFVFGLFIGA
YAFPLAVIVYCYFYIVKEVAKHEAEFKKKAKEMNVASLRGNEEFMKKRREIKTAKIALSI
IFLWVFAWTPYAAVALMGVFTDQSKITPLLSQLPAVFAKTASVYNPLVYAISHPKFRAGL
RKKIPWLTC-------------------------------
>AFM75825_onychopsin_Epiperipat
-------------------------------------------------ELM--------
------HFIFGLSI-FLGILSVIGNFLVMWIFGGTKGLRTPSNIFVINLAFSDFMMMATN
FPVYVYNSY-YQHWALGSFICEIYGFCGAFFGTLSIVTMAVISIDRYYVIVKPFVRK-MN
HTKATFIVAGVWIYVLAWCLPPFFGWNAYVPEGFLTTCSFDSLSDGFYNKAFVFGLFLGA
YALPLSIILYCYFYIFKEVAKHEAEFKRKAKEMNVASLRGNEEFMKKRREIKTAKIAFSI
IFLWIFAWTPYAVVALMGVFTDHSKITPLVSNLPAVFAKTAAVYNPIVYAISHPKFRSAL
RKKLPWLTC-------------------------------
>AFM43711_onychopsin_Eoperipatu
-------------------------------------------------ELM--------
------HFIFGLCI-FLGILSVVGNFFVMWIFAGTKSLRTPSNIFVINLAFSDFMMMATN
FPIYVYNSY-FKYWALGPFVCEIYGFCGAFFGTLSIVTMAVISVDRYYVIVKPFIRK-MN
RNRAIAIIASVWIYVLAWCLPPFFGWNAYVPEGFLTTCSFDSLSEGFYNRAFVFGLFMGA
YVLPLTIILYCYFYIFKEVAKHEAEFKKKAKEMNVASLRGNEEFMKKRREIKTAKIALTI
IFLWIFAWTPYAVVALMGIFTDHSKITPLVSNLPAVFAKTASVYNPIVYAISHPKFRSAL
RKKFPWLIC-------------------------------
>MZ277578_Paramacrobiotus_ropsin_II2
------------------------------------------------------------
----------------------YGESA---------------------------------
CTRLRLSAT-RPEWQTRSSRCS-----------------------------KPFLKSAMT
RERAKLAIACVWTYALS-ALQRLVTVSVKVLEGFLTTCTFDYLDTSPSSRSFIFSMFCGA
YVASLLTIIACYLLIIWEVYRHAKKFKAAASR-TASGKAKNEEEVKKKKEVKTAKIAALI
IACWVLAWTPYAIVALMGIATNGTLLTPIASQLPALFCKTAAVYNPI-------------
----------------------------------------
>MZ277579_Paramacrobiotus_ropsin_II2
------------------------------------------------------------
------------------------------------------------------------
------------------------------------------------------------
-----------------------------VLEGFLTTCTFDYMDSSPASRAFIFAMFCGA
YVAPLLTIIVSYVLIIWEVYRHAKQFKQAANR-TANKNKANEEQVKQKKEIKTAKIAAVI
ITCWVLAWTPYAIVALLGIATNGSLLTPIASQLPALFCKTAAVYNPI-------------
----------------------------------------
>MZ277581_Paramacrobiotus_ropsin_II
------------------------------------------------------------
------------------------------------------------------------
------------------------------------------------------------
-------------------LPR--CYCTQVLEGFLTTCTFDYLDPSYESRAFIFSMFIGA
YVAPLSAIILCYLLIIWEVYRHAKKFKRAASNMKAGGNKGNEDQLKQKKEVKTAKIAAII
IACWVSAWTPYAAVSLIGIATTGSLLTPIASQLPALFAKSAAVYNPI-------------
----------------------------------------
>MZ277597_Dactylobiotus_ropsin_II1
------------------------------------------------------------
------------------------------------------------------------
------------------------------------------------------------
-----------------------------VLEGFLTTCTFDYLDQSEANRIFIFAMTIGA
YVAPLSAILICYALIIWEVKVHADKFKKAASNMKVGANKANEEMNKQKKEVKTAKIAAII
IACWTIAWTPYAAVAMMGIASDGSYLTPIASQLPAIFAKSAAVYNPI-------------
----------------------------------------
>MZ277596_Macrobiotus_ropsin_II1
------------------------------------------------------------
------------------------------------------------------------
------------------------------------------------------------
-----------------------------VLEGFLTTCTFDYLDPSYDSRAFIFSMFCGA
YVAPLSAITICYLFIVWEVFAHSRKFKKAATKLKVTDKKGNEEVKSHKKEVKTAKIAAII
IGCWSAAWTPYAVVALMGIATDGSYLTPIASQLPALFAKSAAVYNPI-------------
----------------------------------------
>MZ277593_Macrobiotus_ropsin_II1
------------------------------------------------------------
------------------------------------------------------------
------------------------------------------------------------
------------------------------RQSRREPCFF--------SRSFIFAMFIGA
YVVPLSSIILCYMFIVWEVFAHARKFKRAASQMKIDKNKANEELKSHKKEVKTAKIAAII
IGCWCVAWTPYAIVALLGIRTDGSYLTPIASQLPALFAKTAAVYNPI-------------
----------------------------------------
>MZ277595_Macrobiotus_ropsin_II1
------------------------------------------------------------
------------------------------------------------------------
------------------------------------------------------------
------------------------------RQSRREPCFF--------SRAFIFAMFIGA
YVVPLSSIILCYMFIVWEVFAHARKFKRAASQMKIDKNKANEELKSHKKEVKTAKIAAII
IGCWCVAWTPYAIVALLGIGTDGSYLTPIASQLPALFAKTAAVYNPI-------------
----------------------------------------
>MZ277599_Macrobiotus_ropsin_II1
------------------------------------------------------------
------------------------------------------------------------
------------------------------------------------------------
------------------------------RQSRREPCFF--------SRAFIFAMFIGA
YVVPLSSIILCYMFIVWEVFAHARKFKRAASQMKIDKNKANEELKSHKKEVKTAKIAAII
IGCWCVAWTPYAIVALLGIGTDGSYLTPIASQLPALFAKTAAVYNPI-------------
----------------------------------------
>MZ277580_Paramacrobiotus_ropsin_II1
------------------------------------------------------------
------------------------------------------------------------
------------------------------------------------------------
-------------------------------------CSFDYMDSSKASRAFIFAMFCGV
YVVPLLTIVVCYVFIIREIYRHGKNFAQTASR---RGIRAEKRQIKHRKEVQTAKVAAVI
VVCWAMAWTPYAIVALIGIATDGALVTPLASQIPAIFAKAATVYNPI-------------
----------------------------------------
>MZ277615_Acutuncus_ropsin_II1
------------------------------------------------------------
------------------------------------------------------------
------------------------------------------------------------
-----------------------------VLEGFLTTCSFDYLDPSLESRIFIFAMCIGA
FVAPLGIIILCYLLIIYEVHTHSKKFKRAASDLKGSAQKKNDESAKKKKEVQTAKIACTI
TICWVVAWTPYAIVAIMGISFERAWLTPLVSQLPALFAKTAAVYNPL-------------
----------------------------------------
>Hypsibius_dujardini_Hd_r_opsin
------------------------------------------------------------
---YVWHLTLAVII-ILGVISISGNAAVIYIFCSTRGLRNPSNALIVNLAISDFAMMITM
CPMYFLSSL-QEKWIFGREACRFYGFCGALFGTVSIITIAAIAVDRYLVICKPFLRSTMT
RERAKFAIAFVWLYSLGWAAPPLCGVSNYVLEGFLTTCSFDYLDPSSESRIFIFTMFIGA
YVAPLSIIIISYLLIVYEVYAHSKKFKKAASKMKGAAQKQNDELAKKKKEIQTAKIACTI
TICWTAAWTPYAMVALMGIGSGHAWLSPILSQLPALCAKTAAVYNPL-------------
----------------------------------------
>BV898_10375_t01_hypsibius_dujardini_nhd315_core_32_85_1_cds_ropsin_F1_ropsinKM086335
-------LKM----------ELY--------DSYPETST---IFAPEMKDLIPLHWYTFP
QPSYVWHLTLAVII-ILGVISISGNAAVIYIFCSTRGLRNPSNALIVNLAISDFAMMITM
CPMYFLSSL-QEKWIFGREACRFYGFCGALFGTVSIITIAAIAVDRYLVICKPFLRSTMT
RERAKFAIAFVWLYSLGWAAPPLCGVSNYVLEGFLTTCSFDYLDPSSESRIFIFTMFIGA
YVAPLSIIIISYLLIVYEVYAHSKKFKKAASKMKGAAQKQNDELAKKKKEIQTAKIACTI
TICWTAAWTPYAMVALMGIGSRHAWLSPILSQLPALCAKTAAVYNPLVYAISHPKYRDAL
KKIFPFLICIK--SPDE------EKGTS------------
>MZ277616_Ramazzottius_ropsin_II1_g10358
---------------------------------SPTTETLVVSYAPEVRELIHAHWFLYP
PPSYAWHLALAVIV-VLAFISVTGNAAVVYIFAVTKALRNPSNALIVNLAISDFMMMATN
CPPYFFSSL-QGRWIFGKEACRFYGFCGALFGGVSILTMAAIAVDRYLVICKPFLKSAMT
RQRAKFGVLAVWTYALCWAIPPLWGVNNYVLEGFLTTCTFDYLDPRDKSRIFVFSMFIGN
YVTPLSIIMICYSMIVWEVYSQRKKFKKAANNLKKNNPKSNEDEAKQRKEIQTAKIAVVI
TALWLFSWTPYATVALIGIGTDGTLLTPVVSQIPALFCKFAAVYNPIVYAVSHPRYRQAL
RKHFPFLLCIR--DTET------DKQA-------------
>MZ277594_Macrobiotus_ropsin_II1
------------------------------------------------------------
------------------------------------------------------------
------------------QSCL--------------------------------------
----------------------------HICDVLWSVCKC-----TPKPIIFTFRASVPL
QVAPLSTICCCYIFIVWEVFSHARKFKKAATKMKVAGSKGNQEEKAHKREVKTAKIAAVI
IGCWCIAWTPYAVVALIGIGTDGSYLTPIASQLPALFAKSAAVYNPI-------------
----------------------------------------
>MZ277571_Acutuncus_ropsin_III1
------------------------------------------------------------
------------------------------------------------------------
------------------------------------------------------------
----------FFFQ---------------VLEGFLTTCSFDYLDPSTSSRGFILAMCIGA
YAAPLLLIAMAYTHITWKVHIYSKRFRGSASPKKESQKKPKKMSRSMKREISTAKITFLV
VMCWTIAWTPYAMVALIGIAGYSSALSPLTAQLPALFAKTAAVYNPF-------------
----------------------------------------
>MZ277575_Acutuncus_ropsin_III1
------------------------------------------------------------
------------------------------------------------------------
-----------------AKVLR--------------------------------------
---------DFLLNSIGWAIPPLFGLNNYVLEGFLTTCSFDYLDTSTSSRAFILAMCIGA
YAAPLLLIAMAYAHITWKVHIYSRRFQSSASQQKETEKKPKKMSRSMKREISTAKITFLV
VMCWTIAWTPYAMVALIGIAGYSSALSPLAAQLPALFAKTAAVYNPF-------------
----------------------------------------
>MZ277572_Acutuncus_ropsin_III2
------------------------------------------------------------
------------------------------------------------------------
------------------------------------------------------------
--------------NKSYIYP--------VLDGFLTTCTFDYLDKSTTSRTYILAMCIGA
YVAPLLLIATTYSGIIWKVHTTSKRVR---SSLNLRNQSDARMSSKMRREISAAKGTFIV
VMCWTIAWTPYAVVALLGFASYTSLLTPLAAQLPAAFAKTAAVYNPF-------------
----------------------------------------
>MZ277576_Acutuncus_ropsin_III2
------------------------------------------------------------
------------------------------------------------------------
------------------------------------------------------------
--------------NKSYIYP--------VLDGFLTTCTFDYLDKSTTSRTYILAMCIGA
YVAPLLLIATTYSGIIWKVHTTSKRVR---SSLNLRNQSDARMSSKMRREISAAKGTFIV
VMCWTIAWTPYAVVALLGFASYTSLLTPLAAQLPAAFAKTAAVYNPF-------------
----------------------------------------
>MZ277574_Acutuncus_ropsin_III2
------------------------------------------------------------
------------------------------------------------------------
------------------------------------------------------------
------------FERNNHSYP--------TLDGFLTTCTFDYLDKSTTSRTYVVAICIGV
YVAPLLLIAAAYSGIIWKVHTTSKHVR---SSLSLTSQRDSRVSSKMRREIVAAKGTFIV
VMCWTIAWTPYAVVALLGFASYTSLLTPLVAQLPAVFAKTAAVYNPF-------------
----------------------------------------
>MZ277573_Acutuncus_ropsin
------------------------------------------------------------
------------------------------------------------------------
------------------------------------------------------------
-----------------------------VLEGFLTTCSFDYLDRSVTSRVFILAMCIGA
YFLPLLLIVTAYCSVIWKVHTHSKSLR---GSQIPTNPSISKFFSKMKREISTAKAAFIV
VICWTIAWTPYAVVALLGIASYTSVLTPLVVQLPAVFAKTAAFYNPF-------------
----------------------------------------
>MZ277577_Acutuncus_ropsin_III3
------------------------------------------------------------
------------------------------------------------------------
------------------------------------------------------------
-----------------------------VLEGFLTMCSFDYLDRSVTSRVFILAMCIGA
YFLPLLLIVTAYFSIIWKVHTHSKCFR---DSQAPTNPSISKFFSKRKREISTAKAALIV
VICWTIAWTPYAVVALLGIASYTSLLTPLVVQLPAVFAKTAAVYNPL-------------
----------------------------------------
>Hypsibius_dujardini_nHd_3_1_5_scaffoldsscaffold02501_4_563_ropsin
------------------------------------------------------------
-----------------------------------------------------YIMMN--
------------------------------------------------------------
--------------------------HDQVLEGFLTTCSFDYLDRGSVSRSYVLAMCVGV
YVLPLLMIGFAYASISWKVRA-SRRFHRSRSSYSIARSACPELRSSMKRSIKMAKITLTT
VVCWTVAWTPYTVVALMGFAAWTSLLTPLVAQLPAIFAKTAACYNPI-------------
----------------------------------------
>BV898_16528_t01_hypsibius_dujardini_nhd315_core_32_85_1_cds_ropsin_F1_nHdropsin
------------------------------------------RWSPEMADLVNDHWKAFI
PSSFALHVVTGTSC-CLGVVALFGNLSVIYIFSRTRGLRNASNALIVNLAVADFCMMTIL
SPILFVNSL-YGRWIFGANVCRFYGFSGSLFGTASIITMAGIALERYLVICRPLTKKTSS
RRRSTVMIIFIWIYSVIWATPPLFGLNGYVLEGFLTTCSFDYLDRGSVSRSYVLAMCVGV
YVLPLLMIGFAYASISWKVRA-SRRFHRSRSSYSIARSACPELRSSMKRSIKMAKITLTT
VVCWTVAWTPYTVVALMGFAAWTSLLTPLVAQLPAIFAKTAACYNPIVYVFAHQRYRRVL
CKQLAAL-RRG--KHPL------Q----------------
>BV898_16527_t01_hypsibius_dujardini_nhd315_core_32_85_1_cds_ropsin_F1_nHdropsin
------------------------------------------RWTPEMADLVDDHWKASI
PTSFALHVVTGTSC-GLGMIALFGNFLVIYIFSRTRGLQNASNALIVNLAVADFCMMTLL
SPILFVNSL-YGRWIFGANVCRFYGFSGSLFGTASIITMAGIALERYLVICRPLTKKSSS
RRRPTVMIIFIWIYSFSWATPPLFGLNQYVLEGFLTTCSFDYLDRGIVSRAYILAMCVGV
YVLPLMMIGFAYGSISWKVCA-SRRFQRSRSSHSVGRSACPELKSSLKRSIKMAKITFMT
VVCWTVAWTPYTVVALMGFAAWTSLLTPLVAQLPAIFAKTAACYNPVVMCWA-PTLSPVL
SKQLAIV-CRR--KRPL------QLQSTS-----------
>BV898_16526_t01_hypsibius_dujardini_nhd315_core_32_85_1_cds_ropsin_F1_nHdropsin
------------------------------------------RWSPEMADLVNDHWKASI
PTSFALHVVNRNKLSSLGHLHL----------SRTRRLRNAFNALIVNLAVADFCMMTIL
SPILFVNTL-YGRWIFGANVCRFYGFSGALFGTASIITMAGIALERYLVICRPLIKKT-S
RRRSTVMIIFIWIYSFCWATPPLFGLNQYVLEGFLMTCSFDYLDRGSGSRAYILAMCVGV
YVLPLLLIGFAYASISWKVRA-SRRFLRSRSSHSIARSACPELR----RSIKIARITFTT
VVCWTVAWTPYTAVALMGLAAWTSQLTPLVAQLPAIFGKSAACYNPIVYVFAHQRYRRAL
RKQLAIL-CRG--KRPH------QQ---------------
>MZ277584_Echiniscus_ropsin_1
------------------------------------------------------------
------------------------------------------------------------
---------------------IYYAFCV--------------------------------
--------------TLAWSLPPLLGYSRYVPEGFMTACSFDYLDDSFTSRAFVFAMAVGV
YFVPLAAVIACHILILREVRRSEQKFSRKSRDMSNDDG-MHKERASRKKETQIAKVIFFV
IIGWVTSWTPYLVVSFMGIFFWRDALTPWTSQAPALFAKTGSVYNPV-------------
----------------------------------------
>MZ277582_Echiniscus_ropsin_1
------------------------------------------------------------
------------------------------------------------------------
------------------------------------------------------------
--------------------------------------SFDYLDDSFTSRAFVFSMTVGA
YFVPLTTVIVCYVLIIAEVRRSERKFARKSRDLSGDDGTMQKERAKRRKETQIAKVVFLV
IVCWATSWTPYVVVSFRGIFFWREALTPWTSQAPALFVKTGSVYNPV-------------
----------------------------------------
>MZ277583_Echiniscus_ropsin_1
------------------------------------------------------------
------------------------------------------------------------
-----------------------DVFC---------------------------------
--------------------------------------SFDYLDESFRSRAFIFAMAVGA
YFVPLTTVIVCYVLIIATVRRSERKFAHKSRDLSINDG-LQKERAKQKKETQIAKVIFVV
IVCWATSWTPYLVISFMGIFFWKEALTPWTSQAPALFAKTGSVYNPV-------------
----------------------------------------
>MZ277592_Cornechiniscus_ropsin_1
------------------------------------------------------------
------------------------------------------------------------
------------------------------------------------------------
------------------------SFAR----------SFDYLDESFRSRSFIFAMAIGA
YFLPLGIVIVCYVMIVAEVRRSERKFARKTRAVTGGSGGGAKENKRRKKEVQIAKVIFMV
IVCWAVAWTPYLVVSLMGIFFWREMLTPWTSQIPALFAKSGSVYNPA-------------
----------------------------------------
>MZ277598_Pseudoechiniscus_ropsin_1
------------------------------------------------------------
------------------------------------------------------------
-------------------------SCT--------------------------------
--------------SLGWSLPPLLGYSQYVPEGFMTTCSYDYLDESYTSRAFIFGMAIGA
YFLPLAIVIICYILIVAEVRKSERKFARKARDVTADASSAAAEHAKKSKEVQIAKVIFMV
IVCWTIAWTPYLIVSLMGIFFWRELLTPWTSQVPALFAKSGSVYNPV-------------
----------------------------------------
>MZ277586_Echiniscus_ropsin_3
------------------------------------------------------------
------------------------------------------------------------
------------------------------------------------------------
----------------------LLLNSNWSFVRAHTATSFDYLDKSLISRLFIVTMGVGA
YIAPLTLVIVCYVLIYLKVHRSERKFALELKR-SMDR--LRKARAKQRKEVRLAKIIVMI
IICWAISWAPYLVVSLLAIFFSRSLLTPWSSQAPAIFAKSGSVYNPV-------------
----------------------------------------
>MZ277587_Echiniscus_ropsin_4
------------------------------------------------------------
------------------------------------------------------------
------------------------------------------------------------
-----------------------------IAVKFRTLASFDYLDESLISRLFVLAMGVGA
YFVPLAVVVVCYVLIYLKVRRSERRFALELKKQSVDR--LPTARAKQRKEVRLAKIIVMV
IICWATSWAPYLVVSLLAISFGRSLLTPWSSQAPAMFAKSGSVYNPV-------------
----------------------------------------
>MZ277585_Echiniscus_ropsin_2
------------------------------------------------------------
------------------------------------------------------------
------------------------------------------------------------
--------------AWFWDFP-----------------SLDFLNESLVSRGFIFSMGVGA
YFAPLSVIIICYALIWLKVRRSESKFAHGLRD-------CCKARRKQRKEVRLAKIIAMA
ILCWTIAWTPYLIRSLLGIFSIRNGLTPWTSQVPTIFAKSGSVYTPV-------------
----------------------------------------
>MZ277600_Macrobiotus_ropsin_I
------------------------------------------------------------
------------------------------------------------------------
------------------------------------------------------------
-----------------KSMP---------------------------------------
QVAPLAFITFCYIHIVQEVTVYMQKFG------EQASKKMAPRCGSQRVDVKTTKTSALI
VAGWCVAWTPYTIVALLAIFSDRTQLTPLVAHIPALFAKTAAVYNPI-------------
----------------------------------------
>MZ277601_Macrobiotus_ropsin_I
------------------------------------------------------------
------------------------------------------------------------
------------------------------------------------------------
-------------------LA--------------------------------------L
QIVPMTVISYCYIHIVREVRTYTKKFG------SADVQKSISRYGKHRMDVKTTKTSALI
VIGWCVAWTPYTVVALLGIFSDRSQLTPLASHLPALFAKTAAVYNPI-------------
----------------------------------------
>MZ277603_Macrobiotus_ropsin_I1
------------------------------------------------------------
------------------------------------------------------------
------------------------------------------------------------
-------------------LP--------------------------------------L
QIAPMTIISYCYIHIVQEVRTYTKKFG------GADIQKSISRYGKHKMDVKTTKTSALI
VIGWCVAWTPYTVIALLGIFTDRSHLTPLAAHLPALFAKTAAVYNPI-------------
----------------------------------------
>MZ277604_Macrobiotus_ropsin_I2
------------------------------------------------------------
------------------------------------------------------------
------------------------------------------------------------
-------------------VPE----------GFLTTCTFNYMDTSPKSRAFVFSMTVGL
QIAPMVVISYCYIHIVQEVRTYTKKFG------GADIQKSISRYGKHKMDVKTTKTSALI
VIGWCVAWTPYTVVALLGIFSDRSHLTPLAAHLPALFAKTAAVYNPI-------------
----------------------------------------
>MZ277602_Macrobiotus_ropsin_I2
------------------------------------------------------------
------------------------------------------------------------
------------------------------------------------------------
-------------------LS--------------------------------------L
QIVPLAVISCCYAHIVHEVRTYTKKFG------GAAIQRSTSRYGKRRVDVKTTKTSVLV
VIGWCVAWTPYTVIALLGILTDRSLLTPQVAHLPALFAKTAAVYNPI-------------
----------------------------------------
>MZ277605_Macrobiotus_ropsin_I
------------------------------------------------------------
------------------------------------------------------------
------------------------------------------------------------
-------------------LS--------------------------------------L
QIVPLAVISCCYAHIVHEVRTYTKKFG------GAAIQRSTSRYGKRRVDVKTTKTSVLV
VIGWCVAWTPYTVIALLGILTDRSLLTPQVAHLPALFAKTAAVYNPI-------------
----------------------------------------
>ACH56536_LW_opsin_Thermonectus
------------------------------------------------------------
---PLWHGLLGFAIGVLGFMSIVGNGMVVYIFSGTKSLKTPSNMLVVNLAFSDFLMMLCM
APPMVVNCYYE-TWVFGPFMCELYGMLGSLFGCISIWTMTMIAVDRYNVIVKGLSARPLT
KKGASIQILGIWANSLMWTLFPFFGWNRYVPEGNMTACGTDYLTKEWFSRSYILVYSVFV
YFLPLFVIIYSYFFIVQAVAAHEKQMREQAKKMNVATLRT-GEAAQTSAECKLAKIALMT
ISLWFFAWTPYLIINYTGIFEGKN-ISPLATIWGSLFAKANAVYNPIVYGISHPKYRAEL
FKKFP-LAC-------------------------------
>BAH56227_LW_opsin_Luciola_cruc
------------------------------------------------------------
---PLWHAILGFMIGVLGCISVTGNGMVIYIFSTTKSLRSPSNLLVVNLAFSDFLMMFTM
APPMVINCYNE-TWVWGPLFCQIYGMLGSLFGCTSIWTMTMIALDRYNVIVKGLSAKPLT
KQGALIRIFLVWVFSIGWTIAPVFGWNRYVPEGNMTACGTDYLSTGWFSRSYILFYSWFV
YFIPLFAIIYSYWFIVQAVSAHEKAMREQAKKMNVASLRS-SEAAQTSAECKLAKVALMT
ISLWFLAWTPYLVTNYAGIFDGSK-ISPLATIWSSLFAKANAVYNPIVYGISHPKYRQAL
QKKFP-LVC-------------------------------
>EFA03667_rhodopsin_green_TC013
------------------------------------------------------------
---PLWHGILGFVIGVLGFVSIVGNGMVIYIFSSTKALRTPSNLLVVNLAFSDFLMMLCM
SPAMVINCYNE-TWVLGPLVCELYGMSGSLFGCASIWTMTFIALDRYNVIVKGLSAQPLT
KKGAMLRILIIWVFSTLWTIAPFFGWNRYVPEGNMTACGTDYLTKDWVSRSYILVYAVWV
YFVPLFTIIYSYWFIVQAVAAHEKSMREQAKKMNVASLRS-SEAAQTSAECKLAKIALMT
ITLWFFAWTPYLVTNFTGIFEGAK-ISPLATIWCSLFAKANAVYNPIVYGISHPKYRQAL
QKKFP-LVC-------------------------------
>AEG78684_green_opsin_LWb_Gryll
------------------------------------------------------------
---PLWHGLLGFVIGVLGVISVLGNGMVVYIFCSTKGLRTPSNLLVVNLAFSDFLMMLAM
SPAMVINCYYE-TWVLGPLMCELYGMAGSLFGCGSIWTMTMIALDRYNVIVKGLSAKPMT
NKTAALRILFVWVTSIAWTIMPFFGWNRYVPEGNMTACGTDYLTKTWQSRSYILVYSFFV
YFAPLFTIIYSYFFIVQAVAAHEKAMREQAKKMNVASLRS-ADNANTSAECKLAKVALMT
ISLWFFAWTPYLVINYTGIFDGAK-ISPLATIWSSLFAKANAVYNPIVYGISHPKYRAAL
QKKFP-LAC-------------------------------
>ACN39591_LW_opsin_Dianemobius_
------------------------------------------------------------
---PLWHGLLGFVIGVLGTISVIGNGMVIYIFCTTKSLRSPSNLLVVNLAFSDFLMMLCM
SPAMVINCYYE-TWVLGPLLCELYGFAGSLFGCGSIWTMTMIALDRYNVIVKGLSAKPMT
NKTAALRILFVWATSVGWTVAPMVGWNRYVPEGNMTACGTDYLTKSWQSRSYILIYSMFV
YFLPLLTIIYSYFFIVQAVAAHEKAMREQAKKMNVASLRS-AENANTSAECKLAKVALMT
ISLWFFAWTPYLVINYTGIFGSAK-ISPLATIWSSLFAKANAVYNPIVYGISHPKYRAAL
TKKFP-LAC-------------------------------
>CAA56377_lop1_LW_opsin_Schisto
------------------------------------------------------------
---PLWHGLLGFVIGVLGVISVIGNGMVIYIFSTTKSLRTPSNLLVVNLAFSDFLMMFTM
SAPMGINCYYE-TWVLGPFMCELYALFGSLFGCGSIWTMTMIALDRYNVIVKGLSAKPMT
NKTAMLRILFIWAFSVAWTIMPLFGWNRYVPEGNMTACGTDYLTKDWVSRSYILVYSFFV
YLLPLGTIIYSYFFILQAVSAHEKQMREQRKKMNVASLRS-AEASQTSAECKLAKVALMT
ISLWFFGWTPYLIINFTGIFETMK-ISPLLTIWGSLFAKANAVFNPIVYGISHPKYRAAL
EKKFP-LAC-------------------------------
>LWS_rhoPro_LW_opsin_Rhodnius_p
------------------------------------------------------------
---PLWHGILGFVIGVLGIISIVGNGMVIFIFSSTKTLRTPSNLLVVNLAFSDFLMMFTM
SPPMVINCYNE-TWVLGPLMCELYGMLGSLFGCASIWTMTMIALDRYNVIVKGISAKPMT
NKTAMLRILLVWAFSIMWTVFPFFGWNRYVPEGNMTACGTDYLTKNWVSRSYILVYSVFV
YFLPLFTIIYSYFFILQAVSAHEKQMREQAKKMNVASLRS-AEAANTSAEAKLAKVALMT
ISLWFMAWTPYLVINYSGIFETIS-ISPLFTIWGSLFAKANAVYNPIVYAIRHPKYKQAL
EKKFP-LSC-------------------------------
>BAD66860_PrL_opsin_Pieris_rapa
------------------------------------------------------------
---PLWHALLGFTISVLAFISITGNGMVVYIFTTTKSLKTPSNLLVVNLAFSDFLMMAMM
APPLVVNSYNE-TWVFGPTACQFYACFGSLFGCVSIWTMTAIAFDRYNVIVKGIAAKPMT
INSALLRILGVWLFSLAWTLAPIFGWSRYVPEGNMTACGTDYLSKDWASRSYIILYAIAC
YFLPLFLIVYSYWFIVQAVAAHERAMREQAKKMNVASLRS-SEQANTSAECKLAKVALMT
ISLWFMAWTPYLVINFAGVFETSP-ISPLSTIWGSVFAKANAVYNPIVYGISHPKYRAAL
YQRFP-LAC-------------------------------
>AAD29575_Rh3_LW_Papilio_glaucu
------------------------------------------------------------
---PLWYGLLGFTIACLAITSITGNAMVIYIFTTTKNLKTPSNLLVVNLAVSDFLMMACM
APPLIINSYNE-TWVFGPLFCAIYACGGSLYGTVSIWTMTAIAFDRYNVIVKGIAAKPMS
INGALLRILAIWLSSLAWTVAPIFGWNRYVPEGNMTVCGTDYLSKDMLSRSYIIAYAVFC
YFLPLGLIIYSYWFIIQAVAAHEKAMREQAKKMNVASLRS-SDAANTSAECKLAKVALMT
ISLWFMAWTPYLVINFAGVFETAP-ISPVSTIWGSVFAKANAVYNPIVYGISHPKYRAAL
YQRFP-LAC-------------------------------
>AAD34220_Rh1_LW_Papilio_glaucu
------------------------------------------------------------
---PLWHGLLGFVIAVLGFISLSGNGMVIYIFTTTKTLKTPSNLLVLNLAVSDFLMMTCM
APPLVVNSYHE-TWVFGPLACALYAAAGSLFGTISIWTMTMIAFDRYNVIVKGIAAKPMT
NNGALLRILAIWVSSLAWTVAPMFGWNRYVPEGNMTACGTDYLNKDWFSRSYIVAYAIFC
YFTPLALIIYSYFFIIQAVAAHERAMREQAKKMNVASLRS-SEAANTSAECKLAKVALMT
ISLWFMAWTPYLVINFTGIFETAT-ISPLGTIWGSVFAKANAVYNPIVYGISHPKYRAAL
YQRFP-LAC-------------------------------
>AAD34221_Rh2_LW_Papilio_glaucu
------------------------------------------------------------
---PMWHGLLGFTIGVLGFISITGNGMVVYIFTSTKSLKTPSNLLVVNLAFSDFLMMLCM
APPMVVNCYYE-TWVFGPLACELYACAGSLFGSISIWTMTMIAFDRYNVIVKGIAAKPMT
INGALLRILGIWLFSLAWTIAPIFGWNRYVPEGNMTACGTDYLNKSWLSRSYILVYSIFV
YYMPLLLIIYSYFFIVQAVAAHERAMREQAKKMNVASLRS-SEAANTSAECKLAKVALMT
ISLWFMAWTPYLVINYTGVFETAA-ISPLATIWGSVFAKANAVYNPIVYGISHPKYRAAL
YQKFP-LAC-------------------------------
>AAL59879_AF385333_1_LW_opsin_V
------------------------------------------------------------
---PLWHGLLGFVIGILGFISITGNGMVIYIFTTTKSLKTPSNILVVNLAFSDFLMMCVM
SPPMVVNCYTE-TWVFGPLACQLYACAGSLFGCASIWTMTMIAFDRYNVIVKGIAAKPLT
INGAMLRVLGIWVFSLAWTVAPLFGWGRYVPEGNMTACGTDYLDKSWFNRSYILIYSIFC
YFSPLFLIIYSYFFIVQAVAAHEKAMREQAKKMNVASLRS-SDAANTSAECKLAKVALMT
ISLWFMAWTPYLVINYAGIFETAT-ITPLATIWGSVFAKANAVYNPIVYGISHPKYRAAL
YARFP-LAC-------------------------------
>AAD34224_Rh4_LW_Papilio_glaucu
------------------------------------------------------------
---PLWHGLLGFTIGVLGFISMVGNGMVIYIFSATKNLKTPSNLLVVNLAFSDFLMMFTM
SPAMVVNCYNE-TWVFGPFACELYGCAGSLFGCISIWTMTMIAFDRYNVIVKGIAAEPMT
KKGALLRILFVWAASLAWTLAPLFGWNRYVPEGNMTACGTDYLTKDWFSRSYILVYGFFV
YFAPLFLIIYSYYFIVKAVAAHEKSMREQAKKMNVASLRS-SESANTNAECKLAKVALMT
ISLWFLAWTPYLIINFMGIFESMP-ISPLTTIWGSLFAKANAVYNPIVYGISHPRYRAAL
YKKFP-LSC-------------------------------
>BGIBMGA007787_PA_silkdb_org_Lo
------------------------------------------------------------
---PLWHALLGFTIGVLGFISMMGNGMVIYIFMTTKNLKTPSNLLVVNLAFSDFLMMCAM
SPAMVINCYNE-TWVFGPFACELYGCAGSLFGCASIWTMTMIAFDRYNVIVKGIAAKPMT
NNGALLRILGIWAFS-------------YVPEGNMTACGTDYLTKDWFSRSYIVVYSVFV
YFAPLLLIVYSYYYIVQAVSAHEKAMREQAKKMNVASLRS-SEAANTSTECKLAKVALMT
ISLWFMAWTPYLVINYTGILESAP-ISPLATIWGSLFAKANAVYNPIVYGISHPKYQAAL
YKRFP-LQC-------------------------------
>NP_001036882_Lop2_LW_opsin_cer
------------------------------------------------------------
---PLWHALLGFTIGVLGFISMMGNGMVIYIFMTTKNLKTPSNLLVVNLAFSDFLMMCAM
SPAMVINCYNE-TWVFGPFACELYGCAGSLFGCASIWTMTMIAFDRYNVIVKGIAAKPMT
NNGALLRILGIWAFSLAWTVAPFFGWNRYVPEGNMTACGTDYLTKDWFSRSYIVVYSVFV
YFAPLLLIVYSYYYIVQAVSAHEKAMREQAKKMNVASLRS-SEAANTSTECKLAKVALMT
ISLWFMAWTPYLVINYTGILESAP-ISPLATIWGSLFAKANAVYNPIVYGISHPKYQAAL
YKRFP-LQC-------------------------------
>AAC47083_rhodopsin_Camponotus_
------------------------------------------------------------
---PLWHALLGFVIGVLGVISVIGNGMVIYIFTTTKSLRTPSNLLVVNLAISDFLMMLCM
SPAMVINCYYE-TWVLGPLFCELYGLAGSLFGCASIWTMTMIAFDRYNVIVKGLSAKPMT
INGALIRILTIWFFTLAWTIAPMFGWNRYVPEGNMTACGTDYLTKDLFSRSYILIYSIFV
YFTPLFLIIYSYFFIIQAVAAHEKNMREQAKKMNVASLRS-AENQSTSAECKLAKVALMT
ISLWFMAWTPYLVINYSGIFETTK-ISPLFTIWGSLFAKANAVYNPIVYGISHPKYRAAL
FQKFP-LAC-------------------------------
>AAA69069_AmLop1_Apis_mellifera
------------------------------------------------------------
---PMWHGILGFVIGMLGFVSAMGNGMVVYIFLSTKSLRTPSNLFVINLAISNFLMMFCM
SPPMVINCYYE-TWVLGPLFCQIYAMLGSLFGCGSIWTMTMIAFDRYNVIVKGLSGKPLS
INGALIRIIAIWLFSLGWTIAPMFGWNRYVPEGNMTACGTDYFNRGLLSASYLVCYGIWV
YFVPLFLIIYSYWFIIQAVAAHEKNMREQAKKMNVASLRS-SENQNTSAECKLAKVALMT
ISLWFMAWTPYLVINFSGIFNLVK-ISPLFTIWGSLFAKANAVYNPIVYGISHPKYRAAL
FAKFP-LAC-------------------------------
>AEG78683_green_opsin_LWa_Gryll
------------------------------------------------------------
---PLWHAILGFMIGCLGFVSWMGNGVVIYIFSTTKGLRTPSNLLVVNLAFSDFLMMVVM
SPPMVVNCFYE-TWVLGELMCQIYGMCGSLFGCASIWTMTMIAMDRYNVIVKGLAGKPLT
IKTALLRIIVVWLFALAWTIAPLFGWNRYVPEGNMTACGTDYLNKDWFSRSYILVYSVFV
YYLPLFTIIYSYYFIVKAVAAHEKAMREQAKKMNVASLRS-AENANTSAECKLAKVALMT
ISLWFMAWTPYLVINYMGVFQGAN-ISPLATIWGSLFAKANAVYNPIVYGISHPKYRAAL
KEKLP-LVC-------------------------------
>XP_003435763_AGAP013149_PA_GPR
------------------------------------------------------------
---PLWHSILGFAIFMLGMISMTGNGCVMYIFTNTKSLRTPSNLLVVNLAFSDFFMMFTM
GPPMVINCWHE-TWTFGPFACELYAMLGSLFGCASIWTMTMIAFDRYNVIVKGLAGKPMT
NNGALLRILGVWVFALFWTLAPLFGWNRYVPEGNMTACGTDYLTQTWLSRSYIIIYAIFV
YWLPLLTIIYSYTFILKAVSAHEKNMREQAKKMNVASLRT-QEAQNTSTEMKLAKVALVT
ISLWFMAWTPYLVINFTGIFKAAP-ISPLATIWGSLFAKANAVYNPIVYGISHPKYRAAL
YQKFP-LSC-------------------------------
>AAT01077_rhodopsin_Homalodisca
------------------------------------------------------------
---PLWHSLLGFAMVVLGFIAVTGNGMVVYIFSCTKALRTPSNLLVVNLAFSDFLMMFTM
APPMVLNCYYE-TWVLGPFMCELYAMFGSILGCTSIWTMVMIANDRYNVIVKGLSAKPMT
IKSALARILFCWAHSLIWCLAPFLGWGRYVPEGNMTACGTDYLTPDWISKSYILVYSLFC
YFMPLFLIIYSYWFIVQAVSAHEKAMREQAKKMNVASLRS-SDAANTSAEHKLAKVALMT
ISLWFCAWTPYLVINYAGIFQALT-ISPLFTIWGSVFAKANACYNPIVYAISHPKYRAAL
NKKFP-LVC-------------------------------
>AAU95194_rhodopsin_Oncometopia
------------------------------------------------------------
---PLWHSLLGFAMVVLGFIAVTGNGMVVYIFSCTKALRTPSNLLVVNLAFSDFLMMFTM
APPMVLNCYYE-TWVLGPFMCELYAMIGSVLGCTSIWTMVMIANDRYNVIVKGLSAKPMT
IKSALARILFCWAHSLIWCLAPFLGWGRYVPEGNMTACGTDYLTPDWFSKSYILVYSLFC
YFMPLFLIIYSYWFIVQAVSAHEKAMREQAKKMNVASLRS-SDAANTSAEHKLAKVALMT
ISLWFCAWTPYLVINYAGIFQALT-ISPLFTIWGSVFAKANACYNPIVYAISHPKYRAAL
NKKFP-LVC-------------------------------
>XP_002427337_GPRop1_LW_opsin_P
------------------------------------------------------------
---SLWHGILGFVIGVLGAVSLIGNGVVIYIFTTTKNLRTPSNLLVVNLAFSDFFMMFCM
SPIMVVNCYNE-TWIMGPFMCEIYGLLGSLFGNASIWTMTMIALDRYNVIVKGLSAKPMT
IKMALLNILFVWIQALLWTILPLFGWNRYVPEGNMTACGTDYLTKDWFSRSYILVYSIFV
YFLPLFIIIYSYIFIIQAVIDHENNMRMQAKKMEVASLRS-QDDKKKSVEIKLAKIALMT
IALWFFAWTPYLVINYAGIFETLT-ISPLFTIWGSVFAKANAVYNPIVYGISHPKYRAAL
KKKFP-LVC-------------------------------
>NP_001071293_AmLop2_Apis_melli
------------------------------------------------------------
---PLWHKILGLVMIILGIMGWCGNGVVVYVFIMTPSLRTPSNLLVVNLAFSDFIMMGFM
CPPMVICCFYE-TWVLGSLMCDIYAMVGSLCGCASIWTMTAIALDRYNVIVKGMSGTPLT
IKRAMLQILGIWLFGLIWTILPLVGWNRYVPEGNMTACGTDYLSQDWTFKSYILVYSFFV
YYTPLFTIIYSYYFIVSAVAAHEKAMKEQAKKMNVTSLRS-GDNQNTSAEAKLAKVALTT
ISLWFMAWTPYLVINYIGIFNRSL-ITPLFTIWGSLFAKANAIYNPIVYGISHPKYRAAL
KEKLP-LVC-------------------------------
>XP_001238571_AGAP001162_PA_GPR
------------------------------------------------------------
---TKWHAALATTIGLLALISIVGNGCVILIFSSTKGLRTPSNLMVINLAFADFMMMFTM
APPLIINSYHE-TWVFGPLMCEIYGMFGSLSGCVSIWSMTMIAFDRYTVIVKGLSAKPLT
YVGSVMRILFVWANSLVWTLAPLFGWNRYVPEGNMSACGTDYLSKDWISVSYIYAYSVFV
YWLPLLLIIYCYTYILKAVSAHERNMREQAKKMNVASLRS-SDASKTNAEIKLAKVALVT
ITLWFMAWTPYLVINYAGIIDSSP-ISPLQTIWGSVFAKANAVYNPIVYGISHPKYRAAL
YKRFP-LQL-------------------------------
>AAG17119_LW_opsin_Megoura_vici
------------------------------------------------------------
---SMWYKWLGVTIFFLGILSVVGNGMVIYIFTCTKNLRTPSNLLIVNLAFSDFCLMFTM
CPAMVWNCFYE-TWMFGPFACELYAMFGSLFGVTSIWTMVFIALDRYNVIVKGLSAKPMT
TKLALLQIFCIYLHGLFWTLTPFFGWSRYVPEANMTACGTDYLTLAWHSRSYVLVYAIFA
YYLPLLVIIYAYYFIVKAVASHEKSMREQAKKMNVSSLRS-GDQSNTSAEFKLAKVALMT
ISLWFMAWTPYMVINFAGIFQLIT-IDPLFTIWGSVFAKANAVYNPIVYAISHPKYRLAL
DKKFP-LVC-------------------------------
>XP_001947730_LW_Acyrthosiphon_
------------------------------------------------------------
---SMWYKWLGVTIFFLGILSVVGNGMVIYIFTCTKNLRTPSNLLIVNLAFSDFCLMFTM
CPAMVWNCFYE-TWMFGPFACELYAMFGSLFGVTSIWTMVFIALDRYNVIVKGLSAKPMT
TKLALLQIFCIYLHGLFWTLTPFFGWSRYVPEANMTACGTDYLTLAWHSRSYVLVYAIFA
YYLPLLVIIYAYYFIVKAVASHEKSMREQAKKMNVSSLRS-GDQSNTSAEFKLAKVALMT
ISLWFMAWTPYMVINFAGIFQLMT-IDPLFTIWGSVFAKANAVYNPIVYAISHPKYRLAL
DKKFP-LVC-------------------------------
>XP_312478_AGAP002462_PA_GPROP7
------------------------------------------------------------
---PLWHSIIGFVIFVLGVVSIIGNGMVIYIFSTAKSLRTPSNLFIVNLALSDFLMMGTN
AFTMVYNCWFE-TWSLGLLMCDLYAFFGSLFGCCSIWTMTMIALDRHNVIVHGLSGKPLT
NTGAILRILLCWLIGVVWGILPMLGWNRYVPEGNMTACGTDYLTDDWFHKSYILVYSVFV
YYTPLFTIIYAYFFIIKAVSAHEKNMREQAKRMNVQSLRS-SDDGK-STEMKLAKVALVT
ISLWFMAWTPYTVINYTGVFKTAS-ITPLATIWGSVFAKANAVYNPIVYGISHPKYRAAL
LRRFP-LAC-------------------------------
>AAA02498_opsin1_lateral_Limulu
------------------------------------------------------------
---PLWYSILGVAMIILGIICVLGNGMVIYLMMTTKSLRTPTNLLVVNLAFSDFCMMAFM
MPTMTSNCFAE-TWILGPFMCEVYGMAGSLFGCASIWSMVMITLDRYNVIVRGMAAAPLT
HKKATLLLLFVWIWSGGWTILPFFGWSRYVPEGNLTSCTVDYLTKDWSSASYVVIYGLAV
YFLPLITMIYCYFFIVHAVAEHEKQLREQAKKMNVASLRANADQQKQSAECRLAKVAMMT
VGLWFMAWTPYLIISWAGVFSSGTRLTPLATIWGSVFAKANSCYNPIVYGISHPRYKAAL
YQRFP-LAC-------------------------------
>AAA02499_opsin2_ocellar_Limulu
------------------------------------------------------------
---PLWYSILGVAMIILGIICVLGNGMVIYLMMTTKSLRTPTNLLVVNLAFSDFCMMAFM
MPTMASNCFAE-TWILGPFMCEVYGMAGSLFGCASIWSMVMITLDRYNVIVRGMAAAPLT
HKKATLLLLFVWIWSGGWTILPFFGWSRYVPEGNLTSCTVDYLTKDWSSASYVIIYGLAV
YFLPLITMIYCYFFIVHAVAEHEKQLREQAKKMNVASLRANADQQKQSAECRLAKVAMMT
VGLWFMAWTPYLIIAWAGVFSSGTRLTPLATIWGSVFAKANSCYNPIVYGISHPRYKAAL
YQRFP-LAC-------------------------------
>BAG14331_kumopsin2_Hasarius_ad
------------------------------------------------------------
---PLWHSLLGIAMIILGIVSVIGNGMVIYLMSTTKSLKTPTNMLIVNLAFSDFCMMAFM
MPTMAANCFAE-TWILGPLMCEIYGMAGSLFGCVSIWSMVMIAFDRYNVIVRGMSAEPLT
TKKAAAQIFFIWTWATTWTLFPFFGWSRYVPEGNMTSCTVDYLTEDLKSSSYVLIYGCAV
YFTPLFTLIYNYTFIVRSVSIHENNLREQAKKMNVSSLRANADQQKQSAECRLAKIALMT
VGLWFIAWTPYLSIAWSGIFSSRKHLTPLATIWGAVFAKAVAVYNPIVYGISHPKYRAAL
FEKFP-LAC-------------------------------
>BAG14334_kumopsin2_Plexippus_p
------------------------------------------------------------
---PLWHSLLGIAMILLGIVSVIGNGMVMYLMNTTKSLKTPTNMLIVNLAFSDFCMMAFM
MPTMAANCFAE-TWILGPFMCEIYGMAGSLFGCVSIWSMVMIAFDRYNVIVRGMNAEPLT
TKKAAAQIFLIWAWAIMWTVLPFFGWSRYVPEGNMTSCTVDYLSEDLKSSSYVLIYGCAV
YFIPLFTLIYNYTFIVRAVSIHEDNLREQAKKMNVTSLRANADQQKQSAECRLAKIALMT
VGLWFIAWTPYLCIAWSGIFSSRKHLTPLATIWGAVFAKAVAVYNPIVYGISHPKYRAAL
FQKFP-LAC-------------------------------
>CCO61974_rhodopsin_2_Cupienniu
------------------------------------------------------------
---PLWHSLLGIAMIVLGIISVIGNGMVVYLMTSTKSLKTPTNMLIVNLAFSDFCMMAFM
MPTMTANCFAE-TWILGPFMCEIYGMAGSLFGCVSIWTMVMIAFDRYNVIVKGMSAEPLT
TKKAALEILFVWAWSALWTLLPFFGWNRYVPEGNMTSCTIDYLTKDWSSSSYVIFYGIAV
YFMPLFTLIYNYTFIVRSVANHEKELREQARKMNVSSLRANADQQKQSAECRLAKIALMT
VGLWFIAWTPYLSIAWSGVFSSRKYLTPLATIWGAVFAKAVAVYNPIVYGISHPKYRAAL
HQRFP-LAC-------------------------------
>BAG14330_kumopsin1_Hasarius_ad
------------------------------------------------------------
---TSMHYILGMLIIVIGIISVSGNGVVMYLMMTVKNLRTPGNFLVLNLALSDFGMLFFM
MPTMSINCFAE-TWVIGPFMCELYGMIGSLFGSASIWSLVMITLDRYNVIVKGMAGKPLT
KVGALLRMLFVWIWSLGWTIAPMYGWSRYVPEGSMTSCTIDYIDTAINPMSYLIAYAIFV
YFVPLFIIIYCYAFIVMQVAAHEKSLREQAKKMNIKSLRSNEDNKKASAEFRLAKVAFMT
ICCWFMAWTPYLTLSFLGIFSDRTWLTPMTSVWGAIFAKASACYNPIVYGISHPKYRAAL
HDKFP-LKC-------------------------------
>BAG14333_kumopsin1_Plexippus_p
------------------------------------------------------------
---STMHYLLGITIILIGIISVSGNSIVIYLMLSVKSLRTPANFLVTSLAVSDGGMLAFM
APTMPINCFAQ-TWVLGPFMCELYGMVGSLFGSASIWNMVMITLDRYNVIVRGMSGKPLT
KVGALLRIIFVWVWSLGWTIAPMYGWSSYAPEGSMTGCTVDYLHTDISTMSYLIVYAIFV
YFVPLFIIIYCYTYIVMQVAAHEKSLREQAKKMNIKSLRSNEDNKKASAEFRLAKVALMT
ICLWFMAWTPYLILSLLGIFSDREWLTPLTSIWGAVFAKAASAYNPIVYGISHPKYRAAL
HEKFP-LNC-------------------------------
>CCO61973_rhodopsin_1_Cupienniu
------------------------------------------------------------
---AAWHYILGVTIMLLGIISVCGNGIVLYLMATCKNLRSPNNLLVMNLAFSDFCMMAFM
MPTMAANCFAE-TWILGPFMCEIYGMFGSLFGCGSIWSMVMITLDRYNVIVRGMAAKPLT
RTRAVMNILFVWVYAVGWTITPMYGWSRYVPEGAMTGCTVDYISTEPNPLSYLIAYAVAV
YFVPLCTMIYCYTFIVMQVASHEKQLRDQAKKMNIASLRANSDNQKTSAEIRLAKVALMT
VILWFMAWTPYLTLAFAGVFTDRFHVTPMSTIWGSVFAKASACYNPIVYGISHPKYRAAL
NQKFK-LGK-------------------------------
>tetur12g04340_LW_Tetranychus_u
------------------------------------------------------------
---PLWYSLLGVTMIVLGSISITGNGIVLYLMTSVKSLRTPTNILICNLAFSDFMMMAFN
MTTMAINSFAQ-TWALGPFMCEFYGMWGSLFGCGSVWSLVFITRDRYNVIVRGMSAGRLT
IKKSLAQVLFIWFYSVAWTIIPFFGWSRYVPEGNMTSCTIDYLSKDLWNASYTVVYAVAV
YFLPLFTLVYHYYYIVCAVATHERTLREQAKKMNVASLRANADANKESADIRIAKVAMMT
VGLWFMAWTPYCTLAFLGIFTDGDYLTPMVSIWGAVFAKSAACYNPIVYALSHPKYRSAL
FTRFP-LAC-------------------------------
>CAB06821_Rh6_Drosophila_melano
------------------------------------------------------------
---PMWFGIIGFVIAILGTMSLAGNFIVMYIFTSSKGLRTPSNMFVVNLAFSDFMMMFTM
FPPVVLNGFYG-TWIMGPFLCELYGMFGSLFGCVSIWSMTLIAYDRYCVIVKGMARKPLT
ATAAVLRLMVVWTICGAWALMPLFGWNRYVPEGNMTACGTDYFAKDWWNRSYIIVYSLWV
YLTPLLTIIFSYWHIMKAVAAHEKAMREQAKKMNVASLRN-SEADKSKAEIKLAKVALTT
ISLWFFAWTPYTIINYAGIFESMH-LSPLSTICGSVFAKANAVCNPIVYGLSHPKYKQVL
REKMP-LAC-------------------------------
>ABI48885_opsin_Mysis_diluviana
------------------------------------------------------------
---SRWYIILGLIISVLAILSVIGNLTVIVVFINTRSLRSPSNLLIVNLAFSDFFMMCNM
CPAMLLACIYK-TWLLGPTYCAWYAFSGSLFGCLSIWTMVWITLERYNVIVKGVSSKPLS
VKGAITRIVLTWIFAVIWCSFPLVGWNRYVPEGNLTACGTDYLSDDIYSQSYIYLYSVMV
YFIPLGITIYCYSYIVHAVANHEKSMKEQAKKMGVKSFRNE-ETQRTSAEFRLAKIALMT
VSLWFIAWTPYLVINIVGMVA-RQQLNPLSTI----------------------------
----------------------------------------
>ABI48867_opsin_c1_Archaeomysis
------------------------------------------------------------
---PLWYGLLGFVIFCLGILSVCGNAVVIWVFMNTKSLRSPANLLVVNLAFSDFLMMLNM
FPPMVHSCYHG-TWMLGAFFCEFYGFTGSLFGCISIWTMVFITMDRYNVIVKGVAAEPLT
SKGASIRILFVWTVAFAWTILPFFGWNRYVPEGNLTACGTDYLTEDSTSHLYLYMYASWA
YYTPLLYIIYAYTFIVQAVSAHEKGMREQAKKMGVKSLRNE-EAQKTSAECRLAKVALMT
VSLWFMAWTPYMIINFTGMND-RTKLTPLCTIWGSL------------------------
----------------------------------------
>ARTHROPODA_Candidate_35808_60653816_2
-----FNLKM----------G-YED-QAKA-QGVPGNYTVVDTAPEDMLHLVDPHWYKYP
PMNPLWYGLLGF-IFCLGILSVFGNAVVIWVFQNTKALRSPANMLVVNLAFSDFLMMANM
FPPMVHSCFHG-TWMLGPFYCEYYAFAGSLFGCISIWTMVWITLDRYNVIVKGVAAEPLS
NKGAFLRILFTWTASLIWCLFPFFGWNRYVPEGNMTACGTDYLTDDAFSHMYLYFYSAWV
YFLPLLVIVYSYTFIVQAVAAHEKGMREQAKKMGVKSLRNE-EAQKTSAECRLAKVALMT
VSLWFMAWTPYLIINFTGMMN-KEKITPLFTI--SLFAKANAVYNPIVYAISHPKYRAAL
EKKLP-LACQT--ES----NNGNDTASNA-TTEAAPEKSE
>ARTHROPODA_Candidate_44881_87675207_2
--------KM----------G-YDD-PSKM-SGLPGNYTVVDTAREEMLHLVDPHWYNYP
PMNPLWYGLLGF-IFCLGLLSVFGNAVVIWVFQNTKALRSPANMLVVNLAFSDFLMMANM
FPPMVHSCFHG-TWMLGPFYCEYYAFAGSLFGCISIWTMVWITLDRYNVIVKGVAAEPLT
NKGAFLRILFTWTASLIWCLFPFFGWNRYVPEGNMTACGTDYLTDDSWSHMYLYFYSAWV
YFLPLMVIVYSYTFIVQAVAAHEKGMREQAKKMGVKSLRNE-EAQKTSAECRLAKVALMT
VSLWFMAWTPYLVINFTGMMN-KEKITPLFTI--SLFAKANAVYNPIVYAISHPKYRAAL
EKKLP-LACQT--ES----NNGNDTASDA-TTEAAPEKSE
>ARTHROPODA_Candidate_34934_59383858_1
-----FNLKM----------G-YED-QAKV-QGVPGNYTVVDTAREDMLHLVDPHWYNYP
PMNPLWYGLLGF-IFCLGLLSVFGNAVVIWVFQNTKTLRSPANMLVVNLAFSDFLMMANM
FPPMVYACMHG-TWMLGPFYCEYYGFAGSLFGCISIWSMVFITLDRYNVIVKGVAAEPLT
NKGAFLRILFTWTASLIWCLFPFFGWNRYVPEGNMTACGTDYLTDDSWSHLYLYFYSVWV
YFFPLLIIVYSYTFIVQAVAAHEKGMREQAKKMGVKSLRNE-EAQKTSAECRLAKVALMT
VSLWFMAWTPYLVINFTGMLN-KEKITPLFTI--SLFAKANAVYNPIVYAISHPKYRAAL
EKKLP-LACQT--EN----NNGNDTASTT-TTEATPEKSE
>ARTHROPODA_Candidate_27636_42990197_1
-----FNLKM----------G-YED-QAKI-QGVPGNYTVVDTAREEMLHLVDPHWYNYP
PMNPLWYGLLGF-IFCLGILSVFGNAVVIWVFQNTKALRSPANMLVVNLAFSDFLMMGNM
FPPMVYACMHG-TWMLGPSYCQYYGFAGSLFGCVSIWTMVFITLDRYNVIVKGVAAEPLT
SKGSFLRVLFTWTTSLIWCLFPFFGWNRYVPEGNMTACGTDYLTDDSWSHMYLYFYSIWV
YFIPLLIIVYSYTFIVSAVSAHEKGMREQAKKMGVKSLRNE-EAQKTSAECRLAKVALMT
VSLWFMAWTPYLVINFTGMIN-KDSITPLFTI--SLFAKANAVYNPIVYAISHPKYRAAL
EKKLP-LSCQT--EG----NNGNDTASNE-TTEPVTEKSE
>ARTHROPODA_Candidate_44122_84528393_5
------------------------------------------------------------
------------------------------------------------------------
---------------------QYYGFAGSLFGCVSIWTMVFITLDRYNVIVKGVAAEPLT
SKGSFLRVLFTWTTSLIWCLFPFFGWNRYVPEGNMTACGTDYLTDDAWSHMYLYLYSVWV
YFFPLLIIVYSYTFIVQAVAAHEKGMREQAKKMGVKSLRNE-ESQKTSAECRLAKVALMT
VSLWFMAWTPYLIINFTGMLN-KDSITPLFTI--SLFAKANAVYNPIVYAISHPKYRAAL
EKKLP-LSCQT--EG----DNGNDTTSND-TTEAVAEKS-
>ABI48870_opsin_c2_Euphausia_su
------------------------------------------------------------
---PLWYGLLGFVIFCLGCLSVFGNSVVIWVFTSTKTLRSPANMLVVNLALSDFLMMANM
SPPTVHSCYHG-TWMLGPTYCEYYALVGSLSGCISIWTMVWITLDRYNVIVKGVAATPLT
NKGAFARNIFSWLSALIWCVSPLYGWNRYVPEGNMTACGTDYLTDDWLSHSYLYAYTFWV
YLFPFFIIVYCYTYIVSAVFAHEKGMRDQAKKMGVKSLRNE-EAQKTSAECRLAKVALVT
VSLWFIAWTPYCVINVTGMWD-KTKITPLFTIWGSL------------------------
----------------------------------------
>ARTHROPODA_Candidate_34784_58925731_4
------------------------------------------------------------
-------------------------------------------LLVVNLALSDFTMMANM
FPPMVHSCYHG-TWMLGPTYCEIYGLIGSMCGCVSIWTMVFITLDRYNVIVKGVSATPLG
NKGAIARNIFSWVSSLLWCVTPLYGWNRYVPEGNMTACGTDYLSEDWLSHSYLYAYSFWV
YLLPLFIIVYSYTFIVSAVFAHEKGMRDQAKKMGVKSLRNE-ETQKTSAECRLAKVALVT
VSLWFIAWTPYCVINFTGMLD-KTRITPLFTI--SVFAKANAVYNPIVYAISHPKYRAAL
NKKLP-LACNG--ES-GASSA-SDNSSTS-TEAASPDKPE
>ARTHROPODA_Candidate_35975_60686032_1
-----FPFKM----------G-YDE-QKGA-L--PGNYTVVDTAREDMLHLVDPHWYQYP
PMNPLWYGLLGF-ICVLGCLSVFGNAVVIWVFMNTKALRSPANLLVVNLALSDFLMMANM
FPPMVHSCYHG-TWMLGPTYCEIYGLIGSACGCSSIWTMVFITLDRYNVIVKGVAAKPLS
NKGAILRNIFTWVSTLIWCVTPLYGWNRYVPEGNMTACGTDYLSEDWLSHSYLYAYTFWV
YLLPFFIIVYCYTFIVSAVFAHEKGMRDQAKKMGVKSLRSE-ESQKTSAECRLAKVALVT
VSLWFIAWTPYCVINITGMLD-KTKITPLFTI--SVFAKANAVYNPIVYAISHPKYRAAL
NKKLP-LACST--DS-GASSSQSDNSSVS-TEAASPDKPE
>ARTHROPODA_Candidate_44932_87700727_1
--------------------------------------------------LLDDG-----
------------------------------------------------------------
---------HG-TWMLGPTYCEIYGLIGSACGCSSIWTMVFITLDRYNVIVKGVAAKPLS
NKGAILRNIFTWVSTLIWCVTPLYGWNRYVPEGNMTACGTDYLSEDWLSHSYLYAYTFWV
YLLPLFIIVYCYTFIVSAVFAHEKGMRDQAKKMGVKSLRSE-ESQKTSAECRLAKVALVT
VSLWFIAWTPYCVINITGMLD-KTKITPLFTI--SVFAKANAVYNPIVYAISHPKYRAAL
NKKLP-LACST--DS-GASSSQSDNSSVS-TEAASPDKPE
>ARTHROPODA_Candidate_27819_43016938_4
-------FKM----------G-YDE-RNSI-T--PGNYTVVDTALPDMLHLVDPHWYQFP
PMNPMWYGILGF-VFCLGCLSIFGNAVVIWVFMNTKSLRTPANLLVVNLALSDFLMMANM
MPPLVYACYHG-TWMLGPTYCGIYGMIGSSCGTCSICTMCFITLDRYNVIVKGVSATPMT
NTRAHLYNLFSWVSTIIWCLPPLYGWNRYVPEGNMAACGTDYLSEDWLSHSYLWAYGFWC
YVLPFILIVYGYWHIVAAVSAHEKGMREQAKKMGVKSLRSE-ESQKTSAECRLAKVALVT
VTLWFIAWTPYTVINVAGMVY-KPMISPLFTI--SVFAKANAVYNPIVYAISHPKYRAAL
NKKLP-LACNG--ESNSPPSSASDNSSVA-TEAG---KTE
>ARTHROPODA_Candidate_36158_60832089_0
-------FKM----------G-YDE-RNSI-T--PGNYTVVDTALPDMLHLVDPHWYQFP
PMNPMWYGILGF-VFCLGCLSIFGNAVVIWVFMTTKSLRTPANLLVVNLALSDFLMMANM
MPPLVYACYHG-TWMLGPTYCGIYGMIGSSCGTCSICTMCFITLDRYNVIVKGVSATPMT
NTRAHLYNLFSWVSTIIWCLPPLYGWNRYVPEGNMAACGTDYLSEDWLSHSYLWAYGFWC
YVLPFILIVYGYWHIVAAVSAHEKGMREQAKKMGVKSLRSE-ESQKTSAECRLAKVALVT
VTLWFIAWTPYTVINVAGMVY-KPMISPLFTI--SVFAKANAVYNPIVYAISHPKYKAAL
YKKMP-LACNG--ESDHPPSSASDNSSVA-TEAA--EKTE
>ARTHROPODA_Candidate_44500_84769600_0
----------------------------SI-T--PGNYTVVDTATPDMLHLVDPHWYQFP
PMNPMWYGILGF-VFCLGCLSIFGNAVVIWVFMNTKSLRTPANLLVVNLALSDFLMMANM
MPPLVYACYHG-TWMLGPTYCGIYGMIGSSCGTCSICTMCFITLDRYNVIVKGVSATPMT
NTRAHLYNLFSWVSTIIWCLPPLYGWNRYVPEGNMAACGTDYLSEDWLSHSYLWAYGFW-
------------------------------------------------------------
------------------------------------------------------------
----------------------------------------
>ARTHROPODA_Candidate_27917_43031736_1
----------------------------GI-L--PGNYTVVDTAREEMLHLVDPHWYKYP
PMNPLWYGLLGF-IFCLGCLSIFGNSIVIWVFMTTKSLRSPANLLVVNLALSDFMMMANM
MPPMVYACYHG-TWMLGPTYCEVYGAIGSICGTVSITTMIFITLDRYNVIVKGVAATPLT
NNRALCYNLFSWVATIVWCLPPFYGWNRYVPEGNMTACGTDYLTVEWKSHVYLWAYTFWC
YFFPLLIVIGAYAKIVSAVFAHEKGMREQAKKMGVKSLRNE-ESQKTSAECRLAKVAMVT
VSLWFIAWTPYAVINIAGMVD-KDRITPLFTI--SVFAKANAVYNPIVYAISHPKYRAAL
NKKLP-LACNG--GN--EASSPSENSSVS-TEAASSDKPE
>ARTHROPODA_Candidate_30201_47986170_5
-------FEM----------G-YDE-QAGI-T--PGNYTVVDTAREEMLHLVDPHWYQYP
PMNPLWYGLLGF-IFCLGCLSIFGNTVVIWVFMNTKTLRTPANLLVVNLALSDFMMMANM
MPPMVYACYHG-TWMLGPTYCEVYGAIGSICGTVSITTMIFITLDRYNVIVKGVAATPLT
NNRALCYNLFSWVATIVWCLPPFYGWNRYVPEGNMTACGTDYLTVEWKSHVYLWAYTFWC
YFFPLLIVIGAYAKIVSAVFAHERGMREQAKKMGVKSLRSE-ESQKTSAECRLAKVALVT
VSLWFIAWTPYAVINVAGMVD-RSKITPLFTI--SVFAKANAVYNPIVYAISHPKYRAAL
NKKLP-LACNG--GN-SEASSPSENSSVS-TEAG---KPE
>ARTHROPODA_Candidate_29999_47971773_0
------------------------------------------------------------
------------------------------------------------------------
-----------------PTYCEVYGMIGSMCGTVSITTMVFITLDRYNVIVKGVAAEPLT
QKRAMCYNIFSWVATIVWCLPPFYGWNRYVPEGNMTACGTDYLSDDWYSHAYLWAYGFWC
YLFPLFIVIFAYSKIVSAVFAHEKGMREQAKKMGVKSLRNE-EAQKTSAECRLAKVAMVT
VSLWFIAWTPYAVTNAAGMVN-KSWISPLFTI--SLFAKANAVYNPIIYAISHPKYRAAL
EKKLP-LACNG--GS--EASSPSESSSVS-TEAPVTEKSE
>ARTHROPODA_Candidate_35627_60423309_0
-------FKM----------S-YDQ-QIGI-Q--PGNYTVVDTAREEMLHLIDPHWYQYP
PMNPLWYGLLGF-VFTLGLLSIFGNLIVIWVFMNTKSLRSPSNLLVVNLAISDFMMMANM
MPPMVYACMHG-TWMLGPTYCEVYGMIGSMCGTVSITTMVFITLDRYNVIVKGVAAEPLT
QKRAMCYNIFSWVATIVWCLPPFYGWNRYVPEGNMTACGTDYLSDDWYSHAYLWAYGFWC
YLFPLFIVIFAYSKIVSAVFAHERGMREQAKKMGVKSLRNE-EAQKTSAECRLAKVAMVT
VSLWFIAWTPYAVTNAAGMLD-KSKISPLFTI--SLFAKANAVYNPIVYAISHPKYRAAL
EKKLP-LACNG--GN--EASSPSENSSAS-TEAPVTEKSE
>ARTHROPODA_Candidate_30216_47991031_0
-------FKM----------S-YDE-QYGI-Q--PGNYTVVDTAREEMLHLIDPHWYQYP
PMNPLWYGLLGF-ITCLGLMSIFGNTIVIWVFMTTKSLRTPSNLLVVNLALSDFMMMLNM
FPPMVHACMHG-TWMLGPTYCEIYGMIGSMCGTVSITTMVFITLDRYNVIVKGVAAEPLT
QKRAMSYNIFSWVATIIWCLPPFYGWNRYVPEGNMTACGTDYLGEGWKSHAYLWAYGFWC
YLFPLIIVIFAYSKIVSAVFAHEKGMREQAKKMGVKS-----------------------
------------------------------------------------------------
----------------------------------------
>ABI48875_opsin_c1_Holmesimysis
------------------------------------------------------------
---PLWYGLLGFWMTVMGTLSVAGNFVVIWVFMNTKSLRTPANLLVVNLAISDFFMMLTM
TPPLLANAYWG-TWILGAFFCEVYAFLGSFFGCVSIWSMVFITADRYNVIVKGVSAEPLT
SGGAMMRIAGTWAFTLAWCLPPFFGWNRYVPEGNMLACGTDYLTETELSRSYLYVYSVWV
YLFPLAYIIYSYTFIVKAVAAHEKGMREQAKKMGVKSLRSE-EAQKTSAECRLCKVALMT
VTLWFMAWTPYFIINWGGMFN-KPMVTPLFS-----------------------------
----------------------------------------
>ABH00987_rhodopsin_Litopenaeus
------------------------------------------------------------
---PLWYGLVGFWMVIMGCLSIAGNFVVIWVFMNTKSLRSPANLLVVNLAFSDFLMMLTM
FPPMVVSCYWQ-TWTLGALFCEIYAFFGSLFGCASIWTMVFITADRYNVIVKGVSAEPLT
SGGAMLRIAGTWAFTLAWCLPPFFGWNRYVPEGNMLACGTDYLTETELSRSYLYVYSVWV
YLFPLAYIIYSYTFIVKAVAAHEKGMRERAKKMGVKSLRSE-EAQKTSAECRLCKVALMT
VTLWFVAWTPYFVINWGGMFN-KPIVTPLFSIWGSVFAKANAVYNPIVYAISHPKYRAAL
EKKLP-LAC-------------------------------
>ABI48886_opsin_c1_Neomysis_ame
------------------------------------------------------------
---PLWYSLVGFWMVIMGVLSVVGNFVVLWVFMTTKSLRTPANLLVVNLALSDFLMMFTM
FPPMVISCYWQ-TWTLGAFFCEVYAFLGSLFGCVSIWSMVWITLDRYNVIVKGVSGEPLT
NSGAMTRIAGTWVTAFAWCLPPFFGWNRYVPEGNMTACGTDYLTDDKFSHSYLYIYSVWV
YIFPLFLNIYLYTFIIKAVANHEKQMREQAKKMGVKSLRSE-ESQKTSAECRLAKVALMT
VSLWFMAWTPYFIINWAGMLS-KSNVTPLFSIWGSV------------------------
----------------------------------------
>ARTHROPODA_Candidate_29375_45518602_1
------------------------------------------------------------
---------------IMGILSVVGNFVVIWVFMNTKSLRTPANLLVVNLAMSDFFMMFCM
FPPMVISCYWQ-TWTLGAFFCEVYAFLGSLFGCVSIWTMLWITLDRYTVIVKGVSGKPLS
SSGAMARIAGTWVTAFAWCLPPFFGWNRYVPEGNMTACGTDYLTEDMFSHSYLYIYSVWV
YIFPLFANIYLYTFIVKAVANHEKQMREQAKKMGVKSLRSE-ESQKTSAECRLAKVALMT
VSLWFMAWTPYFVINYSGMLN-KSSVTPLFSI--SVFAKANAVYNPIVYAISHPKYRAAL
EKKLP-LACAT--EG----R--VDN-VSN-DTTPVTEKNE
>ARTHROPODA_Candidate_44094_84522131_2
----------------------------------PGNYTVVDTVPKEILHMVDPHWYQYP
PMNPLWYGLVGF-MTLMGILSVVGNFVVIWVFMNTKSLRSPANMLVVNLAFSDFLMMFTM
FPPMVISCYWQ-TWTMGAFFCEIYAFLGSLFGCVSIWTMVWITLDRYNVIVKGVSSEPLT
TKGAMMRIAGTWTTTLAWCLPPFFGWNRYVPEGNMTACGTDYLTESSFSHSYLYIYSAWA
YIFPLFFNIYLYSYIIKAVANHEKQMREQAKKMGVKSLRSE-ESQKTSTECRLAKVALMT
VSLWFLAWTPYFIINYAGMLS-KSTVTPLFSI--SVFAKANAVYNPIVYAISHPKYRAAL
EKKLP-LSCAT--EG----R--YDN-ASN-DTTQVAEKSE
>ARTHROPODA_Candidate_29791_46800900_0
-AS-----KM----------S-YSD-PARM-DVLPGNYTVVDTVPNELLHMVDSHWYQFP
PMNPLWYSLVGF-MVVMGLLSVVGNFVVIWVFMTTKSLRSPNNLLVVNLAFSDFLMMFCM
FPPMVISCYWQ-TWTLGAFFCEVYAFLGSLFGCVSIWSMVWITLDRYNVIVKGVSGEPLT
SGGAMTRILGTWATALAWCLPPFFGWNRYVPEGNMTACGTDYLSGDSFSNSYLYIYSLWV
YIFPLFFNIYLYAFIIKAVANHEKQMREQAKKMGVKSLRSE-ESQKTSAECRLAKVALMT
VSLWFMAWTPYFIINYTGMLN-KAAVTPLFSI--SVFAKANAVYNPIVYAISHPKYRAAM
EKKLP-LSCNN--DS----H---DNISSD-SAATTTEKSE
>ARTHROPODA_Candidate_29796_46800901_0
-AS-----KM----------S-YSD-PARM-DVLPGNYTVVDTVPNELLHMVDSHWYQFP
PMNPLWYSLVGF-MVVMGLLSVVGNFVVIWVFMTTKSLRSPNNLLVVNLAFSDFLMMFCM
FPPMVISCYWQ-TWTLGAFFCEVYAFLGSLFGCVSIWSMVWITLDRYNVIVKGVSAEPLT
SGGAMARIGGTWVTAFVWCLPPFFGWNKYVPEGNMTACGTDYLTEDTFSHSYLYIYSVWV
YIFPLFFNIYLYSFIIKAVANHEKQMREQAKKMGVKSLRSE-ESQKTSAECRLAKVALMT
VSLWFMAWTPYFIINYTGMLN-KAAVTPLFSI--SVFAKANAVYNPIVYAISHPKYRAAM
EKKLP-LGCAT--ES----H---DN-TSN-NTVNVPEKSE
>ARTHROPODA_Candidate_35831_60658526_3
-----------------------------------GNYTVVDTVPKELLHMVDPHWYQFP
PMNPLWYGLVGF-MVLMGIMSVVGNFVVIWVFMTTKSLRSPANLLVVNLAFSDFFMMFTM
FPPMVISCYWQ-MWTFGPFFCEVYAFLGSLFGCVSIWTMLWITLDRYNVIVKGVSAEPLT
RKAAMARIAGTWVVTFAWCLAPFFGWNRYVPEGNMTACGTDYLTDDKFSHSYLYIYSCWA
FIFPLFANIYLYTFIVKAVANHEKQMREQAKKMGVKSLRSE-ESQTTSAECRLAKVALMT
VSLWFMAWTPYFIINYTGMLN-KASVTPLFSI--SVFAKANAVYNPIVYAISHPKYRAAL
EKKLP-LACTT--DR----P--ADN-SST-DTKQVAEKSE
>ARTHROPODA_Candidate_27724_43002010_3
----------------------------------------------EILHMVDSHWYQFP
PMNPLWYSLVGF-MVIMGLLSVFGNFVVLWVFMTTKSLRSPANTLVVNLALSDFLMMFTM
FPPMVISCYWQ-TWTLGAFFCEVYAFLGSLFGCVSIWTMVWITADRYNVIVKGVAGDPLS
SKDASMRIIFTWIVSFAWCLPPFFGWNRYVPEGNMTACGTDYLSGDMFSDSYLYIYSMWV
YIFPLFYIIYSYTFIVKAVANHEKQMREQAKKMGVKSLRSD-EAQKTSAECRLAKVALMT
VTLWFMAWTPYFIINWGGMFN-KPMVTPIFSI--SVFAKANAVYNPIVYAISHPRYRAAL
EKKLP-LACAT--EG----RDGSDA-GST-GTAQVAEKSE
>ARTHROPODA_Candidate_27031_42077926_1
-IL-----KM----------S-FNE-PSNL-NALPGNMTVVDTVPREILHMVDPHWYQFP
PMNPLWYSLVGF-MVVMGILSVLGNFVVLWVFMTTKSLRSPANKLVVNLALSDFLMMLTM
FPPMVISCYWQ-TWTLGAFFCELYAFLGSLFGCVSIWTMVWITADRYNVIVKGVSAEPLT
SKGANLRILFTWAVTFAWCLPPFFGWNRYVPEGNMTACGTDYLSDDMLSHSYLYIYSIWA
FIFPLFYIIYSYTFIVKAVANHEKGMREQAKKMGVKSLRSE-EAQKTSAECRLAKVALMT
VTLWFMAWTPYFVINYGGMFN-KPMVTPLFSI--SVFAKANAVYNPIVYAISHPKYRAAM
EKKLP-LACST--EG----KELLDN-TST-GT-QAQEKSE
>ARTHROPODA_Candidate_27023_42077925_0
------------------------------------------------------------
--------------------------------------------LVVNLAMSDFLMMFFM
FPPMVVSCYWQ-TWTLGAFFCEIYAFLGSLFGCVSIWTMVFITADRYNVIVKGVSAEPLT
SGGAMMRIAGTWATALAWCLPPFFGWNRYVPEGNMTACGTDYLTESELSKSYLYVYSVWV
YIFPLFYIIYSYTFIVKAVAAHEKGMREQAKKMGVKSLRSE-EAQKTSAECRLAKVALMT
VTLWFMAWTPYFIINWGGMFN-KPMVTPLFSI--SVFAKANAVYNPIVYAISHPKYRAAM
EKKLP-LACST--EG----KELLDN-TST-GT-QAQEKSE
>ARTHROPODA_Candidate_23103_32607930_5
------------------------------------------------------------
------------------------------------------------------------
--PMVISCYWQ-TWTLGAFFCEVYAFLGSLFGCVSIWSMVWITLDRYNVIVSGMSGTPLT
SKVAMAKIAFTWAFALAWCLPPFFGWNRYVPEGNMTACGTDYLSEDIVSNSYLYIYAFFV
YFIPLFVIVYSYTFILKAVAVHEQQMRDQAKRMGVKSLRSE-ENQKTSAECRLAKVALVT
VSLWFMAWTPYLIINFTGMTN-KESITPLFSI--SVFAKANAVYNPIVYAISHPKYRAAM
EKKLP-LSCKT--EG----GD--SY-AET-ESTTVPEKSE
>ARTHROPODA_Candidate_27358_42382170_0
GLR-----KM----------S-SNN-PTE--FALPGNYTVVDTVPKELLHMVDSHWYQFP
PMNPLWYGLVGF-MVVMGFLSVCGNFVVIWVFMNTKSLRTPSNMFVVNLALSDFLMMFTM
FPPMLVSCYWQ-TWTLGAFFCEVYAFLGSLFGCTSIWTMVWITLDRYNVIVNGMSGKPLS
SSEALSKNLFSWVFSLGWTLPPFFGWNRYVPEGNMTACGTDYLSEDLMSQSYLYVYAFFV
YFIPLLVIVYSYTFILKAVAAHESQMRDQAKRMGVKSLRSE-ESQKTSAECRLAKVALMT
VSLWFMAWTPYLIINFTGMIN-KQNVTPLFSI--SVFAKANAVYNPIVYAISHPKYRAAM
EKKLP-LSCAT--EN----DD--TI-SET-ASTTVNEKSE
>ARTHROPODA_Candidate_48410_98425321_0
DTN-----TM----------S-SND-YG----GLPGNYTVVDTVPKELLHMVDSHWYQFP
PMNPLWYSLVGL-MVVMGFLSVAGNFVVIWVFMNTKSLRSPANMFVVNLALSDFLMMFCM
FPPMVISCYWH-AWTLGAFFCEVYAFLGSLFGCVSIYSMVWITLDRYNVIVTGMSGKPLS
SKEAMSKIIFTWAFALAWCLPPFFGWNRYVPEGNMTACGTDYLDESLMSQSYLYVYAFFV
WFIPLCIIVYSYTFILKAVANHEQQMRDQAKRMGVKSLRNE-ETQKTSAECRLAKVALMT
VSLWFMAWTPYLIINFTGMNN-KEAVTPLFSI--SVFAKANAVYNPIVYAISHPKYRAAM
EKKLP-LSCST--ER----DE-VSD-NSA-ASATVAEKSE
>ARTHROPODA_Candidate_44066_84508650_1
------------------------------------------------------------
--------------------------------------RSPANKFVVNLATSDFLMMFTM
FPPMVISCYWQ-TWTLGAFFCEVYAFLGSLFGCVSIWTMVWITLDRYNVIVLGMSGKPLT
NKECTMKILCTWVFAFAWTLPPFFGWNRYVPEGNMTACGTDYLNEDLMSQSYLYIYGFFV
YYIPLFIIVYSYAFILKAVANHEKTMRDQAKKMGVKSLRSE-ENQKTSAECRLAKVALMT
VSLWFMAWTPYMIINFGGMMN-KANITPLFSI--SVFAKANAVYNPIVYAISHPKYRAAM
EKKIP-LSCAN--DD----HH--DA-SDN-ASTG------
>ARTHROPODA_Candidate_10016_25909411_0
KQSSEISLFC----------S-PNQ-YMAV-SGFPGNYTVVDRVPEDILHMVDPHWYQFP
PMNPLWYPLVGF-MFVTGILSVSGNAIVLWVFLNTKTLRTPANMLVCNLALSDFLMMLTM
FPPMIITCYHQ-TWTLGAFFCEVYAALGSLFGCTSIWTMVWITLDRYNVIVKGVSGTPLT
NKGALARILGTWTVAFAWMLPPFFGWNKYVPEGNMTACGTDYLSEDWFSKSYLFIYSSWV
YFTPLFINCYSYFFIVSAVAKHEKAMRDQAKKMGVKSLRNE-ETQKTSAECRLAKVAMMT
VSLWFMAWTPYLVINYSGMMN-KATVTPLFSI--SVFAKANAIYNPIVYAISHPKYRAAL
EKKLP-LACQT--EN----ND--DN-TST-ATTDTNKES-
>ARTHROPODA_Candidate_46186_91646400_0
--------FC----------S-PNQ-HMAL-SGFPGNYTVVDRVPKDILHMVDAHWYQFP
PMNPLWYPLVGF-MFVTGILSVSGNAIVLWVFLNTKTLRTPANMLVCNLALSDFLMMLTM
FPPMIITCYHQ-TWTLGAFFCEVYAALGSLFGCTSIWTMVWITLDRYNVIVKGVSGTPLT
NKGALARILGTWTVAFAWMLPPFFGWNKYVPEGNMTACGTDYLSEDWFSKSYLFIYSSWV
YFTPLFINCYSYFFIVSAVAKHDPS--------------SS-TATVTSSSCQL-------
-----------------------STRRP----------------------VTRPRRWE--
----------------------------------------
>ARTHROPODA_Candidate_9301_23142717_5
------NNKM----------G-YDN-PANL-SG-AGNYTLVDTVPSELLPWVDSHWYQYP
PMNPLWYGLLGF-ITVLGILSILGNTVVIWVFMNTKSLRTPANLLVVNLALSDFLMMFTM
FPPMVYNCYAG-TWSFSGFFCEIYGFLGNLFGCISIWTMFFITLDRYNVIVKGVSAEPLS
SKGAVSRIAGVWAVSLAWCLAPLFGWNRYVPEGNMTACGTDYLAQDFNSQLYLYIYGFWV
YYIPLFFTIYCYSFIIKAVASHEQQMREQAKKMGVKSLRSD-DAQKTSAECRLAKVALTT
VSLWFMAWTPYMVINFTGMVD-RDRINPLFTI--SLFAKANAVYNPIVYAISHPKYRAAL
EKKLP-LACVS--EQD------SDNTSAG-STATVTEKSE
>ABG37007_opsin_Rh1_Neogonodact
------------------------------------------------------------
---PMWYGILAFVVTVVGLCSICGNFVVIWVFMNTKALRSPANTLVVSLAVSDFIMMACM
FPPLVLNCYWG-TWIFGPLFCEVYAFIGNTVGCASIGNMIFITFDRYNVIVKGISGTPLS
QKNTTLQVLFVWICSIMWCVFPFFGWNRYVPRGDMTACGTDYLTEDEFSRSYLYVYSVWV
YIGPLALIIYCYFHIVSAVATHEKQMRDQAKKMGVKSLRTE-EAKKTSAECRLAKVALTT
VSLWFMAWTPYLIINWAGMFY-PSVVSPLFSIWGSVFAKANAVYNPIVYAISHPKYRAAL
YKKLP-LAC-------------------------------
>ABG37009_opsin_Rh3_Neogonodact
------------------------------------------------------------
---PMWYGILAFVVTVVGLCSICGNFVVIWVIMNTKALRSPANTLVVSLAVSDYIMMTCM
FPPLVLNCYWG-TWIFGPLFCEVYAFIGNTVGCASIGNMIFITFDRYNVIVKGVSGKPLS
QKNATLQVLFVWICSIMWCVFPFFGWNRYVPEGNMTACGTDYLTEDEFSRSYLYIYSVWV
YIGPLALIIYCYFHIVSAVATHEKQMRDQAKKMGVKSLRTE-EAKKTSAGCRLAKVALTT
VSLWFMAWTPYLIINWAGMFY-PSVVSPLFSIWGSVFAKSNAVYNPIVYAISHPKYRAAL
YKKLP-LAC-------------------------------
>AAB97666_rhodopsin_Cambarellus
------------------------------------------------------------
---PMMYPLLLIFMFITGIPCLAGNFVTIWVFMTTKSLRSPANLLVVNLAMSDFLMMFTM
FPPMMITCYYH-TWTLGPTFCQVYAFLGNLFGCTSIWTMVFITFDRYNVIVKGVAGEPLS
NKKAALWILSAWVLSFSWCSAPFFGWNRYVPEGNLTGCGTDYLSEDALSRSYLYVYSVWV
YFLPLLITIYCYVFIIKAVAAHEKGMRDQAKKMGIKSLRNE-EAQKTSAECRLAKIAMTT
VALWFIAWTPYLLINWVGMFA-RSYLSPVYTIWGYVFAKANAVYNPIVYAIS--------
----------------------------------------
>AAB25036_opsin_Procambarus_cla
------------------------------------------------------------
---PMMYPLLLIFMLFTGILCLAGNFVTIWVFMNTKSLRTPANLLVVNLAMSDFLMMFTM
FPPMMVTCYYH-TWTLGPTFCQVYAFLGNLCGCASIWTMVFITFDRYNVIVKGVAGEPLS
TKKASLWILTIWVLSITWCIAPFFGWNRYVPEGNLTGCGTDYLSEDILSRSYLYDYSTWV
YYLPLL-PIYCYVSIIKAVAAHEKGMRDQAKKMGIKSLRNE-EAQKTSAECRLAKIAMTT
VALWFIAWTPYLLINWVGMFA-RSYLSPVYTIWGYVFAKANAVYNPIVYAISHPKYRAAM
EKKLP-LSC-------------------------------
>ARTHROPODA_Candidate_48293_98406787_3
------------------------T-LIGT-SSLPGNFTLVDTVPKEMLHLIDPHWYQFP
PMNPLWYSLVGL-MFVMGILSVSGNFVVIWVFMNTKSLRSPANMFVVNLAISDFGMMFTM
CPPILVNCYYQ-TWSFSPFVCQMYAFLGSLFGGASIWSMVFITLDRYNVIVKGISGTPLK
TSGALIRILYIWTGALFWCIPPFFGINNYVPEGNMTACGTDYLSEDLITHLYLYFYAAWV
YITPLFIIVYSYTFILKAVSTHEKQMREQAKKMGVKSLRNDTEANKTSAECRLAKVALMT
VSLWFMAWTPYFIINFSGMLN-KASVTPLFSI--SVFAKANAVYNPIVYAISHPKYRAAM
EKKLP-LSCST--ERE----------EDS-EVQSTNEKC-
>ARTHROPODA_Candidate_43538_81409797_1
------------------------------------------------------------
-----WYSLVGL-MFVMGFLSVSGNFVVIWVFMNTKSLRSPSNMFIVSLATSDFFMMFTM
CPPILVNCYYQ-TWSFSAFFCEMYAFLGSLFGGATIWSLVFITLDRYNVIVKGISAKPMT
TGGALARIAYVWLGALFWTIPPFFGINAYVPEGNMTACGTDYLTDTLISHLYLYFYTAWV
YFTPFVIIVFSYSHIMSAVSKHEKAMREQAKKMGVKSLRNDPEAKKTSAECRLAKVALMN
ISLWFMAWTPYFIINWGGMLY-KPIITPLFSI--SVFAKASAAYNPIVYAISHPKYRAAM
EKKLP-LSCAT--EKE----------EDS-EAASTNEKC-
>ARTHROPODA_Candidate_45223_88716368_1
-------IKM----------S-WNS-EPEL-NGMPGNYTVVDAAPKDLLYLVDPHWYQFP
PMNPLWYGILGF-MFVIGMAAFVGNAAVIYIFMNTPALRSPANLLVVNLAVSDFLMITCM
FPPMVVNCYYH-TWAFSPMACQLYGFIGSMFGCISIWTMIFITADRFNVIVKGISAAPLT
KNGVLARIGAAWGSSFLWGIMPFFGWNRYVPEGNLTACGTDYLTQTASSMSYLYLYGTFV
WFIPLVIVIAAYSQIVKTVVAHEEAMKEQAKKMGIKSLRNE-ETQKTSAECKLAKVALMN
VSLWFIAWTPYCVINFCGMNF-PSAITPLFTI--SLFAKCNAVYNPIIYAISHPKYKVAL
KEHMP-L-CSSD-DELYGAGSSNDTES-------TNEKAQ
>ARTHROPODA_Candidate_50894_103474384_1
-------TKM----------S-WNS-EPEL-NGMPGNFTVVDAAPKDLLYLVDPHWYQFP
PMNPLWYGILGF-IFVIGMAAFVGNAAVIYIFMNTPALRSPANLLVVNLAVSDFLMITCM
FPPMVVNCYYH-TWAFSPIACQLYGFIGSMFGCISIWTMIFITADRFNVIVKGISAAPLT
KNGVLARIGAAWGSSFLWGIMPFFGWNRYVPEGNLTACGTDYLTQTASSMSYLYLYGTFV
WFIPLVIVIAAYSQIVKTVVAHEEAMKEQAKKMGIKSLRNE-ETQKTSAECKLAKVALMN
VSLWFIAWTPYCVINFCGMNF-PSAITPLFTI--SLFAKCNAVYNPIIYAISHPKYKVAL
KEHMP-L-CSSD-DDLYGAGSSNDTES-------TNEKAK
>ARTHROPODA_Candidate_43995_84493219_2
RSHSAGKIKM----------S-WSS-EPEL-NGMPGNYTVVDAAPKDLLYLVDPHWYQFP
PMNPLWYGILGF-MFVIGMAAFVGNAAVIYIFMNTPALRSPANLLVVNLAVSDFLMITCM
FPPMVINCYYH-TWAFSPISCQLYGFIGSMFGCISIWTMIFITADRFNVIVKGISAAPLT
KNGALARIGAAWGSSFLWGIMPFFGWNRYVPEGNLTACGTDYLTQTASSMSYLYFYGTFV
WFIPLVIVIAAYSQIVKTVVAHEEAMKEQAKKMGIKSLRNE-ETQKTSAECKLAKVALMN
VSLWFIAWTPYCVINFCGMNF-PSAITPLFTI--SLFAKCNAVYNPIIYAISHPKYKVAL
KEHMP-L-CNSD-DDLYGAGSSNDTES-------TNEKSQ
>ARTHROPODA_Candidate_39429_70184668_2
--------------------------------GMPGNYTVVDAAPKDLLYLVDPHWYQFP
PMNPLWYGILGF-MFVIGMAAFVGNAAVIYIFMNTPALRSPANLLVVNLAVSDFLMITCM
FPPMVISCYYH-TWAFSPIACQLYGFIGSMFGCISIWTMIFITADRFNVIVKGISAAPLT
KNGVLARIGAAWGSSFLWGIMPFFGWNRYVPEGNLTACGTDYLTQTASSMSYLYLYGTFV
WFIPLVIVIAAYSQIVKTVVAHEEAMKEQAKKMGIKSLRNE-ETQKTSAECKLAKVALMN
VSLWFIAWTPYCVINFCGMNF-PSAITPLFTI--SLFAKCNAVYNPIIYAISHPKYKVAL
KEHMP-L-CKSD-DDLYGAGSSNDTES-------TNDKSQ
>ARTHROPODA_Candidate_26822_41818451_0
----------------------------EL-NGMPGNYTVVDAAPKDLLYLVDPHWYQFP
PMNPLWYGILGF-IFVIGMAAFVGNAAVIYIFMNTPALRSPANLLVVNLAVSDFCMITCM
FPPMVISCYYH-TWAFSPIACQLYGFIGSMFGCISIWTMIFITADRYNVIVKGMTAAPLS
KNGALARIGAAWGSSFLWGIMPFFGWNRYVPEGNLTACGTDYLTQTASSKSYLYLYGAFV
WFFPLVIVIAAYSQIVKAVVAHERSMKEQAQKMGIKSLRNE-ETQKTSAECKLAKVALMN
VSLWFIAWTPYCIINFCGMNF-PSVITPLFTI--SLFAKCNAVYNPIIYAISHPKYKLAL
EEHMP-L-CKRD-DDLY-SGASNDTET-------ITEKPE
>ARTHROPODA_Candidate_51411_103709016_5
RE-----IKM----------S-WNA-EPEL-NGMPGNYTVVDAAPKDLLYLVDPHWYQFP
PMNPLWYGILGF-IFVIGMAAFVGNAAVIYIFMNTPALRSPANLLVVNLAVSDFCMITCM
FPPMVISCYYH-TWAFSPIACQLYGFIGSMFGCISIWTMIFITADRYNVIVKGMTAAPLS
KNGALARIGAAWGSSFLWGIMPFFGWNRYVPEGNLTACGTDYLTQTASSKSYLYLYGAFV
WFFPLVIVIAAYSQIVKAVVAHERSMKEQAQKMGIKSLRNE-ETQKTSAECKLAKVALMN
VSLWFIAWTPYCIINFCGMNF-PSVITPLFTI--SL------------------------
----------------------------------------
>ARTHROPODA_Candidate_29560_46014502_1
RE-----TKM----------S-WNA-EPEL-NGMPGNYSVVDAAPKDLLYLVDPHWYQFP
PMNPLWYGILGF-IFVIGMAAFVGNAAVIYIFMNTPALRSPANLLVVNLAVSDFCMITCM
FPPMVISCYYH-TWAFSPIACQLYGFIGSMFGCISIWTMIFITADRYNVIVKGISAAPLT
KNGALARIGAAWGSSFLWGIMPFFGWNRYVPEGNLTACGTDYLTQTASSMSYLYLYGAFV
WFTPLVIVIAAYSQIVKAVVAHEKAMKEQAKKMGIKSLRNE-ETQKTSAECKLAKVALMN
VSLWFIAWTPYCIINFAGMNF-PSVITPLFTI--SLFAKCNAVYNPIIYAISHPKYKVAL
EEHMP-L-CKRD-DDLY--GTDNETET-------TTEKSE
>ARTHROPODA_Candidate_49683_101789080_0
-------TKM----------S-WNA-EPEL-NGMPGNYSVVDAAPKDLLYLVDPHWYQFP
PMNPLWYGILGF-IFVIGMAAFVGNAAVIYIFMNTPALRSPANLLVVNLAVSDFCMITCM
FPPMVISCYYH-TWAFSPIACQLYGFIGSMFGCISIWTMIFITADRYNVIVKGISAAPLT
KNGALARIGAAWGSSFLWGIMPFFGWNRYVPEGNLTACGTDYLT---PSMSYLYLYGTFV
WFTPLVIVIAAYSQIVKAVVAHEKTMKEQAKKMGIKSLRNE-ETQKTSAECKLAKVALMN
VSLWFIAWTPYCIINFAGMNF-PSVITPLFTI--SLFAKSNAVYNPIIYAISHPKYKVAL
EEHMP-L-CKRD-DDLY--GADNETET-------TTEKSE
>ARTHROPODA_Candidate_27926_43033694_0
-------NKM----------S-WNS-QPEL-NGMPGNYTVVDAAPKDLLYLVHPHWYQFP
PMNPLWYGLLGF-IFIIGSCAFVGNAAVIYIFMNTASLRSP--------AVSDFLMITCM
FPPMVINCYYH-TWAFSPISCQLYGFIGSMFGCISIWTMIFITADRYNVIVKGMSAAPLS
KNGALARIGAAWGTSFMWGIMPFFGWNKYVPEGNLTACGTDYLTQTASSKSYLYIYGSFV
WLCPLIIVIAAYSQIVKTVVAHEQAMREQAQKMGVKSLRNE-ETQKTTAECKLAKVALMN
VSLWFIAWTPYCVINFCGMEA-PSVITPLFTI--SLFAKCNAVYNPIIYAISHPKYKLAL
EEHLP-L-CKKE-LDIYGP--SSDATST--SSEPVTEKTQ
>ARTHROPODA_Candidate_49802_102208567_2
--LF---NKM----------S-WNS-QPEL-NGMPGNYTVVDAAPKDLLYLVHPHWYQFP
PMNPLWYGLLGF-IFIIGSCAFVGNAAVIYIFMNTPSLRSPANLLVVNLAVSDFLMITCM
FPPMVINCYYH-TWAFSPVSCQLYGFIGSMFGCISIWTMIFITADRYNVIVKGMSAAPLS
KNGALARIGAAWGTSFLWGIMPFFGWNKYVPEGNLTACGTDYLTQTASSKSYLYIYGSFV
WLCPLIIVIAAYSQIVKAVVAHEQAMREQAQKMGVKSLRNE-ETQKTTAECKLAKVALMN
VSLWFIAWTPYCVINFCGMEA-PSVITPLFTI--SLFAKCNAVYNPIIYAISHPKYKLAL
EEHLP-L-CKKE-LDIYGP-AGSEATST--TSEPVTEKTE
>ARTHROPODA_Candidate_49810_102208568_2
--LF---NKM----------S-WNS-QPEL-NGMPGNYTVVDAAPKDLLYLVHPHWYQFP
PMNPLWYGLLGF-IFIIGSCAFVGNAAVIYIFMNTPSLRSPANLLVVNLAVSDFLMITCM
FPPMVINCYYH-TWAFSPVSCQLYGFIGSMFGCISIWTMIFITADRYNVIVKGMSAAPLS
KNGALARIGAAWGTSFLWGIMPFFGWNKYVPEGNLTACGTDYLTQTASSKSYLYIYGSFV
WLCPLIIVIAAYSQIVKAVVAHEQAMREQAQKMGVKSLRNE-ETQKTTAECKLAKVALMN
VSLWFIAWTPYCVINFCGMEA-PSVITPLFTI--SLFAKCNAVYNPIIYAISHPKYKLAL
EEHLP-L-CKKE-LDIYGP-AGSEATST--TSEPVTEKTE
>ARTHROPODA_Candidate_41555_76160412_4
--LF---NKM----------S-WNS-QPEL-NGMPGNYTVVDAAPKDLLYLVHPHWYQFP
PMNPLWYGLLGF-IFIIGSCAFVGNAAVIYIFMNTPSLRSPANLLVVNLAVSDFLMITAM
FPPMVINCYYH-TWAFSPVSCQLYGFIGSMFGCISIWTMIFITADRYNVIVKGMSAAPLS
KNGALARIGAAWGTSFLWGIMPFFGWNRYVPEGNLTACGTDYLTQTASSKSYLYIYGSFV
WLCPLIIVIAAYSQIVKAVVAHEQAMREQAQKMGVKSLRNE-ETQKTSAECKLAKVALMN
VSLWFIAWTPYCIINFCGMEA-PSVITPLFTI--SLFAKCNAVYNPIIYAISHPKYKLAL
EEHLP-L-CKKE-LDIYGP-ASSEATST--ASEPVTEKTE
>ARTHROPODA_Candidate_44564_87527040_5
--PFQGKNKM----------S-WNS-QPEL-NGMPGNYTVVDAAPKDLLYLVHPHWYQFP
PMNPLWYGLLGF-IFIIGSCAFVGNAAVIYIFMNTPSLRSPANLLVVNLAVSDFLMITAM
FPPMVINCYYH-TWAFSPISCQLYGFIGSMFGCISIWTMIFITADRYNVIVKGMSAAPLS
KNGALARIGAAWGTSFLWGIMPFFGWNRYVPEGNLTACGTDYLTQTASSKSYLYIYGSFV
WLCPLIIVIAAYSQIVKAVVAHEQAMREQAQKMGVKSLRNE-ETQKTSAECKLAKVALMN
VSLWFIAWTPYCVINFCGMEA-PSVITPLFTI--SLFAKCNAVYNPIIYAISHPKYKLAL
EEHLP-L-CKKE-LDIYGP-GSSEATSN--TSEPVTEKTE
>ARTHROPODA_Candidate_10883_28052736_4
-----LRNKM----------S-WNS-QPEL-NGMPGNYTVVDAAPKDLLYLVHPHWYQFP
PMNPLWYGILGF-IFIIGSCAFVGNAAVIYIFMNTPSLRSPANLLVVNLALSDFLMITCM
FPPMVINCYYH-TWAFSTISCQLYGFIGSMFGCISIWTMIFITADRYNVIVKGMSAAPLS
KNGALARIGAAWGTSFLWGIMPFFGWNRYVPEGNLTACGTDYLTQTASSKSYLYIYGSFV
WLCPLIIVIAAYSQIVKAVVAHEQAMREQAQKMGVKSLRNE-ETQKTSAECKLAKVALMN
VSLWFIAWTPYCVINFCGMEA-PSVITPLFTI--SLFAKCNAVYNPIIYAISHPKYKLAL
EEHMP-L-CKKD-LDIYAPGGSTEDATS--TSEPVTEKA-
>ARTHROPODA_Candidate_26721_41808770_0
-----LVNKM----------S-WNS-QPEL-NGMPGNYTVVDAAPKDLLYLVHPHWYQFP
PMNPLWYGILGF-IFVIGSCAFVGNAAVIYIFMNTPSLRSPANLLVVNLALSDFLMITCM
FPPMVINCYYH-TWAFSPISCQLYGFIGSMFGCISIWTMIFITADRYNVIVKGMSAAPLS
KNGALARIGAAWGTSFLWGIMPFFGWNRYVPEGNLTACGTDYLTQAAASKSYLYIYGSFV
WLCPLVIVIAAYSQIVKAVVAHEQAMREQAQKMGVKSLRNE-ETQKTSAECKLAKVALMN
VALWFIAWTPYCVINFCGMEA-PSVITPLFTI--SLFAKCNAVYNPIIYAISHPKYKVAL
EEHLP-L-CKKE-LDIYAPGESTDSTSTA-ASEPVTEKA-
>ARTHROPODA_Candidate_26733_41808771_0
-----LVNKM----------S-WNS-QPEL-NGMPGNYTVVDAAPKDLLYLVHPHWYQFP
PMNPLWYGILGF-IFVIGSCAFVGNAAVIYIFMNTPSLRSPANLLVVNLALSDFLMITCM
FPPMVINCYYH-TWAFSPISCQLYGFIGSMFGCISIWTMIFITADRYNVIVKGMSAAPLS
KNGALARIGAAWGTSFLWGIMPFFGWNRYVPEGNLTACGTDYLTQAAASKSYLYIYGSFV
WLCPLVIVIAAYSQIVKAVVAHEQAMREQAQKMGVKSLRNE-ETQKTSAECKLAKVALMN
VALWFIAWTPYCVINFCGMEA-PSVITPLFTI--SLFAKCNAVYNPIIYAISHPKYKVAL
EEHLP-L-CKKE-LDIYAPGESTDATSTA-ASEPVTEKA-
>ARTHROPODA_Candidate_2997_7228506_1
--LLPGKFKM----------S-WNS-QPQM-NGLPGNYTVVDAAPKDLLYLVHPHWYQFP
PMNPLWYGILGF-IFVIGSCAFVGNAAVIYIFMNTPSLRSPANLLVVNLALSDFLMITAM
FPPMVINCYYH-TWAFSPVSCQLYGFIGSMFGCISIWTMIFITADRYNVIVKGMSAAPLS
KNGAMARIGAAWGTSFLWGIMPFFGWNKYVPEGNLTACGTDYLTQTASSKSYLYIYGSFV
WLCPLIIVIAAYTQIVKAVVAHEQAMREQAQKMGVKSLRNE-ETQKTSAECKLAKVALMN
VSLWFIAWTPYCVINFCGMEA-PSVITPLFTI--SLFAKCNAVYNPIIYAISHPKYKLAL
EEHLP-L-CKKD-DDIYGAAASSDATSTA-SEQPITEKPE
>ARTHROPODA_Candidate_4261_12088151_4
----------------------------------------------DLLYLVHPHWYQFP
PMNPLWYGILGF-IFVIGSCAFIGNAAVIYIFMNTPSLRSPANLLVVNLALSDFLMITAM
FPPMVINCYYH-TWAFSPVSCQLYGFIGSMFGCISIWTMIFITADRYNVIVKGMSAAPLS
KNGAMARIGAAWGTSFLWGIMPFFGWNKYVPEGNLTACGTDYLTQTASSKSYLYIYGSFV
WLCPLIIVIAAYSQIVKAVVAHEQAMREQAQKMGVKSLRNE-ETQKTSAECKLAKVALMN
VSLWFIAWTPYCVINFCGMEA-PSVITPLFTI--SLFAKCNAVYNPIIYAISHPKYKLAL
EEHLP-L-CKKD-DDIYGTAASSDATSAA-SEQPITEKPE
>ARTHROPODA_Candidate_45136_88678308_2
--LLPGKFKM----------S-WNS-QPQM-NGMPGNYTVVDAAPKDLLYLVHPHWYQFP
PMNPLWYGILGF-IFVIGSCAFVGNAAVIYIFMNTPSLRSPANLLVVNLAMSDFLMITAM
FPPMVINCYYH-TWAFSPVSCQLYGFIGSMFGCISIWTMIFITADRYNVIVKGMSAAPLS
KNGALARIGAAWGTSFLWGIMPFFGWNKYVPEG---------------------------
------------------------------------------------------------
------------------------------------------------------------
----------------------------------------
>ARTHROPODA_Candidate_41949_76621342_1
-----LVNKM----------S-WNS-QPEL-NGMPGNYTVVDAAPKDLLYLVHPHWYQFP
PMNPLWYGILGF-IFIIGSCAFVGNAAVIYIFMNTPSLRSPANLLVVNLALSDFLMITCM
FPPMVINCYYH-TWAFSPISCQLYGFIGSMFGCISIWTMIFITADRYNVIVKGMSAAPLS
KNGALARIGAAWGTSFLWGIMPFFGWNRYVPEGNLTACGTDYLTQTAASKSYLYIYGSFV
WLCPLVIVIAAYSQIVKAVVAHEQAMRHR-------------------------------
------------------------------------------------------------
---LP----------------HTDSSL-------------
>ARTHROPODA_Candidate_39442_70196412_0
------------------------------------------------------------
-----------F-IFIIGSCAFVGNAAVIYIFMNTPSLRSPANLLVVNLALSDFLMITCM
FPPMVINCYYH-TWAFSPISCQLYGFIGSMFGCISIWTMIFITADRYNVIVKGMTAAPLS
KNGALARIGAAWGTSFLWGIMPFFGWNRYVPEGNLTACGTDYLTQTAASKSYLYIYGSFV
WLCPLVIVIAAYSQIVKAVVAHEQAMREQAQKMGVKSLRNE-ETQKTSAECKLAKVALMN
VSLWFIAWTPYCVINFCGMEA-PSVITPLFTI--SLFAKCNAVYNPIIYAISHPKYKLAL
EEHLP-------------SATSTTPSSTP-SATPVNQSQR
>ARTHROPODA_Candidate_29568_46014503_0
--------------------------------GRP--------------SLVSPHE---P
TM--VWYPGLCY-RHRDG-CLCWKCCCYLYLYMNTPALRSPANLLVVNLAVSDFCMITCM
FPPMVISCYYH-TWAFSPIACQLYGFIGSMFGCISIWTMIFITADRYNVIVKGISAAPLT
KNGALARIGAAWGSSFLWGIMPFFGWNRYVPEGNLTACGTDYLTQTASSMSYLYLYGAFV
WFTPLVIVIAAYSQIVKAVVAHEKAMKEQAKKMGIKSLRNE-ETQKTSAECKLAKVALMN
VSLWFIAWTPYCIINFAGMNF-PSVITPLFTI--SLFAKCNAVYNPIIYAISHPKYKVAL
EEHMP-L-CKRD-DDLY--GTDNETET-------TTEKSE
>ARTHROPODA_Candidate_37691_65600460_0
----------------------------------QGNLTACG------------------
---------------------------------------------------TDYLTQT--
--------------ASSMSYLYLYGTF--------VWL---------------ISAAPLT
KNGVLGRIGAAWGSSFLWGIMPFFGWNRYVPEGNLTACGTDYLTQTASSMSYLYLYGTFV
WFIPLVIVIAAYSQIVKTVVAHEEAMKEQAKKMGIKSLRNE-ETQKTSAECKLAKVALMN
VSLWFIAWTPYCVINFCGMNF-PSTITPLFTI--SLFAKCNAVYNPIIYAISHPKYKVAL
KEHMP-L-CNSD-DDLYGAGSSNDSES-------TNEKSQ
>ARTHROPODA_Candidate_49784_102203026_3
--------KM----------A-YQD-QSKM-EGIPGNYTVVDAAPKDLLPMVDPHWYQFP
PMNPMWYGLLGF-IFVIGSMAFIGNLIVIWVFMNTKSLRSPANLLVVNLAASDFIMISFM
FPPMVINCYYHGTWAFSPFFCELYGCIGSVMGCISIWTMVFITMDRYNVIVKGMSAKPLT
SGGAMARIGAAWVSSIVWGILPFFGWNRYVPEGNLTACGTDYLSPGMLSHSYLYCYGTFV
WFFPLLYIIGAYSQIVSKVFEHEKAMKEQAKKMGIKSLRNE-ESQKTSNECKLAKVALMN
VSLWFIAWTPYCVINFAGMNF-PQMITPLFTI--SLFAKCNAVYNPIIYAISHPKYKTAL
QTKIP-LAC-------------------------------
>ARTHROPODA_Candidate_49778_102203024_3
--------KM----------S-YQD-HSKM-EGIPGNYTVVDAAPKDLLPLVDPHWYQFP
PMNPMWYGILGF-IFVIGIMAFIGNLIVIWVFMNTKSLRSPANLLVVNLAVSDFIMISFM
FPPMVINCYYH-TWAFSPFFCELYGCIGSVMGCISIWTMVFITMDRYNVIVKGMSAKPLT
SGGAMARIGAAWVSSIVWGILPFFGWNRYVPEGNLTACGTDYLSPGMLSHSYLYCYGTFV
WFFPLLYIIGAYSQIVSKVFEHEKAMKEQAKKMGIKSLRNE-ESQKTSNECKLAKVALMN
VSLWFIAWTPYCVINFAGMNF-PQMITPLFTI--SLFAKCNAVYNPIIYAISHPKYKTAL
QTKIP-LAC-------------------------------
>ARTHROPODA_Candidate_27884_43021941_4
-------LKM----------A-YQD-PSKM-EGIPGNYTVVDAAPKDLLPMVDPHWYQFP
PMNPMWYGLLGF-IFVIGSMAFIGNLIVIWVFMNTKSLRSPANLLVVNLAVSDFIMISFM
FPPMVINCYYH-TWAFSPFFCELYGCIGSVMGCISIWTMVFITMDRYNVIVKGMSAKPLT
SGGAMARIGAAWVSSIVWGILPFFGWNRYVPEGNLTACGTDYLSPGMLSHSYLYCYGTFV
WFFPLLYIIGAYSKIVSKVFEHEKAMKEQAKKMGIKSLRNE-ESQKTSNECKLAKVALMN
VSLWFIAWTPYCVINFAGMNF-PHMITPLFTI--SLFAKCNAVYNPIIYAISHPKYKTAL
QTKIP-LACTG--EEQY---SASDNQSTG-T---APDKA-
>ARTHROPODA_Candidate_3065_7280509_0
--------KM----------A-YQD-PSKM-EGIPGNYTVVDAAPKDLLPLVDPHWYQFP
PMNPMWYGLLGF-IFVIGSMAFIGNLIVIWVFMNTKSLRSPANLLVVNLAASDFIMISFM
FPPMVVNCYYH-TWAFSPFFCELYGCIGSVMGCISIWTMVFITMDRYNVIVKGISAKPLT
SGGAMARIGAAWVSSIVWGILPFFGWNRYVPEGNLTACGTDYLSPGMKSHSYLYCYGTFV
WFFPLLYIIGAYSQIVSKVFEHEKAMKEQAKKMGIKSLRNE-ESQKTSNECKLAKVALMN
VSLWFIAWTPYCVINFAGMNF-PHMITPLFTI--SLFAKCNAVYNPIIYAISHPKYKTAL
QTKIP-LACTG--EEQY----ASDNQSTG-T---APDKA-
>ARTHROPODA_Candidate_41502_76150994_1
--------KM----------A-YQD-PSKM-EGIPGNYTVVDAAPKDLLHLVDPHWYQFP
PMNPMWYGLLGF-IFVIGSMAFIGNLIVIWVFMNTKSLRSPANLLVVNLAASDFIMISFM
FPPMVINCYYH-TWSFSPFFCELYGCIGSVMGCISIWTMVFITMDRYNVIVKGISAKPLT
SGGAMVRIGAAWASSIVWGILPFFGWNRYVPEGNLTACGTDYLSPGMKSHSYLYCYGTFV
WFFPLLYIIGAYSQIVSKVFEHEKTMKEQAKKMGIKSLRNE-ESQKTSNECKLAKVALMN
VSLWFIAWTPYCVINFAGMNF-PHMITPLFTI--SLFAKCNAVYNPIIYAISHPKYKTAL
QTKIP-LACTG--EEQY---SASDNQSTG-T---APDKA-
>ARTHROPODA_Candidate_41294_75349072_4
--------------------------PSKM-EGMPGNYTVVDAAPKDLLPLVDPHWYQFP
PMNPMWYGLLGF-IFVIGSMAFIGNLIVIWVFMNTKSLRSPANLLVVNLAASDFIMISFM
FPPMVINCYYH-TWSFSPFFCELYGAIGSIMGCISIWTMVFITMDRYNVIVKGMSAKPLT
SGGAMARIAAAWISSIVWGILPFFGWNRYVPEGNLTACGTDYLSPGMMSHSYLYCYGAFV
WFFPLLYIIGAYSQIVSKVFEHEKAMKEQAKKMGIKSLRNE-ESQKTSNECKLAKVALMN
VSLWFIAWTPYCVINFAGMNF-PHMITPLFTI--SLFAKCNAVYNPIIYAISHPKYKTAL
QTKIP-LACTG--EEQY---SASDNQSTG-T---APDKA-
>ARTHROPODA_Candidate_41545_76159921_3
--------KM----------A-YQD-PSKM-EGMPGNYTVVDAAPKDLLPLVDPHWYQFP
PMNPMWYGLLGF-IFVIGSMAFIGNLIVIWVFMNTKSLRSPANLLVVNLAASDFIMISFM
FPPMVINCYYH-TWSFSPFFCELYGAIGSIMGCISIWTMVFITMDRYNVIVKGMSAKPLT
SGGAMARIAAAWISSIVWGILPFFGWNRYVPEGNLTACGTDYLSPGMMSHSYLYCYGAFV
WFFPLLYIIGAYSQIVSKVFEHEKAMKEQAKKMGIKSLRNE-ESQKTSNECKLAKVALMN
VSLWFIAWTPYCVINFAGMNF-PHMITPLFTI--SLFAKCNAVYNPIIYAISHPKYKTAL
QTKIP-LACTG--EEQY----ASDNQSTG-T---AQDKA-
>ARTHROPODA_Candidate_45904_91565310_0
--------KM----------A-YQD-PSKM-EGIPGNYTVVDAAPKDLLPLVDPHWYQFP
PMNPMWYGLLGF-IFVIGSMAFIGNLIVIWVFMNTKSLRSPANLLVVNLAVSDFIMISFM
FPPMVISCYYH-TWAFSPFFCELYGCIGSVMGCISIWTMVFITMDRYNVIVKGMSAKPLT
SGAAMARIGAAWTSSIVWGILPFFGWNRYVPEGNLTACGTDYLTPGMKSQSYLYCYGTFV
WFCPLLYIIGAYSQIVSKVFEHEKAMKEQAKKMGIKSLRNE-ESQKTSNECKLAKVALMN
VSLWFIAWTPYMVINFAGMNF-PHMITPLFTI--SLFAKCNAVYNPIIYAISHPKYKTAL
QTKIP-LACTG--EEQY----ASDNQSTG-T---APDKA-
>ARTHROPODA_Candidate_10790_28033546_1
--------KM----------A-YQD-PSRM-EGIPGNYTVVDAAPKDLLPLVDPHWYQFP
PMNPMWYGLLGF-IFVIGSMAFIGNLIVIWVFMNTKSLRSPANLLVVNLALSDFIMISFM
FPPMVVNCYYH-TWAFSPFFCELYGAIGSIMGCISIWTMVFITNDRYNVIVKGISAKPLT
SGGAMARIGAAWTSSIIWGIFPFFGWNRYVPEGNLTACGTDYLSPGMKSHSYLYCYGTFV
WFFPLLYIVGAYTQIVSKVFEHEKTMKEQAKKMGIKSLRNE-ESQKTSNECKLAKVALMN
VSLWFIAWTPYLVINFAGMNF-PHMITPLFTI--SLFAKCNAVYNPIIYAISHPKYKTAL
QTKIP-LACTG--EEQY----ASDNQSTG-T---APEKS-
>ARTHROPODA_Candidate_35936_60669825_5
--------KM----------A-YQD-PSKM-EGMPGNYTVVDAAPKDLLPMVDPHWYQFP
PMNPMWYGLLGF-IFVIGSMAFIGNLIVIWVFMNTKSLRSPANLLVVNLAVSDFIMISFM
FPPMVINCYYH-TWAFSPFFCELYGAIGSIMGCISIWTMVFITMDRYNVIVKGISAKPLT
SGGAMARIAGAWTSSIVWGILPFFGWNRYVPEGNLTACGTDYLSPGMKSHSYLYCYGTFV
WFFPLLYIIGAYSQIVSKVFEHEKTMKEQAKKMGIKSLRNE-ESQKTSNECKLAKVALMN
VSLWFIAWTPYCVINFAGMNF-PHMITPLFTI--SLFAKCNAVYNPIIYAISHPKYKTAL
QTKIP-LACTG--EEQY---SSSDNQSTA-T---APEKS-
>ARTHROPODA_Candidate_26564_41785424_4
-FINVKRIKM----------A-YQD-PSKM-EGMPGNYTVVDAAPKDLLHLVDPHWYQFP
PMNPMWYGLLGF-IFVIGSMAFIGNLIVIWVFMNTKSLRSPANLLVVNLAASDFIMISFM
FPPMVISCYYH-TWAFSPFFCQLYGCIGSVMGCISIWTMVFITMDRYNVIVKGISAKPLT
SGGAMARIGAAWTSSIVWGILPFFGWNRYVPEGNLTACGTDYLTPGMKSHSYLYCYATFV
WLFPLFYIVGAYSQIVSKVFEHEKAMKEQAKKMGIKSLRNE-ESQKTSNECKLAKVALMN
VSLWFIAWTPYLVINFTGMNF-PHMITPLFTI--SLFAKCNAVYNPIIYAISHPKYKTAL
QTKIP-LACTG--EEQY----ASDNQSTG-T---APDKA-
>ARTHROPODA_Candidate_41732_76594989_0
--------KM----------A-YQD-PSKM-EGMPGNYTVVDAAPKELLHLVDPHWYQFP
PMNPMWYGLLGF-IFVIGSMAFIGNLIVIWVFMNTKSLRSPANLLVVNLAVSDFIMISFM
FPPMVVSCYYH-TWAFSPFFCELYGCIGSIMGCISIWTMVFITMDRYNVIVKGISAKPLT
SGGAMARIGAAWTSSIIWGILPFFGWNRYVPEGNLTACGTDYLTPGMKSHSYLYCYATFV
WLFPLFYIVGAYSQIVSKVFEHEKAMKEQAKKMGIKSLRNE-ESQKTSNECKLAKVALMN
VSLWFIAWTPYLVINFTGMNF-PEMITPLFTI--SLFAKCNAVYNPIIYAISHPKYKTAL
QTKIP-LACTG--EEQY----ASDNQSTG-T---APDKA-
>ARTHROPODA_Candidate_50861_103159026_0
----FQRLEM----------A-YQD-PSKM-EGIPGNYTVVDAAPKDLLPLVDPHWYQFP
PMNPMWYGLLGL-IFVIGSMAFIGNLIVIWVFMNTKSLRSPANLLVVNLAASDFIMISFM
FPPMVINCFYH-TWAFSPFFCELYGAIGSIMGCISIWTMVFITADRYNVIVKGISAKPLT
SGGAMARIGAAWTTSIIWGILPFFGWNRYVPEGNLTACGTDYLTPGMKSHSYLYCYATFV
WLFPLFYIVGAYSQIVSKVFEHEKAMKEQAKKMGIKSLRNE-ESQKTSNECKLAKVALMN
VSLWFIAWTPYLVINFTGMNF-PEMITPLFTI--SLFAKCNAVYNPIIYAISHPKYKTAL
QTKIP-LACTG--EEQY----ASDNQSTG-T---APDKA-
>ARTHROPODA_Candidate_49781_102203025_3
--------KM----------A-YQD-QSKM-EGIPGNYTVVDAAPKDLLPMVDPHWYQFP
PMNPMWYGLLGF-IFVIGSMAFIGNLIVIWVFMNTKSLRSPANLLVVNLAISDFIMISFM
FPPMVVNSYYH-TWAFSPFFCEIYGCIGSVMGCVSIITMVFITQDRYNVIVKGISSKPLT
SGGAMVRIAATWVSSVVWGIFPFFGWNRYVPEGNLTACGTDYLSPGWLSHSYLYCYGAFC
WFIPLLYVIGAYSQIVSKVFEHEKAMKEQAKKMGIKSLRNE-ESQKTSNECKLAKVALMN
VSLWFIAWTPYCVINFAGMNF-PQMITPLFTI--SLFAKCNAVYNPIIYAISHPKYKTAL
QTKIP-LAC-------------------------------
>ARTHROPODA_Candidate_44776_87658465_4
--------KM----------G-YSD-PSRM-EGMPGNYTVVDAAPKDLLPLVDPHWYQFP
PMNPMWYGLLGF-IFVIGSMAFIGNLIVIWVFMNTKSLRSPANLLVVNLAASDFIMISFM
FPPMVINCFYH-TWAFSPFFCELYGAIGSIMGCISIWTMVFITADRYNVIVKGISAKPLT
SSGAMARIGAAWTTSIIWGILPFFGWNRYVPEGNLTACGTDYLSPGMMSHSYLYCYGAFV
WFCPLLYIIGAYSQIVSKVFEHEKAMKEQAKKMGIKSLRNE-ESQKTSNECKLAKVALMN
VSLWFIAWTPYCVINFAGMNF-PHMITPLFTI--SLFAKCNAVYNPIIYAISHPKYKTAL
QTKIP-LACTG--EERY-----SDADSTG-TT--NTEKAE
>ARTHROPODA_Candidate_50854_103159025_0
----FQRLEM----------A-YQD-PSKM-EGIPGNYTVVDAAPKDLLPLVDPHWYQFP
PMNPMWYGLLGL-IFVIGSMAFIGNLIVIWVFMNTKSLRSPANLLVVNLAASDFIMISFM
FPPMVINCFYH-TWAFSPFFCELYGAIGSIMGCISIWTMVFITADRYNVIVKGISAKPLT
SGGAMARIGAAWTTSIIWGILPFFGWNRYVPEGNLTACGTDYLTPGMKSHSYLYCYGTFV
WFFPLLYIIGAYSQIVSKVFEHEKTMKEQAKKMGIKSLRNE-ESQKTSNECKLAKVALMN
VSLWFIAWTPYCVINFAGMNY-PHLITPLFTI--SLFAKCNAVYNPIIYAISHPKYKTAL
QTKIP-LACTG--EERY-----SDADSTG-TTANSTEKAE
>ARTHROPODA_Candidate_26572_41785425_4
-FINVKRIKM----------A-YQD-PSKM-EGMPGNYTVVDAAPKDLLHLVDPHWYQFP
PMNPMWYGLLGF-MFVIGSMAFIGNLIVIWVFMNTKSLRSPANLLVVNLAVSDFIMISFM
FPPMVISCYYH-TWAFSPFFCELYGCIGSVMGCISIWTMVFITMDRYNVIVKGISAKPLT
SGGAMARIGAAWTSSIVWGILPFFGWNRYVPEGNLTACGTDYLSPGMKSHSYLYCYGTFV
WFFPLLYIIGAYTQIVSKVFEHEKTMKEQAKKMGIKSLRNE-EAQKTSNECKLAKVALMN
VSLWFIAWTPYMVINFTGMNY-PHLITPLFTI--SLFAKCNAVYNPIIYAISHPKYKTAL
QSKIP-LACTG--EERY-----SDVDSTG-TTANSTEKAE
>ARTHROPODA_Candidate_44573_87527324_3
----------------------------------PGNYTVVDAAPKDLLPLVDPHWYQFP
PMNPMWYGLLGF-MFVIGSMAFIGNLIVIWVFMNTKSLRSPANLLVVNLAVSDFIMISFM
FPPMVISCYYH-TWAFSPFFCELYGCIGSVMGCISIWTMVFITMDRYNVIVKGMSAKPLT
SGAAMARIGAAWTSSIVWGILPFFGWNRYVPEGNLTACGTDYLTPGMKSQSYLYCYGTFV
WFCPLLYIIGAYSQIVSKVFEHEKAMKEQAKKMGIKSLRNE-ESQKTSNECKLAKVALMN
VSLWFIAWTPYMVINFAGMNF-PHMITPLFTI--SLFAKCNAVYNPIIYAISHPKYKAAL
QTKIP-LACTG--EERY-----SDADSTG-TTATNTEKAE
>ARTHROPODA_Candidate_49653_101782062_5
--------IM----------A-YQD-HSQM-EGMPGNYTVVDAAPKDLLPLVDPHWYQFP
PMNPLWYGILGF-IFVIGSMAFLGNLIVIWVFMNTKSLRSPANLLVVNLAASDFIMISFM
FPPMVVNCFYH-TWAFSPFFCELYGAIGSIMGCISIWTMVFITADRYNVIVKGMSAAPLT
SGGAMARIAAAWTSSIVWGILPFFGWNRYVPEGNLTACGTDYLTNTTMSHMYLYTYGAFV
WFIPLLFIIGAYSQIVSKVFEHEKAMKEQAKKMGIKSLRNQ-ESQNTSNECKLAKVALMN
VSLWFIAWTPYLVINFAGMNA-PHLITPLFTI--SLFAKCNAVYNPIIYAISHPKYKTAL
QTKIP-LACTG--EEKY-----PDTESTA-TT--TPEKA-
>ARTHROPODA_Candidate_49667_101782063_5
--------IM----------A-YQD-HSQM-EGMPGNYTVVDAAPKDLLPLVDPHWYQFP
PMNPLWYGILGF-IFVIGSMAFLGNLIVIWVFMNTKSLRSPANLLVVNLAASDFIMISFM
FPPMVVNCFYH-TWAFSPFFCELYGAIGSIMGCISIWTMVFITADRYNVIVKGMSAAPLT
SGGAMARIAAAWTSSIVWGILPFFGWNRYVPEGNLTACGTDYLTNTTMSHMYLYTYGAFV
WFIPLLFIIGAYSQIVSKVFEHEKAMKEQAKKMGIKSLRNQ-ESQNTSNECKLAKVALMN
VSLWFIAWTPYLVINFAGMNA-PHLITPLFTI--SLFAKCNAVYNPIIYAISHPKYKTAL
QTKIP-LACTG--EEKY-----PDTESTA-TT--TPEKA-
>ARTHROPODA_Candidate_2990_7200268_3
--------KM----------A-YQD-PSKM-EGMPGNYTVVDAAPKDLLPMVDPHWYQFP
PMNPMWYGVLGF-IFVIGSAAFTGNLIVIWVFMTTKSLRSPANLLVVNLALSDFIMIACM
FPPMVVNSYYH-TWSFSPFFCEVYGCIGSVMGTVSISTMIFITQDRYNVIVKGISAKPLT
SGGAMARIAVAWIASIVWGIFPFFGWNRYVPEGNLTACGTDYLSPGWISHSYLYAYGFWC
WGFPLLYVIGAYSQIVSKVFEHEKTMKEQAKKMGIKSLRN--------------------
------------------------------------------------------------
----------------------------------------
>ARTHROPODA_Candidate_31217_49574073_0
LPGNTSNTKM----------A-YND-HSS--SGIPGNYTVVDAAPRDLLPLIDPHWYQFP
PMNPLWYGMLGF-MCVLGSLSCIGNAMVVWIFMTTKSLRSPTNMLVVNLAINDFIMMFCM
CPPMVINCYYQ-TWAFSPFACEVYGFIGSLCGTNSIGTMVFITMDRYNVIVNGMSGKPLT
SGGVGIRIILIWLFSLCWVAPPFFGWNRYVPEGNLTACGTDYLTEDFFHQSYLYLFSIFS
WLFPLFWIIYCYTFIVKAVFAHEKQMKEQAKKMGVKSLRSE-ENQKASAEIRLAKVALTN
VSLWFIAWTPYLIINTVGMNY-KSMITPLFTI--SVFAKANAVYNPIIYAISHPKYKAAL
EKKVP-LACKS--DDGT---QQSDNSSVQ-T---A-GKTE
>ARTHROPODA_Candidate_30723_48752862_0
-------NKM----------S-YND-QSS--SDIPGNYTVVDRAGRDLLPLIDPHWYQFP
PMNPLWYGILGF-MTILTTLSLVGNAMVVYIFMTTKSLRTPTNMLVICLAINDFTMMFCM
CPPLLVNCYYQ-TWAFSPFACEVYGFIGSLCGTNSIGFMVFITADRYNVIVNGMSGKPLT
GGGVAFRILLVWLFSIGWVAPPFFGWNRYVPEGNLTACGTDYLTEDFFHQSYLYLFSIFS
WLFPLFWIIYCYTFIVKAVFAHEKQMKEQAKKMGVKSLRSE-ENQKASAEIRLAKVALTN
VSLWFIAWTPYLIINTVGMNY-KSMITPLFTI--SVFAKANAVYNPIIYAISHPKYKAAL
EKKLP-LSCKS--EDQH---STVSVNTTQ-S---QPEKSE
>ARTHROPODA_Candidate_31301_49764372_0
--------KM----------S-YND-QSS--SDIPGNYTVVDRAGRDLLPLIDPHWYQFP
PMNPLWYGILGF-MTILTTLSLVGNAMVVYIFMTTKSLRTPTNMLVICLAINDFTMMFCM
CPPLLVNCYYQ-TWAFSPFACEVYGFIGSLCGTNSIGFMVFITADRYNVIVNGMSGKPLT
GGGVAFRILLVWLFSIGWVAPPFFGWNRYVPEGNLTACGTDYLTEDFFHQSYLYLFSVFS
WLFPLFYIIYAYTHIVKAVFAHEKQMKEQAKKMGVKSLRSE-ENQKASAEIRLAKVALTN
VSLWFMAWTPYLIINTVGMNY-KSMITPLFTI--SVFAKANAVYNPIIYAISHPKYKAAL
EKKVP-LACKS--DDGT---QQSDNSSVQ-T---A-GKTE
>ARTHROPODA_Candidate_45093_88641910_3
--------KM----------S-YNE-QSS--SDIPGNYTVVDRAGRDLLPLVDPHWYQFP
PMNPLWYGILGF-MIILATLSCVGNAMVVYIFMTTKSLRTPTNMLVVGLAMNDFTMMFCM
CPPLIVNCYYQ-TWAFSPFACEVYGFIGSLCGTNSIAFMVFITADRYNVIVNGMSGKPLT
SGGVGIRIILIWLFSLCWVAPPFFGWNRYVPEGNLTACGTDYLTEDFFHQLYLYLFSVFS
WLFPLFYIIYAYTHIVKAVFAHEKQMKEQAKKMGVKSLRSE-ENQKASAEIRLAKVALTN
VSLWFMAWTPYLIINTVGMNY-KSMITPLFTI--SVFAKANAVYNPIIYAISHPKYKAAL
EKKVP-LACKS--GDDH---QQSDASSVQ-T---V-GKTE
>ARTHROPODA_Candidate_31185_49569591_3
LKSYLNQLKM----------A-YND-HSSM-EGMPGNYTVVDAAPRDLLPLVDPHWYQFP
PMNPLWYGMLGF-MFVIGCLATLGNAVVVWVFMTTKSLRSPANMLVLNLAFNDFIMISSM
FPPMVVSCYYR-TWAFSPFACQLYGFIGSLCGCNSICTMIFITMDRYNVIVKGMSAKPLT
SGGAMLRIAFVWTYSFCWTVLPFFGWNRYVPEGNLTACGTDYLTEDMFSQSYLYIFSVFS
WLFPLFYIIGAYSQIVKAVFAHEKAMKEQAKKMGVKSLRSE-ENQKTSAECRLAKVALMN
VSLWFMAWTPYLIINFAGMMD-KSTITPLFTI--SLFAKANAVYNPIIYAISHPKYKAAL
EKKLP-LSCKG--EE-----Q-SDNSSVN-TTQSQPEKSE
>ARTHROPODA_Candidate_34516_57761230_1
FRTSINKFKM----------A-YND-HSSM-EGMPGNYTVVDAAPRDLLPLVDPHWYQFP
PMNPLWYGMLGF-MFVIGCLATLGNAVVVWVFMTTKSLRSPANMLVLNLAFNDFIMISSM
FPPMVVSCYYR-TWAFSPFACQLYGFIGSLCGCNSICTMIFITMDRYNVIVKGMSAKPLT
SGGAMLRIAFVWTYSFCWTVLPFFGWNRYVPEGNLTACGTDYLTEDMFSQSYLYIFSVFS
WLFPLFYIIGAYSQIVKAVFAHEKAMKEQAKKMGVKSLRSE-ENQKTSAECRLAKVALMN
VSLWFMAWTPYLIINFAGMMD-KSTITPLFTI--SLFAKANSVYNPIIYAISHPKYKAAL
EKKLP-LACKG--EE-------------------------
>ARTHROPODA_Candidate_45085_88628541_4
------------------------------------------------------------
--------------------------------------RSPANMLVLNLAFNDFIMISCM
FPPMVVNCYYR-TWAFSSFACEIYGFIGSLCGCNSICTMIFITMDRYNVIVKGMSAKPLT
SGGAMLRIAFVWTYSFFWTVLPFFGWNRYVPEGNLTACGTDYLTEDMFSQSYLYIFSVFS
WLFPLFYIIGAYSQIVKAVFAHEKAMKEQAKKMGVKSLRSE-ENQKTSAECRLAKVALMN
VSLWFMAWTPYLIINFAGMMD-KSTITPLFTI--SLFAKANSVYNPIIYAISHPKYKAAL
EKKLP-LACKG--EE-----QSSDNGSVA-TTQSQPEKTE
>ARTHROPODA_Candidate_34368_57573137_1
--TQFSNHKM----------S-YND-HSSM-EGIPGNYTVVDAAPRELLPLVDPHWYQFP
PMNPLWYGMLGF-IFVIGSMAMLGNAVVVWVFMNTKTLRSPANLLVVNLAINDFIMITCM
FPPMVVNCYYQ-TWAFSALACQIYGFIGSLCGCNSICTMIFITMDRYNVIVKGMSAKPLT
SGGAMLRIAFVWTYSFCWTILPFFGWNRYVPEGNLTACGTDYLTEDMFSQSYLYIFSVFS
WLFPLFYIIGAYSQIVKAVFAHEKAMKDQAKKMGVKSLRSE-ENQKTSAECRLAKVALMN
VSLWFMAWTPYLIINFAGMID-KSTITPLFTI--SLFAKANAVYNPIIYAISHPKYKAAL
EKKLP-LSCKG--EE------QYDNSSVN-TTQSQPEKTE
>ARTHROPODA_Candidate_45084_88626869_4
--IQFSNHKM----------S-YND-HSSM-EGIPGNYTVVDAAPRELLPLVDPHWYQFP
PMNPLWYGMLGF-IFVIGSMAMLGNAVVVWVFMNTKTLRSPANLLVVNLAINDFIMITCM
FPPMVVNCYYQ-TWAFSAFACELYGFIGSLCGCNSICTMIFITMDRYNVIVKGMSAKPLT
SGGAMLRIAFVWTYSFCWTILPFFGWNRYVPEGNLTACGTDYLTEDMFSQSYLYIFSVFS
WLFPLFYIIGAYSQIVKAVFAHEKAMKEQAKKMGVKSLRSE-ENQKTSAECRLAKVALMN
VSLWFMAWTPYLIINFAGMID-KSTITPLFTI--SLFAKANAVYNPIIYAISHPKYKAAL
EKKLP-LSCK------------------------------
>ARTHROPODA_Candidate_30729_48752863_1
---NFNQQKM----------A-YND-HSSM-EGIPGNYTVVDAAPRELLPLVDPHWYQFP
PMNPLWYGMLGF-MFVIGSLAMLGNAVVVWVFMNTKTLRSPANLLVVNLAINDFIMITCM
FPPMVVNCYYQ-TWAFSPFACELYGFIGSLCGCNSICTMIFITMDRYNVIVKGMAAKPLT
SGGAMLRIAFVWTYSFCWTILPFFGWNRYVPEGNLTACGTDYLTEDMFSQSYLYIFSVFS
WLFPLFYIIGAYSQIVKAVFAHEKAMKEQAKKMGVKSLRSE-ENQKTSAECRLAKVALMN
VSLWFMAWTPYLIINFAGMMD-KSTITPLFTI--SLFAKANAVYNPIIYAISHPKYKAAL
EKKLP-LSCKS--ED------QSETVSVN-TTQSQPEKSE
>ARTHROPODA_Candidate_31304_49764373_0
------------------------------------------------------------
-----------------------GNAVVVWVFMNTKTLRSPANLLVVNLAINDFIMITCM
FPPMVVNCYYQ-TWAFSPFACELYGFIGSLCGCNSICTMIFITMDRYNVIVKGMSAKPLT
SGGAMLRIAFVWTYSFCWTILPFFGWNRYVPEGNLTACGTDYLTEDMFSQSYLYIFSVFS
WLFPLFYIIGAYSQIVKAVFAHEKAMKEQAKKMGVKSLRSE-ENQKTSAECRLAKVALMN
VSLWFMAWTPYLIINFAGMMD-KSTITPLFTI--SLFAKANAVYNPIIYAISHPKYKAAL
EKKVP-LACKS--DDGT---QQSDNSSVQ-T---EAGKTE
>ARTHROPODA_Candidate_22655_31356464_3
------------------------------------------------------------
---------------------TLGNAMVVYIFMTVKNLRSPANLLVLNLAFNDFIMISSM
FPPMVVNCYYQ-TWAFSAFACEIYGFIGSLCGTVSICTMIFITMDRYNVIVKGISAKPLT
SGGAVLRIGFAWTYAFLWTVAPFFGWNRYVPEGNLTACGTDYLSEDFLSQSYLYIFSVFS
WLLPLFFIVGAYSKIVKAVFAHEKQMKEQAKRMGVKSLRNE-EAQKTSAECRLAKVALMN
VSLWFMAWTPYLIINFVGMND-KAKITPLFTI--SLFAKANSIYNPIIYAISHPKYRAAL
EKKLP-----------------------------------
>ARTHROPODA_Candidate_41905_76615811_2
---SINSNKM----------A-YND-PANM-AGIPGNYTVVDAASRDLLPLVDPHWYQFP
PMNPLWYGMLGF-MFVIGCCATLGNAMVVYIFMTVKNLRSPANLLVLNLAFNDFIMISSM
FPPMVVNCYYQ-TWAFSAFACEIYGFIGSLCGTVSISTMIFITMDRYNVIVKGISAKPLT
SGGAVARIAFAWTYAFLWTVAPFFGWNRYVPEGNLTACGTDYLTEDLFSQSYLYIFSIFS
WLLPLFFIVGAYSKIVKAVFAHEKQMKEQAKRMGVKSLRNE-EAQKTSAECRLAKVALMN
VSLWFMAWTPYLIINFVGMND-KTKITPLFTI--SLFAKANSIYNP--------------
----------------------------------------
>ARTHROPODA_Candidate_42486_77753999_2
---SINTNKM----------S-FND-HSNM-SGIPGNYTVVDAASRDLLPLVDPHWYQFP
PMNPLWYGMLGF-MFVIGCCATLGNAMVVYIFMTTKNLRSPANLLVLNLAFNDFLMISSM
FPPMVVNCYYQ-TWAFSAFACEIYGFIGSLCGTVSISTMIFITMDRYNVIVKGISAKPLT
SGGAVARIAFAWTYAFLWTVAPFFGWNRYVPEGNLTACGTDYLTEDLFSQSYLYIFSIFS
WLLPLFFIVGAYSKIVKAVFAHEKQMKEQAKRMGVKSLRNE-EAQKTSAECRLAKVALMN
VSLWFMAWT---------------------------------------------------
----------------------------------------
>ARTHROPODA_Candidate_49650_101779901_2
---QTSA-KM----------A-YSD-PSQM-EGIPGNYTVVDAAPKELLSMVDPHWYQFP
PMNPMWYGLLGF-MFVIGSMAFLGNLTVVWVFMNTKALRSPANLLVVNLAINDWIMITSM
FPPMVINCYYH-TWAFSALACEIYGFIGSLCGTVSIWTMICITMDRYNVIVKGIAGKPLT
SGGAMIRIALVWVVSFLWTVAPFFGWNRYVPEGNLTACGTDYLSEGMLSQSYLYVFGAFS
WLVPLFIIIAAYSQIVSAVFAHEKQMKEQAKKMGVKSLRNE-EAQKTSAECRLAKVALMN
VSLWFMAWTPYCIINFVGMND-KSMITPLFTI--SLFAKANAVYNPIIYAISHPKYRAAL
EKKLP-LACKSA-DD-----DRAETASVT-TTQTQTDKIE
>ARTHROPODA_Candidate_53208_106183495_2
---STSILKM----------A-YSD-PSQM-EGVPGNYTVVDAAPKELLSMVDPHWYQFP
PMNPMWYGLLGF-MFVIGSMAFLGNLTVVWVFMNTKALRSPANLLVVNLAINDWIMITSM
FPPMVINCYYH-TWAFSALACEIYGFIGSLCGTVSIWTMICITMDRYNVIVKGISGKPLT
SGGAMIRIALVWVVSFLWTVAPFFGWNRYVPEGNLTACGTDYLSEGMLSQSYLYVFGAFS
WLVPLFIIIAAYSQIVSAVFAHEKQMKEQAKKMGVKSLRNE-EAQKTSAECRLAKVALMN
VSLWFMAWTPYCIINFVGMND-KSMITPLFTI--SLFAKANAVYNPIIYAISHPKYRAAL
EKKLP-LACKSA-DD-----DRAETASVT-TTQS-TEKSE
>ARTHROPODA_Candidate_50214_102263193_1
---SNSILKM----------A-YAD-PSKM-EGVPGNYTVVDAAPKELLSMVDPHWYQFP
PMNPMWYGLLGF-IFVIGCMAFVGNLCVVWVFMNTKALRSPANLLVVNLAINDWIMITSM
FPPMVINCYYH-TWAFSAFACEIYGFIGSLCGTVSIWTMIFITMDRYNVIVKGISGKPLT
SGGAMIRIAFVWVASFLWTVAPFFGWNRYVPEGNLTACGTDYLSEDMLSQSYLYVFGAFS
WLVPLFIIIAAYSQIVSAVFAHEKQMKEQAKKMGVKSLRNE-EAQKTSAECRLAKVALMN
VSLWFMAWTPYCIINFVGMND-KSMITPLFTI--SLFAKANAVYNPIIYAISHPKYRAAL
EKKLP-LACKSA-DD-----DHAETTSVT-TTQSKSEN--
>ARTHROPODA_Candidate_7800_17998958_0
-------------------------------EGVPGNYTVVDAAPKELLSMVDPHWYQFP
PMNPMWYGLLGF-IFVIGCMAFVGNLCVVWVFMNTKALRSPANLLVVNLAINDWIMITSM
FPPMVINCYYH-TWAFSAFACEIYGFIGSLCGTVSIWTMIFITMDRYNVIVKGISGKPLT
SGGAMIRIAFVWVASFLWTVAPFFGWNRYVPEGNLTACGTDYLSEDMLSQSYLYVFGAFS
WLVPLFIIIAAYSQIVSAVFAHEKQMKEQAKKMGVKSLRNE-EAQKTSAECRLAKVALMN
VSLWFMAWTPYCIINFVGMND-KSMITPLFTI--SLFAKANAVYNPIIYAISHPKYRAAL
EKKLP-LACKSA-DD-----DHAETTSVT-TTQSQTDKIE
>ARTHROPODA_Candidate_36126_60830010_2
---------------------------------------------KELLPMVDPHWYQYP
PMNPMWYGLLGF-IFVIGSMAFLGNLTVVWVFMNTKALRSPANLLVVNLAINDWIMITSM
FPPMVVNCYYH-TWAFSALACEIYGFIGSLCGTVSIWTMICITMDRYNVIVKGISGKPLT
SGGAMARIAAVWVVSFLWTVAPFFGWNRYVPEGNLTACGTDYLSEDMLSQSYLYVFSAFS
WLVPLFIIIAAYSQIVSAVFAHEKQMKEQAKKMGVKSLRNE-EAQKTSAECRLAKVALMN
VSLWFMAWTPYLVINFVGMNN-KSMITPLFTI--SLFAKANAVYNPIIYAISHPKYRAAL
EKKIP-LACKSA-DD-----DHVETTSVT-TTQVKTEN--
>ARTHROPODA_Candidate_36128_60830011_0
----------------------------------------------ELLSMVDPHWYQYP
PMNPMWYGLLGF-IFVIGSMAFLGNLTVVWVFMNTKALRSPANLLVVNLAINDWIMITSM
FPPMVVNCYYH-TWAFSALACEIYGFIGSLCGTVSIWTMICITMDRYNVIVKGISGKPLT
SGGAMARIAAVWVVSFLWTVAPFFGWNRYVPEGNLTACGTDYLSEDMLSQSYLYVFSAFS
WLVPLFIIIAAYSQIVSAVFAHEKQMKEQAKKMGVKSLRNE-EAQKTSAECRLAKVALMN
VSLWFMAWTPYLVINFVGMNN-KSMITPLFTI--SLFAKANAVYNPIIYAISHPKYRAAL
EKKLP-LACKSA-DD-----DHADTASVS-TTQIKPDN--
>ARTHROPODA_Candidate_30353_48008099_1
--FCKRTIKM----------G-YDD-PSKM-EGIPGNYTVVDAAPKELLHMVDPHWYQFP
PMNPMWYGLLGF-IFVIGCMAFLGNAVVVWVFMNTKSLRSPANLLVVNLAINDFIMISCM
FPPMVVNCYYH-TWAFSAFACELYGFIGSMCGTISIWTMIFITMDRYNVIVKGISAKPLT
SGGAMIRIAFVWVASFLWTVAPFFGWNRYVPEGNLTACGTDYLSEDMLSQSYLYIFGSFS
WLVPLIIIVAAYSQIVSAVFAHEKAMKEQAKRMGVKSLRNE-EAQKTSAECRLAKVALMN
VSLWFMAWTPYCIINFIGMND-KSLITPLFTI--SLFAKANAVYNPIIYAISHPKYRAAL
EKKLP-LSCKS--DD-----DHADTASVS-TTQTKPEKTE
>ARTHROPODA_Candidate_34713_58657110_4
------------------------D-PSKM-EGIPGNYTVVDAAPKELLHMIDQHWYQFP
PMNPIWYGLLGF-IFVIGCMAVLGNFVVVWVFMNTKSLRSPANLLVVNLAVNDFIMISCM
FPPMVINCYYH-TWAFSALACEIYGFIGSMCGTTSIWTMIFITLDRYNVICKGMSAKPLT
SSGAMMRIAFVWTFSFLWTIAPFFGWNRYVPEGNLTACGTDYLAEDMLSQSYLYVFGAFS
WLIPLFIIVAAYTQIVSAVFAHEKQMKEQAKRT---------------------------
------------------------------------------------------KNR---
----------------------------------------
>ARTHROPODA_Candidate_41737_76596449_4
-FCSTDKHKM----------A-YND-PSKM-EGIPGNYTVVDAAPKELLHMIDPHWYQFP
PMNPIWYGLLGF-IFVIGCMAVLGNFVVVWVFMNTKSLRSPANLLVVNLAVNDFIMISCM
FPPMVINCYYH-TWAFSAIACEIYGFIGSMCGTTSIWTMIFITMDRYNVICKGMSAKPLT
SSGAMIRIAFVWTFSFLWTIAPFFGWNRYVPEGNLTACGTDYLAEDMLSQSYLYVFGAFS
WLIPLFIIVAAYTQIVSAVFAHEKQMKEQAKRMGVKSLRSE-EAQKTSAECRLAKVALMN
VSLWFMAWTPYCIINFVGMND-KSMITPLFTI--SLFAKANAVYNPIIYAISHPKYRAAL
EKKLP-LSCRN--ED-----DHSDNTSVS-TTQSQPEKSA
>ARTHROPODA_Candidate_33934_56663993_4
--------KM----------S-YNN-PSMD--GIPGNYTVVDAAPKDILDLVDPHWYQFP
PMNPLWYGMLGF-IAVVGILAFFGNLMAIYIFMTTKTLRTPANLLVLNLAIADFIIICAM
SPPMVVCCYYR-TWAFSRFGCQLYAFIGSICGCASIHTMVFITEDRYNVIVKGMAAKPLT
NGAAMMRILIIWAIASAWTLPPFFGWNRYVPEGNLTACGTDYLSEDFLSQSYLWALAFGS
WFLPLVYIVFAYSKIVGKVFAHEKAMREQAKRMGVKSLRSE-ENQKTSNEMKLAKVALMN
VSLWFIAWTPYLIINVTGMVA-KDMINPLFTI--ALFAKANAIYNPIIYAISHPKYKAAL
EQKFP-LSCKP--DPIY----DSDNESTG-T---VQEKSS
>ARTHROPODA_Candidate_34105_57559907_3
----QRERKM----------S-YNS-PSMD--GLPGNYTVVDAAPQDLLDLIDPHWYQFP
PMNPLWYGMLGF-IFVIGILAFCGNAMAIYIFATSKKLRTPANLLVINLAISDFIIICFM
SPPMVVSCYYR-TWVFGRFGCEVYAFVGSICGCASINTMVFITEDRYNVIVKGISAKPLT
NGGAMLRILIIWAVGLAWTLPPFFGWNRYVPEGNLTACGTDYLAEDFLSQSYLWAFGFGS
WLLPLIYIISCYSQIVGKVFAHEKAMKEQAKKMGVKSLRNE-ETQKTSNEMRLAKVALMN
VSLWFIAWTPYLIINIAGMVA-KDMINPLFTI--ALFAKANAI---------------SL
RQG----QCHL--QPYH-----CYQPS-------------
>ARTHROPODA_Candidate_34137_57559909_3
----QRERKM----------S-YNS-PSMD--GLPGNYTVVDAAPQDLLDLIDPHWYQFP
PMNPLWYGMLGF-IFVIGILAFCGNAMAIYIFATSKKLRTPANLLVINLAISDFIIICFM
SPPMVVSCYYR-TWVFGRFGCEVYAFVGSICGCASINTMVFITEDRYNVIVKGISAKPLT
NGGAMLRILIIWAVGLAWTLPPFFGWNRYVPEGNLTACGTDYLAEDFLSQSYLWAFGFGS
WLLPLIYIISCYSQIVGKVFAHEKAMKEQAKKMGVKSLRNE-ETQKTSNEMRLAKVALMN
VSLWFIAWTPYLIINIAGMVA-KDMINPLFTI--ALFAKANAIYNPIIYAISHPRYKAAL
EEKFP-LSCKG--EPQY-----SEVSSTG-T---TQENTE
>ARTHROPODA_Candidate_31845_50401205_1
-FPRAANDKM----------S-YSN-PTME--AFPGNYTVVDAAPPELLPLIDPHWYQYP
PMNPLWYGILGF-ITVIGVLAFSGNLMAIYIFMTTKQLRTPANLLVINLAISDFVMITCM
CPPMVVCSYYK-TWVFGKFACECYGFIGSLCGTASIFTMVFITEDRYNVIVKGLSAKPLT
NGGAMFRILIIWAKATFWTLPPFFGWNRYTPEGNMTACGTDYLAQDWFSQSYLWAFSVGS
WLLPLFWIVFAYSKIVSKVFAHEKAMKEQAKKMGIKSLRNE-ETQKTSNEMKLAKVALMN
VSLWFMAWTPYLIINITGMLH-KDMINPLFTI--ALFAKANTIYNPIIYAISHPKYKAAL
HAKFP-LSCQG--EPTH----SSDAESTG-T---TQEKAE
>ARTHROPODA_Candidate_42533_77781025_4
-FQERTSHKM----------S-YSN-PTME--GFPGNYTVVDSAPPELLPLIDPHWYQYP
PMNPLWYGILGF-ITVIGVLAFSGNLMAIYIFMTTKQLRTPANLLVINLAISDFVMITCM
CPPMVVCSYYK-TWVFGRFACEMYGFIGSLCGTASIFTMVFITEDRYNVIVKGLSAKPLT
NGGAMFRILIIWAKATFWTLPPFFGWNRYTPEGNMTACGTDYLAQDWFSQSYLWAFSVGS
WLLPLFWIVFAYSKIVSKVFAHEKAMKEQAKKMGIKSLRNE-EMQKTSNEMKLAKVALMN
VSLWFMAWTPYLIINITGMLH-KDMINPLFTI--ALFAKANTIYNPIIYAISHPKYKAAL
HAKFP-LSCQG--EPTH----SSDTESTG-T---TQEKAE
>ARTHROPODA_Candidate_42537_77781026_4
-LQKKTNDKM----------S-YNN-PAMD--GLPGNYTVVDAAPQELLPLIDPHWYQYP
PMNPLWYSILGF-ITVIGVLAFSGNLMAIYIFMTTKQLRTPANLLVINLAISDFVMITCM
CPPMVVCSYYK-TWVFGRFACEMYGFIGSLCGTASIFTMVFITEDRYNVIVKGLSAKPLT
NGGAMFRILIIWAKATFWTLPPFFGWNRYTPEGNMTACGTDYLAQDWFSQSYLWAFSVGS
WLLPLFWIVFAYSKIVSKVFAHEKAMKEQAKKMGIKSLRNE-EMQKTSNEMKLAKVALMN
VSLWFMAWTPYLIINITGMLH-KDMINPLFTI--ALFAKANTIYNPIIYAISHPKYKAAL
HAKFP-LSCQG--EPSY----SSDNGSTG-T---TQEKTE
>ARTHROPODA_Candidate_53325_106196968_1
----FEKTKM----------S-YDT-QQLH--GLPGNYTIVDAAPRDMLDLVDPHWYQFP
PMNPLMYDLLGF-ICVVGLLAWLGNFTAIYIFMTTKALRSPANMLVVNLAISDFIMISCM
SPPMVVNCYYR-TWAFSRFSCQLYAFIGSICGLASISTMVFITEDRYKVIVKGISGKPLT
SGGAFLRILFIWVFAALWTLPPFFGWNRYVPEGNLTACGTDYLSQDFLSHSYLYGLCFIG
WLVPLIWIVFAYYNIVGKVFAHEKQMKEQAKRMGVKSLRNE-ETQKTSTEMKLAKVALMN
VSLWFIAWTPYLIINFAGMLQ-KDMVSPLFTI--SLFAKANAIYNPVIYAISHPKYRAAL
EKKMP-LVCKP--EPEE-----SEVQSTA-T---IPEKTE
>ARTHROPODA_Candidate_36179_60837135_0
------------------------------------------------------------
----------------VGLMAWLGNFTAIYIFMTTKALRSPANMLVVNLAISDFIMISCM
SPPMVVNCYYR-TWAFSRFSCQLYAFIGSICGLASISTMVFITEDRYNVIVKGIAGKPLS
SAGAFLRILFIWVFAAVWTLPPFFGWNRYVPEGNLTACGTDYLSEDFLSHSYLYGLCFFG
WLVPLIWIVFAYYNIVGKVFAHEKQMKEQAKRMGVKSLRNE-ETQKTSTEMKLAKVALMN
VSLWFIAWTPYLIINFAGMLQ-KDMVSPLFTI--SLFAKANAIYNPVIYAISHPKYRAAL
EKKMP-LVCKP--EPEE-----SEVQSTA-T---LPEKSE
>ARTHROPODA_Candidate_39618_70246498_5
----FEKSKM----------S-YAT-QQLH--GLPGNYTIVDAAPRDMLDLVDPHWYQFP
PMNPLMYSLLGF-IGVVGLMAWLGNFTAIYIFMTTKALRSPANMLVVNLAISDFIMISCM
SPPMVVNCYYR-TWAFSRFSCQLYAFIGSICGLASISTMVFITEDRYNVIVKGIAGKPLS
SAGAFLRILFIWVFAAVWTLPPFFGWNRYVPEGNLTACGTDYLSEDFLSHSYLYGLCFFG
WLVPLIWIVFAYYNIVGKVFAHEKQMKEQAKRMGVKSLRNE-ETQKTSTEMKLAKVALMN
VSLWFIAWTPYLIINFAGMLQ-KDMVSPLFTI--SLFAKANAIYNPVIYAISHPKYRAAL
EKKMP-LVCKP--EPEE-----SEVQSTA-T---LPEKTE
>ARTHROPODA_Candidate_7805_18019410_3
-----------------------AT-QQMH--GLPGNYTIVDAAPKDMLDLVDPHWYQFP
PMNPLMYDLLGF-IGVVGLLAWLGNFTAIYIFMTTKALRSPANMLVVNLAISDFIMISCM
SPPMVVNCYYR-TWAFSRLSCQLYAFIGSICGMASISTMVFITEDRYKVIVKGISGKPLT
SGGAFLRILFIWAFAFIWTVPPFFGWNRFVPEGNLTACGTDYLSQDFLSHSYLYGLCFFG
WLVPLIWIVFAYYNIVGKVFAHEKQMKEQAKRMGVKSLRNE-ETQKTSTEMKLAKVALMN
VSLWFIAWTPYLIINFAGMLS-KDMVSPLFTI--SLFAKANAIYNPVIYAISHPKYRTAL
EKKMP-LFCKP--EEEE-----AETQSTA-T---IPEKTE
>ARTHROPODA_Candidate_30488_48279871_1
----FRKNKM-------------SN-QMSD--GLPGNYTIVDAAPKDMLDLVDPHWYQFP
PMNPLMYDLLGF-IGVVGAAAWLGNFMAIYIFMTTKALRSPANMLVVNLAISDFIMITCM
SPPMVICCYYR-TWAFSRFSCQLYAFIGSICGLGSISTMVFITEDRYNVIVKGISGKPLS
SGGAFLRILVIWVFAAFWTLPPFFGWNRYVPEGNLTACGTDYLSQDFLSQSYLYALCFFG
WLLPLIWIVYAYYNIVGKVFAHEKQMKEQAKRMGVKSLRNE-ETQKTSTEMKLAKVALMN
VSLWFIAWTPYMIINFTGMLA-KDMVNPLFTI--ALFAKANAIYNPVIYAISHPKYRAAL
EKKMP-LVCKP--EPNE-----AEVESTA-T---VPEKSE
>ARTHROPODA_Candidate_30479_48279869_1
----FRKNKM-------------SN-QMSD--GLPGNYTIVDAAPKDMLDLVDPHWYQFP
PMNPLMYDLLGF-IGVVGAAAWLGNFMAIYIFMTTKALRSPANMLVVNLAISDFIMITCM
SPPMVICCYYR-TWAFSRFSCQLYAFIGSICGLGSISTMVFITEDRYNVIVKGISGKPLS
SGGAFLRILVIWVFAAFWTLPPFFGWNRYVPEGNLTACGTDYLSQDFLSQSYLYALCFFG
WLLPLIWIVYAYYNIVGKVFAHEKQMKEQAKRMGVKSLRNE-ETQKTSTEMKLAKVALMN
VSLWFIAWTPYMIINFTGMLA-KDMVNPLFTI--ALFAKANAIYNPVIYAISHPKYKAVL
EKKMP-LFCKP--EPRE-----NECQSIA-T---VPEKSE
>ARTHROPODA_Candidate_53200_106181555_1
------KNKM-------------SN-QMSE--GLPGNYTIVDAAPRDMLDLIDPHWYQFP
PMNPLMYDLLGF-ICVVGAVAWLGNFMAIYIFMTTKALRTPANMLVVNLAISDFIMITCM
SPPMVVCCYYR-TWAFSRFSCQLYAFIGSICGLASISTMVFITEDRYNVIVKGISGKPLS
SGGAFLRILVIWLFAAFWTLPPFFGWNRYVPEGNLTACGTDYLSQDFLSQSYLYALCFFG
WLLPLIWIVFAYYNIVGKVFAHEKQMKEQAKRMGVKSLRNE-ETQKTSTEMKLAKVALMN
VSLWFIAWTPYMIINFAGMLA-KDMVNPMFTI--ALFAKANAIYNPVIYAISHPKYRAAL
EKKMP-LVCKP--EPNE-----AEVESTA-T---VPEKSE
>ARTHROPODA_Candidate_30485_48279870_1
----FRKNKM----------S---N-QMSD--GLPGNYTIVDAAPKDMLDLVDPHWYQFP
PMNPLMYDLLGF-IGVVGAAAWLGNFMAIYIFMTTKALRSPANMLVVNLAISDFIMITCM
SPPMVICCYYR-TWAFSRFSCQLYAFIGSICGLGSISTMVFITEDRYNVIVKGISGKPLS
SGGAFLRILVIWVFAAFWTLPPFFGWNRYVPEGNLTACGTDYLSQDFLSQSYLYALCFFG
WLLPLIWIVYAYYNIVGKVFAHEKQMKEQAKRMGVKSLRNE-ETQKTSTEMKLAKVALMN
VSLWFIAWTPYMIINFTGMLA-KDMVNPLFTI--ALFAKANAIYNPVIYAISSPKLMPTT
LSSTP-SVI-----PNS-----SASLNPT-TKLLVPNSSR
>ARTHROPODA_Candidate_893_796444_1
----LQNNKM----------S-YNS-QQFD--GLPGNYTVVDAAPKDMLDLIDPHWYQFP
PMNPLMYDILGF-IGVVGLMAWLGNFATIYIFLTTKALRSPANMLVINLAISDFIMITCM
SPPMVVSCYYR-TWAFSRLSCELYGFIGSICGAASITTMIFITEDRYNVIVKGISGKPLT
SGGAFLRILIVWTFSLFWTLPPFFGWNRYVPEGNLTACGTDYLTQDFLSQSYLYLFSVFC
WLVPLIWIVYAYYNIVGKVFAHEKQMREQAKRMGVKSLRNE-ETQKTSTEMKLAKVALMN
VS----------------------------------------------------------
----------------------------------------
>ARTHROPODA_Candidate_683_761274_2
----RKKHKM----------S---N-QAGD--GLPGNYTIVDAAPKDMLDLVDPHWYQFP
PMNPLMYDLLGF-IGVVGAMAWLGNFAAIYIFMTTKALRSPANMLVVNLAISDFIMITCM
SPPMVISCYYR-TWAFSRFNCQVYAFIGSICGMASISTMVFITEDRYNVIVKGISGKPLT
SGGAFLRILIIWAFGLFWTLPPFFGWNRYVPEGNLTACGTDYLTQDFLSQSYLYAFSFFG
WLLPLIWIVYAYYNIVGKVFAHEKQMKEQAKRMGVKSLRNE-ETQKTSTEMKLAKVALMN
VSLWFIAWTPY-------------------------------------------------
----------------------------------------
>ARTHROPODA_Candidate_667_761271_2
----LRKNKM----------S-YNS-EQFD--GLPGNYTVVDAAPQDMLDLVDPHWYQFP
PMNPLMYDILGF-IGVVGVLAWLGNFTAIYIFLTTKALRSPANMLVVNLAISDFIMITCM
SPPMVISCYYR-TWAFSRFNCQVYAFIGSICGMASISTMVFITEDRYNVIVKGISGKPLT
SGGAFLRILIIWAFGLFWTLPPFFGWNRYVPEGNLTACGTDYLTQDFLSQSYLYAFSFFG
WLLPLIWIVYAYYNIVGKVFAHEKQMKEQAKRMGVKSLRNE-ETQKTSTEMKLAKVALMN
VSLWFIAWTPY-------------------------------------------------
----------------------------------------
>ARTHROPODA_Candidate_23505_33621156_3
------------------------------------------------------------
------------------------------------------------------------
-------CYYR-TWAFSRLSCELYGFIGSICGAASITTMIFITEDRYNVIVKGISGKPLS
SGGAFLRILIVWAFSLFWTLPPFFGWNRYVPEGNLTACGTDYLTQDFLSQSYLYLFSVFC
WLVPLIWIVYAYYNIVGKVFAHEKQMREQAKRMGVKSLRNE-ETQKTSTEMKLAKVALMN
VSLWFIAWTPYLIINFTGMLA-KDMINPLFTI--ALFAKANAIYNPIIYAISHPKYKAAL
EKKMP-LACTS--E-NE-----AEVESTA-T---VPEKTE
>ARTHROPODA_Candidate_34738_58669764_4
-------SKM----------S-GND-YS-Q--GVPGNQTVVDAAPRDILDLVDPHWYQFP
PMNPLWYSLLGF-IGVVGVMAFLGNLMAIYIFMTTKNLRTPANLLVVNLAISDFIMICSM
SPPMVICCYYR-TWAFSRFGCQLYAFIGSICGFASISTMVFITEDRYNVIVKGMSGKPLT
TKGALARILFIWSFALGWTLPPFYGWNRYVPEGNLTACGTDYLTQTFLSQSYLYCLSFFG
WLLPLMYIVFAYFNIVKKVIDHEKQMKEQAKRMGVASLRSE-ENQKTSAEIRLAKVALMN
VSLWFIAWTPYLVINFAGIFA-PHMINPLFTI--ALFAKANAIYNPIIYAISHPRYRAAL
EKKVP-LACKP--EPTE-----SEVSSTT-T---VPEKSE
>ARTHROPODA_Candidate_41339_75475658_5
-------LKM----------S-FSS-QSLD--GYPGNQTVVDAAPQDILDLVDPHWYQFP
PMNPLWYSLLGF-IGVVGVMAFLGNLMAIYIFMTTKNLRTPANLLVVNLAISDFIMICAM
SPPMVICCYYR-TWAFSRFGCQLYAFIGSICGFASISTMVFITEDRYNVIVKGMSGKPLT
TKAALARILFIWSFALGWTLPPFYGWNRYVPEGNLTACGTDYLTQTFLSQSYLYCLSFFG
WLLPLMYIVFAYFNIVKKVIDHEKQMKEQAKRMGVASLRSE-ENQKTSAEIRLAKVALMN
VSLWFIAWTPYLIINFAGIFA-PHMINPLFTI--ALFAKANAIYNPIIYAISHPRYRAAL
EKKVP-LACKP--EPTE-----SEVSSTT-T---VPEKSE
>ARTHROPODA_Candidate_50394_102400235_1
-------FKM----------G-YNT-QSMD--GLPGNFTVVDAAPKEILDLVDPHWYQFP
PLNPLWYSLLGF-ICVVGLCAFMGNFMAIYIFMTTKNLRTPANLLVVNLAISDFIMISCM
SPPMVVNCYYR-TWAFSRFGCQLYGFIGSICGFASISTMVFITEDRYNVIVKGMSGKPLS
TNGALARILFIWIFALAWTLPPFYGWNRYVPEGNLTACGTDYLTEGMLSHSYLYCLSLFG
WLLPLFYIVFSYFNIVKKVIDHEKQMKEQAKRMGVASLRSE-ENQKTSAEIRLAKVALMN
VSLWFIAWTPYLIINFAGMLA-PHMINPLFTI--SLFAKANAIYNPIIYAISHP------
----------------------------------------
>ARTHROPODA_Candidate_44672_87644283_1
---FETRIKM----------S-YNN-PAMD--GLPGNYTVVDAAPESILDLVDPHWYQFP
PMNPLWYSILGF-IGVISICAMAGNFIAIYIFMTTKNLRTPANLLVVNLAISDFIMITCM
GPPMVICCYYR-TWAFSRFGCQLYAFIGSICGAASISTMIFITEDRYNVIVKGMSAKPLN
MKGALARILFVWTWALGWTLPPFYGWNRYVPEGNLTACGTDYLSQDWVSVSYIYALCFFC
WFMPLVYIIFSYTNIVGKVVAHEKQMREQAKRMGVASLRNE-ETQKTSAEMRLAKVALMN
VSLWFIAWTPYMIINIAGINA-PHLINPLFTI--ALFAKANAIYNPIIYAISHPRYRAAL
EKKIP-LACTP--PPAE----QSDNSSTS-T---VQEKSA
>ARTHROPODA_Candidate_44678_87646301_1
-------FKM----------S-YNN-PAMD--GMPGNYTVVDAAPESILDLVDPHWYQFP
PMNPLWYSILGF-IGVISMCAMAGNFIAIWIFMTTKTLRTPANLLVVNLAISDFIMITCM
GPPMVICCYYR-TWAFSRFGCQLYAFIGSICGAASISTMIFITEDRYNVIVKGMSAKPLN
MKGSLGRILFVWIWSLGWTLPPFYGWNRYVPEGNLTACGTDYLSQDWVSVSYIYALCFFC
WFMPLVYIIFSYTNIVGKVVAHEKQMREQAKRMGVASLRNE-ETQKTSAEMRLAKVALMN
VSLWFIAWTPYMIINIAGINA-PHLINPLFTI--ALFAKANAIYNPIIYAISHPRYRAAL
EKKLP-LACTP--EPVE-----SDTASTS-T---VPEKSE
>ARTHROPODA_Candidate_29944_47968579_1
----YFEYKM----------S-YSQ-QQMA-GGVPGNYTVVDAAPKDMLDLVDPHWYQFP
PMNPLWYDLLGF-IGVVGLFAFLGNLTAIYIFMTTKNLRTPANLLVINLAISDFIMITCM
SPPMVVNCFYK-TWAFSRFNCQLYAFIGSICGCASIHTMVFITEDRYNVIVKGIGGKPLT
NSGALMRVLFIWGISLAWTLPPFFGWNRYVPEGNLTACGTDYLSKDFLSQSYLYALAVGA
YLFPLIWIIFAYYNIVKQVFVHEKAMKEQAKRMGVKSLRNE-ENQKTSAEIRLAKVALMN
VSLWFMAWTPYLIINLAGMIA-PHYINPMFTI--SLFAKANAIYNPIIYAISHPRYRAAL
ETKMP-LTCKP--EPTE-----SEVASTN-TQ--VQEKSE
>ARTHROPODA_Candidate_30074_47974022_5
IENYSTSNKM----------S-YEQ-QMMA--GVPGNYTVVDAAPKDMLDLVDPHWYQFP
PMNPLWYDLLGF-IGVVGLFAFLGNLTAIYIFMTTKTLRTPANLLVINLAISDFIMITCM
SPPMVVNCFYK-TWAFSRFNCQLYAFIGSICGCASIHTMIFITEDRYNVIVKGIGAKPLT
TGGALMRILIIWTIAMAWTLPPFFGWNRYVPEGNLTACGTDYLSKDFLSQSYLYALAIGS
YLFPLMWIVFAYFKIVKQVFVHEKAMKEQAKKMGVKSLRSE-ENQKTSAEIRLAKVALMN
VSLWFMAWTPYLIINLAGMIV-PHFINPMFTI--SLFAKANAIYNPIIYAISHPKYRAAL
EKKMP-LTCTP--EPQE-----SEVSSTV-T---VPEKTE
>ARTHROPODA_Candidate_669_761273_0
--------------------------------------MITCMSPPMVICCYYRTW-AFS
RFSCQLYAFIGS-IYVIGILSSGGAFLVIWVFISTMVFEDRYNVIVKG-------MITCM
SPPMVISCYYR-TWAFSRFNCQVYAFIGSICGMASISTMVFITEDRYNVIVKGISGKPLT
SGGAFLRILIIWAFGLFWTLPPFFGWNRYVPEGNLTACGTDYLTQDFLSQSYLYAFSFFG
WLLPLIWIVYAYYNIVGKVFAHEKQMKEQAKRMGVKSLRNE-ETQKTSTEMKLAKVALMN
VSLWFIAWTPY-------------------------------------------------
----------------------------------------
>ARTHROPODA_Candidate_43207_81251251_3
------------------------------------------------------------
------------------------------------------------------IMISAM
CPAMVVNCYYR-TWAFSYFGCQLYGFIGALCGAMSINLMVCITMDRYNVIVKGMSGKPLT
NGRVAIMLIVSFIVAMFWTATPFFGWNQYVPEGNLTACGTDYLTETMLSRSYLYALGFFS
WLCPLIYIIFAYFHIVKAVWAHESQMKAQAKKMGVKSLRNE-EAQKTSNEMKLAKVALMN
VSLWFMAWTPYLIINLSGVSGRKDLITPLFTI--SVFAKMNAIYNP--------------
----------------------------------------
>ARTHROPODA_Candidate_35787_60651460_2
-------LKM----------A-YND-AAIQ-DGIPGNYTVVDAAPRELLPLIDPHWYQFP
PMNPLWYGMLGF-MCIVGLFAFSGNFIAVYIFMSTKALRSPANTLVAALAVNDLIMISAM
CPAMVVSCYYR-TWAFSYFGCQLYGFIGALCGAMSINLMVCITMDRYNVIVKGMSGKPLT
NGRVALMLAVSFAVAMFWTASPFFGWNKYVPEGNLTACGTDYLTETMLSRSYLYCLAFFS
WFCPLSYIIFAYFHIVKAVWAHESQMKAQAKKMGVKSLRNE-ETQKTSNEMKLAKVALMN
VSLWFMAWTPYLIINLAGVSGRKDLITPLFTI--SVFAKMNAIYNPIIYAISHPKYKAAL
EEKIP-LSCAS--EPQY--VSGSDNESTG-TA--AEEKA-
>ARTHROPODA_Candidate_43206_81251250_3
-------LKM----------A-YND-AAMQ-EGIPGNYTVVDAAPRELLPLIDPHWYQFP
PMNPLWYGMLGF-MCIVGLFAFSGNFIAVYIFMSTKALRSPANTLVAALAVNDLIMISAM
CPAMVVSCYYR-TWAFSYFGCQLYGFIGALCGAMSINLMVCITMDRYNVIVKGMSGKPLT
NGRVAIMLIVSFIVAMFWTATPFFGWNQYVPEGNLTACGTDYLTETMLSRSYLYALGFFS
WLCPLIYIIFAYFHIVKAVWAHESQMKAQAKKMGVKSLRNE-ETQKTSNEMKLAKVALMN
VSLWFMAWT---------------------------------------------------
----------------------------------------
>ARTHROPODA_Candidate_31249_49755281_4
-------TKM----------A-HND-AMMQ-SGIPGNYTVVDAAPRELLPLIDPHWYQFP
PMNPLWYGMLGF-MFIVGLFSFTGNAVAIWIFATTKALRTPANLLVVSLAVNDFIMISNM
CPAMLVNCYYR-TWAFSNFGCQVYGFIGALCGAMSINLMVCITMDRYNVIVKGMSGKPLT
NGRVGIMLLISFIVAMFWTATPFAGWNAYVPEGNLTACGTDYLTDTMVSRSYLYCLGFFS
WLCPLLYISFSYFHIVKAVWAHESQMRAQAKKMGVKSLRNE-EAQKTSNEMKLAKVALMN
VSLWFIAWTPYLIINLAGVSGRKDMITPLFTI--SVFAKMNSIYNPIIYAISHPKYKAAL
EQKLP-LSCAS--EPQY--TSASDNESTG-TT--AEEKPV
>ARTHROPODA_Candidate_31255_49755282_4
-------TKM----------A-HND-AMMQ-SGIPGNYTVVDAAPRELLPLIDPHWYQFP
PMNPLWYGMLGF-MFIVGLFSFTGNAVAIWIFATTKALRTPANLLVVSLAVNDFIMISNM
CPAMLVNCYYR-TWAFSNFGCQVYGFIGALCGAMSINLMVCITMDRYNVIVKGMSGKPLT
NGRVGIMLLVSFLVALFWTATPLFGWNAYVPEGNLTACGTDYLTETMLSRSYLYALGFFS
WFCPLIYISFSYFHIVKAVWAHESQMRAQAKKMGVKSLRNE-EAQKTSNEMKLAKVALMN
VSLWFIAWTPYLIINLAGVSGRKDMITPLFTI--SVFAKMNSIYNPIIYAISHPKYKAAL
EQKLP-LSCAS--EPQY--TSASDNESTG-TT--AEEKPA
>ARTHROPODA_Candidate_44793_87661229_0
-------TKM----------A-YND-AAMQ-SGIPGNYTVVDAAPRELLPLIDSHWYQFP
PMNPLWYGMLGF-MVIVGLFAFSGNAVAIWIFATTRALRTPANLLVVSLAVNDFIMISAM
CPAMVVNCYYR-TWAFSNFGCQVYGFIGALCGAMSINLMVCITMDRYNVIVKGMSGKPLT
NGRVGIMLLVSFIVAMWWTATPFAGWNAYVPEGNLTA-----------------------
------------------------------------------------------------
------------------------------------------------------------
----------------------------------------
>ABI48884_opsin_Homarus_gammaru
------------------------------------------------------------
---PLWYGLLALWMFVMGTLSVCGNSIVIWVFMTTKALRTPANLLVVSLAISDFLMMFCM
CPPLLINCYYQ-TWVWGAFACEVYGCIGSTVGTCSIFCMVFITMDRYNVIVKGVSATPLT
TNGAMLRNLFSWVTSIGWCLPPFFGFNAYVPEGNLIACGTDYLKESVPYHVYLYLYSVWC
YFLPLVIIVYCYTYIVAAVSAHERQMREQAKKMGVKSLRSE-ESKKTSNECRLAKVALTT
VSLWFIAWTPYLIINWAGMIN-KPSVSPLLTI----------------------------
----------------------------------------
>ARTHROPODA_Candidate_36079_60813606_0
-----------------------------N-PDMPGNFTVVDTVPKEILHMIPNYWYQFP
PLNPLWYALVAL-TGTMGLLSVVGNFIVIWVFSNTKSLRTPANLMVVNLAMADFTMMFCM
CPPAVINCYYG-TWVFSGFFCEIYAMVGSICGVTAIWTMVFITLDRYNVIVKGVAATPLS
NGGAIARNLFAWVFAVLTTLPPLVGWCRYVPEGNMAACGTDYLSGDWFSDLYIYIFSVYC
YFGPFFIAVYCYTFIISAVAKHEKSMREQAKKMGVKSLRNE-ESQKTSAECRLAKIAIMN
MTLWFIAWTPYCISNYAGMLG-TTYVTPLTSI--AVFAKASAVYNPIIYAISHPKYRAAM
EKKIP-LACKN--DDYH-----GDNSSSA-T---GTEKTE
>ARTHROPODA_Candidate_45326_90862295_0
----GKLRTM----------S-NGQ-GPSN-PDMPGNFTVVDTVPKEILHMIPNYWYQFP
PLNPLWFALVAL-TGTMGVLSVVGNFIVIWVFSCTKSLRTPANLMVVNLALSDFTMMFTM
CPPCVINCYYG-TWVFSAFFCEIYAMVGSICGVAAIWTMVFITLDRYNVIVKGVAATPLT
NGGAIARNLFAWVFAVLTTLPPLFGWCRYVPEGNMAACGTDYLSGDWFSDLYIYIFSVYC
YFGPFFIACYCYTFIISAVAKHEKSMREQAKKMGVKSLRNE-ESQKTSAECRLAKIAIMN
MTLWFMAWTPYCISNYAGMLG-TTYVTPLTSI--AVFAKASAVYNPIIYAISHPKYRAAM
EKKIP-LACKR--DDYH-----GDNSSSA-T---GTEKTE
>ARTHROPODA_Candidate_41823_76601444_2
----GKLRTM----------S-GGQ-GPTN-PDMPGNFTVVDTVPKEMLHMVPNYWYQFP
PLNPLWYALVAI-TGSMGLLSVVGNFIVIWVFTNTKSLRTPANLMVVNLAMADFTMMFCM
CPPAVINCYYG-TWVFSPFFCEIYAMVGSICGVTAIWTMVFITMDRYNVIVKGVAATPLT
SSGAIMRNLFAWVFGTAWCLPPLFGWCRYVPEGNMAACGTDYLSGDLFSDSYIYIYSIYC
YFGPFFIACYCYAFIISAVAKHEKSMREQAKKMGVKSLRNE-ESQKTSAECRLAKIAMMN
MTLWFIAWTPYCISNYAGMLG-WSYLTPLTSI--AVFAKASAVYNPIIYAISHPKYRAAM
EKKIP-LACKSG-DDYH-----GDNSSSA-T---GTEKTE
>ARTHROPODA_Candidate_27003_42076836_1
--------------------------FSCS-TKRAGNSTVVDNVPQELLHMIHSHWYQFP
PMNPLWYSLVGF-MTLTGICSICGNFVVIWVFMNTKSLRSPANYYIVNLALSDFLMMFFM
CPVMIMNSYHQ-RFIFSETFCEIFALWGMVLGIVSIGSMVCITNDRYNVIVKGISGQPLT
TKGAMLRLLGVWAYAFFWSLPPMFKINRYVPEGNMTACGTDYLSEDIYGRIYLYLATCFT
YGLALLIIVFCYFFIMKAVVAHEKQMRDQAKKMGVKSLRNDADSKKQSAECRLAKVALVT
VSLWFMAWTPYAIINMAGLLN-PGIVTPLFSI--SVFAKANAVYNPIVYGISHPKYRAAM
EKKLP-LACTT--ER-------DDDSSAR-SSDATNEKC-
>ARTHROPODA_Candidate_29879_46899444_5
-------------------------------LKMAGNSTVVDTVPQELLHLVHSHWYQFP
PMNPLWYSLVGF-MTLTGICAVCGNFVVIWVFMNTKSLRTPSNYYIVNLAISDFLMMFFM
CPVMIINSYHH-QFIFSELFCEIFALWGMVLGIVSIGSNVCITLDRYNVIVKGISGQPLT
TKGAMTRLAGVWLYALFWSLPPMFKINRYVPEGNMTACGTDYLSDDMFGRIYLYLATCFT
YGLALVIIIFCYFFIMKAVSAHEKQMRDQAKKMGVKSLRNDADSKKQSAECRLAKVALVT
VSLWFMAWTPYAIINLSG------------------------------------------
----------------------------------------
>AAA28734_Rh2_Drosophila_melano
------------------------------------------------------------
---PMMSKILGLFTLAIMIISCCGNGVVVYIFGGTKSLRTPANLLVLNLAFSDFCMMASQ
SPVMIINFYYE-TWVLGPLWCDIYAGCGSLFGCVSIWSMCMIAFDRYNVIVKGINGTPMT
IKTSIMKILFIWMMAVFWTVMPLIGWSAYVPEGNLTACSIDYMTRMWNPRSYLITYSLFV
YYTPLFLICYSYWFIIAAVAAHEKAMREQAKKMNVKSLRSS-EDCDKSAEGKLAKVALTT
ISLWFMAWTPYLVICYFGLFK-IDGLTPLTTIWGATFAKTSAVYNPIVYGISHPKYRIVL
KEKCP--MCVF-----------------------------
>AAA28733_Rh1_Drosophila_melano
------------------------------------------------------------
---PIWAKILTAYMIMIGMISWCGNGVVIYIFATTKSLRTPANLLVINLAISDFGIMITN
TPMMGINLYFE-TWVLGPMMCDIYAGLGSAFGCSSIWSMCMISLDRYQVIVKGMAGRPMT
IPLALGKIAYIWFMSSIWCLAPAFGWSRYVPEGNLTSCGIDYLERDWNPRSYLIFYSIFV
YYIPLFLICYSYWFIIAAVSAHEKAMREQAKKMNVKSLRSS-EDAEKSAEGKLAKVALVT
ITLWFMAWTPYLVINCMGLFK-FEGLTPLNTIWGACFAKSAACYNPIVYGISHPKYRLAL
KEKCP--CCVF-----------------------------
>ABG37008_opsin_Rh2_Neogonodact
------------------------------------------------------------
---DMWYGILAFFISVTGILAVGGNFVVIWVFKCTKALRSPLNYYVVNLAISDFTLMACM
CPPVVINSYYR-TWIFGPTFCYVYAAIGSLTGCASIFTMCLISYDRYNVIVKGIGGKPSP
PARQMLIILLVWLFKPPGTFAPFFGWSRYVPEGNMTACGTDYLRGSILDQTYLWSYTTWC
YFMTFVFIVYCYWFIVAAVRNHEKAMREQAKKMGVKSLRGDATLQKKSADCKLAKIALIN
VSLWFMAWTPYAIINIAGLTN-KEIVTPLFFIWGSVFAKANTVYNPIEYAISHPKYKGAL
YQKLP-LQC-------------------------------
>ARTHROPODA_Candidate_31460_49793902_0
----------------------------VAADGSPGNNSVVDSVPENILHLVSSHWYQFP
PMNTMWYPLVGLTF-CAFVLACSGNLVVIWVFMNTKALRSPNNFYVVNLAISDFILMFTM
CPPLLYNSYYN-TWVLGPTACYLYAAMGSLTGYCSILSMICITLDRYNVIVKGIGGKPLT
SGRASMNCALCWLWASVWTFAPFFGWGKYVPEGNMTACGTDYFSKDINNMSYLYLYALAC
YVFPF--ICYCYSFIVKAVSDHEKQMKAQAAKMGVKSLRGDKDAQNKSNDCKL-------
------------------------------------------------------------
----------------------------------------
>ARTHROPODA_Candidate_29985_47970910_3
---QTKTSSM----------A---G-PSVAADGAPGNYTVVDTVWEDMLDTIDPHWYQFP
PMNPMWYNLVGFNF-VTAFLALTGNATVMYIFTSTKSLQTPANYFVVNLALSDFILMFFM
CPPLVINSYYQ-TWTFGPFYCQAYAAIGSLCGCASVWSMVCITMDRYNVIVKGIGGKPLT
KGKAMGMILMCWLTASVWTFAPFFGWGRYVPEGNMTACGTDYFGKDMNNMTYLYLYTIWC
YILPFFIIVYCYSFIVKVVSEHEKQMKEQAARMGVKSLRGDKDAQKKSNDCKLAKIALMT
VSLWFMAWTPYFVINMSGFNY-PSIVTPLFSI--SVFAKANTIYNPIVYAISHPKYKVAL
YQKMP-LQCAG--ES----DDHDDSKSGA-SNATAEEKA-
>ARTHROPODA_Candidate_45967_91589101_0
---QTKTSSM----------A-GVG-PSVAASGAPGNYTVVDTVWEDMLDTIDPHWYQFP
PMNPMWYNLVGFNF-VTAVLAITGNATVMYIFSSTKSLQTPANYFVVNLALSDFILMFFM
CPPLVINSYYQ-TWTFGPFNCQLYAAIGSLTGCCSVWSMMCITMDRYNVIVKGIGAKPMT
TGKAMGMILGCWVTAAFWTFAPFFGWGRYVPEGNMTACGTDYFQKDMNNMTYLYFYAVWV
YIIPFFIITYCYSFIVKKVSEHERQMKEQAMRMGVKSLRGDKDAQKKSNDCKLAKIALMT
VSLWFMAWTPYFVINMAGFNY-PSIVTPLFSI--SVFAKANTIYNPIVYAISHPKYKVAL
YQKMP-LQCAG--DS----DDGDDSKSSA-SNSTAEEKA-
>ARTHROPODA_Candidate_45975_91589102_0
---QTKTSSM----------A-GVG-PSVAASGAPGNYTVVDTVWEDMLDTIDPHWYQFP
PMNPMWYNLVGFNF-VTAVLAITGNATVMYIFSSTKSLQTPANYFVVNLALSDFILMFFM
CPPLVINSYYQ-TWTFGPFNCQLYAAIGSLTGCCSVWSMMCITMDRYNVIVKGIGAKPMT
TGKAMGMILGCWVTAAFWTFAPFFGWGRYVPEGNMTACGTDYFQKDMNNMTYLYFYAVWV
YIIPFFIITYCYSFIVKKVSEHERQMKEQAMRMGVKSLRGDKDAQKKSNDCKLAKIALMT
VSLWFMAWTPYFVINMAGFNY-PSIVTPLFSI--SVFAKANTIYNPIVYAISHPKYKVAL
YQKMP-LQCAG--ES----DDGDDSKSTA-SNATAEEKA-
>ARTHROPODA_Candidate_45522_90959730_2
---------------------------------MPGNYTVVDTVWEDMLDTIDPHWYQFP
PMNPMWYNLVGFNF-VTAVLAISGNATVMYIFTSTKSLHTPSNYFVVNLALSDFILMFFM
CPPLVINSYYQ-TWTFGPFNCQLYAAIGSLTGCCSVWSMVCITLDRYNVIVKGIAAKPMT
SGKAFGMIVGCWVTASFWTFAPFFGWGYYVPEGNMTACGTDYFTKDMNNMTYLYIYAVWV
YIIPFFIIVYSYTFIVKVVSDHERQMKEQAARMGVKSLRGDKDA----------------
------------------------------------------------------------
----------------------------------------
>ARTHROPODA_Candidate_29979_47970909_3
---QTKTSSM----------A-GVG-PSVAASGGPGNYTVVDTVYEDMLDSISDHWYQFP
PMNPMWYNLVCLNF-VTATLAITGNATVMYVFTTTKSLQTPSNYFVVNLALSDFLLMFCM
CPPLVINSYYQ-TWTFGPFYCQLYAGIGSLTGCCSVSSMICITLDRYNVIVKGIGGKPMT
TGKAMVMILICWVTSAFWTLAPLFGWGYYVPEGNMCACGTDYFTKDMNNMTYLYLYTIWC
YILPFFIIVYCYSFIVKVVSEHEKQMKEQAARMGVKSLRGDKDAQKKSNDCKLAKIALMT
VSLWFMAWTPYFVINMSGFNY-PSIVTPLFSI--SVFAKANTIYNPIVYAISHPKYKVAL
YQKMP-LQCAG--ES----DDHDDSKSGA-SNATAEEKA-
>ARTHROPODA_Candidate_46659_93549449_0
---QTKTSSM----------A-GVG-PSVAA-GGPGNYTVVDTVYEDMLDSISDHWYQFP
PMNPMWYNLVCLNF-CTAFLAISGNATVMYIFSTTKSLQTPSNYFVVNLALSDFLLMFCM
CPPLVINSYYQ-TWTFGPFYCQLYAGIGSLTGCCSVSSMICITLDRYNVIVKGIGGKPMT
TGKAMVMIFFCWVTSAFWTLAPLFGWGYYVPEGNMCACGTDYFTKDMNNMTYLYLYTIWV
YILPFFIIVYCYFFIVKVVSEHEKQMKEQAARMGVKSLRGDKDAQKKSNDCKLAKIALMT
VSLWFMAWTPYFVINMAGFNY-PSIVTPLFSI--SVFAKANTIYNPIVYAISHPKYKVAL
YQKMP-LQCAG--DN----DDGDDSK----SNATAEEKA-
>ARTHROPODA_Candidate_35326_60184164_2
---QTKTSSM----------D---G-PSVAAEGGPGNYTVVDSVYEDMLDSISDHWYQFP
PMNPMWYNLVCFNV-CCAILSISGNATVMYIFTSTKSLQTPANYFVVNLALSDFILMFCM
CPPLVINSYHQ-TWTFGPFYCQVYAAIGSCTGTCSIFTMIMITMDRYNVIVKGIGAKPLT
TANAMACIVFCWATSIFWTVTPFFGWGRYVPEGNMCACGTDYFSLDMSNQTYLYAYTFWC
YILPFFIICYCYWFIVKCVSEHEKQMKEQAARMGVKSLRGDKEAQKKSNDCKLAKIALIT
VSLWFMAWTPYFVINMAGFNY-PSIVTPLFSI--SVFAKANTIYNPIVYAISHPKYKTAL
YQKMP-LQCAG--DT----DDGDDSKSTA-SNATAEEKA-
>ARTHROPODA_Candidate_27118_42093217_2
PLSRTEISRM----------G---D-PRAES-GAPGNYTVVDTVTEDMLELIHPHWYAFP
PLNELWYGLVAFNL-ITGILAVSGNFIVIYVFSCTKALRSPSNYFVVNLAISDFLLMFCM
CPPLLVNSYYH-TWVFGPFWCQAYAGIGSLTGCTSIFTMVLISFDRYNVIVKGIGGTPLT
SGKALMQIAVVWILSAAWTVAPFFGWGRYIPEGNMTACGTDYLSEDFLSVSYLYAYAAWV
YLIPLLTIVYCYWFIVAAVTAHEKAMKEQAKKMGVKSLRGDQEAQKKSADCKLAKVALVT
VSLWFMAWTPYLIINMAGLTD-KSKVTPLFSI--SVFAKANTIYNPIVYAISHPKYKTAL
YQKIP-LQCS----S----DNEQDSKSTT-SNSTAENKA-
>BAG80977_RhB_Triops_granarius
------------------------------------------------------------
---PRIHYLLGMLYFFLGIAACMGNVLVLHIFGKHKNLRSPTNTLLMNLAFCDLMIFIGL
YPEMLGNIFNDGTWMWGDVACRIHAWFGLVFGFGQMQTLMYMSIDRYNVIVKGLSAQPLT
YKKVTQWLAQVWIVSLFWGTAPFFGFGNFALDGILNTCSFDYFSRDMLSMSYIVSACVWA
YVIPLIVIIFCYTFIVRAVFEHEETLRQQAAKMNVTSLRSSNSED-TSAEFRIAKIAMIN
VCLWLWAWSPFTIVSFIGIFGNQAIITPYLSSLPVILAKTSSVYNPIVYALSHPRYQAAL
KEEFAW-LCV------------------------------
>BAG80980_RhE_Triops_granarius
------------------------------------------------------------
---PRVHTALGALYLIMGVMSAVGNVLVLYIFGKYKSLRSPTNVLVMNLAFCDLGLFVGL
YPELLGNIFNNGPWMWGDVACKIHAWCGLAFGFGQMQTLMFVSMDRYYVIVKGLKAPPLT
YWKVSVWLAMVWIVSIFWATSPFFGFGNLSVDGLLNTCSYDYYTRDLPTVAYIVGSCVHA
YVLPLAVIIFCYSYIVQAVFHHERQLREQAAKMNVASLRSSGKQDEMSAEFRIAKIALIN
CCLWLWAWTPFTVISFMGVLDDQSIINPYVSSLPVLLAKTSAVYNPIVYGLSHPKFQQCL
REEFGW-NIG------------------------------
>BAG80979_RhD_Triops_granarius
------------------------------------------------------------
---PAIYYLFGLVYLVLGVTSVGGNYLVLRIFTKFQELRRPSNVLVINLALSDMLLMLTL
FPECVYNFLSGGPWRFGDLGCQIHAFCGALFGYNQITTLVFISYDRFNVIVRGMGGTPLT
YARVSAMVAFSWLWATGWSVAPLVGWGGYALDGMLGTCSFDYVTRTWNNRSHILAATAFM
WVIPVLIIAGCYWFIVQAVFKHEAELKAQAKKMNVASLRSNADQQQVSAEIRIAKVAITN
VVLWLSAWTPFMVISNLGIWADPQQVTPLVSSLPVLLSKTSCSYNPLVYAISHPKYRECL
KTLVPW-ICI------------------------------
>EFX77537_LOPB1_LOPB_clade_1_15
------------------------------------------------------------
---PAWYYFLGLMYLVIGTCAVAGNAVVLKIFSRFPALRTPANLLVMNLAVSDFLLMLAL
FPECVYNFFLGGPWRFGDMGCQIHAFLGACFGYNQIFTLTMISYDRYNVIVKGFSGTPLT
FNRAVSIITLSWIWALGWSICPLVGWGAYAMDGIMGTCSYDYVSQNMNNKSHILAATFAN
FILPIIVIAGCYYFIVHAVFRHEEELRAQAKKMNVASLRSNNDQQQVSAEIRIAKVSIMN
VSMWLTAWTPFAVICIMGTWGDVSKITPLVSAIPVILAKTSCAYNPLIYAISHPKYRECL
KQMFPW-MCI------------------------------
>EFX77473_LOPB5_LOPB_clade_1_15
------------------------------------------------------------
---PMMYYFFGIIYLVIGTVAIGGNWMVLRILGSFPALRTPANMLVMNLAVSDFLLMISL
IPECVYNFFSGGPWQFGDLGCQIHAFCGAICGYSQITSLVIISYDRYNVIVKGFNGAPLT
FSKAVILITFTWIWAFGWAVCPLVGWGYYAMDGMLGTCSFDGLTTDMSNKTHILASTIFL
FVLPIFVIVGCYYFIVRAVFHHEDELRQQAKKMNVTSLRSNSDQQAVSAEIRIAKVAIIN
VTLWIMAWSPFAVVCMLGTWGDASRITPLVCELPVILAKTSCAYNPVIYALSHPKYRECL
KELYPW-LCI------------------------------
>ARTHROPODA_Candidate_2309_5610312_0
--HLRLIEKMTNFT------AM----AQK----FPDSFTLLNYAPDNIKGLLHPHWHNMQ
AIHPMWYYFLGLLYLVIGFIALGGNYMVLKIFTTYPALRSPSNMLVINLAVSDFLLMITL
LP--IFNFFSGGPWQFGDVGCQLHAFAGSVFGYNQIFTLTFISYDRYNVIVKGFAGPKLT
-SKVASIICFSWIWSILWAVAPLIGFGAYSMDGILGTCSYDYVSQTMINKAAIMCLFWFN
YVIPVVIIIGCYYHIVKAVIHHERELREQAKKMNVASLRSNSDQEAVSAEIRIAKVSITN
VSLWLSAWTPFAVICLLGTWGDVSKITPLVSAIPVILSKTSCAYNPIVYAISHPKYRECL
KTMYPW-MCVV--E-KKK-TAAEDDCSIT-T---EAEQT-
>ARTHROPODA_Candidate_59678_125652662_3
SRILNQIRTMTNYT-G----AM----AQQ---DYPDSFTLYNYAPDDIKSFLHPHWHTMK
ALHPMWYYVIGLVYLVIGTIALGGNYIVLKIFSSYPALRTPSNMLVINLAISDFMLMMTL
VP--IYNFLLGGPWKFGDTACQVHAFCGSLFGYNQIFTLTCISYDRYNVIVNGFAGKKLT
-SRVTSLIIIAWIWATGWALAPF-GFGAYAMDGVLGSCSYEYVTQSDSNKAAIMTLFWTN
YAIPVTIIIGCYYNIVQAVIRHEKELREQAKKMNVTSLRSNTEQDQVSAEIRIAKVSVTN
VTLWLTSWTPFAVICLIGTWGDVSKITPLVSAIPVIMAKASCVYNPLIYAISHPKYRECL
KELI---------------------RSIV-S---A-----
>ARTHROPODA_Candidate_60059_125778784_2
SRILNQIRTMTNYT-G----AM----AQQ---DYPDSFTLYNYAPDDIKSFLHPHWHTMK
ALHPMWYYVIGLVYLVIGTIALGGNYIVLKIFSSYPALRTPSNMLVINLAISDFMLMMTL
VP--IYNFLLGGPWKFGDTACQVHAFCGSLFGYNQIFTLTCISYDRYNVIVNGFAGKKLT
-SRVTSLIIIAWIWATGWALAPF-GFGAYAMDGVLGSCSYEYVTQSDSNKAAIMTLFWTN
YAIPVTIIIGCYYNIVQAVIRHEKELREQAKKMNVTSLRSNTEQDQVSAEIRIAKVSVTN
VTLWLTSWTPFAVICLIGTWGDVSKITPLVSAIPVIMAKASCVYNPLIYAISHPKYRECL
KEMMPW-MCVE--E-KKKAAAAEDDASIV-T---ENEKA-
>ARTHROPODA_Candidate_3007_7243588_0
NQFEIHFRTMANFT-G----AM----AQE---GFPESFTLYNYAPDDIKSFLHPHWHSMK
ALHPMWYYVIGLVYLVVGTVALGGNYIVLKIFSSYPALRTPSNMLVINLAISDFMLMMSL
VP--IYNFLLGGPWRFGDTACQVHAFCGSLFGYNQIFTLTCISYDRYNVIVNGFSGTKLT
-GRVTTMILCSWIWATGWALAPF-GFGAYAMDGVLGSCSYEYVTQSSNNKTAIMSLFWVN
YVIPVTIIILCYYNIVQAVFRHEKELREQAKKMNVTSLRSNSEQDQVSAEIRIAKVSITN
VTLWLLSWTPFAVVCLIGTWGDVSKITPLVSAIPVIMSKASCVYNPIIYAISHPKYRECL
KEMMPW-MCVE--ETKKKAAAVEDNASIV-T---ENEKA-
>ARTHROPODA_Candidate_9295_23142123_3
--YSYNIRTMTNFT-G----AM----AQD---GYPESFTLYNYAPDDIKGFLHPHWHSMK
ALHPMWYYVIGLVYLVVGVFALGGNYIVLKIFGNFPALRTPSNMLVINLAISDFMLMLSL
VP--IYNFLLGGPWRFGDTACQIHAFCGSLFGYNQIFTLTCISYDRYNVIVNGFAGTKLT
-GRVTAMILFSWVWATGWALAPF-GFGAYAMDGVLGSCSYEYVTQSPNNKTAIMSLFWVN
YIIPVTIIIGCYYNIVQAVFKHEKELREQAKKMNVTSLRSNAEQDQVSAEIRIAKVSVTN
VTLWLTSWTPFAVICLIGTWGDVSLITPLVSAIPVIMAKASCVYNPIIYAISHPKYRECL
KEMMPW-MCVE--EPKKK-APVEDDASIV-T---ENEKA-
>ARTHROPODA_Candidate_2520_5699298_5
--SFFQTRIMDNIT------AM----AQK---GFPDSFTLFNYASEDIRPYLHPHWHNFM
AIHPMWYYFLGLLYLIVGVAAITGNFIVLKIFSSYPALRTPANMLVLNLAFSDFCLMIAL
IP--CYSFFCGGHWQFGEAGCQIHAFLGSVFGYSQIFTLTCISYDRYNVIVKGFAGTPLT
-SKVSGLLMICYIWAFVWAALPLVGFGAYGLDGILGSCSYDYVTQSSTNKMAMLTLFFCN
YVCPVTIIIGCYYSIVMAVFKHEDELRQQAKKMNVASLRSNSDQNAVSAEIRIAKVAIMN
IMLWASAWTPFAVICLIGTWGDVSKITPLVSTVPVIISKTSCVYNPIIYAISHPKYRECL
KDMFPA-MCDV--E-KEKKAAASDNASET-T---QNETT-
>ARTHROPODA_Candidate_58310_118138200_3
----------------------------------------------------------FK
AIHPMWYYFLGLLYLIVGVAAICGNFIVLKIFSSYPALRTPANMLILNLAFSDFCMMIAL
IP--CYSFFCGGHWQFGETACQIHAFLGSVFGYSQIFTLTMISWDRYNVIVKGFSGAPLT
-SKVTVMMLICYIWAFVWATLPMVGFGAYGLDGILGSCSYDYVTQTQNNKVAMLTLFFFN
YVCPVTSIILCYSSIVQAVFKHEDELRQQAKKMNVASLRSNADQQQVSAEIRIAKVAIMN
ITLWASAWTPFAVICLIGTWGDVSKITPLVSTVPVLLSKTSCVYNPIIYAISHPKYRECL
KDMF------------------------------------
>ARTHROPODA_Candidate_2537_5710181_4
------CRRMENIT------AL----AQR---GFPDTFTLFNYANDDVRKFLHPHWHNFM
AIHPMWYYFLGLLYFIVGACAITGNFIVLKIFSTYPALRTPANMLVLNLGFSDFCLMIAL
IP--CYNFFCGGNWQFGDTACQIHAFLGSVFGYAQIFTLTCISYDRYNVIVKGFAGTPLT
-SRVTVLLLICYVWAITWAVLPLVGFGAYGLDGILGTCSYDYVTQTQNNKMAILSLFIFN
FVVPMFIIVGCYYGIVMAVFKHEDELRQQAKKMNVASLRSNSDQNAVSAEIRIAKVAILN
ITLWTSAWTPFAVICMLGVWGDVSKITPLVSAIPVIIAKTSCVYNPIIYAISHPKYRECL
KDMFPA-MCNV--E-KEKEKAA-DNASET-T---QNETT-
>ARTHROPODA_Candidate_25143_38515648_0
-LEKLWHEHQDPAT------TQP--PSRTT-SELSST------PNEDIRAFLHPHWHNFK
AIHPMWYFFLGMLYFCIGTTAVCGNFIVLKIFSSFPALRTPANMLVMNLAFSDFCLMLAL
FP--VYNFFMGGSWQFGETACQIHAFLGSVFGYSQIFTLTVISWDRYNVIVKGFSGAPLT
-SKVSMILIINYIWSIGWAVAPLVGFGGYGLDGILGTCSYDYVTQTFTNQISILLLCITN
YLVPLIIILWAYYGIVQAVFKHEDELRQQAKKMNVASLRSNADQQSASAEIRIAKVAIIN
VTLWTLAWTPFTVICMLGTWGDVSKITPLVSSIPVIIAKTSCCYNPVIYAISHPKYRECL
KEAFPG-MCVV--K-KEEQAP--DNASEA-T---QDQTA-
>ARTHROPODA_Candidate_25150_38515649_0
-LEKLWHEHQDPAT------TQP--PSRTT-SELSST------PNEDIRAFLHPHWHNFK
AIHPMWYFFLGMLYFCIGTTAVCGNFIVLKIFSSFPALRTPANMLVMNLAFSDFCLMLAL
FP--VYNFFMGGSWQFGETACQIHAFLGSVFGYSQIFTLTVISWDRYNVIVKGFSGAPLT
-SKVSMILIINYIWSIGWAVAPLVGFGGYGLDGILGTCSYDYVTQTFTNQISILLLCITN
YLVPLIIILWAYYGIVQAVFKHEDELRQQAKKMNVASLRSNADQQSASAEIRIAKVAIIN
VTLWTLAWTPFTVICMLGTWGDVSKITPLVSSIPVIIAKTSCCYNPVIYAISHPKYRECL
KEAFPG-MCVV--K-KEEQAP--DNASEA-T---QDQSA-
>ARTHROPODA_Candidate_11072_28271198_5
-LSK--SRKMDGIT------AM----ARSG-SGYPDTFTVYNYANEDIRAFLHPHWHNFK
AIHPMWYFFLGMLYFCIGTTAVCGNFIVLKIFSSFPALRTPANMLVMNLAFSDFCLMLAL
FP--VYNFFMGGSWQFGETACQIHAFLGSVFGYSQIFTLTVISWDRYNVIVKGFSGAPLT
-SKVSMILIINYIWSIGWAVAPLVGFGGYGLDGILGTCSYDYVTQTFTNQISILLLCITN
YLVPLIIILWAYYGIVQAVFKHEDELRQQAKKMNVASLRSNADQQSASAEIRIAKVAIIN
VTLWTLAWTPFTVICMLGTWGDVSKITPLVSSIPVIIAKTSCCYNPVIYAISHPKYRECL
KE-------VV--K-KEEQAP--DNASEA-T---QDQTA-
>ARTHROPODA_Candidate_9282_23136503_1
-LSK--SRKMDGIT------AM----ARSG-SGYPDTFTVYNYANEDIRAFLHPHWHNFK
AIHPMWYFFLGMLYFCIGTTAVCGNFIVLKIFSSFPALRTPANMLVMNLAFSDFCLMLAL
FP--VYNFFMGGSWQFGETACQIHAFLGSVFGYSQIFTLTVISWDRYNVIVKGFSGAPLT
-SKVSMILIINYIWSIGWAVAPLVGFGGYGLDGILGTCSYDYVTQTFTNQISILLLCITN
YLVPLVIILWAYYGIVQAVFKHEDELRQQAKKMNVASLRSNADQQSASAEIRIAKVAIIN
VTLWTLAWTPFTVICMLGTWGDVSKITPLVSSIPVIIAKTSCCYNPVIYAISHPKYRECL
KEAFPG-MCVV--K-KEEQAP--DNASEA-T---QDQTA-
>ARTHROPODA_Candidate_9242_23136501_1
-LSK--SRKMDGIT------AM----ARSG-SGYPDTFTVYNYANEDIRAFLHPHWHNFK
AIHPMWYFFLGMLYFCIGTTAVCGNFIVLKIFSSFPALRTPANMLVMNLAFSDFCLMLAL
FP--VYNFFMGGSWQFGETACQIHAFLGSVFGYSQIFTLTVISWDRYNVIVKGFSGAPLT
-SKVSMILIINYIWSIGWAVAPLVGFGGYGLDGILGTCSYDYVTQTFTNQISILLLCITN
YLVPLVIILWAYYGIVQAVFKHEDELRQQAKKMNVASLRSNADQQSASAEIRIAKVAIIN
VTLWTLAWTPFTVICMLGTWGDVSKITPLVSSIPVIIAKTSCCYNPVIYAISHPKYRECL
KEAFPG-MCVV--K-KEEQAP--DNASEA-T---QDQTA-
>ARTHROPODA_Candidate_9264_23136502_0
------NRKMDGIT------AM----ARSG-SGYPDTFTVYNYANEDIRAFLHPHWHNFK
AIHPMWYFFLGMLYFCIGTTAVCGNFIVLKIFSSFPALRTPANMLVMNLAFSDFCLMLAL
FP--VYNFFMGGSWQFGETACQIHAFLGSVFGYSQIFTLTVISWDRYNVIVKGFSGAPLT
-SKVSMILIINYIWSIGWAVAPLVGFGGYGLDGILGTCSYDYVTQTFTNQISILLLCITN
YLVPLVIILWAYYGIVQAVFKHEDELRQQAKKMNVASLRSNADQQSASAEIRIAKVAIIN
VTLWTLAWTPFTVICMLGTWGDVSKITPLVSSIPVIIAKTSCCYNPVIYAISHPKYRECL
KEAFPG-MCVV--K-KEEQAP--DNASEA-T---QDQTA-
>ARTHROPODA_Candidate_10076_26239389_1
-------RKMDGIT------AM----ARTG--GYPDTFTVYNYANEDIRAFLHPHWHNYK
AIHPMWYLFLGMLYFCIGTTAVCGNFIVLKIFSSFPALRTPANMLVMNLAFSDFCLMLAL
FP--VYNFFMGGSWQFGETACQIHAFLGSVFGYSQIFTLTVISWDRYNVIVKGFSGAPLT
-SKVSMILIINYIWSIGWAVAPLVGFGGYGLDGILGTCSYDYVTQTFTNQISILLLCITN
YLVPLVIILWAYYGIVQAVFKHEDELRQQAKKMNVASLRSNADQQSASAEIRIAKVAIIN
VTLWTLAWTPFTVICMLGTWGDVSKITPLVSSIPVIIAKTSCCYNPVIYAISHPKYRECL
KEAFPG-MCVV--K-KEEQAPATDNASEA-T---QDQTA-
>ARTHROPODA_Candidate_25163_38656644_4
-------RKMDGIT------AM----ARTG--GYPDTFTVYNYANEDIRAFLHPHWHNYK
AIHPMWYLFLGMLYFCIGTTAVCGNFIVLKIFSSFPALRTPANMLVMNLAFSDFCLMLAL
FP--VYNFFMGGSWQFGETACQIHAFLGSVFGYSQIFTLTVISWDRYNVIVKGFSGAPLT
-SKVSMILIINYIWSIGWAVAPLVGFGGYGLDGILGTCSYDYVTQTFTNQISILLLCITN
YLVPLIIILWAYYGIVQAVFKHEDELRQQAKKMNVASLRSNADQQSASAEIRIAKVAIIN
VTLWTLAWTPFTVICMLGTWGDVSKITPLVSSIPVIIAKTSCCYNPVIYAISHPKYRECL
KEAFPS-MCVV--K-KEEQAP--DNASEA-T---QDQSA-
>ARTHROPODA_Candidate_56287_117395100_4
-----NHREMSNIT------AM----ARVA--GYPDTFTVFNYANEDIRAFLHPHWHNYK
AIHPMWYLFLGMMYFCIGTCAVCGNFIVLKIFGSFPALRTPANMLVMNLAFSDFALMLSL
FP--VYNFFCGGSWQFGETACQIHAFLGSVFGYSQIFTLTVVSWDRYNVIVKGFSGAPLT
-SKVSAILFVNYVWSIFWAVLPLVGFGAYGLDGILGTCSYDYVTQTDTNKYSILLLCIFN
YLIPLAIIIWAYSGIVGAVFKHEDELRQQAKKMNVASLRSNTDQQSTSAEIRIAKVAIIN
VSLWTIAWTPFTVICMLGTWGDVSKITPLVSSIPVIIAKTSCCYNPVIYAISHPKYRECL
KEMFPG-MCVV--K-KEEQAA--DNASEA-T---QDQTA-
>ARTHROPODA_Candidate_58092_118029029_4
--PSRKKRKMSNIT------AM----ARVA--GYPDTFTVFNYANEDIRAFLHPHWHNYK
AIHPMWYLFLGMMYFCIGTCAVCGNFIVLKIFGSFPALRTPANMLVMNLAFSDFALMLSL
FP--VYNFFCGGSWQFGETACQIHAFLGSVFGYSQIFTLTVVSWDRYNVIVKGFSGAPLT
-SKVSAILFVNYVWSIFWAVLPLVGFGAYGLDGILGTCSYDYVTQTDTNKYSILLLCIFN
YLIPLAIIIWAYSGIVGAVFKHEDELRQQAKKMNVASLRSNTDQQSTSAEIRIAKVAIIN
VSLWTIAWTPFTVICMLGTWGDVSKITPLVSSIPVIIAKTSCCYNPVIYAISHPKYRECL
KEMFPG-MCVV--K-KEEQAA--DNASEA-T---QDQTA-
>ARTHROPODA_Candidate_25288_38686374_2
------AKKMDGIT------AM----ARG---GYPDTFTVFSYASEDVRTFLHPHWHNFK
AIHPMWYFFLGCLYFCIGTTAVCGNFIVLKIFSSFPALRTPANMLVMNLAFSDFCLMLAL
FP--VYNFFVGGNWQFGETACQIHAFLGSVFGYSQIFTLTFISWDRYNVIVKGFSAAPLT
-SKVSMVLLFCYVWSILWAVAPLVGFGAYGLDGILGTCSYDYVTQTFNNQLAILLLCIFN
FVIPLFIILFAYYGIVQAVFKHEDELRQQAKKMNVASLRSNAEQQGQSAEIKIAKVAILN
VSLWTLAWSPFAVICMLGTWGDVSKITPLVSAIPVIIAKTSCTYNPIIYAISHPKYRECL
KEMYPS-MCTP--E-K-EVAP--DNASEA-T---QDQTA-
>ARTHROPODA_Candidate_35109_59732666_0
-----SAKKMDGIT------AM----ARG---GYPDTFTVFSYANEDVRAFLHPHWHNFK
AIHPMWYFFLGCLYFCIGTTAVCGNFIVLKIFSSFPALRTPANMLVMNLAFSDFCLMLAL
FP--VYNFFLGGNWQFGETACQIHAFLGSVFGYSQIFTLTFISWDRYNVIVKGFSAAPLT
-SKVSMVLLFNYIWSVLWAVAPLVGFGGYGLDGILGTCSYDYVTQTFTNQLSILLLCIFN
YLVPLFIILFAYYGIVQAVFKHEDELRQQAKKMNVASLRSNTEQQGQSAEIKIAKVAILN
VSLWTLAWTPFTVICMLGTWGDVSKITPLVSAIPVIIAKTSCCYNPIIYAISHPKYRECL
KEMYPS-MCTP--E-K-EVAP--DNASEA-T---QDQTA-
>ARTHROPODA_Candidate_35640_60425076_1
-----SAKKMDGIT------AM----ARG---GYPDTFTVFSYANEDVRAFLHPHWHNFK
AIHPMWYFFLGCLYFCIGTTAVCGNFIVLKIFSSFPALRTPANMLVMNLAFSDFCLMLAL
FPEFVYNFFLGGNWQFGETACQIHAFLGSVFGYSQIFTLTFISWDRYNVIVKGFSAAPLT
-SKVSMVLLFNYIWSVLWAVAPLVGFGGYGLDGILGTCSYDYVTQTFTNQLSILLLCIFN
YLVPLFIILFAYYGIVQAVFKHEDELRQQAKKMNVASLRSNTEQQGQSAEIKIAKVAILN
VSLWTLAWTPFTVICMLGTWGDVSKITPLVSAIPVIIAKTSCCYNPIIYAISHPKYRECL
KEMYPS-MCTP--E-K-EVAP--DNASEA-T---QDQTA-
>BAG80987_opsin_Rhb_clade_c1_11
------------------------------------------------------------
---PMWYYVMGLYYLVMGSIALFGNIMVLKIFGKYPALRTPANVYVMNLAFSDFTLMLTL
LPECIWNFFLGGPWRFGEYGCYIHAFCGALCGYNQIFTLVLISLDRYNVIVKGFSGAPLT
FNKAVSMVAFSWIWALGWSITPLFGWGAYAMDGILGTCSYDYVTRDFMNRSHITAAFTFN
WVFPLLTIMFCYWFIVQAVFKHEEELRTQAKKMNVTSLRSNQDQNSQSAEIRIAKVSIMN
VSLWLAAWTPFAAISL--------------------------------------------
----------------------------------------
>BAG80989_opsin_Rhb_clade_c4_11
------------------------------------------------------------
---PMWYYVMGLYYLVMGSIALFGNIMVLKIFGKYPALRTPANVYVMNLAFSDFTLMLTL
LPECIWNFFLGGPWRFGEYGCYIHAFCGALCGYNQIFTLVLISLDRYNVIVKGFSGAPLT
FNKAVSMVAFSWIWALGWSITPLFGWGAYATDGILGTCSYDYVTRDFMNRSHITAAFTFN
WVFPLLTIMFCYWFIVQAVFKHEEELRAQAKKMNVTSLRSNQDQNSQSAEIRIAKVSIMN
VSLWLAAWTPFAAISL--------------------------------------------
----------------------------------------
>ARTHROPODA_Candidate_2337_5615901_1
----IERSEMNSSM------AQ----AQQ---PFPDSFTVHALAPDDVQAWLHPHWQSQK
AVHPIYSYFIGLYFLVMGSVAIIGNTMVLQMFRRYESLRSPANMLVMNLAVSDLLLMWSL
IP--VYNFSLGGAWQFGELACQIHSFCGALFGYSQINSLMLISWDRYNVIVNGFSGKSLT
-CKATILILISWIWSLGWAIGPLVGWGYYTVDGMLGTCSFDSYTRDVMNRSHILAACICE
FFIPILVIIGCYSCIVRAVYRHESELRLQAKKMSVSSLRSNSEQDAVSAEIRASKVAIIN
VTLWIFAWTPFAVVSLIGVFGDASLITPVVSEIPVIMAKTSAVYNPIIYCLSHPRYRECL
KKMHPW-LCLP--SASVKKAA--DNCSVE-S---SRIEI-
>ARTHROPODA_Candidate_2346_5617000_0
-RREIETDEMNSTL------AL----AQQ---PFPDTFSVYELAPDEVRPWLHPHWQTQR
AVHPIWSYMVGVYFLLLGVLAIGGNTMVLRMFIRYEALRTPANILVMNLTISDLCLMWAL
VP--IFNFFSGGAWQFGEIACQIHAFCGALFGYSQITTLVLISWDRYNVIVNGFSRKHLT
-CQVATMLIFNWIWSAGWAVAPLVGWGYYTIDGMLGTCSFDSYTTDLSNKTHILAACIFQ
FCFPILVIISCYVFIVRAVYKHESELRQQAKKMNVNSLRSNTEQDVTSTEIRAAKVAIVN
VMLWIFAWTPFAVVSMLGVFGDTSLIGPITSELPVIMAKTSAIYNPIIYALSHPKYRECL
KEMFPW-LCVT--NTKAKKAV--DNCSIE-S---TRVEI-
>ARTHROPODA_Candidate_5933_13602582_0
-------DEMNAPV------AL----AQE---PFPDTFSVYDLAPDEVKQWIHPHWRTQR
AVHPIWSYMVGLYFLVLGVLAIAGNTMVLRMFIRYEALRTPANILIMNLTLSDLGLMWSL
IP--IFNFFSGGAWQFGEIACQIHAFCGALFGYSQITTLMLISWDRYNVIVNGFNGKPLT
-CKVITLVIFNWIWSLAWAVGPLVGWGYYTLDGMLGTCSFDSY-----------------
------------------------------------------------------------
------------------------------------------------------------
----------------------------------------
>ARTHROPODA_Candidate_11068_28137280_0
-----------------------------------------------------PHWHTQK
APHPVLFYALGLWFFITATVGILGNYIVLRIFSGTKDLRTPSNMLVLNLAVADILLLVTM
LP--IFNFFTGGPWRQGELACFVHSFCGALFGSVQIQTLTMFALDRYNVIVKGIGGTPLS
-QKAASMILLVWLISLAWALAPL---GKYTLDSMLGSCSYDGLTRSLSNRVYMTVYAAYM
YFFQLIVIVTCYFFIVSSVIKHENGMRQQAKKMNVTSLRIGQDSNNMAAEIRVAKVAIFN
VTLWLISWTPYLVFVIMGLWGDQTQITPLPAMIQVLLPKTSCAYNPIIYCLSHPKF----
----------------------------------------
>ACT31580_opsin_1_Uca_vomeris
------------------------------------------------------------
---PMWHYLLGVIYLFLGFVSIVGNGLVIYLYMKSPSLKTPANMLVVNLALSDLIMLTTN
FPPFTYNCFSGGRWMFSATYCQVYAALGAVTGVCSIWTLCMISFDRYNIICNGFNGPKLT
QGKATTMCAVAWIMAIGWCLPPFFGWGAYTLEGILDSCSYDYLTQDWNTISYNVCIFVFD
FFLPAAIIVFSYVFIVKAIFAHEAAMRAQAKKMNVTNLRS-NEAENQRAEIRIAKTAIAN
VSLWLICWTPYAAITIQGVLGNHEGITPLITTLPALLAKSCSCYNPFVYAISHPKFRLAI
TQHLPW-MCV------------------------------
>BAA09132_opsin_BcRh1_Hemigraps
------------------------------------------------------------
---PMWHYLLGVVYLFLGVISIAGNGLVIYLYMKSQALKTPANMLIVNLALSDLIMLTTN
FPPFCYNCFSGGRWMFSGTYCEIYAALGAITGVCSIWTLCMISFDRYNIICNGFNGPKLT
QGKATFMCGLAWVISVGWSLPPFFGWGSYTLEGILDSCSYDYFTRDMNTITYNICIFIFD
FFLPASVIVFSYVFIVKAIFAHEAAMRAQAKKMNVTNLRS-NEAETQRAEIRIAKTALVN
VSLWFICWTPYAAITIQGLLGNAEGITPLLTTLPALLAKSCSCYNPFVYAISHPKFRLAI
TQHLPW-FCV------------------------------
>ARTHROPODA_Candidate_2584_5856392_2
LSESSTPSTMANST-GQVAF--YG--AGAATFAYPDGMSVVDFVPDAVKHLADDHWTNFP
PVNPMWHYLLGVVYLFLGVISIMGNGLVIYLYSKSKALKTPANMLVVNLALSDLIMLTTN
FPVFAYNCFAGGSWMFSGTYCQVYAALGAVTGVCSIWSLCFISFDRYNIICNGFNGPKLT
QGKAMTMCLIAWIISIGWALPPFFGWGKYILEGILTSCSYDYLSQDMNTISYNVAIFVFD
FFLPAAVIIFSYIFIVKAIFAHEAGMRAQAKKMNVTNLRS-NEAEAQRAEIRIAKTAMFN
VSLWFICWSPYAVITIQGVLGYHDSITPLLTTLPALLAKSCSCYNPFVYAISHPKFRLAI
TQYMPW-FCVH--ENEPKGS--DDAQSNA-T--VTNEKS-
>ARTHROPODA_Candidate_8751_22066216_0
---------------------------------------------------VHQHWYSFA
PVNPMWHYLLGVIYIFLGFFSIVGNSLVIYLYMKASHLKTPANMLVVNLALSDLIMLTSN
FPSFAYNCFNGGVWMWSESFCSIYSALGAVTGVCSIWTLGMISWDRYNIICNGFNGPKLT
QGKAMAMCGFCWAMAIGWALPPFFGWGRYTLEGIMDSCSYDYLSQDFNTRSYNMCIIFFD
FCLPCSLIIFSYLFIVKAIFAHEEAMRQQAKKMNVTNLRS-NEANEQRAEIRIAKTAIAN
VSLWLICWAPYACITIQGVSGNFQNITPLVTMLPALLAKSASCYNPFVYAISHPKFRLAM
TEHMPW-FCVH--ESAPK-A--DDTKSNT-T--VANEKE-
>ARTHROPODA_Candidate_38636_66993809_4
FRSSKQLDTMANAT-GQMAY--YG--SNDATFGYPAGMTVVDFVPENLKHLVHEHWYSFP
PVNPMWHYLLGVIYIFLGFFSIVGNSLVIYLYMKASHLKTPANMLVVNLALSDLIMLTSN
FPSFAYNCFNGGVWMWSESFCSIYAALGAVTGVCSIWTLGMISWDRYNIICNGFNGPKLT
QAKAMGMCAFAWVVSIGWAIPPFFGWGKYTFEGILDSCSYDYLSQDFNTRSYNLCIIFFD
FCFPCAIIIFSYLFIVKAIFAHEEAMRQQAKKMNVTNLRS-NEANEQRAEIRIAKTAIAN
VSLWLICWTPYAVITIQGVSGNFQNITPLVTMLPALLAKSASCYNPFVYAISHPKFRLAM
TQHMPW-FCVH--ETAAK-S--DDTKSNS-T--QANEEK-
>ARTHROPODA_Candidate_38648_66993811_4
SRSSKQLDTMANAT-GQMAY--YG--SNDATFGYPAGMTIVDFVPEHLKHMIHQHWYNFP
PVNPMWHYLLGVIYIFLGFFSIVGNTLVIYLYMKAAHLKTPANMLVVNLALSDLIMLTTN
FPAFAYNCFNGGQWMWSESFCGIYAALGAVTGVCSIWTLGMISWDRYNIICNGFNGPKLT
QAKAMGMCAFAWVVSIGWAIPPFFGWGKYTFEGILDSCSYDYLSQDFNTRSYNLCIIFFD
FCFPCAIIIFSYLFIVKAIFAHEEAMRQQAKKMNVTNLRS-NEANEQRAEIRIAKTAIAN
VSLWLTCWAPYALITIQGVSGNFQNITPLVTMLPALLAKSASCYNPFVYAISHPKFRLAM
TEHMPW-FCVH--ETAPK-T--EDNKSNT-T--VANEKE-
>ARTHROPODA_Candidate_45483_90937015_0
---------MANAT-GQMAY--YG--SNDATFGYPAGMTIVDFVPEHLKHMIHQHWYNFP
PVNPMWHYLLGVIYIFLGFFSIVGNCLVIYLYMKAAHLKTPANMLVVNLALSDLIMLTTN
FPAFAYNCFNGGQWMWSESFCGIYAALGAVTGVCSIWTLGMISWDRYNIICNGFNGPKLT
QGKAMGMCAFAWIVSIGWALPPFFGWGKYTFEGILDSCSYDYLSQDFNTRSYNLCIIFFD
FCFPCAIIVFSYVFIVKAIFAHEEAMRQQAKKMNVTNLRS-NEANEQKAEIRIAKTAIAN
VSLWLICWSPYAVITIQGVSGNFQNITPLVTMLPALLAKSASCYNPFVYAISHPKFRLAM
TQHMPW-FCVH--EAAAK-T--DDTKSNS-T--VANEEK-
>ARTHROPODA_Candidate_38642_66993810_4
SRSSKQLDTMANAT-GQMAY--YG--SNDATFGYPAGMTIVDFVPEHLKHMIHQHWYNFP
PVNPMWHYLLGVIYIFLGFFSIVGNTLVIYLYMKAAHLKTPANMLVVNLALSDLIMLTTN
FPAFAYNCFNGGQWMWSESFCGIYAALGAVTGVCSIWTLGMISWDRYNIICNGFNGPKLT
QGKAMAMCGFCWAMAIGWALPPFFGWGKYTLEGIMDSCSYDYLSQDFNTRSYNMCIIFFD
FCLPCSLIVFSYLFIVKAIFAHEEGMRQQAKKMNVTNLRS-NEANEQRAEIRIAKTAIAN
VSLWLICWTPYAVITIQGVSGNFQNITPLVTMLPALLAKSASCYNPFVYAISHPKFRLAM
TQHMPW-FCVH--ETAAK-S--DDTKSNS-T--QANEEK-
>ARTHROPODA_Candidate_39114_67974672_0
-------------------------------------------------------WYNFP
PVNPMWHYLLGVIYIFLGFFSIVGNTLVIYLYMKAAHLKTPANMLVVNLALSDLIMLTTN
FPAFAYNCFNGGQWMWSESFCGIYAALGAVTGVCSIWTLGMISWDRYNIICNGFNGPKLT
QGKAMAMCGFCWAMAIGWALPPFFGWGKYTLEGIMDSCSYDYLSQDFNTRSYNMCIIFFD
FCLPCSLIVFSYLFIVKAIFAHEEGMRQQAKKMNVTNLRS-NEANEQRAEIRIAKTAIAK
---------PSRV-----------------------------------------------
----------------------------------------
>ARTHROPODA_Candidate_26953_42069083_0
-------------------------------FGYPAGMTVVDFVPEHIKHLVHQHWYSFP
PVNPMWHYLLGVIYIFLGFFSIVGNSLVIYLYFKAAHLKTPANMLVVNLALSDMIMLTTN
FPPFAYNCFMGGRWMFSATYCEVYAALGAVTGVCSIWTLGMISWDRYNIICNGFNGPKLT
QGKAMGMCLFAWIMAIGWAIPPFFGWGKYIPEGILDSCSYDYLTQDFNTRSYNLCIILFD
FCLPCSIILFSYIFIVKAIFAHEEAMRQQAKKMNVTNLRS-NEANEQRAEIRIAKTAIAN
VSLWLICWTPYAIITIQGVSGNFQNITPLVTMLPALLAKSASCYNPFVYAISHPKFRLAM
TQHMPW-FCVH--ESAPK-T--DDTKSNT-T--QQNEEK-
>ARTHROPODA_Candidate_8849_22115059_1
-----QLDIMANAT-GQMAY--YG--SDEATFGYPAGMTVVDFVPEHIKHLVHQHWYSFP
PVNPMWHYLLGVIYIFLGFFSIVGNSLVIYLYFKAAHLKTPANMLVVNLALSDMIMLTTN
FPPFAYNCFMGGRWMFSATYCEVYAALGAVTGVCSIWTLGMISWDRYNIICNGFNGPKLT
QGKAMGMCLFAWIMAIGWAIPPFFGWGKYIPEGILDSCSYDYLTQDFNTRSYNLCIILFD
FCLPCSIILFSYIFIVKAIFAHEEAMRQQAKKMNVTNLRS-NEANEQRAEIRIAKTAIAN
VSLWLICWTPYAIITIQGVSGNFQNITPLVTMLPALLAKSASCYNPFVYAISHPKFRLAM
TQHMPW-FCVH--ESAPK-T--DDTKSNT-T--QQNEEK-
>ARTHROPODA_Candidate_27075_42081759_0
-RDSTKPATMANAT-GQMAY--YG--SDDASFGYPAGMTIVDFVPEHMKHLVHQHWYSFP
PVNPMWHYLLGVIYIFLGFFSIVGNSLVIYLYMKAAHLKTPANMLVVNLALSDLIMLTTN
FPPFAYNCFNGGRWMFSESYCAVYAALGAVTGVCSIWTLGMISWDRYNIICNGFNGPKLT
QGKAMFMCAFAWAMAIGWAIPPFFGWGKYIPEGILDSCSYDYLTQDFNTRSYNMCIILFD
FCLPCTIIIFSYLFIVKAIFAHEEAMRQQAKKMNVTNLRS-NEANEQRAEIR--------
-------WTPYAIITIQGVSGNFENITPLVTMLPALLAKSASCYNPFVYAISHPKFRLAM
TQHMPW-FCVH--ESAPK-S--EDTKSNT-T--QQNEEK-
>ARTHROPODA_Candidate_25838_39939902_3
STSSFRLATMANLT-GQVAY--YG--QSSMEFGYPEGMTVVDFVPENIKHMVHEHWYNFP
PVNPMWHYLLGVIYIFLGFFSIVGNCLVVYLYMKAPQLKTPTNLLVVNLALSDLIMLTTN
FPPFAYNCFSGGRWMFSARFCEIYAALGAVTGVTSIWTLVFISYDRYNIICNGFQGPKLT
QGKAGMMCLFTWTVGIGMSLGPFFGWGKYIPEGILDSCSYDYLSQDWNTRSYNLSMIIFD
FSVPCSIIIFSYVFIVKAIFQHEAAMRAQAKKMNVTNLRS-NEAETQRAEIRIAKTACAN
VALWLVCWSPYACITIQGVSGNFQNITPLVTMLPALLAKSASCYNPFVYAISHPKFRQAI
TTHMPW-FCVH--ETERKGS--DDSQSNS-T--VANEEK-
>ARTHROPODA_Candidate_30066_47974017_1
----FRLTTMANLT-GQVAF--YG--QADVGYGYPEGMTVVDLVPENIKHMVHQHWYNFP
PVNPMWHYLLGVIYIFLGFFSIVGNCLVVYLYMKAPQLKTPTNMLVVNLALSDLVMLTTN
FPPFAYNCFAGGRWMFSPFFCELYAALGAVTGVTSIWTLVFISFDRYNIICNGFQGPKLT
QGKAGMMVLFTWVIGIGMALGPFFGWGKYIPEGILDSCSYDYLSQDFNIRSYNMCMIIFD
FSLPCSIIIFSYVFIVKAIFAHEAAMRAQAKKMNVTNLRS-NEAETQRAEIRIAKTACAN
VALWLVCWSPYACITIQGVSGNFQNITPLVTMLPALLAKSASCYNPFVYAISHPKFRQAI
TTHMPW-FCVH--ETERK-S--DDSQSNS-T--VANEEK-
>ARTHROPODA_Candidate_45984_91591506_0
-----RHKTMANLT-GQAAYG-YG--SSSAEFGYPEGMTVVDFVPENIKHLVHEHWYNFP
PVNPMWHYLLGVIYIFLGFFSIVGNCLVVYLYMKAPQLKTPANMLVVNLALSDLIMLTTN
FPPFAYNCFSGGRWMFSAQFCEIYAALGAVTGVCSIWTLVFISFDRYNIICNGFQGPRLT
QGKAMFMCLFAWAMAIGWALPPFFGWGKYIPEGILDSCSYDYLSQDINTRSYNLCMIIFD
FTLPCSIIIFSYVFIVKAIFAHEAAMRAQAKKMNVTNLRS-NEAETQRAEIRIAKTALAN
VALWLCCWCPYACITIQGVSGNFQNITPLVTMLPALLAKSASCYNPFVYAISHPKYRQAI
TVHMPW-FCVH--EVERK-G--DDSQSNS-T--VAAEEK-
>ARTHROPODA_Candidate_27420_42752228_1
-----NTPTM-NAT-GQMAY--YG--QQMADFGYPDGMTVVDFVPDTIKHLVHEHWYNFP
PVNPMWHYLLGVIYIFLGFFSIVGNTMVIYLYMKAPQLKTPTNMLVVNLALSDLIMLTTN
FPPFAYNCFMGGRWMFSAEYCAIYAALGAVTGVCSIWTLVMISWDRYNIICNGFNGPKLT
QGKAAMMCAFCWIMAIGWALPPFFGWGKYIPEGILDSCSYDYLSQDWNTRSYNLSMIIFD
FSVPCSIIIFSYVFIVKAIFQHEAAMRAQAKKMNVTNLRS-NEAETQRAEIRIAKTACAN
VALWLVCWSPYACITIQGVSGNFQNITPLVTMLPALLAKSASCYNPFVYAISHPKFRQAI
TTHMPW-FCVH--EPERK-C--DDSQSNT-T--VANEEK-
>ARTHROPODA_Candidate_27068_42080126_0
----KQNPIIMNGT-GQVAF--YG--QSMGTFGYPEGMTVVDFVPDNIKHLVHEHWYNFP
PVNPMWHYLLGVIYIFLGFFSIVGNCLVIYLYMKAPQLKTPANMLVVNLALSDLIMLTTN
FPPFAYNCFSGGRWMFSAKFCEIYAALGAVTGVCSIWTLCMISWDRYNIICNGFNGPKLT
QGKASLMCLFCWAMAIGWAIPPFFGWGKYIPEGILDSCSYDYLTQDFNTRSYNLCIIIFD
FCVPATVIVFSYIFIVKAIFAHEAAMRAQAKKMNVSNLRS-NEAETQRAEIRIAKTAIAN
VSLWLICWTPYAVITAQGVAGDHTNITPLVTMLPALLAKSASCYNPFVYAISHPKYRQAI
TVHMPW-FCVH--EVERT-G--DDSKSNS-T--VANEEK-
>ARTHROPODA_Candidate_26657_41807429_0
-----QTNKMANVT-GQVAF--FS--QN-AGFGYPDGMTVVDFVPEHMKPLVHQHWYNFP
PVNPMWHYLLGIIYIFLGFFSIVGNGLVVYLYMKSQSLKTPANLLVVNLALSDLIMLTSN
FPPFAYNCFSGGRWMFSAKFCEIYAALGAVTGVCSIWTLGMISWDRYNIICNGFNGPKLT
MGKAYGMIAFCWTMAIGWALPPFFGWGKYTPEGILDSCSYDYLSLDFNTRSYNMAIFTFD
FCIPASIITFSYIFIVKAIFAHEAAMRAQAKKMNVTNLRS-NEADSQRAEIRIAKTAIAN
VSLWLICWTPYAAITVQGVMGDHSGITPLVTMLPALLAKSASCYNPFVYAISHPKFRLAI
TEHMPW-FCVH--ETQNNNS--SSGDEKS-T--VTANEKS
>ARTHROPODA_Candidate_48131_97693250_5
-WQKKNITTMANVT-GQVAF--YG--QE-ASFGYPDGMTVVDFVPEHIKHMVHQHWYSFP
PVNPMWHYLLGVIYIFLGFFSISGNGLVIYLYFKSKALQTPANMLIVNLALSDLIMLTTN
FPPFAYNCFSGGRWMFSPFYCELYAALGAVTGVCSIWTLVMISYDRYNIICNSFNGPKLT
KTTAMALCAFCWIMAIGWALPPFFGWGKYIPEGILDSCSYDYISQDFNTKSYNMCIIFFD
FMFPCIIIVGSYVFIVKAICAHEAAMREQAKKMNVTNLRS-NEAESQRAEIRIAKTAIAN
VTLWLCCWCPYAIITIQGVSGNYENLTPLVTMLPALLAKSASCYNPFVYAISHPKFRQAI
TEHMPW-FCVH--EEEKK-Y--DDNQSNN-T--VNNEKA-
>ARTHROPODA_Candidate_48135_97693251_5
-WQKKNITTMANVT-GQVAF--YG--QE-ASFGYPDGMTVVDFVPEHIKHMVHQHWYSFP
PVNPMWHYLLGVIYIFLGFFSISGNGLVIYLYFKSKALQTPANMLIVNLALSDLIMLTTN
FPPFAYNCFSGGRWMFSPFYCELYAALGAVTGVCSIWTLVMISYDRYNIICNSFNGPKLT
KTTAMALCAFCWIMAIGWALPPFFGWGKYIPEGILDSCSYDYISQDFNTKSYNMCIIFFD
FVFPCIIIVGSYVFIVKAIFAHEAAMREQAKKMNVKNLRS-GEADSQRAEIRIAKTAIAN
VSLWFCCWAPYGIITIQGVSGNYQNITPLVTMLPALLAKSASCYNPFVYAISHPKFRQAI
TVHMPW-FCVH--EVERKTT--DDSQSNS-T--VANEKA-
>ARTHROPODA_Candidate_43265_81260746_4
-RQ-KHIITMANVT-GQVAF--YG--QE-ATFGYPEGMTVVDFVPEHIKHMVHQHWYSFP
PVNPMWHYLLGVIYIFLGFFSIVGNGVVIYLYFKSKSLQTPANMLIVNLAFSDLIMLTTN
FPPFAYNCFSGGKWMFSPFYCELYAALGAVTGVCSIWTLVMISYDRYNIICNSFNGPKLT
KSKAMALIGFCWTMAIGWALPPFFGWGKYIPEGILDSCSYDYISQDFNTKSYNMCIIFFD
FVFPCIIIVGSYVFIVKAIFAHEAAMREQAKKMNVSNLRS-NEAESQRAEIRIAKTAIAN
VSLWFCCWAPYGIITIQGVSGNYHNITPLVTMLPALLAKSASCYNPFVYAISHPKYRQAI
TQYLPW-FCVH--EEERK-F--EDNQSNA-T--ATNEKA-
>ARTHROPODA_Candidate_43260_81260745_4
-WQ-RDIDTMANAT-GQVAF--YG--QD-PEFGYPAGMTVVDFVPENIKHMVHQHWYSFP
PVNPMWHYLLGVVYIFLGFFSTVGNGLVIYLYLKAKSLRTPANLLVVNLALSDLIMLTSN
FPPFAYNCFSGGRWMFSPFFCELYAALGAVTGVCSIWSLVMISYDRYNIICNSFNGPKLT
QGKAMAMCGFCWAMAIGWCLPPFFGWGKYIPEGILDSCSYDYISQDFNTKSYNMCIIFFD
FVFPCIIIVGSYVFIVKAIFAHEAAMREQAKKMNVSNLRS-NEAESQRAEIRIAKTAIAN
VSLWFCCWAPYGIITIQGVSGNYHNITPLVTMLPALLAKSASCYNPFVYAISHPKYRQAI
TQYLPW-FCVH--EEERK-F--EDNQSNA-T--ATNEKA-
>ARTHROPODA_Candidate_48357_98410032_3
-WQ-KDIDTMANIT-GQVAY--YG--QD-ATFGYPAGMTVVDFVPEAIKPMVHQHWYSFP
PVNPMWHYLLGVMYIFLGFFSTVGNGLVIYLYMKAKNLRTPANLLVVNLAVSDLIMLTSN
FPPFAYNCFMGGRWMFSPFFCELYAALGAVTGVCSIWSLVMISYDRYNIICNSFNGPKLT
QGKAMALCGFCWAMAIGWCLPPFFGWGKYIPEGILDSCSYDYISQDFNTKSYNMCIIFFD
FVFPCIIIVGSYVFIVKAIFAHEAAMREQAKKMNVKNLRS-GEADSQRAEIRIAKTAIAN
VSLWFCCWAPYGIITIQGVSGNYQNITPLVTMLPALLAKSASCYNPFVYAISHPKFRQAI
TEHMPW-FCVH--EEEKK-Y--DDNQSNN-T--VNNEKA-
>ARTHROPODA_Candidate_23549_33895597_5
------------------------------------------------------------
---------------------------VIYLFLKCKELKTPANMLIVNLSLSDLIMLTTN
FPAFAYNCFSGGRWMFSAGFCEVYAALGAVTGVCSIWSLVMISWDRYNIICNSFNGPKLT
NGKAAAMCAFCWIMAIGWAIPPFFGWGKYIPEGILDSCSYDYLTQDFNTKSYNMCIVFFD
FMFPLIIVVGSYVFIVKAICDHEKSMRDQAKKMNVTNLRS-NEAESQRAEIRIAKTAIAN
VSLWIICWAPYCVITVQGVTGNFENITPLVTMLPALLAKSASCYNPFVYAISHPKYRMAI
TKHMPW-FCVH--EQERK-C--DDSNSNT-T--VTNEKA-
>ARTHROPODA_Candidate_35812_60653983_1
----------------------YG--QD-AEFGYPAGMTVVDFVPDTIKHMVHQHWYSFP
PVNPMWHYLLGVIYIFLGFFSIVGNGLVIYLYLKCKELRTPANLLIVNLSLSDLIMLTTN
FPPFAYNCFSGGRWMFSAFFCELYAALGAVTGVCSIWSLVMISYDRYNIICNSFSGPKLT
QGKAMAMCFFCWAMAIGWALPPFFGWGKYIPEGILDSCSYDYITQDFNTKSYNMCIIFFD
FMFPCIIVIGSYVFIVKAICAHEKAMREQAKKMNVTNLRS-NEAESQRAEIRIAKTAITN
VCLWLVCWTPYACITIQGVSGNYENITPLVTMLPALLAKSASCYNPFVYAISHPKYRLAI
TKHMPW-FCVH--EAERK-G--DDSQSNT-T--VTNEKA-
>ARTHROPODA_Candidate_23545_33871907_4
------LAIMMNAT-GHAAA--YG--QD-AEFGYPSGMTVVDFVPDTIKHMVHQHWYSFP
PVNPMWHYLLGVIYIFLGFFSISGNTLVIYLYMKAKNLQTPANLLIVNLALSDMIMLTTN
FPVFAYNCFSGGRWMFSAFYCEMYAALGAVTGVCSIWSLVMITYDRYNIICNSFNGPKLT
MGKARALCLFCWLMAIGWAIPPFFGWGKYIPEGILDSCSYDYLTQDFNTKSYNMCIIFFD
FCMPAAMIIFSYSFIVKAICEHESAMRAQAKKMNVTNLRS-NEAESQRAEIRIAKTAIAN
VALWLVCWTPYAIITIQGVTGNFQNITPLVTMLPALLAKSASCYNPFVYAISHPKYRQAI
TIHMPW-FCVH--EQEKK-Y--DDNQSTT-T--VSNEKA-
>ARTHROPODA_Candidate_35816_60657248_3
---PHELAI-MNST-GQVAF--YG--QD-ATFGYPAGMTVVDFVPEGIKHMVHQHWYSFP
PVNPMWHYLLGVIYIFLGFFSITGNSLVIYLYMKAKYLQTPANLLIVNLAVSDMIMLTTN
FPAFAYNCFNGGQWMFSAFYCELYAALGAVTGVCSIWSLVMISYDRYNIICNSFNGPKLT
MGKARVLCLFCWAMAIGWALPPFFGWGKYIPEGILDSCSYDYLTQDFNTKSYNMCIIFFD
FCMPAAIIIFSYVFIVKAIFAHEAAMRQQAKKMNVSNLRS-NEAESQRAEIRIAKTAIAN
VCLWLCCWSPYAVITIQGVSGNFQNITPLVTMLPALLAKSASCYNPFVYAISHPKYRQAI
TTYLPW-FCVH--EEEKK-Y--DDNQSNG-T--VANEKA-
>ARTHROPODA_Candidate_27740_43006762_0
-------------------------------------------LP---------------
-----------------------------YLYMKCKELRTPTNMLIVNLSLSDLIMLTSN
FPPFAYNCFMGGKWMFSPFFCELYAALGAVTGVCSIWTLVMISYDRYNIICNSFNGPKLT
QGKAMAMCLYCWTMAIGWCLPPFFGWGKYIPEGILDSCSYDYISQDFNTKSYNMCIIFFD
FIFPATTITFSYVFIVKAIFEHEKSMREQAKKMNVANLRS-NEADSQRAEIRIAKTAICN
VTLWLCCWLPYASITIQGVSGNYENITPLVTMLPALLAKSASCYNPFVYAISHPKFRMAI
TKHMPW-FCVH--EVERKTS--DDSQSNS-T--VANEKA-
>ARTHROPODA_Candidate_2788_5922712_1
----LHEVGIMNGT-GQMAF--YG--AS-PNVGFPEGMTVVDFVPDEVKHLVHEHWYNYP
PVNPMLHYILGVIYLILGTISTFGNGMVIYLYLNAKNLKTPSNMLVVNLALSDLIMLTTN
IPFFTYNCFSGGMWMFSANYCKIYAALGAVTGVCSIWSLCMISYDRFNVICNGFNGPKLT
QGKAMAMCMFCWIMAIGWCIPPFFGWGGYSLEGILDSCSFDYLTQDINTITYNMCIFFFD
YLFPASVIVFSYVFIVKAIFAHEAGMREQAKKMNVTNLRS-NEAEAQSAEIRIAKTAIAN
VSLWFICWTPYCIITLQGVMGDTSGITPLLTTLPALLAKSCSCYNPFVYAISHPKFRQAI
TIHMPW-FCVH--EPERK-TVESDNQSTS-T--VANEKA-
>ARTHROPODA_Candidate_61933_133459666_0
FRKCDHEIIIMNGT-GQMAF--YG--AQLASVGYPEGMTVVDFVPDEVKHLVHQHWYSFP
PVNPMWHYLLGLIYIFMGTLSIFGNGMVIYLFFNAKNLKTPSNSLVVNLALSDLIMLTSN
FPFFTYNCFAGGVWMFSAAYCKIYAALGAVTGVCSIWSLCMISYDRFNVICNGFNGPKLT
QGKATAMCAFCWIMAIGWCLPPFFGWGGYTLEGILDSCSFDYLTNDLNTITYNMCIFFFD
FLFPASVIVFSYFFIVKAIFAHEAAMREQAKKMNVTNLRS-NEAEAQCAEVRIAKTAIAN
VSLWFLCWTPYAVITVQGVLGNHENITPLITTLPALLAKSCSCYNPFVYAISHPKFRQAI
TIHMPW-FCVH--ETERK-Y--DDNQSTA-T-ATTNEKA-
>ACT31581_opsin_2_Uca_vomeris
------------------------------------------------------------
---PMWHYLLGCIYLFLCIISIIGNGMVIYLFKKSKPLRTPANILVVNLALSDLIMMTTN
VPFFTYNCFSGGIWMFSPQYCEIYACLGAITGVCSIWLLCFISFDRYNIICNGFNGPKLT
TGKALLGCLVSWIIAVGCAIPPFFGWGRYVLEGILDSCSYDYLTQDFNVYTYNLFIFVFD
YWLPAVVIIFSYAFIVKAIFAHEAAMRAQAKKMNVSTLRS-NEADSQRAEIRIAKTALVN
VSLWFICWTPYAIISLQGVMGDTSGITPLLSTLPALLAKSASCYNPFVYAISHPKYRLAI
TQYIPW-FCV------------------------------
>BAA09133_opsin_BcRh2_Hemigraps
------------------------------------------------------------
---PMWHYLLGVIYLFLGTVSIFGNGLVIYLFNKSAALRTPANILVVNLALSDLIMLTTN
VPFFTYNCFSGGVWMFSPQYCEIYACLGAITGVCSIWLLCMISFDRYNIICNGFNGPKLT
TGKAVVFALISWVIAIGCALPPFFGWGNYILEGILDSCSYDYLTQDFNTFSYNIFIFVFD
YFLPAAIIVFSYVFIVKAIFAHEAAMRAQAKKMNVSTLRS-NEADAQRAEIRIAKTALVN
VSLWFICWTPYALISLKGVMGDTSGITPLVSTLPALLAKSCSCYNPFVYAISHPKYRLAI
TQHLPW-FCV------------------------------
>ARTHROPODA_Candidate_43803_83610846_1
RQEHQPPFTMANTT-GQMAF--YG--SADVSYGYPEGVSIVDFVRPEIKPYVHQHWYNYP
PVNPMWHYLLGVIYFFLCIASIIGNGLVIYLFNKSQSLRTPANILVVNLALSDLIMMTTN
VPFFTYNCFSGGVWMFSPQYCEIYACLGAITGVCSIWLLCMISFDRYNIICNGFNGPKLT
TGKAVIFAIISWIIAIGCAIPPFFGWGHYILEGILDSCSYDYLTQDFSTMTYNIFIFVFD
YFLPAAIIIFSYAFIVKAIFAHEAAMRAQAKKMNVSTLRS-NEADSQRAEIRIAKTALVN
VSLWFICWSPYAIISLKGVMGDTSGITPLFSTLPALLAKSASCYNPFVYAISHPKYRLAI
TQHLPW-FCVH--ETETK-S-NDDSQSNS-T--VAQDKA-
>ARTHROPODA_Candidate_35190_59753771_0
------------------------------------------------------HWYNFP
PVNPMWHYLLGVIYLFLCVISIIGNGMVIYLFKKSKALRTPANILVVNLALSDLIMLTTN
VPFFTYNCFNGGVWMFSARYCEIYGCLGAITGSVSIWLLCMISFDRYNIICNGFNGPKLT
TGKAVVLAFLSWIFGVGISIPPFFGWGKYVLEGILTSCSYDFLTQTINNISYIHACFVMM
YWLPGCIIIFSYAFIVKAIFAHEAAMRAQAKKMNVSTLRS-NEADSQRAEIRIAKTALVN
VSLWFICWTPY-------------------------------------------------
----------------------------------------
>ARTHROPODA_Candidate_29872_46834110_3
------------------------------------------------------------
-VNPMWHYLLGVAYIFLGFFSIIGNCMVINLYIKAKYLKTPSNFLIVNLAMSDLIMLVSN
FPPFAYNCFMGGKWMFSAFSCELYAGFGAITGVCSIWTLVMISYDRYNVICNGFNGTKLT
MGKARLLCLFCWCMAIAWALPPFFGWGKFTLEGILDSCSYDYISQDWHNKSYNCCIIFFA
FCVPASIIVLSYIYIVKGVVAHESAMRAQAKKMNVSNLRS-NEADSQRAELRIAKTAIAN
VTLWLCCWVPYATVTIQGVSGNYQNITPLVTMLPALLAKSASCYNPFVYAISHPKYRQAI
TQYMPW-FCVH--EVEKK-T--DDSQSSS-T--VAQEKA-
>ARTHROPODA_Candidate_27575_42773778_4
---DHPSITMANSS-GQMAF--YG--SKDLTYGFPEGVSIVDLVRPEIKPYIHEHWYNYP
PINPMWHYLLGVIYLFLGFVSTIGNGMVIYLFFKCKALRTPANILVVNLAFSDLIMLTTN
VPFFTYNCFNGGVWMFSAFYCEVYGFLGALTGTASIWLLVMISFDRYNIICNGFNGPKLT
NFKACFMAFIAWVASIFIAGTPLVGWGKYILEGILTSCSFDFLTQSYNMWSYTVFAFVFE
YFFPGAIIIFSYSFIVKAIFAHEAAMRAQAKKMNVTTLRT-GEAEAQRAEIRIAKTALVN
VSLWFICWTPYAIITWQGVLGQLDGIHPLLTTLPALLAKSCSCYNPFVYAISHPKYRLAI
TQYMPW-FCVH--EVEKKPT-TDDTQSNS-T--VAQDKA-
>ARTHROPODA_Candidate_35400_60208601_0
------------------------------------------LVPESIKHLVHEHWYNFP
PVNPMWHYLLGVIYIFLGFISISGNILVIHLYLKAPALKTPTNLMIVNLAISDLIMLTTN
FPIFAYNCFSGGRWMFSADACAVYACLGAVTGVCSIWTLVFISWDRYNIICNGFQGPKLT
QGKAAGACFFSWFMAFGWAMPPFFGWGKYIPEGILDSCSYDYLSQEWEIRSYNWCIIIFD
FCLPCFIIILCYVQIVKAIFAHEAAMREQANR----------------------------
-----------------------------------------------------PRR----
----------------------------------------
>ARTHROPODA_Candidate_45803_91545539_5
FRCRKNFAT-MNVS-GAMA---YG-SPDDSAYGYAPGVSLVDFVPDHFKSKIHPHWAQFP
PVNPMWHYVLGFIYIILTIMCCGGNAAVMYLYTKASYLKTPANLLVINLALSDFIMMFTN
GPPFIYNCFQGGRWMFSTLNCELFAAFGAVTGVCSIWTLAFISFDRYNLICNGFNGPKMT
QGRAMMFMFFAWAYGIGWSLPPFFGWGSYIAEGILDSCSYDYLSQDLSTKTYQLCLFSFD
FCVPLTVILFSYLFIVKHISAHESAMRAQAAKMNVKSLRS-AEANEQRAEIRIAKVAIAN
TCLWIICWAPYASITLQGAMGNLEKITPLATMLPALLAKSASCYNPWVYALSHPKFRLAL
TEHMKW-FCVH--EVAPK----SDSDGAS-T--TTGKE--
>ARTHROPODA_Candidate_45808_91545540_5
FRCRKNFAT-MNVS-GAMA---YG-SPDDSAYGYAPGVSLVDFVPDHFKSKIHPHWAQFP
PVNPMWHYVLGFIYIILTIMCCGGNAAVMYLYTKASYLKTPANLLVINLALSDFIMMFTN
GPPFIYNCFQGGRWMFSTLNCELFAAFGAVTGVCSIWTLAFISFDRYNLICNGFNGPKMT
QGRAMMFMFFAWAYGIGWSLPPFFGWGSYIAEGILDSCSYDYLSQDLSTKTYQLCLFSFD
FCVPLTVILFSYLFIVKHISAHESAMRAQAAKMNVKSLRS-AEANEQRAEIRIAKVAIAN
TCLWIICWAPYASITLQGAMGNLEKITPLATMLPALLAKSASCYNPWVYALSHPKFRLAL
TEHMKW-FCVH--EVAPK----SDSDGAS-T--ATGKE--
>ARTHROPODA_Candidate_42107_76646391_2
---RKNFAT-MNIS-GALA---YG-DPSDSVYGYAPGVSLVDFAPDHIKSRIHPHWAQFP
PVNPMWHYVLGCIYVVLTFMCCGGNAAVMYLYTKAPYLKTPANLLVVNLALSDFIMMFTN
GPPFIYNCFQGGRWMFSPLNCDLFAAFGAITGVCSIWTLAFISYDRYNLICNGFNGPKMT
QGRAMMFMFFAWAYGIGWALPPFFGWGAYIAEGILDSCSYDYLSQDMKTKSYQLCLFSFD
FCVPLTVILFSYLFIVKHISAHESAMRAQAAKMNVKSLRS-AEANEQRAEIRIAKVAIAN
TCLWIICWAPYASITLQGAMGNLEKITPLATMLPALLAKSASCYNPWVYALSHPKFRLAL
TEHMKW-FCVH--EVAPK----SDSDGAS-T--ATGKE--
>ARTHROPODA_Candidate_4323_12122687_1
-----SITTMMNSS-QAMA---YG-APDDAAYGYAPGVSITDFVPDYMKPMIHPYWNAFP
PVNPMWHYLLGIIYCFLGFFCVAGNFFVMYLYTKASYLKTPANLLVANLALSDFIMMGTN
CPIFVYNCFNGGVWRFSHFACEMYACFGAVSGVCSIWTLCMISFDRYNLICNGFNGPKLT
QGRAMFMCFFAWAMGIGWALPPFFGWGKYIPEGILSSCSYDYLTDDFGTKSYNFCMFAFD
YFVPLSIIIMSYTFIVKHITAHESAMRAQAAKMNVKSLRS-AEANEQRAELRIAKVAMAN
ISLWIICWTPYCTITLKGVLGDHSGITPLATMLPALLAKSASCYNPFVYALSHPKFRLAI
TQHMKW-FCVH--QVEPK----SESDGAS-T--TAGKE--
>ARTHROPODA_Candidate_46626_93526489_5
--------------------------------GYAPGVSLVDFVPDHFKERIHPHWAQYP
PVNPMWHYLLGGIYCILCAINFGGNLAVVYLYSKASYLKTPANLLVVNLAVSDFWMMMTN
GPPYIHNCFWGGYWMFSNFACDLYAATGAVTGVCSIWTLAFISFDRYNIICNGFNGPKMT
QGKAMMMILFAWLYGTAVSLPPFFGWSRYMGEGILDACSFDYVSQNWEARSHCLFMFSMC
FCLPLSTIVFSYICIVKHISAHESAMRAQAAKMNVKSLRS-AEANEQRAEIRIAKVAIAN
TALWIVCWCPYAITILQGTLGDLDRLTPLATMLPSLLAKTASCYNPFVYALSHPT-RLRF
FRE-RW---------------------------AT-----
>ARTHROPODA_Candidate_36183_60843672_3
-------DTMLNDSAGAMAQ--YGMPPSGANYGYAPGVSLVDFVPDHFKERIHPHWAQYP
PVNPMWHYLLGGIYCILCAINFGGNLAVVYLYSKASYLKTPANLLVVNLAVSDFWMMMTN
GPPYIHNCFWGGYWMFSNFACDLYAATGAVTGVCSIWTLAFISFDRYNIICNGFNGPKMT
QGKAMMMILFAWLYGTAVSLPPFFGWSRYMGEGILDACSFDYVSQNWEARSHCLFMFSMC
FCLPLSTIVFSYICIVKHISAHESAMRAQAAKMNVKSLRS-AEANEQRAEIRIAKVAIAN
TALWIVCWCPYAITILQGTLGDLDRLTPLATMLPSLLAKTASCYNPFVYALSHPKFRLAI
TQHMKW-FCVH--QEEAK----TD-DSQS-T--ATSKD--
>ARTHROPODA_Candidate_41645_76590130_0
-----SLDTMLNDSAGAMA---YGMPPSEANYGYAPGVSLIDFVPDHFKERIHPHWAQYP
PVNPMWHYLLGGIYCILCAINFGGNLAVVYLYSKASYLKTPANLLVVNLAISDFWMMMTN
GPPYIHNCFWGGYWMFSNFACDLYAATGAVTGVCSIWTLAFISFDRYNIICNGFNGPKMS
QGKAMMMILFAWLYGTAVSLPPFFGWSRYMGEGILDACSFDYVSQNWEARSHCLFMFSMC
FCLPLSTIIFSYICIVKHISAHESAMRAQAAKMNVKSLRS-AEANEQRAEIRIAKVAIAN
TALWIVCWCPYAITILQGTLGDLDRLTPLATMLPSLLAKTASCYNPFVYALSHPKFRLAI
TQHMKW-FCVH--QEEAK----TD-DSQS-T--ATSKD--
>ARTHROPODA_Candidate_22636_31345833_5
------------------------------------------------------------
------------------------------------------------------------
-----------------------YAALGAVTGVCSIYTLVCISFDRYNIICNGFNGPKLT
KGKATMMALICWTMAIFTSSPPFFGWGGYTMEGIMTSCSFDYLSQDIGTITYNLFMFIFN
YCCPLMTICGCYMMIINAISAHESAMRAQAQKMNVKSLRT-AEANEQRAEIRIARTAMFN
IAIWICGWTPYAAITLQGSMGKFEGLKPLTTTLPALMAKSISCYNPFVYAIGHPKYRQAM
TIHCPG-FCIH--EPEPK----ADDASAG-D-----GKA-
>ARTHROPODA_Candidate_753_772106_3
KHSQIT--TMANFT-G-DAMA-YGN----QDFGYPAGVKLIDMVPDHLKPHVQQHWHQFP
PVNPMWHYVLGLAYMVLLFFSFIGNGLVVYLFNKHDPIKTPSNFLVCNLALADLIMLISN
APVFIYNCFNNGQWSFSIEYCSLYAALGAVTGVCSIYTLVCISFDRYNIICNGFNGPKLT
KGKATMMALICWTMAIFTSSPPFFGWGGYTMEGIMTSCSFDYLSQDIGTITYNLFMFIFN
YCCPLMTICGCYMMIINAISAHESAMRAQAQKMNVKSLRT-AEANEQRAEIRIARTAMFN
IAIWICGWTPYAAITLQGSMGKFEGLKPLTTTLPALMAKSISCYNPFVYAIGHPKYRQAM
TIHCPG-FCIH--EPEPK----ADDASAG-D-----GKA-
>ARTHROPODA_Candidate_43280_81261107_3
KHSQI---TMANFT-G-DAMA-YGN----QDFGYPAGVKLIDMVPDHLKPHVQQHWHQFP
PVNPMWHYVLGLAYMVLLFFSFIGNGLVVYLFNKHDPIKTPSNFLVCNLALADLIMLISN
APVFIYNCFNNGQWSFSIEYCSLYAALGAVTGVTSIYTLVCISFDRYNIICNGFNGPKLT
KGKATMMALICWCMAMFTSSPPFFGWGGYTLEGIMTSCSFDYLSQDIGTVTFNLFMFIFN
YCCPLMTICGCYMMIINAISAHESAMRAQAAKMNVKSLRT-AEANEQRAEIRIARTAMFN
IAIWICGWTPYAAITLQGSMGKFEGLKPLTTTLPALMAKSISCYNPFVYAIGHPKYRQAM
TIHCPG-FCIH--EPEQK----ADDASAA-E-----GKA-
>ARTHROPODA_Candidate_31308_49764877_1
KHSQI---TMANFT-G-DAMA-YGN----QDFGYPAGVKLIDMVPDHLKPHVQQHWHQFP
PVNPMWHYILGLAYMVLLFFSFIGNGLVVYLFNKHDPIKTPSNFLVCNLALADLIMLITN
APVFIYNCFNNGQWSFSIEYCAMYAALGAVTGVCSIYTLVCISFDRYNIICNGFNGPKLT
KGKATMMALVCWAMAIFTSSPPFFGWGGYTMEGIMTSCSFDYLSQDIGTITYNLFMFIFN
YCCPLMTICGCYMMIINAISAHESAMRAQAAKMNVKSLRT-AEANEQRAEIRIARTAMFN
IAIWICGWTPYAAITLQGSMGKFDGLKPLTTTLPALMAKSISCYNPFVYAIGHPKYRQAM
TIHCPG-FCIH--EPEAK----ADDASAA-E-----GKA-
>ARTHROPODA_Candidate_31312_49764878_1
KHSQI---TMANFT-G-DAMA-YGN----QDFGYPAGVKLIDMVPDHLKPHVQQHWHQFP
PVNPMWHYILGLAYMVLLFFSFIGNGLVVYLFNKHDPIKTPSNFLVCNLALADLIMLITN
APVFIYNCFNNGQWSFSIEYCAMYAALGAVTGVCSIYTLVCISFDRYNIICNGFNGPKLT
KGKATMMALVCWAMAIFTSSPPFFGWGGYTMEGIMTSCSFDYLSQDIGTITYNLFMFIFN
YCCPLMTICGCYMMIINAISAHESAMRAQAAKMNVKSLRT-AEANEQRAEIRIARTAMFN
IAIWICGWTPYAAITLQGSMGKFDGLKPLTTTLPALMAKSISCYNPFVYAIGHPKYRQAM
TIHCPG-FCIH--EPEQK----ADDASAA-E-----GKA-
>ARTHROPODA_Candidate_27400_42744883_0
RNSSI---IMANFT-G-DASA-YGG----HEFGYPAGVKLIDMVPDHLKPHVQQHWHQFP
PVNPMWHYVLGLAYMVLLFFSFIGNGLVVYLFNKHDPIKTPSNFLVCNLALADLIMLITN
APVFIYNCFNDGQWSFSIEYCAMYAALGAVTGVCSIYTLVCISFDRYNIICNGFNGPKLT
KGKATMMALICWAMAIFTSSPPFFGWGGYTMEGIMTSCSFDYLSQDIGTITYNLFMFIFN
YCCPLMTICGCYMMIINAISAHESAMRAQAAKMNVKSLRT-AEANEQRAEIRIARTAMFN
IAIWICGWTPYAAITLQGSMGKFEGLKPLTTTLPALMAKSISCYNPFVYAIGHPKYRQAM
TIHCPG-FCIH--EPEQK----ADDASAA-E-----GKA-
>ARTHROPODA_Candidate_23385_33542450_2
THSQIT-MAMANFT-GGEASA-YGG----AEFGYPAGVKLIDMVPDHLKPHVQTHWHQFP
PVNPMWHYVLGLCYMFLLFFSFIGNGLVVYLFNKHDPLKTPSNFLVCNLALADLIMLITN
APVFIYNCFNNGQWSFSIEYCAMYAALGAVTGVCSIYTLVCISFDRYNIICNGFNGPKLT
KGKATMMALVCWAMAIFTSSPPFFGWGGYTMEGIMTSCSFDYLSQDIGTITYNLFMFIFN
YCCPLMTICGCYMMIINAISAHESAMRAQAAKMNVKSLRT-AEANEQRAEIRIARTAMFN
IAIWICGWTPYAAITLQGSMGKFDGLKPLTTTLPALMAKSISCYNPFVYAIGHPKYRQAM
TIHCPG-FCIH--EPEAK----ADDASAA-E-----GKA-
>ARTHROPODA_Candidate_53382_106205484_3
KHSQIT-MAMANYT-DGEASA-YGG----AEFGYPAGVKLIDMVPAHLKPHVQAHWHQFP
PVNPMWHYVLGLAYMFLLFFSFIGNGLVVYLFNKHDPIKTPSNFLVCNLALADLIMLITN
APVFIYNCFNDGQWSFSIEYCAMYAALGAVTGVCSIYTLVCISFDRYNIICNGFNGPKLT
KGKATMMALICWAMAIFTSSPPFFGWGGYTMEGIMTSCSFDYLSQDIGTITYNLFMFIFN
YCCP--------------------------------------------------------
------------------------------------------------------------
----------------------------------------
>ARTHROPODA_Candidate_23382_33542449_0
RYSQITIMAMANFT-DGEASA-YGG----SEFGYPAGVKLIDMVPDHLKPHVQQHWHQFP
PVNPMWHYILGLAYMVLLFFSFIGNGLVVYLFNKHDPIKTPSNFLVCNLALADLIMLITN
APVFIYNCFNNGQWSFSIEYCAMYAALGAVTGVCSIYTLVCISFDRYNIICNGFNGPKLT
KGKATMMALICWTMAIFTSAPPFFGWGGYTMEGIMTSCSFDYLSQDIGTITYNLFMFIFN
YCCPLMTILGCYLMIIKAISAHESAMRAQAQKMNVKSLRT-AEANEQRAEIRIAKTAMFN
IAIWICGWTPYASITLQGSMGKFEGLKPLTTTLPALMAKSISCYNPFVYAIGHPKYRQAM
TIHCPG-FCIH--EPEAK----ADDASAA-E-----GKA-
>ARTHROPODA_Candidate_23389_33542451_0
RYSQITIMAMANFT-DGEASA-YGG----SEFGYPAGVKLIDMVPDHLKPHVQQHWHQFP
PVNPMWHYILGLAYMVLLFFSFIGNGLVVYLFNKHDPIKTPSNFLVCNLALADLIMLITN
APVFIYNCFNNGQWSFSIEYCAMYAALGAVTGVCSIYTLVCISFDRYNIICNGFNGPKLT
KGKATMMALVCWAMAIFTSSPPFFGWGGYTMEGIMTSCSFDYLSQDIGTITYNLFMFIFN
YCCPLMIIIGSYLMIIKAISAHESAMRAQAAKMNVKSLRT-AEANDQRAEIRIAKTAMFN
IAIWICGWTPYASITLQGSMGKFEGLKPLTTTLPALLAKSISCYNPFVYAIGHPKYRQAM
TVHCPW-FCIH--EPEQK----ADDASAA-E-----GKA-
>ARTHROPODA_Candidate_44669_87641930_3
KHSQITTMAMANFT-GGDASA-YGG----HEFGYPAGVKLIDMVPQHLKPHVQAHWHQFP
PVNPMWHYVLGLSYMVLLFFSFIGNGLVVYLFNKHDPLKTPSNFLVCNLALADLIMLITN
APVFIYNCFNDGQWSFSIEYCAMYAALGAVTGVTSIYTLVCISFDRYNIICNGFNGPKLT
KGKATIMALICWTMAIFTSSPPFFGWGGYTMEGIMTSCSFDYLSQDIGTITYNLFMFIFN
YCCPLMTILGCYMMIIKAISAHESAMRAQAAKMNVK------------------------
------------------------------------------------------------
----------------------------------------
>ARTHROPODA_Candidate_44839_87668555_0
------------------------------------------------------------
---------------------FIGNGLVVWLFNKHDPIKTPSNFLVCNLALADLIMLISN
APVFIYNCFNDGKWSFSIEYCSLYAALGAVTGVCSIYTLVCISFDRYNIICNGFNGPKLT
KGKATGMALICWAMAAFTSSPPFFGWGGYTLEGIMTSCSFDYLSQDIGTVTYNLFMFIFN
YCCPLMTICGCYMMIINAISAHESAMRAQAAKMNVKSLRT-AE-----------------
------------------------------------------------------------
----------------------------------------
>ARTHROPODA_Candidate_53339_106202233_1
-HFQLT-MAMANYT-G-DAMA-RSG-----NFGYPAGVKLIDMVPDHLKPHVDQHWHQFP
PVNPMWHYILGLAYLVLLFFSFIGNGLVIWLFNKHDPIKTPSNFLVCNLALADMIMLISN
GPPFIYNSFNDGQWSFSMEFCSIYAALGAVTGVTSIYTLVCISFDRYNIICNGFNGPKLT
KGKATMMALICWGMSALTSSPPFFGWGGYTLEGIMTSCSFDYLSQDIGTVTYNLFMFIFN
YCCPIMTIIGCYAMIVNAISSHESAMRAQAAKMNVKSLRT-AEANEQRAEIRIAKTAMFN
IAIWLCGWTPYAAITLQGSAGRFEGLKPLTTTLPALMAKSISCYNPFVYAIGHPKYRQAM
TIHCPG-FCIH--EP-------------------------
>ARTHROPODA_Candidate_44840_87669086_2
KHSQLT-MAMANYT-G-DAMA-R-------DFGYPAGVKLIDMVPDHLKPHVAQHWHQFP
PVNPMWHYILGLAYLILLFFSFIGNGLVIWLFNKHDPIKTPSNFLVCNLALADMIMLISN
GPPFIYNSFNDGQWSFSMEFCSIYAALGAVTGVTSIYTLVCISFDRYNIICNGFNGPKLT
KGKATMMALICWGMSALTSSPPFFGWGGYTLEGIMTSCSFDYLSQDIGTVTYNLFMFIFN
YCCPILTIIGCYAMIVNAITAHESAMRAQAAKMNVKSLRT-AEANEQRAEIRIAKTAMFN
IAIWLCGWTPYAAITLQGSFGRYDGLKPLTTTLPALMAKSISCYNPFVYAIGHPKYRQAM
TIHCPG-FCIH--EPEPK----ADDASAA-G-----EKA-
>ARTHROPODA_Candidate_50352_102384077_0
KQSQVT-MAMANYT-GSDAMA-R-------DFGYPAGVKLIDMVPDHLKPHVAQHWHQFP
PVNPMWHYILGLAYMILLFFSFIGNGLVIWLFNKHDPIKTPSNFLVCNLALADMIMLISN
GPPFIYNSFNDGQWSFSMEFCSIYAALGAVTGVTSIYTLVCISFDRYNIICNGFNGPKLT
KGKATMMALICWGMSALTSSPPFFGWGGYTLEGIMTSCSFDYLSQDIGTVTYNLFMFIFN
YCCPIMTIIGCYAMIVNAITAHESAMRAQAAKMNVKSLRT-AEANEQRAEIRIAKTAMFN
IAIW--------------------------------------------------------
----------------------------------------
>ARTHROPODA_Candidate_45316_90855882_3
-----------------------------------------DMVPDHLKPHVAQHWHQFP
PVNPMWHYILGLAYMILLFFSFIGNGLVIWLFNKHDPIKTPSNFLVCNLALADMIML---
-----YNSFNDGQWSFSMEFCSIYAALGAVTGVTSIYTLVCISFDRYNIICNGFNGPKLT
KGKATMMALICWGMSILTSSPPFFGWGGYTLEGIMTSCSFDYLSQDIGTVTYNLFMFIFN
YCCPIMTIIGCYAMIVNAITAHESAMRAQAAKMNVKSLRT-AEANEQRAEIRIAKTAMFN
IAIWLCGWTPYAAI----------------------------------------------
----------------------------------------
>ARTHROPODA_Candidate_51724_103760069_2
--------------------------------GYPAGVKLIDMVPDHLKPHVQQHWHQFP
PVNPMWHYVLGLAYMVLLFFSFIGNGLVVWLFNKHDPIKTPSNFLVCNLALADLIMLISN
APVFIYNSFNDGQWSFSIEYCAMYAALGAVTGVTSIYTLVCISFDRYNIICNGFNGPKLT
KGKATMMCLIAWGMSILTSSPPFFGWGGYTLEGIMTSCSFDYLSQDIGTVTYNLFMFIFN
YCCPLMTILGCYMMIIKAISAHESAMRAQAAKMNVKSLRT-A------------------
------------------------------------------------------------
----------------------------------------
>ARTHROPODA_Candidate_45315_90855881_3
HSLIIM-EAMANYT--GDAMA-RSN-----DFGYPAGVKLIDMVPDHLKPHVQQHWHQFP
PVNPMWHYVLGLSYMVLLFFSFIGNGLVVWLFNKHDPLKTPSNFLVCNLALADLIMLITN
APVFIYNSFNDGQWSFSIEYCALYAALGAVTGVTSIYTLVCISFDRYNIICNGFNGPKLT
KGKATMMALICWGMSILTSSPPFFGWGGYTLEGIMTSCSFDYLSQDIGTVTYNLFMFIFN
YCCPIMTIIGCYMMIIKAISAHESAMRAQAAKMNVKSLRT-AEANEQRAEIRIARTAMFN
IAIWLCGWTPYAAIT---------------------------------------------
----------------------------------------
>ARTHROPODA_Candidate_50877_103181152_4
HSLIIM-EAMANYT--GDAMA-RSN-----DFGYPAGVKLIDMVPDHLKPHVQQHWHQFP
PVNPMWHYVLGLSYMVLLFFSFIGNGLVVWLFNKHDPLKTPSNFLVCNLALADLIMLITN
APVFIYNSFNDGQWSFSIEYCALYAALGAVTGVTSIYTLVCISFDRYNIICNGFNGPKLT
KGKATMMALICWGMSILTSSPPFFGWGGYTMEGIMTSCSFDYLSQDIGTITYNLFMFIFN
YCCPIMTIIGCYMMIINAISAHESAMRAQAAKMNVKSLRT-AEANEQRAEIRIAKTAMFN
IAIWLCGWTPYAAITLQGSMGHFEGLKPLTTTLPALMAKSISCYNPFVYAIGHPKYRQAM
TIHCPG-FCIH--EPEPK----ADDASAA-G-----EKA-
>ARTHROPODA_Candidate_50383_102392477_5
----------------------------------PAGVKLIDMVPDHLKPHVQQHWHQFP
PVNPMWHYVLGLAYMVLLFFSFIGNGLVVWLFNKHDPIKTPSNFLVCNLALADLIMLISN
APVFIYNSFNDGQWSFSIEYCAMYAALGAVTGVTSIYTLVCISFDRYNIICNGFNGPKLT
KGKATMMALICWGMSILTSSPPFFGWGGYTLEGIMTSCSFDYLSQDIGTITYNLFMFIFN
YCCPIMTIMGCYMMIINAISAHESAMRAQAAKMNVKSLRT-AEANEQRAEIRIARTAIFN
IAIWLCGWTPYAAITLQGSMGKFDGLKPLTTTLPALMAKSVSCYNPFVYAIG--------
----------------PL----NTDRL-------------
>ARTHROPODA_Candidate_53235_106186462_3
KHSQIT-MAMANYT-GGDASA-YGG----HEFGYPAGVKLIDMVPAHLKPHVQQHWHQFP
PVNPMWHYVLGICYMFLLFFSFIGNGLVVWLFNKHDPIKTPSNFLVCNLALADLIMLISN
APVFIYNSFNDGQWSFSIEYCAMYAALGAVTGVTSIYTLVCISFDRYNIICNGFNGPKLT
KGKATMMALICWGMSILTSSPPFFGWGGYTLEGIMTSCSFDYLSQDIGTITYNLFMFIFN
YCCPLMTICGCYMMIINAISAHESAMRAQAAKMNVKSLRT-AEANEQRAEIRIARTAIFN
IAIWLCGWTPYAAITLQGSMGKFDGLKPLTTTLPALMAKSVSCYNPFVYAIGHPKYRQAM
TIHCPG-FCIH--EPENK----GEDASAA-G-----EKA-
>ARTHROPODA_Candidate_35819_60657810_2
YQRGVI-HSQANFT--GDAMA-YSN-----DFGYPAGVKLIDMVPDHLKPHVQQHWHQFP
PVNPMWHYVLGLAYMVLLFFSFIGNGLVVYLFNKHDPIKTPSNFLVCNLAMADLIMLISN
APVFIYNSFNDGQWSFSIEYCALYAALGAVTGVTSIYTLVCISFDRYNIICNGFNGPKLT
KGKATMMALICWGMSILTSSPPFFGWGGYTLEGIMTSCSFDYLSQDIGTVTYNLFMFIFN
YCCPIMTICGCYMMIINAIASHESAMRAQAAKMNVKSLRT-AEANEQRAEIRIARTAMFN
IAIWLCGWTPYAAITLQGSMGRFEGLKPLTTTLPALMAKSISCYNPFVYAIGHPKYRQAM
TIHCPG-FCIH--EPENK----GDDASAA-G-----EKA-
>ARTHROPODA_Candidate_50360_102387063_2
KSSTTM-EAMANYT-GGDAMA-RVS-----GFGYPAGVKLIDMVPDHLKPHVQAHWHQFP
PVNPMWHYVLGIAYLILLVLSFIGNGLVVILFNKHDPLKTPSNFLVCNLALADLIMLITN
APVFIYNSFNDGQWSFSIEYCALYAALGAVTGVTSIYTLVCISFDRYNIICNGFNGPKLT
KGKATMMALICWGMSILTSSPPFFGWGGYTMEGIMTSCSFDYLSQDIGTITYNLFMFIFN
YCCPIMTIIGCYMMIINAISAHESAMRAQAAKMNVKSLRT-AEANEQRAEIRIAKTAMFN
IAIWLCGWTPYAAITLQGSMGHFEGLKPLTTTLPALMAKSISCYNPFVYAIGHPKYRQAM
TIHCPG-FCIH--EPEPK----ADDASAA-G-----EKA-
>ARTHROPODA_Candidate_8810_22101954_2
KSSTTM-EAMANYT-GGDAMA-RVS-----GFGYPAGVKLIDMVPDHLKPHVQAHWHQFP
PVNPMWHYVLGIAYLILLVLSFIGNGLVVILFNKHDPLKTPSNFLVCNLALADLIMLITN
APVFIYNSFNDGQWSFSIEYCALYAALGAVTGVTSIYTLVCISFDRYNIICNGFNGPKLT
KGKATMMALICWGMSILTSSPPFFGWGGYTLEGIMTSCSFDYLSQDIGTVTYNLFMFIFN
YCCPIMTIIGCYMMIIKAISAHESAMRAQAAKMNVKSLRT-AEANEQRAEIRIARTAMFN
IAIWLCGWTPYAAITLQGSMGHFEGLKPLTTTLPALMAKSISCYNPFVYAIGHPKYRQAM
TIHCPG-FCIH--EPEPK----ADDASAA-G-----EKA-
>ARTHROPODA_Candidate_38304_66465875_0
------------------------------------------------------------
------------------------------------------------------------
-PVFIYNSFNDGQWSFSIEYCALYAALGAVTGVTSIYTLVCISFDRYNIICNGFNGPKLT
KGKATMMALICWGMSILTSSPPFFGWGGYTLEGIMTSCSFDYLSQDIGTVTYNLFMFIFN
YCCPIMTIIGCYLMIIKAISAHESAMRAQAAKMNVKSLRT-AEANEQRAEIRIARTAMFN
IAIWLCGWTPYAAITLQGSMGKFDGLKPLTTTLPALMAKSISCYNPFVYAIGHPKYRQAM
TIHYPG-FCIH--EPEQK----ADDASAA-G-----DKA-
>ARTHROPODA_Candidate_46656_93547047_4
---------------------------------------------NLMYTHVQQHWHQFP
PVNPMWHYVLGLAYMVLLFFSFIGNGLVVYLFNKHDPIKTPSNFLVCNLALADLIMLITN
APVFIYNCFNDGQWSFSIEYCAMYAALGAVTGVCSIYTLVCISFDRYNIICNGFNGPKLT
KGKATMMALICWAMAIFTSSPPFFGWGGYTMEGIMTSCSFDYLSQDIGTITYNLFMFIFN
YCCPIMTIIGCYMMIINAISAHESAMRAQAAKMNVKSL-----PNEQRAEIRIAKTAMFN
IAIWLCGWTPYAAITLQGSMGHFEGLKPLTTTLPALMAKSISCYNPFVYAIGHPKYRQAM
TIHCPG-FCIH--EPEPK----ADDASAA-G-----EKA-
>ARTHROPODA_Candidate_43328_81285049_4
EHLQLT-MDVANYT-G-DAMA-RAG-----DFGYPAGVKLIDLVPDHLKPHVAQHWHQFP
PVNPMWHYVLGISYAILLFLSFIGNGLVIWLFNKHDPIKTPSNFLVCNLALADMIMLISN
GPPFIYNSFSDGQWMFSMEFCHVYAALGAVTGVTSIYTLVCISFDRYNIICNGFNGPKLT
KGKATMMAMLCWGMAMLTTSPPFFGWGGYTLEGIMTACSFDYISQDIGTITYNLFMFIFN
YCCPISIIMGCYAMIVNAISAHESAMRAQAAKMNVKSLRT-AEANEQRAEIRIAKTAIFN
IAIWLCGWTPYAAITLQGSLGRFENLKPLTTTLPALMAKSVSCYNPFVYAIGHPKYRQAM
TIHCPG-FCIH--EPEPK----ADDASAA-G-----EQKA
>ARTHROPODA_Candidate_53558_106231575_4
KHFQLT-MDVANYT-G-DAMA-R-------DFGYPAGVKLIDMVPDHLKPHVAQHWHQFP
PVNPMWHYILGISYAILLFLSFIGNGLVIWLFNKHDPIKTPSNFLVCNLALADMIMLISN
GPPFIYNSFSDGQWMFSMEFCHVYAALGAVTGVTSIYTLVCISFDRYNIICNGFNGPKLT
KGKATMMALICWGMSFITTSPPFFGWGGYTLEGIMTACSFDYISQDIGTITYNLFMFIFN
YCCPISVIMGCYAMIVKSISAHEASMRAQAAKMNVKSLRT-AEANDQRAEIRIAKTAIFN
IAIWLCGWTPYAAITLQGSLGRFENLKPLTTTLPALMAKSVSCYNPFVYAIGHPKYRQAM
TIHCPG-FCIH--EPEPK----ADDASAA-G-----DAKA
>ARTHROPODA_Candidate_35827_60658398_3
KHSQIT---MANFT-G-DAMA-YGN-----EFGYPAGVKLIDMVPDHLKPHVQQHWHQFP
PVNPMWHYVLGLAYMVLLFFSFIGNGLVVWLFNKHDPIKTPSNFLVCNLALADLIMLISN
APVFIYNSFNDGQWSFSIEYCAMYAALGAVTGVTSIYTLVCISFDRYNIICNGFNGPKLT
KGKATMMALICWGMSILTSSPPFFGWGGYT------------------------------
------------------------------------------------------------
------------------------------------------------------------
----------------------------------------
>ARTHROPODA_Candidate_8904_22121740_1
KHSQIT-MAMANFT-DGEASA-YGD-----GFGYPAGVKLIDMVPDHLKGYVQQHWHQFP
PVNPMWHYVLGLAYMVLLFFSFIGNGLVVYLFNKHDPIKTPSNFLVCNLALADLIMLTTN
APVFIYNCFNDGQWSFSIEYCAMYAALGAVTGVCSIYTLVCISFDRYNIICNGFNGPKLT
KGKATGMALICWVMAILTSSPPFFGWGGYTMEGIMTSCSFDYLSQDIGTITYNLFMFIF-
------------------------------------------------------------
------------------------------------------------------------
----------------------------------------
>ARTHROPODA_Candidate_25739_39888048_5
KHSLIIMEAMANYT-G-DAMA-RSN-----DFGYPAGVKLIDMVPDHLKPHVQQHWHQFP
PVNPMWHYVLGLAYMVLLFFSFIGNGLVVYLFNKHDPIKTPSNFLVCNLALADLIMLISN
APVFIYNCFNDGQWSFSIEYCAMYAALGAVTGVCSIYTLVCISFDRYNIICNGFNGPKLT
KGKATMMALVCWAMAIFTSSPPFFGWGGYTMEGIMTSCSFDYLSQDIGTITYNLFM----
------------------------------------------------------------
------------------------------------------------------------
----------------------------------------
>ARTHROPODA_Candidate_44665_87641928_2
-----TMEDMANYT-G-EAMA-RSD-----TFGYPAGVKLIDMVPDHLKPHVQAHWHQFP
PVNPMWHYVLGICYLVLLVLSFIGNGLVVILFNKHDPLKTPSNFLVCNLALADLIMLISN
APVFIYNSFNDGQWSFSIEYCSLYAALGAVTGVTSIYTLVCISFDRYNIICNGFNGPKLT
KGKATMMALICWGMAILTSSPPFFGWGGYTLEGIMTSCSFDYLSQDIGT-----------
------------------------------------------------------------
------------------------------------------------------------
----------------------------------------
>ARTHROPODA_Candidate_45491_90941922_3
-----TMEDMANYT-GGEAMA-RVS-----DFGYPAGVKLIDMVPDHLKPHVQQHWHQFP
PVNPMWHYVLGICYSFLLVLSFCGNGLVVLLFNKHDPLKTPSNFLVCNLALADLIMLTTN
APFFIYNCFNDGQWSFSIGYCHAYAALGAVTGVTGIYTLVCISFDRYNIICNGFNGPKLT
KGKATMMAFFCWGIGILCAAPPFFGWGGYALEGIMTSCSFDYLSQDIGTITYNLFMFIFD
YCCPIMVIVGCYAMIVNAISAHESAMRAQAAKMNVKSLRT-AEANEQRAEIRIAKTAMFN
IAIWLCGWTPYAAITLQGSFGKFEGLKPLTTTLPALMAKSISCYNPFVYAIGHPKYRQAM
TIHYPG-FCIH--ESEPK----ADDASAA-G-----EKA-
>ARTHROPODA_Candidate_44659_87639721_0
------------------------------------------------------------
-----------------------------------------SNFLVCNLALADLIMLTTN
VPFFVYNCFNDGQWSFSIEYCHTYAFLGAVTGVTGIYTLVCISFDRYNIICNGFNGPKLT
KGKATMMAVICWAMGILCSLPPFFGWGGYTMEGIMTSCSFDYLSQDMGTITYNLFMFIFD
YFCPLMVIIGCYAMIVSAISKHESAMRAQAAKMNVKSLRT-AEANEQRAEIRIAKTAMFN
IAIWICGWTPYAAITLQGSFGKFEGLKPLTTTLPALMAKSISCYNPFVYALGHPKYRQAM
TIHYPG-FCIH--EPEQK----ADDASAA-G-----DKA-
>ARTHROPODA_Candidate_43449_81316574_4
------------------------------------------------------------
PVS---------------------------------------------------------
--------------------------IRAITGVTGIYTLVCISFDRYNIICNGFNGPKLT
KGKATAMALFTWVIGTVCALPPFFGWGGYALEGIMTSCSFDYLSQDMATVTYNLFMFIFD
YFCPLSVIIGCYAMIVSAISKHESAMRAQAAKMNVKSLRT-AEANEQRAEIRIAKTAMFN
IAIWICGWTPYAAITLQGSFGKFEGLKPLTTTLPALMAKSISCYNPFVYALGHPKYRQAM
TIHFPG-FCIH--EPEAK----ADDASAA-G-----DKA-
>ARTHROPODA_Candidate_50398_102402925_4
---------------GGEAMA-RSS-----EFGYPAGVKLIDMVPDHLKAHVQQHWHQFP
PVNPMWHYVLGTCYMILLFLSFCGNGLVVILFNKHDPLKTPSNFLVCNLALADLIMLTTN
VPFFVYNCFNDGQWSFSIEYCHIYACLGAITGVTGIYTLVCISFDRYNIICNGFNGPKLT
KGKATAMALFTWVIGTVCALPPFFGWGGYALEGIMTSCSFDYLSQDMATVTYNLFMFIFD
YFCPLSVIIGCYAMIVSAISKHESAMRAQAAKMNVKSLRT-AEANEQRAEIRIAKTAMFN
IAIWICGWTPYAAITLQGSFGKFEGL----------------------------------
----------------------------------------
>ARTHROPODA_Candidate_35934_60668539_1
-----TMEDMANY--TGEAMA-RSN-----NFGYPAGVKLIDMVPDHLKPHVHQHWHQFP
PVNPMWHYVLGTCYLIMVCLSLCGNGLVVILFNKHDPLKTPSNFLVCNLALADLIMLTTN
VPFFVYNCFNDGQWSFSIEYCHMYACLGAITGVTAIYTLVAISFDRYNIICNGFNGPKLT
KGKATAMAFICWTIGIVCAIPPFFGWGGYALEGIMTSCSFDYLSQDMATVTYNLFMFIFD
YFCPLSVIIGCYAMIVSAISKHESAMRAQAAKMNVKSLRT-AEANE--------------
------------------------------------------------------------
----------------------------------------
>ARTHROPODA_Candidate_50367_102387170_2
-----TMEDMANY--TGEAMA-RSN-----NFGYPAGVKLIDMVPDHLKPHVHQHWHQFP
PVNPMWHYVLGTCYLILVVLSLCGNGLVVLLFNKHDPLKTPSNFLVCNLALADLIMLTTN
VPFFVYNCFNDGQWSFSIDYCHMYACLGAITGVTGIYTLVCISFDRYNIICNGFNGPKLT
KGKATAMAFLCWAIGIICAIPPFFGWGGYALEGIMTSCSFDYLSQDMGTVTYNLFMFIWD
YTLPLMIIIGCYAMIVSAISKHESAMRAQAAKMNVKSLRT-AEANEQRAEIRIAKTAMFN
IAIWICGWTPYAWITLQGCFGKFEGLRPLTTTLPALMAKSISCYNPFVYALGHPKYRQAM
TIHYPG-FCIH--EPEAK----ADDASAA-G-----EKA-
>ARTHROPODA_Candidate_51670_103753995_0
-----TMEELANY--TGEAMA-RSS-----EFGYPAGVKLIDMVPDHLKAHVHQHWHQFP
PVNPMWHYVLGTCYLIMVCLSLCGNGLVVILFNKHDPLKTPSNFLVCNLALADLIMLTTN
VPFFVYNCFNDGQWSFSIEYCHMYACLGAITGVTGIYTLVCISFDRYNIICNGFNGPKLT
KGKATAMAFLCWAIGIICAIPPFFGWGGYALEGIMTSCSFDYLSQDMGTVTYNLFMFIWD
YGLPLMIIIGCYAMIVSAISKHESAMRAQAAKMNVKSLRT-AEANEQRAEIRIAKTAMFN
IAIWICGWTP--------------------------------------------------
----------------------------------------
>ARTHROPODA_Candidate_22639_31345834_5
------------------------------------------------------------
------------------------------------------------------------
-----------------------YAALGAVTGVCSIYTLVCISFDRYNIICNGFNGPKLT
KGKATMMALICWTMAIFTSSPPFFGWGGYTMEGIMTSCSFDYLSQDIGTITYNLFMFIFN
YCCPLMTICGCYMMIINAISAHESAMRAQAQKMNVKSLRT-AEANEQRAEIRIARTAMFN
IAIWICGWTPYAAITLQGSMGKFDGLKPLTTTLPALLAKSISCYNPFVYAIGHPKYRQAM
TIHCPG-FLHS--RTRTK----G-----------------
>ARTHROPODA_Candidate_22616_31345832_5
------------------------------------------------------------
------------------------------------------------------------
-----------------------YAALGAVTGVCSIYTLVCISFDRYNIICNGFNGPKLT
KGKATMMALICWTMAIFTSSPPFFGWGGYTMEGIMTSCSFDYLSQDIGTITYNLFMFIFN
YCCPLMTICGCYMMIINAISAHESAMRAQAQKMNVKSLRT-AEANEQRAEIRIARTAMFN
IAIWICGWTPYAAITLQGSMGKFDGLKPLTTTLPALLAKSISCYNPFVYAIGHPKYRQAM
TIHCPG-FLHS--RTRTK----G-----------------
>ARTHROPODA_Candidate_22645_31345835_5
------------------------------------------------------------
------------------------------------------------------------
-----------------------YAALGAVTGVCSIYTLVCISFDRYNIICNGFNGPKLT
KGKATMMALICWTMAIFTSSPPFFGWGGYTMEGIMTSCSFDYLSQDIGTITYNLFMFIFN
YCCPLMTICGCYMMIINAISAHESAMRAQAQKMNVKSLRT-AEANEQRAEIRIARTAMFN
IAIWICGWTPYAAITLQGSMGKFDGLKPLTTTLPALLAKSISCYNPFVYAIGHPKYRQAM
TIHCPG-FLHS--RTRTK----G-----------------
>ARTHROPODA_Candidate_43334_81285351_2
KHFQLTMDAMANY--TGDAMA-YQG----QTFGYPPGVKLIDMVPDHLRPHVDVHWHQFP
PVNPMWHYVLGITYGLLCLMAFFGNGLVIWLFNKHEPIRTPSNFLVCNLALADMIMLISN
GPPFIVNCFNDGQWYWSWEFCKIYAALGAVTGVCSIYTLVCISFDRYNIICNGFNGPKLT
KGKATMMALVCWGMATIVSTPPFFGWGGYTFEGIMTACSFDYISQDIGTITFNLYMFIVN
YCCPITIIMGCYAMIVKAISAHESAMRAQAAKMNVKSLRT-AEANDQRAEIRIAKTAMFN
IAIWLCGWTPYAAITLQGSLGRFEGLKPLTTTLPALMAKSISCYNPFVYAIGHPKYRQAM
TVHCPG-FCIH--EPEAK----VDDSQSS-A-----EKA-
>ARTHROPODA_Candidate_44779_87660792_4
KHFQLTMD-VANYT-TGDAMA--RA----STFGYPPGVKLIDMVPDHLRPHVDQHWHQFP
PVNPMWHYVLGITYGFLCLMAFFGNGLVIWLFNKHEPIRTPSNFLVCNLALADMVMLISN
GPPFIVNCFNDGQWYWSWEFCKVYAALGAVTGVCSIYTLVCISFDRYNIICNGFNGPKLT
KGKATMMAMVCWGMATIVASPPFFGWGGYTFEGIMTACSFD-------------------
------------------------------------------------------------
------------------------------------------------------------
----------------------------------------
>ARTHROPODA_Candidate_50311_102379246_2
------------------------------------------------------------
---------LGAVYGLLCFVSFFGNGLVILLFNKHDPLKTPSNFLVCNLALADMVMLISN
GPPFIVNCYYQ-EWHWSMEFCRVYAALGAVTGVCSIYTLVCISFDRYNIICNGFNGPKLT
KGKATMMAAFCWFMAGIVASPPFFGWGNYTFEGIMTACSFDFYSQDVANITFNFYMVIVN
YCVPVSIIIFSYAMIVKSISAHEASMRAQAAKMNVKSLRT-AEANEQRAEIRIAKTALFN
IALWLAGWTPYATITLQGSLGKFEGIRPLTTIIPSLMAKSISCYNPFVYAIGHPKYRQAM
TVHYPG-FCIH--EPEAK----ADDASAA-G-----EKA-
>ARTHROPODA_Candidate_53230_106184657_3
-----T-MDVTNYT-G-DAMA-VTA-----NFGYPPGVKLIDMVPDHLRPFVHQHWHQFP
PVNPMWHFILGAVYGLLCFVSFFGNGLVILLFNKHDPLKTPSNFLVCNLALADMVMLISN
GPPFIVNCYYQ-EWHWSMEFCRIYAALGAVTGVCSIYTLVCISFDRYNIICNGFNGPKLT
KGKATMMAAFCWFMAGIVASPPFFGWGNYTFEGIMTACSFDFYSQDVANITFNFYMVIVN
YCVPVSIIIFSYAMIVKSISAHEASMRAQAAKMNVKSLRT-AEANEQRAEIRIAKTALFN
IALWLAGWTPYATITLQGSLGRFEGIRPLTTIIPSLMAKSISCYNPFVYAIGHPKYRQAM
TVHYPG-FCIH--EPEAK----ADDASAA-G-----EQKA
>ARTHROPODA_Candidate_53383_106205697_3
KSTSIY-LTMATLT-D-ESSA-YGS--SQQTFGYPAGVKLVDLAPDHLRPFINPHWNQFP
PVNPMWHYVLGIAYLILLFFSFIGNGLVVYLFNKHDPIKTPSNFLVVNLALSDLIMLTSN
APLFIYNSFNGGQWSFSMEACHVYSALGAVTGVCSIYTLACISADRYNIICNGFNGPKLT
KGKATGMALFCWGMACLTSSPPFFGWGGYTLEGIMTSCSFDYLSQDIGNVTFCLFMFIFN
YCCPLMVVLISYFMIVRAISAHEAAMRAQAAKMNVKSLRS-GEANEQRAEIRIAKTAMFN
IAIWICCWTPYAAITLQGAMGRFDGLKPLTTTLPALLAKSVSCYNPFVYAIGHPKFRQAM
TIHCPG-FCIH--EVEQK----ADDSQAG-------EKA-
>ARTHROPODA_Candidate_1727_4871424_3
----------------------------------------------HLKPHVDPHWAQFP
PVNPMWHYVLGLAYFVLLFFSFIGNGLVVYLFNKHDPIKTPSNFLVVNLALSDLIMLTTN
APFFIYNCFNGGQWSFSIGYCHAYAALGAVTGVCSIYTLACISADRYNIICNGFNGPKLT
KGKATGMALICWIMAIATSSPPFFGWGGYSLEGIMTSCSFDYLSQDIGTITYNLFMFIFN
YCCPLMIILGSYAMIVKAISDHESSMRAQAQKMNVKSLRT-AEANEQRAEIRIAKTAMFN
IAIWICCWTPYAAITLQGSAGKFEGLKPLTTTLPALLAKSVSFVYAFVYAIGHPKFRQAM
TI--------------------------------------
>ARTHROPODA_Candidate_30689_48736815_3
-------------------------------------VTLLDMVPDHLKPHVDPHWAQFP
PVNPMWHYVLGLAYFVLLFFSFIGNGLVVYLFNKHDPIKTPSNFLVVNLALSDLIMLTTN
APFFIYNCFNGGQWSFSIGYCHAYAALGAVTGVCSIYTLACISADRYNIICNGFNGPKLT
KGKATGMALICWAMAIATSSPPFFGWGGYSLEGIMTSCSFDYLSQDIGTITYNLFMFIFN
YCCPLLVIVGSYAMIIKAITAHESAMRAQAQKMNVKSLRT-AEANEQRAEIRIAKTAIFN
IAIWICCWTPYASITLQGSMGHFEGLKPLTTTLPALLAKSVSCYNPFVYAIGHPKFRQAM
TIHCPG-FCIH--EPEAK----ADNAS---T---QEEVKA
>ARTHROPODA_Candidate_30684_48736814_3
-------------------------------------VTLLDMVPDHLKPHVDPHWAQFP
PVNPMWHYVLGLAYFVLLFFSFIGNGLVVYLFNKHDPIKTPSNFLVVNLALSDLIMLTTN
APFFIYNCFNGGQWSFSIGYCHAYAALGAVTGVCSIYTLACISADRYNIICNGFNGPKLT
KGKATGMALICWAMAIATSSPPFFGWGGYSLEGIMTSCSFDYLSQDIGTITYNLFMFIFN
YCCPLMVIVGSYAMIVKAISAHEASMRAQAQKMNVKSLRT-AEANEQRAEIRIAKTAIFN
IAIWICCWTPYASITLQGSMGKFEGLKPLTTTLPALLAKSVSCYNPFVYAIGHPKFRQAM
TIHCPG-FCIH--EPEAK----ADNAS---T---QEEVKA
>ARTHROPODA_Candidate_363_493607_4
---IT---TMANFT-G-EASA-YGA--DSQTFGYPAGVTLLDMVPDHLKPHVDPHWAQFP
PVNPMWHYVLGLAYFVLLFFSFIGNGLVVYLFNKHDPIKTPSNFLVVNLALSDLIMLTTN
APFFIYNCFNGGQWSFSIGYCHAYAALGAVTGVCSIYTLACISADRYNIICNGFNGPKLT
KGKATGMALICWTMATITSSPPFFGWGGYSLEGIMTSCSFDYLSQDIGTITYNLFMFIFN
YCCPLLVIVGSYAMIIKAITAHESAMRAQAQKMNVKSLRT-AEANEQRAEIRIAKTAIFN
IAIWICCWTPYASITLQGSMGHFEGLKPLTTTLPALLAKSVSCYNPFVYAIGHPKFRQAM
TIHCPG-FCIH--EPEAK----ADNAS---T---QEEVKA
>ARTHROPODA_Candidate_46038_91608317_5
---IT---AMANIT-G-DASA-YGA--DSQTYGYAPGVTLLDMVPDHLKPHVDPHWAQFP
PVNPMWHYVLGLAYFVLLFFSFIGNGLVVYLFNKHDPIKTPSNFLVVNLALSDLIMLTTN
APFFIYNCFNGGQWSFSIGYCHAYAALGAVTGVCSIYTLACISADRYNIICNGFNGPKLT
KGKATGMALICWTMATITSSPPFFGWGGYSLEGIMTSCSFDYLSQDIGTITYNLFMFIFN
YCCPLLVIVGSYAMIIKAITAHESAMRAQAQKMNVKSLRT-AEANEQRAEIRIAKTAIFN
IAIWICCWTPYASITLQGSMGHFEGLKPLTTTLPALLAKSVSCYNPFVYAIGHPKFRQAM
TIHCPG-FCIH--EPEAK----ADNAS---T---QEEVKA
>ARTHROPODA_Candidate_781_776247_1
---IT---TMANFT-G-EASA-YGA--DSQTFGYPAGVTLLDMVPDHLKPHVDPHWAQFP
PVNPMWHYVLGLAYFVLLFFSFIGNGLVVYLFNKHDPIKTPSNFLVVNLALSDLIMLTTN
APFFIYNCFNGGQWSFSIGYCHAYAALGAVTGVCSIYTLACISADRYNIICNGFNGPKLT
KGKATGMALICWTMATITSSPPFFGWGGYSLEGIMTSCSFDYLSQDIGTITYNLFMFIFN
YCCPLLVIVGSYAMIIKAITAHESAMRAQAQKMNVKSLRT-AEANEQRAEIRIAKTAIFN
IAIWICCWTPYASITLQGSMGHFEGLKPLTTTLPALLAKSVSCYNPFVYAIGHPKFRQAM
TIHCPG-FCIH--EPEAK----ADNAR---S---QPSPCA
>ARTHROPODA_Candidate_1043_2245573_3
------------------------------------------------------------
----------------LLFFSFIGNGLVVYLFNKHDPIKTPSNFLVVNLALSDLIMLTTN
APFFIYNCFNGGQWSFSIGYCHAYAALGAVTGVCSIYTLACISADRYNIICNGFNGPKLT
KGKATGMALICWAMAIATSSPPFFGWGGYSLEGIMTSCSFDYLSQDIGTITYNLFMFIFN
YCCPLMVIVGSYAMIVKAISAHEASMRAQAQKMNVKSLRT-AEANEQRAEIRIAKTAIFN
IAIWICCWTPYASITLQGSMGKFEGLKPLTTTLPALLAKSVSCYNPFVYAIGHPK-----
------------------------------T---PSSDRP
>ARTHROPODA_Candidate_1052_2245574_3
------------------------------------------------------------
----------------LLFFSFIGNGLVVYLFNKHDPIKTPSNFLVVNLALSDLIMLTTN
APFFIYNCFNGGQWSFSIGYCHAYAALGAVTGVCSIYTLACISADRYNIICNGFNGPKLT
KGKATGMALICWAMAIATSSPPFFGWGGYSLEGIMTSCSFDYLSQDIGTITYNLFMFIFN
YCCPLMVIVGSYAMIVKAISAHEASMRAQAQKMNVKSLRT-AEANEQRAEIRIAKTAIFN
IAIWICCWTPYASITLQGSMGKFEGLKPLTTTLPALLAKSVSCYNPFVYAIGHPKFRQAM
TIHCPG-FCIH--EPEAK----ADNASAG-T---TEEQKA
>ARTHROPODA_Candidate_58296_118108851_1
------------------------------------------------------------
------------------------------------------------------------
-------CFNGGQWSFSIGYCHAYAALGAVTGVCSIYTLACISADRYNIICNGFNGPKLT
KGKATGMALICWTMAVATSSPPFFGWGGYSLEGIMTSCSFDYLSQDIGTITYNLFMFIFN
YCCPLLVILGSYAMIVKAITAHEESMRAQAKKMNVKSLRT-AEANEQRAEIRIAKTAIFN
IAIWICCWTPYASITLQGSMGKFDGLKPLTTTLPALLAKSVSCYNPFVYAIGHPKFRQAM
TIHCPG-FCIH--EPEAK----ADNASAG-T---TEEAKA
>ARTHROPODA_Candidate_46224_91657294_2
-----------------------------------------NLMLTHIGPNSDPHWAQFP
PVNPMWHYVLGLAYFVLLFFSFIGNGLVVYLFNKHDPIKTPSNFLVVNLALSDLIMLTTN
APFFIYNCFNGGQWSFSIGYCHAYAALGAVTGVCSIYTLACISADRYNIICNGFNGPKLT
KGKATGMALICWCMAIATSSPPFFGWGGYSLEGIMTSCSFDYLSQDIGTITYNLFMFIFN
YCCPLMVIVGSYAMIVKAISAHEASMRAQAQKMNVKSLRT-AEANEQRAEIRIAKTAIFN
IAIWICCWTPYASITLQGSMGKFEGLKPLTTTLPALLAKSVSCYNPFVYAIGHPKFRQAM
TIHCPG-FCIH--EPEAK----ADNA--------------
>ARTHROPODA_Candidate_59781_125682610_3
------------------------------------------------------------
------------------------------------------------------------
------------QWSFSIGYCHAYAALGAVTGVCSIYTLACISADRYNIICNGFNGPKLT
KGKATGMAICCWTMAIATSSPPFFGWGGYSLEGIMTSCSFDYLSQDIGTITYNLFMFIFN
YCCPLLVIVGSYAMIVKAISAHEEGMRAQAQKMNVKSLRT-AEANEQRAEIRIAKTAIFN
IAIWICCWTPYAAITLQGCMGRFEGLKPLSTTLPALLAKSVSCYNPFVYAIGHPKFRQAM
TIHCPG-FCIH--EPETK----ADNASAG-T---TEEQKA
>ARTHROPODA_Candidate_23396_33546352_1
QSLIV---TMATLT-E-EASA-YGS--SQNTFGYPSGVKLVDLAPDHLKPHIDPHWSQFP
PVNPMWHYVLGIAYMVLLFFSFIGNGLVVYLFNKHDPIKTPSNFLVVNLALSDLIMLTTN
APIFIYNCFNNGQWSFSIEYCHLYAAFGAVTGVCSIYTLACISADRYNIICNGFNGPKLT
KGKATGMAFICWFMAILTSSPPFFGWGGYSLEGIMTSCSFDYLSQDIGTITYNLFMFIFN
YCCPLMVILGSYAMIVKAISAHESAMRAQAAKMNVKSLRS-GEANEQRAEIRIAKTAMFN
IAIWICCWTPYAAITLQGSMGHFDGLKPLTTTLPALLAKSVSCYNPFVYAIGHPKFRQAM
TIHCPG-FCIH--EEDDK----ADNSSSG-T---TTEEKA
>ARTHROPODA_Candidate_27617_42817965_3
------------------------------------------------------------
------------------------------------------------------------
-PFFIYNCFNNGQWSFSIGYCHMYAALGAVTGVCSIYTLACISADRYNIICNGFNGPKLT
KGKATGMALMCWFMACLTSSPPFFGWGGYSLEGIMTSCSFDYLSQDIGTITYNLFMFIFN
YCCPLMVILGSYAMIVKAISAHESAMRAQAAKMNVKSLRT-AEANEQRAEIRIAKTAMFN
IAIWICCWTPYAAITLQGSMGKFEGLKPLTTTLPALLAKSVSCYNPFVYAIGHPKFRQAM
TIHCPG-FCIH--EEESK----ADNASSG-T---TTEEKA
>ARTHROPODA_Candidate_53412_106213456_2
QSQIV---IMANLT-G-EASA-YGS--GQE-FGYPSGVKLVDLAPDHLRPHIDPHWHQFP
PVNPMWHYVLGLAYMILLFFSFIGNGLVVYLFNKHDPIKTPSNFLVVNLALSDLIMLTTN
APFFIYNCFNNGQWSFSIGYCHMYAALGAVTGVCSIYTLACISADRYNIICNGFNGPKLT
KGKATGMALMCWFMACLTSSPPFFGWGGYSLEGIMTSCSFDYLSQDIGTITYNLFMFIFN
YCCPLMVILGSYAMIVKAISAHESAMRAQAAKMNVKSLRT-AEANEQRAEIRIAKTAMFN
IAIWICCWTPYAAITLQGSMGKFEGLKPLTTTLPALLAKSVSCYNPFVYAIGHPKFRQAM
TIHCPG-FCIH--EEESK----ADNASSG-T---TTEEKA
>ARTHROPODA_Candidate_27368_42732826_0
RSSLG---TMANFT-G-EASA-YGS--GSPSFGYADGVKLVDLAPDHLKAHIDPHWHNFP
PVNPMWHYVLGLSYMVLLFFSFIGNGLVLYLFNKHDPIKTPSNFLVVNLALSDLIMLTTN
APFFIYNSFNDGQWSFSIGYCHAYAALGAVTGVCSIYTLACISADRYNIICNGFNGPKLT
KGKATGMALVCWSMALLTSSPPFFGWGGYTFEGIMTTCSFDYLSQDINTITYNLFMFIFN
YCCPLMVIVGSYAMIVKAISAHESAMRAQAQKMNVKSLRT-AEANEQRAEIRIAKTAMFN
IAIWICCWTPY-------------------------------------------------
----------------------------------------
>ARTHROPODA_Candidate_27391_42739644_0
------------------------------------------------------------
------------------------------LFNKHDPIKTPSNFLVVNLALSDLIMLTTN
APFFIYNCFNNGQWSFSIGYCHAYAALGAVTGVCSIYTLACISADRYNIICNGFNGPKLT
KGKATGMALVCWTMAILTSSPPFFGWGGYSLEGILTSCSFDYLSQDIGTITYNLFMFIFN
YCCPLMVIIGSYAMIVKAISAHESAMRAQAQKMNVKSLRT-AEANDQRAEIRIAKTAMFN
IAIWICCWTPYAAITLQGSMGKFEGLKPLTTTLPALLAKSVSCYNPFVYAIGHPKFRQAM
TIHCPG-FCIN--EPEPT----ADNASSG-----TQEKSA
>ARTHROPODA_Candidate_43357_81299389_0
------------------------A--GSATYGYPDGVKLVDLAPDHLKPYIDPHWHQFP
PVNPMWHYVLGLSYMVLLFFSFIGNGLVLYLFNKHDPIKTPSNFLVVNLALSDLIMLTTN
APFFIYNCFNNGQWSFSIGYCHAYAALGAVTGVCSIYTLACISADRYNIICNGFNGPKLT
KGKATGMAMVCWTMAILTSSPPFFGWGGYSLEGIMTSCSFDYLSQDIGTITYNLFMFIFN
YCCPLMVIIGSYAMIVKSISAHESAMRAQAAKMNVKSLRT-AEANDQRAEIRIAKTAMFN
IAIWICCWTPYAAITLQGSMGKFEGLKPLTTTLPALLAKSVSCYNPFVYAIGHPKFRQAM
TIHCPG-FCIH--EPEPA----ADNASSG-T---TQEKPA
>ARTHROPODA_Candidate_45919_91565372_3
RSSLG---IMANFT-G-EASA-YGS--GSPSFGYPDGVKLVDLAPAHLKPYIDPHWHQFP
PVNPMWHYVLGLSYMVLLFFSFIGNGLVLYLFNKHDPIKTPSNFLVVNLALSDLIMLTTN
APFFIYNSFNNGQWSFSIGYCHAYAALGAVTGVCSIYTLACISADRYNIICNGFNGPKLT
KGKATGMALVCWTMAILTSSPPFFGWGGYSLEGILTSCSFDYLSQDIGTITYNLFMFIFN
YCCPLMVILGSYAMIVKAISAHESAMRAQAAKMNVKSLRT-AEANDQRAEIRIAKTAMFN
IAIWICCWTPYAAITLQGSMGKFDGLKPLTTTLPALLAKSVSCYNPFVYAIGHPKFRQAM
TIHCPG-FCIN--EPEPK----ADNASTG-T---TEDKPA
>ARTHROPODA_Candidate_27366_42732825_0
YSSLI---TMANFT-G-EASA-YGG--GQPNFGYPDGVKLVDFVPDHLKPHVDPHWHNFP
PVNPMWHYVLGLSYMVLLFFSFIGNGLVLYLFNKHDPIKTPSNFLVVNLALSDLIMLTTN
APFFIYNSFNDGQWSFSIGYCHAYAALGAVTGVCSIYTLACISADRYNIICNGFNGPKLT
KGKATGMALICWTMAIFTSSPPFFGWGGYSLEGIMTSCSFDYLSQDIGTITYNLFMFIFN
YCCPLFVIIGSYAMIVKAISAHESAMRAQAQKMNVKSLRT-AEANEQRAEIRIAKTAMFN
IAIWICCWTPY-------------------------------------------------
----------------------------------------
>ARTHROPODA_Candidate_45915_91565371_5
----I---TMANFT-G-EASA-YGD--G-PEFGYPAGVKLVDFVPEHLKPHVDPHWHNFP
PVNPMWHYVLGLSYMVLLFFSFIGNGLVLYLFNKHDPIKTPSNFLVVNLALSDLIMLTTN
APFFIYNSFNNGQWSFSIGYCHAYAALGAVTGVCSIYTLACISADRYNIICNGFNGPKLT
KGKATGMALVCWTMAILTSSPPFFGWGGYSLEGILTSCSFDYLSQDIGTITYNLFMFIFN
YCCPLMVILGSYAMIVKAISAHESAMRAQAAKMNVKSLRT-AEANDQRAEIRIAKTAMFN
IAIWICCWTPYAAITLQGSMGKFDGLKPLTTTLPALLAKSVSCYNPFVYAIG-PQ-----
-----------------S----SDRP--------------
>ARTHROPODA_Candidate_31398_49767211_5
-----------------------------------------------------------P
PM-------------------------------------PPSSF---------------T
APFFIYNCFNGGQWSFSIGYCHAYAALGAVTGVCSIYTLACISADRYNIICNGFNGPKLT
KGRATGMALVCWTMAILTSSPPFFGWGGYSLEGILTSCSFDYLSQDIGTITYNLFMFIFN
YCCPLMVIIGSYAMIIKAITAHESAMRAQAAKMNVKSLRT-AEANDQRAEIRIAKTAMFN
IAIWICCWTPYAAITLQGSMGKFDGLKPLTTTLPALLAKSVSCYNPFVYAIGHPK-----
----------------------------------------
>ARTHROPODA_Candidate_46667_93550140_2
------------------------------------------------------------
-----------------------------------------SNFLVVNLALSDLIMLTTN
CPFFVYNCFNGGQWSFSIGYCHLYAALGAVTGVCSIYTLACISLDRYNIICNGFNGPKLT
KGKATAMAMICWTMAIVTSSPPFFGWGGYSLEGILTSCSFDYLSQDIGTITYNLFMFIFN
YCCPLIAIVGSYAMILKAITAHESAMRAQAQKMNVKSLRT-AEANEQRAEIRIAKTAMFN
IALWIGCWTPYAAITLQGSLGDFSGLRPLTTTLPALLAKSASCYNPFVYAIGH-------
----------------------------------------
>ARTHROPODA_Candidate_572_546196_0
EKPLI---TMENIT-G-E--A-YGS--DAVSFGYPKGVKLTDLVPDHLKPYVDKHWSNFP
PVNPMWHYVLGLIYIFLLFFSISGNGLVVYLFNKHAPLKTPSNFLVVNLALSDLIMLTTN
CPFFVYNCFNGGQWSFSIGYCHLYAALGAVTGVCSIYTLACISLDRYNIICNGFNGPKLT
KGKATAMAMICWTMAIVTSSPPFFGWGGYSLEGILTSCSFDYLSQDIGTITYNLFMFIFN
YCCPLIAIVGSYAMILKAITAHESAMRAQAQKMNVKSLRT-AEANEQRAEIRIAKTAMFN
IALWIGCWTPYAAITLQGSLGDFSGLRPLTTTLPALLAKSASCYNPFVYAIGHPKFRQAM
TIHCPG-FCIH--EEEAK----ADNASTG-T---TEEKPA
>ARTHROPODA_Candidate_54343_107956673_0
EKSHI---TMANIT-G-K--A-YGSGADSVSFGYPSGVKLTDLVPDHLKPYVNAHWSNFP
PVNPMWHYVLGLIYIFLLFFSISGNGLVVYLFNKHTPLKTPSNFLVVNLALSDLIMLTTN
CPFFVYNCFNGGQWSFSIGYCHLYAALGAVTGVCSIYTLACISLDRYNIICNGFNGPKLT
KGKATAMAMVCWTMAIVTSSPPFFGWGGYSLEGILTSCSFDYLSQDIGTITYNLFMFIFN
YCCPLIAIVGSYAMILKAITAHESAMRAQAQKMNVKSLRT-AEANEQRAEIRIAKTAMFN
IALWIGCWTPYAAITLQGSLGDFSGLRPLTTTLPALLAKSASCYNPFVYAIGHPKFRQAM
TIHCPG-FCIH--EEEAK----ADNASVA-T---NEEKPA
>ARTHROPODA_Candidate_54349_107956674_0
EKSHI---TMANIT-G-K--A-YGSGADSVSFGYPSGVKLTDLVPDHLKPYVNAHWSNFP
PVNPMWHYVLGLIYIFLLFFSISGNGLVVYLFNKHTPLKTPSNFLVVNLALSDLIMLTTN
CPFFVYNCFNGGQWSFSIGYCHLYAALGAVTGVCSIYTLACISLDRYNIICNGFNGPKLT
KGKATAMAMVCWTMAIVTSSPPFFGWGGYSLEGILTSCSFDYLSQDIGTITYNLFMFIFN
YCCPLIAIVGSYAMILKAITAHESAMRAQAQKMNVKSLRT-AEANEQRAEIRIAKTAMFN
IALWIGCWTPYAAITLQGSLGDFSGLRPLTTTLPALLAKSASCYNPFVYAIGHPKFRQAM
TIHCPG-FCIH--EEEAK----ADNASVA-T---NEEKPA
>ARTHROPODA_Candidate_43273_81261011_2
----I---TMANYT-G-EASA-YGS-AQEATFGYPPGVKLVDLAPERLKPYIDPHWHQFP
PVNPMWHYVLGLIYIFLLFFAVSGNGLVLFLFHKHTPLRTPSNFLVVNLALSDFIMLTTN
CPFFIYNCFNGGQWSFSIGYCHLYAALGAVTGVCSIYTLACISLDRYNIICNGFHGPKLT
KGRATIMAMVCWTMAIVTSSPPFFGWGGYSLEGILTSCSFDYLSQDVGTITYNLFMFIFN
YCCPLIVIVGSYVMILKAIAAHESAMRAQAAKMNVKSLRT-AEANEQRAEIRIAKTAMFN
IALWIGCWTPYAAISLQGSLGDFSGLKPLTTTLPALLAKSASCYNPFVYAIGHPKFRQAM
TVQLPG-FCIH--EEEPK----TDTASTG-T---SEEKPA
>ARTHROPODA_Candidate_45849_91556432_0
----I---TMANYT-G-EASA-YGS-AQEATFGYPPGVKLVDLAPDHLKPHIDPHWQNFP
PVNPMWHYVLGLIYIFLLFFALCGNGLVVYLFNKHTPLRTPSNFLVVNLAMSDLIMLTTN
CPFFIYNCFNGGQWSFSIGYCHAYAALGAVTGVCSIYSLACISLDRYNIICNGFHGPKLT
KGRATVMSMVCWTMAIVTSSPPFFGWGGYSLEGILTSCSFDYLSQDIGTITYNMFMFIFN
YCCPLIVIIGSYAMILKAIAAHEQAMRAQAAKMNVKSLRT-AQANDERAEIRIAKTAMFN
IALWIGCWTPYAAITLQGCFGDFSGLKPLTTTLPALLAKSASCYNPFVYAIGHPKFRQAM
TIHLPG-FCIH--EEEPR----VDNASTG-T---SEEKPA
>ARTHROPODA_Candidate_51455_103726556_0
EKSQI---TMANFT-G-EAS------PQEATFGIAAGVTLVDLAPASLKPYIDNHWYNFP
PVNPMWHYVLGLIYIFLLFFAISGNGLVVYLFNKHAPIRTPSNFLVVNLALSDLIMLTTN
CPFFVYNCFNNGQWSFSMGFCELYAALGAVTGVCSIYSLACISADRYNIICNGFNGPKLT
KGKATAMAGICWSMAFITSSPPFFGWGGYTLEGILTSCSFDYLSQDIGTITYNLFMFIFN
YCCPLTVIIGSYAMIIKAIMAHEAAMRAQAAKMNVKSLRS-QEANEQRAEIRIAKTAMFN
IALWIGCWTPYAAITLQGSLGNFSGLKPLTTTLPALLAKSASCYNPFVYAIGHPKFRQAM
TVHMPW-FCVH--EEEPK----VDNASAG-T---TAEKP-
>ARTHROPODA_Candidate_30752_48758296_0
----I---TMANFT-E-GAAA-YGA-SEQ-TYGYPAGVTLMDMVPDQIKGAVDPHWAKFP
PVNPMWHVVLGLMYIFLLFFSISGNGLVVYLFNKHDPLKTPSNFLVVNLALSDLIMLTTN
CPFFVYNCFNDGQWSFSLSYCHTYAALGAVTGVCSIWTLACISADRFNIICNGFNGPKLT
KGKATMMSLFCWGIAVGCALPPFFGWGGYSPEGIMTSCSFDYLSQDIGTITYNLFMFIFD
YCCPLLVIIGSYAMIVKAIWAHEDAMRAQAQKMNVKSLRT-AEANEQRAEIRIAKTAMFN
IALWIGCWTPYAAITLQGCFGQFEGLKPLTTTLPALLAKSASCYNPFVYAIGHPKFRAAM
TVHCPG-FCIH--EPEQK----ADNASAG-A----EEKA-
>ARTHROPODA_Candidate_53697_106301213_0
------------------------------------------------------------
------------------------------------------------------------
-------------------------ALGAVTGVCSIWTLACISADRFNIICNGFNGPKLT
KGKATVMALFCWGIAVGCALPPFFGWGGYSPEGIMTSCSFDYLSQDIGTITYNLFMFIFD
YCCPLLVIIGSYAMIVKAIWAHEDAMRQQAQKMNVKSLRT-AEANEQRAEIRIAKTAMFN
IALWIGCWTPYAAITLQGCFGQFEGLKPLTTTLPALLAKSASCYNPFVYAIGHP------
----------------------------------------
>ARTHROPODA_Candidate_54152_107612029_0
------------------------------------------------------------
------------------------------------------------------------
-----------GQWSFSISYCHTYAALGAVTGVCSIWTLACISADRFNIICNGFNGPKLT
KGKASMMSMFCWGIAVACALPPFFGWGGYSPEGIMTSCSFDYLSQDIGTITYNLFMFIFD
YCCPLLVIIGSYAMIVKAIWAHEDAMREQAKKMNVKSLRT-AEANEQRAEIRIAKTAMFN
IALWIGCWTPYAAITLQGCFGKFEGLKPLTTTLPALLAKSASCYNPFVYAIGHPKFRQAM
TIHCPG-FCIH--EPEQK----ADNASAG-G--ATEEKA-
>ARTHROPODA_Candidate_1804_4909495_1
------------------------------------------------------------
--------------------------------------------------LSDLIMLTTN
CPFFVYNCFNDGQWSFSVGYCHTYAALGAVTGVCSIWTLACISADRYNIICNGFNGPKLT
KGKATVMALFCWIIAGGCAAPPFFGWGGYSPEGIMTSCSFDYLSQDIGTITYNLFMFIFD
YCCPLLVIIGSYSMIVKAIWAHEESMRAQAKKMNVKSLRT-AEANEQRAEIRIAKTAMFN
IALWIGCWTPYASITLQGCFGKFEGLKPLTTTLPALLAKSASCYNPFVYAIGHPKFR---
----------------------------------------
>ARTHROPODA_Candidate_27426_42753362_3
EKSQI---TMANFT-G-EALA-RSG-AE---YGYPAGMTILDMVPTEIKPYVDPHWSKFP
PVNPMWHYVLGLMYIFLLFFSISGNGLVVYLFNAHAPIQTPSNFLVVNLALSDLIMLTTN
CPFFVYNCFNDGQWSFSIGYCRAYAALGAVTGVCSIWTLACISADRFNIICNGFNGPKLT
KGKATIMALVCWAIAFGCAAPPFFGWGGYSPEGIMTSCSFDYLSQDIGTITYNLFMFIFD
YCCPLMIIIGSYAMIIKAISAHEASMRAQAAKMNVKSLRT-AEANEQRAEIRIAKTAMFN
IALWIGCWTPYAAITLQGCFGNFEGLKPLTTTLPALLAKSASCYNPFVYAIGHPKFRQAM
TVHCPG-FCIH--EQEPK----ADNASSG-T---TEEKPG
>ARTHROPODA_Candidate_1726_4867193_0
--------------------------------GYPAGMTILDMVPDHIKSEVDPHWGKFP
PVNPMWHVVLGLIYIFLLFFSISGNGLVVYLFNAHAPLQTPSNFLVVNLALSDLIMLTTN
CPFFVYNCFNDGQWSFSIGYCHTYAALGAVTGVCSIWTLACISADRFNIICNGFNGPKLT
KGKATIMALMCWTIAGGCAAPPFFGWGGYSPEGIMTSCSFDYLSQDIGTITYNLFMFIFD
YCCPLLIIIGSYAMIVKAIWAHEESMRAQAQKMNVKSLRT-AEANEQRAEIRIAKTAMFN
IALWIGCWTPYAAITLQGCFGQFDGLKPLTTTLPALLAKSASC-----------------
----------------------------------------
>ARTHROPODA_Candidate_59808_125737188_0
-PSQI---TMANFT-G-DASA-YGQ-SA--SFGYPDGVTMMDMVPDHLKAYVDPHWAKFP
PINPMWHYVLGIVYIFLLFFSITGNGLVVSLFLKHDPIKTPSNFLVVNLALSDLIMLTTN
CPFFVYNCFNGGQWSWSIGYCSTYAALGAVTGVCSIWTLACISADRYNIICNGFNGPKLT
KGKATVMALICWAIAIGCAAPPFFGWGGYSLEGIMTSCSFDYLSQDIGTITYNLFMFIFD
YCCPLLVIIGSYAMIVKAISAHEAAMRAQAQKMNVKSLRT-AEANEQRAEIRIAKTAMFN
IALWIGCWTPYAAITLQGSMGKFDGLKPLTTTLPALLAKSASCYNPFVYAIGHPKFRQAM
TIHYPG-FCIN--EKEAK----ADNASSG-T---TEEKPA
>ARTHROPODA_Candidate_23562_33942726_0
------------------------------------------------------------
----------------------------------------PSNFLVVNLALSDLIMLTTN
CPFFVYNCFNGGYWNHSIGYCSTYAALGAVTGVCSIWTLAMISFDRYNIICNGFNGPKLT
KGKATMMAGIAWIIAIGCALPPFFGWGGYSLEGILTSCSFDYLSQDIGTITYNLFMFIFD
YCCPLIVIIGSYAMIVKAISAHEAAMRAQAQKMNVKSLRT-AEANDQRADIRIAKTAMFN
IALWIGCWTPYAAITLQGSLGDFSGLKPLTTTLPALLAKSASCYNPFVYAIGHPKFR---
----------------------------------------
>ARTHROPODA_Candidate_45934_91568627_0
----I---TMSNFT-G-DASA-YGS-DVDSQFGYPSGMSIIDRMPAHLKPYIDQHWANFP
PVNPMWHYVLGVMYVFLLIFAISGNGLVVLLFMKHDPIKTPSNFLVVNLALSDLIMLTTN
CPFFVYNCFNGGYWNFSITYCHTYAALGAVTGVCSIWSLACISADRYNIICNGFNGPKLT
KGKATVMALICWTVAIGVAACPFFGWGGYSLEGIMTSCSFDYLSQDISTITYNLFMIIFD
YFIPLMIIIGSYAMIIKSISAHEASMRAQAAKMNVKSLRT-QEANEQRAEIRIAKTALFN
IALWIGCWTPYTVIVYHGCIGQFDGLKPLTTTLPALLAKSASCYNPFVYAIGHPKFRQAM
TIHYPG-FCIH--EKDES----TDNQSSA-T---QGEKA-
>ARTHROPODA_Candidate_36133_60831523_3
----------------------------------PAGMSIVDRMPAHLKPYVDPHWQNFP
PVNPMWHYVLGIMYTFLLIFSITGNGLVILLFMKHDPIKTPSNFLVVNLALSDLLILTTN
CPFFIYNCFNGGYWNFSISYCHTYACLGAITGVCSIWTLACISADRYNIICNGFNGPKLT
KGKATVMAMICWTVAIGVGVCPLFGWGGYSLEGILTSCSFDYLSQDISTITYNLFMIIFD
YFIPLMIIVASYAMIIKSIATHEASMRAQAAKMNVKSLRT-QEANEQRAEIRIAKTAMFN
IALWIGCWTPYTVITYQGCMGKFEGLKPLTTTLPALLAKSASCYNPFVYAIGHPKFRQAM
TVHYPG-FCIH--EKDTS----ADNASSA-T---KEEKPA
>ARTHROPODA_Candidate_36144_60831524_3
----------------------------------PAGMSIVDRMPAHLKPYVDPHWQNFP
PVNPMWHYVLGIMYTFLLIFSITGNGLVILLFMKHDPIKTPSNFLVVNLALSDLLILTTN
CPFFIYNCFNGGYWNFSISYCHTYACLGAITGVCSIWTLACISADRYNIICNGFNGPKLT
KGKATVMAMICWTVAIGVGVCPLFGWGGYSLEGILTSCSFDYLSQDISTITYNLFMIIFD
YFIPLMIIVASYAMIIKSIATHEASMRAQAAKMNVKSLRT-QEANEQRAEIRIAKTAMFN
IALWIGCWTPYTIITYHGCIGQFEGLKPLTTTLPALLAKSASCYNPFVYAIGHPKFRQAM
TVHYPG-FCIH--EKDTS----ADNASSA-T---KEEKPA
>ARTHROPODA_Candidate_31116_49560813_3
------------------------------------------------------------
----------------------------VLLFMKHDPIKTPSNFLVVNLALSDLIMLTTN
CPFFVYNCFNGGQWNFSIGYCHTYAALGAVTGVCSIWTLACISADRYNIICNGFNGPKLT
KGKATVMAMLCWTVAIGVAVCPLFGWGGYSLEGIMTSCSFDYLSQDISTITYNLFMIIFD
YFIPLMIIIGSYAMIIKSISAHEASMRAQAAKMNVKSLRT-QEANEQRAEIRIAKTAMFN
IALWIGCWTPYMVITYQGCMGKFEGLKPLTTTLPALLAKSASCYNPFVYAIGHPKFRQAM
TVHYPG-FCIH--EKDTS----ADNASSA-T---KEEKPA
>ARTHROPODA_Candidate_45774_91544895_4
VTSHI---TM-NFT-G-DASA-YGA-DADSSFGYPAGMSIVDRMPAHLQPYVDPHWKNFP
PVNPMWHYVLGIMYTFLLIFSITGNGLVILLFMKHDPIKTPSNFLVVNLALSDLLILTTN
CPFFIYNCFNGGYWNFSISYCHTYACLGAITGVCSIWTLACISADRYNIICNGFNGPKLT
KGKATVMAMICWTVAIGVGVCPLFGWGGYALEGILTSCSFDYLSQDISTITYNLFMIIFD
YFIPLMIIVASYAMIIKSIATHEASMRAQAAKMNVKSLRT-QEANEQRAEIRIAKTAMFN
IALWIGCWTPYMVITYRGCMGHFEGLKPLTTTLPALLAKSASCYNPFVYAIGHPKFRQAM
TVHYPG-FCIH--EKDTS----ADNASS------------
>ARTHROPODA_Candidate_39578_70244922_0
------------------------------------------------------------
PLTAHSSYITALM-----------------------------------------------
--------VNGGYWNFSIQYCHIYACLGAITGVCSIWTLACISLDRYNIICNGFNGPKLT
KGKATVMAMICWTVAIGVGLCPLFGWGGYSMEGIMTSCSFDYLSQDIGTITYNLFMIIFD
YFIPLMIIVGSYAMIVKAISAHEASMRAQAAKMNIKSLRT-SEANEQRAEIRIAKTAMFN
IALWIGCWTPYTIITYQGCIGKFDGLKPLTTTLPALLAKSASCYNPFVYAIGHPKFRQAM
TVHYPG-FCIH--EKDTS----TDNQSST-T---TEDKPS
>ARTHROPODA_Candidate_43132_81120051_5
--------------------------------------------------------QNFP
PVNPMWHYVLGVMYTFLLFFAITGNGLVILLFFKHDPIKTPSNFLVVNLALSDLLILTTN
CPFFIYNCFNGGYWNFSIQYCHIYACLGAITGVCSIWTLACISLDRYNIICNGFNGPKLT
KGKATVMAMICWAVAIGVGVCPLFGWGGYAMEGIMTSCSFDYLSQDIGTITYNLFMIIFD
YFIPLMIIVGSYAMIVKAISAHEASMRAQAQKMNIKSLRT-SEANEQRAEIRIAKTAMFN
IALWIGCWTPYTIITYHGCIGQFDGLKPLTTTLPALLAKSASCYNPFVYAIGHPKFRQAM
TVHYPG-FCIH--EKDTS----TDNQSST-T---TEDKPS
>ARTHROPODA_Candidate_43250_81256213_0
--------------------A-YGA-DADSSFGYPAGMSIVDRMPAHLKPHVNPHWQNFP
PVNPMWHYVLGIMYTFLLFFAITGNGLVILLFFKHDPIKTPSNFLVVNLALSDLLILTTN
CPFFIYNCFNGGYWNFSIQYCHIYACLGAITGVCSIWTLACISLDRYNIICNGFNGPKLT
KGKATVMAMICWAVAIGVGVCPLFGWGGYAMEGIMTSCSFDYLSQDIGTITYNLFMIIFD
YFIPLMIIVGSYAMIVKAISAHEASMRAQAQKMNIKSLRT-SEANEQRAEIRIAKTAMFN
IALWIGCWTPYTIITYHGCIGQFDGLKPLTTTLPALLAKSASCYNPFVYAIGHPKFRQAM
TVHYPG-FCIH--EKDTS----TDNQSST-T---TTEKPS
>ARTHROPODA_Candidate_30794_48767254_0
-----------------------------------------DMVPSHLKPYVDPHWSQFP
PVNPMWHYVLGIMYVFLLIFSIAGNGLVVLLFMKHDPIKTPSNFLVVNLALSDLIMLTTN
CPFFVYNCFNGGQWNFSIGYCHTYAALGAVTGVCSIWTLACISADRYNIICNGFNGPKLT
KGKATIMALICWTIAIGVAACPFFGWGAYNLEGIMTSCSFDYLSQDIGTITYNLFMFIFD
YCCPLMIIVGSYAMIIKAISAHEASMRAQAAKMNVKSLRT-AEANEQRAEIRIAKTAMFN
IALWIGCWTPYAAITLQGCFGKFEGLKPLTTTLPALLSKSASCYNPFVYAIGHPKFRQAM
TIHYPG-FCIH--EKDDS----ADNASSA-T---QEQAKA
>ARTHROPODA_Candidate_45482_90934858_5
LASQI---TMNNFT-G-DASA-YGA---DSTFGYPAGMTIVDMVPSHLKPYVDPHWSQFP
PVNPMWHYVLGIMYVFLLIFSITGNGLVVVLFMKHDPIKTPSNFLVVNLALSDLIMLTTN
CPFFVYNCFNGGQWNFSIGYCHTYAALGAVTGVCSIWTLACISADRYNIICNGFNGPKLT
KGKATIMALICWTVAIGVAACPFFGWGAYNLEGIMTSCSFDYLSQDIGTITYNLFMFIFD
YCCPLMIIVGSYAMIIKAISAHEASMRAQAAKMNVKSLRT-AEANEQRAEIRIAKTAMFN
IALWIGCWTPYAAITLQGCFGKFEGLKPLTTTLPALLSKSASCYNPFVYAIGH-------
----------------------------------------
>ARTHROPODA_Candidate_49862_102220100_0
------------------ASA-YTQ--Q-ASFGYPPGTTAIDLVPDYLKPHIDKHWATYP
PVNPMWHYVLGLIYVFLLFFAITGNGLVIYLFNKHAPIRTPSNFLVVNLALSDLIMLTTN
CPFFIYNSFQ-GYWAFSMGYCHAYAALGAVTGVCSIWTLACISADRYNIICNGFKGPKLT
KGKATAMALFCWAIAFGNASPPFFGWGGYSLEGILTSCSFDYLSQDIGTITYNLYMFIFN
YCCPLMVILGSYVMIVKAISDHESSMRAQAAKMNVKSLRT-AEANEQRAEIRIAKTAMFN
IALWIGCWTPYAAITLQGSMGEFSGLKPLTTTLPALLAKSASCYNPFVYAIGHPKFRQAM
TVHMPW-FCVH--EEE------------------------
>ARTHROPODA_Candidate_49863_102220101_0
------------------ASA-YTQ--Q-ASFGYPPGTTAIDLVPDYLKPHIDKHWATYP
PVNPMWHYVLGLIYVFLLFFAITGNGLVIYLFNKHAPIRTPSNFLVVNLALSDLIMLTTN
CPFFIYNSFQ-GYWAFSMGYCHAYAALGAVTGVCSIWTLACISADRYNIICNGFKGPKLT
KDKATVMSLFCWAIAIGCASPPFFGWGGYSLEGILTSCSFDYLTQDISTITYNLFMFIFD
YCCPLTIIIGSYAMIVKAISEHESAMRAQAAKMNVKSLRT-AEANEQRAEIRIAKTAMFN
IALWIGCWTPYAAITLQGSMGEFSGLKPLTTTLPALLAKSASCYNPFVYAIGHPKFRQAM
TVHMPW-FCVH--EEE------------------------
>ARTHROPODA_Candidate_43289_81267191_1
--------TMANIT-G-GPAA-YGS--A-AEFGYPAGVTAIDLAPDHLKAHIDKHWANFP
PVNPMWHYVLGLMYVFLLFFSITGNGLVVYLFNKHDPIKTPSNFLVVNLALSDLIMLTTN
CPFFVYNCYQ-GYWAFSISYCHTYAALGAVTGVCSIWTLACISADRYNIICNGFKGPKLT
KGKATAMALFCWAIAFGNASPPFFGWGGYSLEGILTSCSFDYLSQDIGTITYNLYMFIFN
YCCPLMVILGSYVMIVKAISDHESSMRAQAAKMNVKSLRT-AEANEQRAEIRIAKTAMFN
IALWIGCWTPYAAITLQGSFGDFSGLKPLTTTLPALLAKSASCYNPFVYAIGHPKFREAM
TVHMPW-FCVH--EEQQK----EDTSSAA-T---TEEKPS
>ARTHROPODA_Candidate_43286_81267190_1
--------TMANIT-G-GPAA-YGS--A-AEFGYPAGVTAIDLAPDHLKAHIDKHWANFP
PVNPMWHYVLGLMYVFLLFFSITGNGLVVYLFNKHDPIKTPSNFLVVNLALSDLIMLTTN
CPFFVYNCYQ-GYWAFSISYCHTYAALGAVTGVCSIWTLACISADRYNIICNGFKGPKLT
KGKATAMALFCWAIAFGNASPPFFGWGGYSLEGILTSCSFDYLSQDIGTITYNLYMFIFN
YCCPLMVILGSYVMIVKAISDHESSMRAQAAKMNVKSLRT-AEANEQRAEIRIAKTAMFN
IALWIGCWTPYAAITLQGSFGDFSGLKPLTTTLPALLAKSASCYNPFVYAIGHPKFREAM
TIHMPW-FCVH--EESAK----ADNSSTG-T---TEEKSG
>ARTHROPODA_Candidate_45158_88692033_2
-SSQIT--TMANIT-G-GPAA-YGS--A-AEFGYPAGVTAIDLAPDHLKAHIDKHWANFP
PVNPMWHYVLGLMYVFLLFFSITGNGLVVYLFNKHDPIKTPSNFLVVNLALSDLIMLTTN
CPFFVYNCYQ-GYWAFSISYCHTYAALGAVTGVCSIWTLACISADRYNIICNGFKGPKLT
KGKATAMALFCWAIAFGNASPPFFGWGGYSLEGILTSCSFDYLSQDIGTITYNLYMFIFN
YCCPLMVILGSYVMIVKAISDHESSMRAQAAKMNVKSLRT-AEANEQRAEIRIAKTAMFN
IALWIGCWTPYAAITLQGSFGDFSGLKPLTTTLPALLAKSASCYNPFVYAIGHPKFREAM
TIHMPW-FCVH--EESAK----ADNLSTG-T---TEEKSG
>ARTHROPODA_Candidate_3162_7508359_3
-SSQIT--DMANFT-G-EPAA-YGS--GSAEFGYPAGVTAIDLAPDYLKPHIDPHWANFP
PVNPMWHYVLGLIYVFLLFFSISGNGLVVYLFNKHDPIKTPSNFLVVNLALSDLIMLTTN
CPFFVYNCFQ-GHWSFSIGYCHTYAALGAVTGVCSIWTLACISADRYNIICNGFKGPKLT
KGKAAFMSGFCWAIAFGNAAPPYFGWGGYSLEGILTTCSFDYLSQDIGTITYNLYMFIFN
YCCPLFVILLSYAMIVKAISEHESAMRAQAAKMNVKSLRT-AEANEQRAEIRIAKTAMFN
IALWIGCWTPYAAITLQGSFGDFSGLKPLTTTLPALLAKSASCYNPFVYAIGHPKFREAM
TIHMPW-FCVH--EEAAK----ADNSSSG-T---TEEKSG
>ARTHROPODA_Candidate_3158_7508358_3
-SSQIT--DMANFT-G-EPAA-YGS--GSAEFGYPAGVTAIDLAPDYLKPHIDPHWANFP
PVNPMWHYVLGLIYVFLLFFSISGNGLVVYLFNKHDPIKTPSNFLVVNLALSDLIMLTTN
CPFFVYNCFQ-GHWSFSIGYCHTYAALGAVTGVCSIWTLACISADRYNIICNGFKGPKLT
KGKATIMALFCWAIAFGCAAPPFFGWGGYSLEGILTSCSFDYLSQDIGTITYNLFMFIFD
YCCPLMVIICSYAMIVKAISEHESSMRAQAAKMNVKSLRT-AEANEQRAEIRIAKTAMFN
IALWIGCWTPYAAITLQGSFGDFSGLKPLTTTLPALLAKSASCYNPFVYAIGHPKFREAM
TIHMPW-FCVH--EEAAK----ADNSSSG-T---TEEKSG
>ARTHROPODA_Candidate_41309_75403056_0
-SSQIT-ATMANFT-G-EPAA-YGA--N-AEFGYPAGVTAIDMAPDYLKPHIDPHWANFP
PVNPMWHYILGLIYIFLLFFSISGNGLVVYLFNKHDPIKTPSNFLVVNLALSDLIMLTTN
CPFFVYNCFQ-GHWSFSIGYCHTYAALGAVTGVCSIWTLACISADRYNIICNGFKGPKLT
KGKATIMALFCWAIAIGCAAPPFFGWGGYSLEGILTSCSFDYLSQDIGTVTYNLFMFIFD
YACPLMVILGSYAMIVKAISEHESSMRAQAAKMNVKSLRT-AEANEQRAEIRIAKTAMFN
IALWIGCWTPYAAITLQGSFGDFSGLKPLTTTLPALLATSASCYNPFVYAIGHPKFREAM
TIHMPW-FCVH--EESAK----ADNSSSG-T---TEEKSG
>ARTHROPODA_Candidate_36853_64064084_0
------------------------------------------------------------
----------------------------------HDPIKTPSNFLVVNLALSDLIMLTTN
CPFFVYNCFQ-GYWSFSIGYCHTYAALGAVTGVCSIWTLACISADRYNIICNGFKGPKLT
KGKATIMAAFCWAIAIGCAAPPFFGWGGYSLEGILTSCSFDYLSQDIGTVTYNLFMFIFD
YACPLMVIIGSYAMIVKAISEHEAGMRAQAAKMNVKSLRT-AEANEQRAEIRIAKTAMFN
IALWIGCWTPYAAITLQGSFGDFSGLKPLTTTLPALLAKSASCYNPFVYAIGHPKFREAM
TIHMPW-FCVH--EEAAK----ADNASTG-T---SEEKTG
>ARTHROPODA_Candidate_36894_64064086_2
------------------PAA-YGS--DGANFGYPAGVTAIDLAPDHLKPFIDKHWANFP
PVNPMWHYVLGMIYVFLLFFSISGNGLVVYLFNKHDPIKTPSNFLVVNLALSDLIMLTTN
CPFFVYNCFQ-GYWSFSIGYCHTYAALGAVTGVCSIWTLACISADRYNIICNGFKGPKLT
KGKATIMAAFCWAIAIGCAAPPFFGWGGYSLEGILTSCSFDYLSQDIGTVTYNLFMFIFD
YACPLMVIIGSYAMIVKAISEHEAGMRAQAAKMNVKSLRT-AEANEQRAEIRIAKTAMFN
IALWIGCWTPYAAITLQGSFGDFSGLKPLTTTLPALLAKSASCYNPFVYAIGHPKFREAM
TIHMPW-FCVH--EEAAK----ADNASTG-T---SEEKTG
>ARTHROPODA_Candidate_41525_76153180_2
-SSQIT-TTMANFT-G-EPAA-YGA--AQAEFGYPAGTTAIDVLPEHLKPHVDPHWANFP
PVNPMWHYILGLIYCFLLFFSISGNGLVVYLFNKHDPIKTPSNFLVVNLALSDLIMLTTN
CPFFVYNCFQ-GYWSFSIAYCSHYAALGAVTGVCSIWTLACISADRYNIICNGFKGPKLT
KGKATFMSAFCWAIAIGNAAPPYFGWGGYSLEGILTTCSFDYLSQDIGTITYNLYMFIFN
YVCPLLVILGSYAMIVKAITEHESAMRAQAAKMNVKSLRT-AEANEQRAEIRIAKTAMFN
IALWIGCWTPYAAITLQGSFGDFSGLKPLTTTLPALLAKSASCYNPFVYAIGHPKFREAM
TIHMPW-FCVH--EETAK----GDNESSG-T---TQEKTG
>ARTHROPODA_Candidate_8974_22195916_1
------------------------------------------------------------
-------------------------------------IKTPSNFLVVNLALSDLIMLTTN
CPFFVYNCYS-GYWAFSIGYCHTYAALGAVTGVCSIWTLACISADRYNIICNGFKGPKLT
KGKATVMALFCWAIAFGNAAPPFFGWGGYSLEGILTTCSFDYLSQDIGTITYNLYMFIFN
YCCPLMVILGSYAMIVKAISDHESSMRAQAAKMNVKSLRT-AEANEQRAEIRIARTAMFN
------------------------------------------------------------
-----Y-CCP------------------------------
>ARTHROPODA_Candidate_49897_102227292_0
-----------------GPEA-QT-----ANFGYPPGVTAIDLAPAHLRPYIDPHWANFP
PVNPMWHYVLGLVYIILLFFSISGNGLVVYLFNKHDPIKTPSNFLVVNLALSDLIMLTTN
CPFFVYNCFY-GYWAFSIGYCHAYAALGAVTGVCSIWTLACISADRYNIICNGFKGPKLT
KGKATIMALFCWAIAFGCAAPPFFGWGGYSMEGILTTCSFDYLSQDIGTITYNLFMFIFD
YCCPLTVIIGSYAMIVKAISEHESAMRAQAAKMNVKSLRT-AEANEQRAEIRIAKTAMFN
IALWIGCWTPYAAISLQGSLGDFSGLKPLTTTLPALLAKSASCYNPFVYAIGHPKFREAM
TVHMPW-FCVH--EEQQK----EDTSSAA-T---TEEKPS
>ARTHROPODA_Candidate_27191_42105536_4
QDSQI---TMNNFT-G-DASA-YGG----AEFGYPAGMTILDMVPAHLKPYVDPHWSKFP
PVNPMWHYVLGIMYVFLLFFSISGNGLVVLLFMKHDPIKTPSNFLVVNLALSDLIMLTTN
CPFFVYNCFNDGQWSFSIGYCHMYAALGAVTGVCSIWTLACISADRYNIICNGFNGPKLT
KGKATIMALICWAIAVGCAAPPFFGWGGYSMEGIMTSCSFDYLSQDIGTITY--------
------------------------------------------------------------
------------------------------------------------------------
----------------------------------------
>ARTHROPODA_Candidate_852_789529_0
----I---TMANFT-E-GAAA-YGA--SEQTYGYPAGVTLMDMVPDQIKGAVDPHWAKFP
PVNPMWHVVLGLMYIFLLFFSISGNGLVVYLFNKHDPLKTPSNFLVVNLALSDLIMLTTN
CPFFVYNCFNDGQWSFSLSYCHTYAALGAVTGVCSIWTLACISADRFNIICNGFNGPKLT
KGKATMMSLFCWGIAVGCALPPFFGWGGYSPEGIMTSCSFDYLSQDIGTITYNLFMFIFD
YCCPLLVIIGSYAMIVKAIWAHDH------------------------------------
---WFIC-----------------------------------------------------
-----H-DC-------------------------------
>ARTHROPODA_Candidate_59748_125665126_0
---IT---TMANFT-G-GAEA-R----QDATFGYPAGTTILDMVPDNIRPHVDAHWGKFP
PVNPMWHVCLGLIYIFLLFFSITGNGLVVYLFNKHDPLKTPSNFLVVNLALSDLIMLTTN
CPFFVYNCFNDGQWSFSIDYCHTYAALGAVTGVCSIWTLACISADRFNIICNGFNGPKLT
KGKATGMALFCWGIAVGCAIPPFFGWGGYSPEGIMTSCSFDYLSQDIGTITYN-------
------------------------------------------------------------
------------------------------------------------------------
----------------------------------------
>ARTHROPODA_Candidate_59752_125665127_2
----I---TMANFT-G-GASA-YG---QAAEFGYPAGVTILDMVPDHIRPHVDQHWAKFP
PVNPMWHVCLGLIYIFLLFFSITGNGLVVYLFNKHAPIQTPSNFLVVNLALSDLIMLTTN
CPFFVYNCFNDGQWSFSIGYCHTYAALGAVTGVCSIWTLACISADRFNIICNGFNGPKLT
KGKATGMALFCWGIAVGCAIPPFFGWGGYSPEGIMTSCSFDYLSQDIGTITYNLFMFIFD
YCCPLLVIIGSYAMIVKAIWAHEDAMRAQAAKMNVKSLRT-AEANEQRAEIRIAKTAMFN
IALWIG------------------------------------------------------
----------------------------------------
>ARTHROPODA_Candidate_1882_4938756_2
----I---TMANFT-G-GAAA-R----QDATFGYPAGMTILDMVPDQIKSEVDPHWGKFP
PVNPMWHVVLGLIYIFLLFFSISGNGLVVYLFNKHDPLKTPSNFLVVNLALSDLIMLTTN
CPFFVYNCFNGGQWSFSIGYCHAYAALGAVTGVCSIWTLACISADRYNIICNGFNGPKLT
KGKATMMSGFCWTIALFCAAPPFFGWGGYSLEGILTSCSFDYLSQDIGTITYNLFMFIFD
YFCPLVVILGSYAMIIKAISAHEAAMRAQAQKMNVKSLRS-SEANEQRAEIRIAKTAMFN
IALWIG------------------------------------------------------
----------------------------------------
>ARTHROPODA_Candidate_55360_113238475_2
---IT---TMANFT-G-GASA-YGS-PQNPSFGYPAGTTIVDMAPDYLKPYIDKHWNNYP
PVNPMWHYVLGIIYIFLLFFSISGNGLVVYLFNKHKPIQTPSNFLVVNLALSDLIMLTTN
CPFFVYNCFNGGQWSFSIGYCHAYAALGAVTGVCSIWTLACISADRYNIICNGFNGPKLT
KGKATMMSGFCWTIALICAAPPFFGWGGYSLEGILTSCSFDYLSQDIGTITYNLFMFIFD
YFCPLVVIIGSYAMIIKAISAHESAMRAQAQKMNVKSLRS-SEANEQRAEIRIAKTAMFN
------------------------------------------------------------
----------------------------------------
>ARTHROPODA_Candidate_23416_33550329_0
-QAQIV--TMANFT-G-GASA-RGS--NNIHFGFPEGTTLLDMVPEHLRPHVDPHWANFP
PVNPMWHYVLGLTYLILLFFSLIGNGLVVYLFQKDDKLKTPTNFLVVNLALSDLIMLTTN
APFFIYNCFNGGQWSFSIGYCHMYAALGAVTGVNGIYTLVCISADRYNIICNGFNGPKLT
KGKATGMALICWCMAIATSSPPFFGWGGYALEGIMTSCSFDYLSQDIGTITYCLFMFIFN
YCCPLMCIVGCYAMIVNAIYSHEEAMRAQAKKMNVKSLRT-AEANEQRAEIRIAKTAMFN
IAIWITGWTPYAAITLQGTMGKFDGLKPLSTTLPALLAKSISCYNPFVYAIGHPKFRQAM
TIHCPW-FCIH--EEEKAADKPADNASTA-T---AEDKPA
>ARTHROPODA_Candidate_882_789530_0
------------------ASA-YGA--QHPSFGYPAGTTIVDMAPDYLKPYIDKHWNNFP
PVNPMWHYVLGIIYIFLLFFSISGNGLVVYLFNKHKPIQTPSNFLVVNLALSDLIMLTTN
CPFFVYNCFNGGQWSFSIGYC------------------------QYNIICNGFNGPKLT
KGKATMMSGFCWTIALFCAAPPFFGWGGYSLEGILTSCSFDYLSQDIGTITYNLFMFIFD
YFCPLVVILGSYAMIIKAISAHEAAMRAQAQKMNVKSLRS-SEANEQRAEIRIAKTAMFN
IALWIGCWTPYAAITLQGSLGDFSGLKPLTTTLPALLAKSASCYNPFVYAIGHPKFRAAM
TVHCPG-FCIH--EPEQK----ADNASAG-A-----EKA-
>ARTHROPODA_Candidate_51450_103726555_2
---------------------------------------AIDLAPARLKPYIDPHWANFP
PVNPMWHYVLGLIYIALLFFAVFGNGMVIYLFNVHKPIQTPSNFLVVNLALSDFIMLFTN
NPIFIYNCFA-GQWSFSMAYCELYAALGAVTGVCSIYTLACISADRFNIICNGFNGPKLT
KGKATTMALLCWIVAAGMASPPFFGWGGYSLEGILTSCSYDYLSQDIGMITYCLFMFIIN
YCCPLTVIIGSYIMIIKAISAHEASMRAQAAKMNVKSLRS-QEANEQRAEIRIARTAIFN
IALWIGCWTPYAAISLQGAMGNFQNLKPLTTTLPALLAKSASCYNPFVYAIGHPKFRQAM
TVHMPW-FCVH--EEEPK----VDNASAG-T---TAEKP-
>ARTHROPODA_Candidate_46178_91642061_3
---SNSLAKMANST-G----A-YG---DSIAFGYPPGTSIMDIQPDYMKPIIDPHWAKFP
PVNPMWHYVLGMIYIVLFVVGTFGNAMVVWLFSKHQPIQTPSNFLVVNLALSDMLMQWSN
NIFFIYNCFNGGVWMFSIEYCYLYSALGAVTGVTSIWTLACISADRFNIICNGFNGPKLT
KGKAAAMCIWCWGLASFNASLPFFGWGGYSPEGIMSTCSFDYLSQDINHITFSLYMFIVN
YCCSLMIIMGSYAMIVKAIWAHEEAMREQAKKMNVKSLRT-ADANEQRAEIRIAKTAIFN
IALWISCWTPYAAIALQGCLGRFDHLKPLTTTLPALLAKSASCYNPFVYAIGHPKFRQAM
TVHMKW-FCVH--ENEPK----ADNASAA---V--EEKA-
>ARTHROPODA_Candidate_30790_48762632_0
---SNSLAKMANST-G----A-YG---DSIAFGYPPGTSIMDIQPDYMKPIIDPHWAKFP
PVNPMWHYVLGMIYIVLFVVGTFGNAMVVWLFSKHQPIQTPSNFLVVNLALSDMLMQWSN
NIFFIYNCFNGGVWSFSIDYCYLYAALGAVTGVCSIWTLACVSADRFNIICNGFNGPKLT
KGKATAMCLWCWGLASFNASLPFFGWGGYSPEGIMSTCSFDYLSQSINRITFSLYMFIVN
YCCSLMIILGSYAMIVKAIWAHEEAMRAQAAKMNVKSLRT-ADANEQRAEIRIAKTAIFN
IALWISCWTPYAAIALQGCLGRFDHLKPLTTTLPALLAKSASCYNPFVYAIGHPKFRQAM
TVHMSW-FCVH--ENEPK----ADNASEA------EAKA-
>ARTHROPODA_Candidate_30784_48762631_1
------------------------------------------------------------
--STMWHYVLGMIYIVLFVVGTGGNAMVVWLFMKHKPIQTPSNFLVVNLALSDMLMQWSN
NIFFIYNCFNGGVWSFSIDYCYLYAALGAVTGVCSIWTLACVSADRFNIICNGFNGPKLT
KGKATAMCLWCWGLASFNASLPFFGWGGYSPEGIMSTCSFDYLSQSINRITFSLYMFIVN
YCCSLMIILGSYAMIVKAIWAHEEAMRAQAAKMNVKSLRT-ADANEQRAEIRIAKTAIFN
IALWISCWTPYAAIALQGCLGRFDHLKPLTTTLPALLAKSASCYNPFVYAIGHPKFRQAM
TVHMSW-FCVH--ENEPK----ADNASEA------EAKA-
>ARTHROPODA_Candidate_31174_49566065_3
-------RKMANIT-G----A-YG---DSIAFGYPPGTSIMDIQPDYMKPIIDPHWAKFP
PVNPMWHYVLGMIYIVLFVVGTGGNAMVVWLFMKHKPIQTPSNFLVVNLALSDMLMQWSN
NIFFIYNCFNGGVWSFSIDYCYLYAALGAVTGVCSIWTLACVSADRFNIICNGFNGPKLT
KGKATAMCLWCWGLASFNASLPFFGWGGYSPEGIMSTCSFDYLSQSINRITFSLYMFIVN
YCCSLMIILGSYAMIVKAIWAHEEAMRAQAAKMNVKSLRT-ADANEQRAEIRIAKTAIFN
IALWISCWTPYAAIALQGCLGRFDHLKPLTTTLPALLAKSASCYNPFVYAIGHPKFRQAM
TIHMPW-FCVH--EAEKP----VDNASSG-G-T--EEKA-
>ARTHROPODA_Candidate_45757_91543920_5
--RINILGKMAD--------A-YG---DSVAFGYPPGTSILDIQPDYMKPIIDPHWAKFP
PVNPMWHYVLGLIYILLFLIGTGGNFMVVWLFTKHKPIQTPSNFLVVNLALSDMLMMWSN
NTFFIWNCFNGGVWDFSIEYCDVYSALGAVTGVCSIWTLACVSADRFNIICNGFNGPKLT
KGKATAMALWCWCLASLNASFPFIGWGGYSPEGILTSCSFDYLSQDINHITFSLYMFIVN
YCVPLLIIIGSYIMIVKAIWAHEEAMRAQAAKMNVKSLRS-AEANEQRAEIRIAKTAIFN
IALWITCWTPYAAIALQGCLGRFDHLKPLTTTLPALLAKSASCYNPFVYAIGHPKFRQAM
TVHMSW-FCVH--ENEPK----ADNASEA------EAKA-
>ARTHROPODA_Candidate_53251_106186922_1
--RINILGKMAD--------A-YG---DSVAFGYPPGTSILDIQPDYMKPIIDPHWAKFP
PVNPMWHYVLGLIYILLFLIGTGGNFMVVWLFTKHKPIQTPSNFLVVNLALSDMLMMWSN
NTFFIWNCFNGGVWDFSIEYCDVYSALGAVTGVCSIWTLACVSADRFNIICNGFNGPKLT
KGKATAMALWCWCLASLNASFPFIGWGGYSPEGILTSCSFDYLSQDINHITFSLYMFIVN
YCVPLLIIIGSYIMIVKAIWAHEEAMRAQAAKMNVKSLRS-AEANEQRAEIRIAKTAIFN
IALWITCWTPYAAIALQGCLGRFDHLKPLTTTLPALLAKSASCYNPFVYAIGHPKFRQAM
TIHMPW-FCVH--ENEKP----VDSASTG-G-T--EEKA-
>ARTHROPODA_Candidate_53612_106248511_0
---------------G----A-YG---QSVTFGYPAGTSILDIQPDYMKPIINPHWAKYP
PVNPMWHYVLGLIYIVLIIVGIGGNGIVVWLFIKHAPLKTPSNFLVVNLALSDLLMMASN
NPFFIYNCFHGGVWQFSIEYCDVYSALGAVTGVCSIWTLAMISADRFNIICNGFNGPKLS
KGKATLMSLWCWCLASLNASLPFIGWGGYAPEGILTSCSFDYLDQDINKVTYNLYMFCFN
FCIPLIIICGSYFMIVRAIWAHEEAMRAQAAKMNIKSLRS-AEANEQRAEIRIAKTAIFN
IALWITCWTPYASITLQGSIGRFDHLKPLTTTLPALLAKSASCYNPFVYAVGHPKFRQAM
TIHMPW-FCVH--EAEAK----VDNQSSG-G-T--EEKA-
>ARTHROPODA_Candidate_36976_64094594_2
---------------G----A-YG---ADVSFGYPAGTSILDVQPDFMKPIIDPHWAKFP
PVNPMWHYVLGLVYVILLFLAFFGNLMVIWLFNKHAPIRTPSNFLVVNLALSDLIMLTTN
CPFFIWNCFNGGVWSMSIEYCSVYAALGAVTGVCSIWTLACISADRFNIICNGFNGPKLT
KGKATVMALWCWTLSIGIAILPFFGWGAYGPEGILTSCSFDYLSQDIGTITYNLFMFIFN
YCCPLLIIIGSYFMIVKAIFAHEEAMRAQAAKMNVKSLRS-AEANEQRAEIRIAKTAIFN
IALWICCWTPYAAITLQGCMGRFDHLRPLTTTLPALLAKSASCYNPFVYAIGHPKFRQAM
TIHMPW-FCVH--ENAPK----DDGQSNT-T-GT-EEKA-
>ARTHROPODA_Candidate_37467_64403441_0
----------ANIT-G----A-YG---ADVSFGYPAGTSILDVQPDFMKPIIDPHWAKFP
PVNPMWHYVLGLVYVILLFLAFFGNLMVIWLFNKHAPIRTPSNFLVVNLALSDLIMLTTN
CPFFIWNCFNGGVWSMSIEYCSVYAALGAVTGVCSIWTLACISADRFNIICNGFNGPKLT
KGKATVMALWCWTLSIGIAILPFFGWGAYGPEGILTSCSFDYLSQDIGTITYNLFMFIFN
YCCPLLIIIGSYFMIVKAIFAHEEAMRAQAAKMNVKSLRS-AEANEQRAEIRIAKTAIFN
IALWICCWTPYAAITLQGCMGRFDHLRPLTTTLPALLAKSASCYNPFVYAIGHPKFRQAM
TIHMPW-FCVH--ENAPK----DDGQSNT-T-GT-EEKA-
>ARTHROPODA_Candidate_27380_42737299_4
----------------------------------SSGCS---------------------
--TNMLHYV----------HGTFGNLIVIWLFNKHAPLRTPSNFLVVNLALSDMVMMLTN
NPFFIYNCFNDGVWQFSIEYCHIYAALGAVTGVCSIWTLACISADRFNIICNGFNGPKLT
KGKAAVMSLWCWILASVNAALPFFGWGAYGPEGILTSCSFDYLSQDIGTVTYNLYMFIFN
YCIPLMTIIGSYFMIVRAIWAHEEAMRAQAAKMNVKSLRT-AEANEQRAEIRIAKTAIFN
IALWICCWTPYASITLQGCVGRFDHLKPLTTTLPALLAKSASCYNPFVYAIGHPKFRQAM
TVHMSW-FCVH--EPEAQ----TDNTSSG-T-TA-EEKA-
>ARTHROPODA_Candidate_45497_90947434_0
------------------------------------------------------------
-------------------------------------LRTPSNFLVVNLALSDMIMMLTN
NPFFIYNCFNDGVWGFSIEYCHIYAALGAVTGVCSIWTLACISADRFNIICNGFNGPKLT
KGKAAVMSLWCWILASVNAALPFFGWGAYGPEGILTSCSFDYLSQDIGTITYNLYMFIFN
YCIPLLTIIGSYFMIVRAIWAHEEAMRAQAAKMNVKSLRT-AEANEQRAEIRIAKTAIFN
IALWICCWTPYASITLQGCVGRFDHLKPLTTTLPALLAKSASCYNPFVYAIGHPKFRQAM
TVHMKW-FCVH--EPTEQ----SDGQSTG-T-TT-EGKA-
>ARTHROPODA_Candidate_46012_91598034_3
----PAAANMANIT-G----A-YG---NSATYGYPSGTSILDIQPDYMKPLIDPHWAKFP
PVNPMWHYVLGLLYIIIIFLGTFGNLIVIWLFNKHAPLRTPSNFLVVNLALSDMIMMLTN
NPFFIYNCFNDGVWGFSIEYCHIYAALGAVTGVCSIWTLACISADRFNIICNGFNGPKLT
KGKAAAMSLWCWLLASVNAALPFFGWGAYGPEGILTSCSFDYLSQDIGTITYNLYMFIFN
YCIPLLTIIGSYFMIVRAIWAHEEAMRAQAAKMNVKSLRT-AEANEQRAEIRIAKTAIFN
IALWICCWTPYASIVLQGCVGRFDHLKPLTTTLPALLAKSASCYNPFVY-----------
----------------------------------------
>ARTHROPODA_Candidate_831_785931_1
-----APAKMDNIT-D----A-YGS--SSLTFGYPAGTSILDIQPDYMKPLIDPHWAKFP
PVNPMWHYVLGLIYVILIFLGFFGNLMVVWLFMKHDPIKTPSNFLVVNLALSDMIMMVTN
CPFFIWNCFNGGVWDFSIEYCSVYAALGAVTGVCSIWTLACISADRFNIICNGFNGPKLT
KGKAFAMALWCWILASVNAALPFIGWGAYGPEGILTSCSFDYLAQDIGTVTYNLYMFIFN
YCIPLLVIIGSYFMIVRAIWAHEEAMRAQAAKMNVKSLRS-AEANDQRAEIRIAKTAIFN
IALWICCWTPYASITLQGCVGRFDHLKPLTTTLPALLAKSASCYNPFVYAIGHPKFRQAM
TIHMPW-FCVH--EAEAK----ADNAST--T-V--EEKA-
>ARTHROPODA_Candidate_1598_4852429_1
--KSSKGVNMANFT-G----A---R--GDVTFGYPAGTSILDIQPDYMKPLIDPHWAKFP
PVNPMWHYVLGLIYVILIFLGFFGNAMVVWLFNKHDPIKTPSNFLVVNLALSDLIMMVTN
CPFFIWNCFNGGVWSFSIEYCAVYAALGAVTGVCSIWTLACISADRFNIICNGFNGPKLT
KGKAAFMALWCWLLSSLNAALPFIGWGAYGPEGILTSCSFDYLNQEIGTITYNLYMFIFN
YCIPLLVIVGSYVMIVKAIWAHEEAMRAQAAKMNVKSLRS-QEANEQRAEIRIAKTAIFN
IALWITCWTPYASITLQGCAGRFDHLKPLTTTLPALLAKSASCYNPFVYAIGHPKFR---
----------------------------------------
>ARTHROPODA_Candidate_30701_48738872_0
--RSNTGGKMANIT-G----A---R--GDVTFGYPAGTSILDIQPDYMKPLIDPHWAKFP
PVNPMWHYVLGLIYVILIFLGFFGNAMVVWLFNKHDPIKTPSNFLVVNLALSDLIMMVTN
CPFFIWNCFNGGVWSFSIEYCAVYAALGAVTGVCSIWTLACISADRFNIICNGFNGPKLT
KGKAAFMALWCWLLSSVNAALPFIGWGAYGPEGILTSCSFDYLNQDIGTITYNLYMFIFN
YCIPLLVIVGSYVMIVKAIWAHEEAMRAQAAKMNVKSLRS-AEANEQRAEIRIAKTAIFN
IALWITCWTPYASITLQGCAGRFDHLKPLTTTLPALLAKSASCYNPFVYAIGHPKFRQAM
TIHMPW-FCVH--EQEKP----VDAASTG-G-T--EEKA-
>ARTHROPODA_Candidate_30695_48738871_2
------TSNMDNIT-D----A-YGS--SSLTFGYPAGTSILDIQPDYMKPLIDPHWAKFP
PVNPMWHYVLGLIYVILIFLGFFGNAMVVWLFNKHDPIKTPSNFLVVNLALSDLIMMVTN
CPFFIWNCFNGGVWSFSIEYCAVYAALGAVTGVCSIWTLACISADRFNIICNGFNGPKLT
KGKAAFMALWCWLLSSVNAALPFIGWGAYGPEGILTSCSFDYLNQDIGTITYNLYMFIFN
YCIPLLVIVGSYVMIVKAIWAHEEAMRAQAAKMNVKSLRS-AEANEQRAEIRIAKTAIFN
IALWITCWTPYASITLQGCAGRFDHLKPLTTTLPALLAKSASCYNPFVYAIGHPKFRQAM
TIHMPW-FCVH--EQEKP----VDAASTG-G-T--EEKA-
>ARTHROPODA_Candidate_54204_107627530_5
------------------------------------------------------------
-------------------------------------------------------GMITN
CPFFIWNCFNGGVWDFSIEYCAVYAALGAVTGVCSIWTLACISADRFNIICNGFNGPKLT
KGKAAGMALWCWLLSSLNAALPFLGWGAYGPEGILTSCSFDYLNQDIGTITYNLYMFIFN
YCIPLLVIIGSYAMIVNAIWAHEEAMRAQAAKMNVKSLRS-QEANEQRAEIRIAKTAIFN
IALWITCWTPYASITLQGCAGRFDHLKPLTTTLPALLAKSASCYNPFVYAIGHPKFRQAM
TIHMAW-FCVH--EPEAK----VDNASAG-G-T--EEKA-
>ARTHROPODA_Candidate_59641_125634900_5
--RSSTGGKMANFT-G----A-Y----GDVTFGYPAGTSILDIQPDYMKPLIDPHWAKFP
PVNPMWHYVLGLIYVFLIFFGACGNFMVVWLFTKHDPIKTPSNFLVVNLALSDLIMMITN
CPFFIYNCFYGGVWSFSIEYCAVYAALGAVTGVCSIWTLACISADRFNIICNGFNGPKLT
KGKATAMALWCWILASLNAALPFIGWGGYGPEGILTSCSFDYLSQDIGTITYNLYMFIFN
YCIPLLVIIGSYFMIVRAIWAHEEAMRAQAAKMNVKSLRT-AEANEQRAEIRIAKTAIFN
IALWICCWTPYAAITLQGCAGRFEHLKPLTTTLPALLAKSASCYNPFVYAIGHPKFRQAM
TIHMPW-FCVH--ENEPK----ADNSTTG-G-T--EEKA-
>ARTHROPODA_Candidate_27386_42737300_3
---YSKIGKMANIT-G----A-YG---QTVTFGYPAGTSILDIQPEYMKPVIDPHWAKFP
PVNPMWHYVLGVLYIFLIFVGVFGNGMVIYLFMKHDPIKTPSNFLVVNLALSDMLMMLSN
NPQFIWNCFNGGVWCFSIEYCHIYSALGAVTGVCSIWTLAMISADRFNIICNGFNGPKLT
KGKASLMSFWCWALASMNASFPFLGWGSYSPEGILTSCSFDYLSQEIGNITFSLYMFLIN
YCCPLMIIISSYFMIVRAIWAHEEAMRAQAAKMNVKSLRT-AEANEQRAEIRIAKTAIFN
IALWISCWTPYAAITLQGCVGRFDHLKPLTTTLPALLAKSASCYNPFVYAIGHPKFRQAM
TVHMSW-FCVH--EPEAQ----TDNTSSG---TTAEEKA-
>ARTHROPODA_Candidate_46185_91643581_3
----AKSDDMANIT-G----A-YG---AEVTFGYPPGTSILDVQPDYMKPVIDPHWAKFP
PVNPMWHIVLGVVYIFLIFIGVFGNGMVVYLFMKHDPIKTPSNFLVVNLALSDMLMMLSN
NPQFIWNCFNGGVWCFSIEYCQLYSALGAVTGVCSIWTLAMISADRFNIICNGFNGPKLT
KGKAAMMSFWCWALASMNASFPFLGWGSYSPEGILTSCSFDYLSQEIGNITFSLYMFLIN
YCCPLMIIIASYAMIVKAIWAHEEAMRAQAAKMNVKSLRT-AEANEQRAEIRIAKTAIFN
IALWISCWTPYAAITLQGCMGRFDHLKPLTTTLPALLAKSASCYNPFVYAIGHPKFRQ--
----------------------------------------
>ARTHROPODA_Candidate_45962_91577338_3
---YSKNNKMANIT-G----A-YG---QDVTFGYPPGTSILDVQPAYMKPIIDPHWAKYP
PVNPMWHYVLGLLYIVLLFVGFFGNGMVIWLFMKHAPIKTPSNFLVVNLALSDMLMMLSN
NPQFIWNCFNGGVWCFSIEYCHIYSALGAVTGVCSIWTLAMISADRYNIICNGFNGPKLT
KGKASAMSLWCWGLASMNASFPFLGWGSYSPEGILTSCSFDYLSQEIGNITFSLYMFLVN
YCCPLIIILMSYIMIVKAIWAHEEAMRAQAAKMNVKSLRT-AEANEQRAEIRIAKTAIFN
IALWISCWTPYAAITLQGCVGRFDHLKPLTTTLPALLAKSASCYNPFVY-----------
----------------------------------------
>ARTHROPODA_Candidate_27369_42737298_3
---------MANIT-G----A-YG---QDITFGYPAGTSIIDVQPDYMKAIIDPHWAKFP
PVNPMWHYVLGFIYIILLFVGVFGNGIVIWLFLKHDPIKTPSNFLVVNLAISDMLMNLTN
NPQFIYNCFYGGVWNFSIAYCSHYSALGAVTGVCSIWTLAMISADRYNIICNGFNGPKLT
KGKATMMCGWCWVLACFNASLPYVGWGGYSPEGILTSCSFDYLSQDVNKITFSLYMFITN
YCCSVAIIISSYLMIVKAIWAHEEAMRAQAAKMNVKSLRT-SEANEQRAEIRIAKTAMFN
IALWLSCWTPYAAITLQGCVGRFDHLKPLTTTLPALLAKSASCYNPFVYAIGHPKFRQAM
TVHMSW-FCVH--EPEPK----SDNTSSG-T-TTAVEKA-
>ARTHROPODA_Candidate_36204_60890541_5
------------------------------------------------------------
-------------------------------------------------AISDLLMNLTN
NPQFIYNCFNGGVWNFSIEYCSHYSALGAVTGICSIWTLAMISADRFNIICNGFNGPKLT
KGKATMMCGWCWLLACFNASLPYLGWGAYSPEGILTSCSFDYLSQDINHITFSLYMFLTN
YCCSVFIIIASYGMIVKAIWAHEAAMREQAKKMNVKSLRT-SEANEQRAEIRIAKTAMFN
IALWLSCWTPYAAITLQGCMGRFDHLKPLTTTLPALLAKSASCYNPFVYAIGHPKFRQAM
TIHMKW-FCVH--EPTEQ----SDGQSTG-T-TTEGKA--
>ARTHROPODA_Candidate_45953_91575946_5
----FKINKMANFT-G----A-YG---QEITFGYPAGTSILDVQPDYMKPIIDPHWAKFP
PVNPMWHYILGIIYIMLLFVGITGNGMVIWLFMKHDPIKTPSNFLVVNLAISDLLMNLTN
NPQFIYNCFNGGVWNFSIEYCSHYSALGAVTGICSIWTLAMISADRFNIICNGFNGPKLT
KGKATMMCGWCWLLACFNASLPYLGWGAYSPEGILTSCSFDYLSQDINHITFSLYMFLTN
YCCSVFIIIASYGMIVKAIWAHEAAMREQAKKMNVKSLRT-SEANEQRAEIRIAKTAMFN
IALWLSCWTPYAAITLQGCMGRFDHLKPLTTTLPALLAKSASCYNPFVYAIGHPKFRQAM
TVHMSW-FCVH--EPEPQ----SDNTSSG-T-TTATEKA-
>ARTHROPODA_Candidate_31232_49577103_1
------------------------------------STSCF-----YLLALLEMGWS---
-------------YIMLLFVGITGNGMVIWLFMKHDPIKTPSNFLVVNLALSDMLMNLTN
NPQFIYNCFYGGVWNFSIEYCSHYSALGAVTGVCSIWTLAMISADRFNIICNGFNGPKLT
KGKATMMCGWCWLLACFNASLPYIGWGAYAPEGILTSCSFDYLSQDINHITFSLYMFLTN
YCCSVFIIIASYAMIVKAIWAHEDAMRQQAAKMNVKSLRT-TEANEQRAEIRIAKTAMFN
IALWLSCWTPYAAITLQGCMGRFDHLKPLTTTLPALLAKSASCYNPFVYAIGHPKFRQAM
TVHMAW-FCVH--EPEAQ----TDNTSSG-T-TTATEKA-
>ARTHROPODA_Candidate_27397_42742200_3
------------------------------------------------------------
------HYVLGVIYILLLFFGTVGNGIVIYLFMKHDPIKTPSNFLVVNLAISDLLMNVTN
NPQFIYNCFYGGVWNFSNEFCSHYAALGAVTGVSGIWTLAMISADRYNIICNGFHGPKLT
KGKATMMCLWTWALACFNASLPYFGWGGYGPEGIMTSCSFDYINQDINKITYNLYMYILN
YCCSVAIIIVSYLMIVKAIWSHEESMRAQAAKMNVKSLRT-QE-----------------
------------------------------------------------------------
----------------------------------------
>ARTHROPODA_Candidate_54523_108005842_0
------------------------------------------------------------
--------------------------------------RTPSNFLVVNLCLSDLIMMTTN
CPIFIYNCFNGGVWSVAHTYCDIYACLGAVTGVCSIWTLAMISADRFNIICNGFSGPKLT
KGKAASMCLVAWIVSIGVAICPLFGWGGYGPEGILTSCSFDYLSQDISTITYNLFMIIFD
YFLPLLIIVGSYAMIVKAIWAHEEAMRAQAAKMNVKSLRS-SEANEQRAEIRIAKTAIFN
IGLWIICWTPYTIITYKGCIGQFEGLRPLTTTLPALLAKSASVYNPVVYAIGHPKFRQAM
TIHMPG-FCIN--EPETK----GDNESS----APTEEKA-
>ARTHROPODA_Candidate_45423_90876908_5
--------------------A-YG---DSVTFGYPSGTSIIDIQPDYMKAIINPHWAKFP
PVNPMWHYVLGMLYVILVSLSISGNFIVIWLFNKHGPIRTPSNFLVVNLCLSDLIMMTTN
CPIFIYNCFNGGVWSVAHTYCDIYACLGAVTGVCSIWTLAMISADRFNIICNGFSGPKLT
KGKAASMCLVAWIVSIGVAICPLFGWGGYGPEGILTSCSFDYLSQDISTITYNLFMIIFD
YFIPLMIIVGSYAMIVKAIWAHEEAMRAQAAKMNVKSLRS-SEANEQRAEIRIAKTAIFN
IGLWIICWTPYTIITYKGCIGQFDGLRPLTTTLPALLAKSASVYNPVVYAIGHPKFRQAM
TIHMPG-FCIN--EPEAK----GDDASS----A-VEEKA-
>ARTHROPODA_Candidate_45433_90876910_4
---------QVNITTL----G-VG---DSVTFGYPPGTSIIDIQPDYMKAIINPHWAKFP
PVNPMWHYVLGLVYCILWFLGFCGNFLVVWLFNKHTPIRTPSNFLVVNLCLSDLIMMTTN
CPIFIYNCFNGGVWSVAPAYCEIYACLGAVTGVCSIWTLAMISADRFNIICNGFSGPKLT
KGKAASMCLVAWIVSIGVAICPLFGWGGYGPEGILTSCSFDYLSQDISTITYNLFMIIFD
YFIPLMIIVGSYAMIVKAIWAHEEAMRAQAAKMNVKSLRS-SEANEQRAEIRIAKTAIFN
IGLWIICWTPYTIITYKGCIGQFDGLRPLTTTLPALLAKSASVYNPVVYAIGHPKFRQAM
TIHMPG-FCIN--EPEAK----GDDASS----A-VEEKA-
>ARTHROPODA_Candidate_46601_93494685_1
-----------NQSHY----G-YG---DSVSFGYAPGTSILDIQYDAMKPYIDPHWAKFP
PVNPMWHYLLGTMYCFLVSLSISGNCTVIYLFNKHAPIRTPSNFLVVNMCLSDLIMMTTN
CPIFIYNCFNGGVWSVAPAYCEIYACLGAVTGVCSIWTLAMISADRFNIICNGFSGPKLT
KGKAASMCLVAWIVSIGVAICPLFGWGGYGPEGILTSCSFDYLSQDISTITYNLFMIIFD
YFLPLMIIVGSYAMIVKAIWAHEEAMRAQAAKMNVKSLRS-SEANEQRAEIRIAKTAIFN
IGLWIICWTPYTIITYKGCIGQFDGLRPLTTTLPALLAKSASVYNPVVYAIGHPKFRQAM
TIHMPG-FCIN--EPEAK----GDDASS----A-VEEKA-
>ARTHROPODA_Candidate_45428_90876909_4
---------QVNITTL----G-VG---DSVTFGYPPGTSIIDIQPDYMKAIINPHWAKFP
PVNPMWHYVLGMLYVILVSLSISGNFIVIWLFNKHDPIKTPSNFLVVNLCLSDLIMMTTN
CPIFIYNCFNGGVWSVAHTYCDIYACLGAVTGVCSIWTLAMISADRFNIICNGFSGPKLT
KGKAASMCLVAWIVSIGVAICPLFGWGGYGPEGILTSCSFDYLSQDISTITYNLFMIIFD
YFIPLMIIVGSYAMIVKAIWAHEEAMRAQAAKMNVKSLRT-QDANEQRAEIRIAKTAIFN
ICLWIICWTPYTVITYQGCIGKFEGLKPLTTTLPALLAKSASVYNPVVYAIGHPKFRQAM
TIHCPG-FCIN--EPEAK----CDDNKS----A-TEEKA-
>ARTHROPODA_Candidate_45899_91561602_0
--------------------A-YG---DSVTFGYPPGTSIIDIQPDYMKAIINPHWAKFP
PVNPMWHYVLGMLYVILVSLSISGNFIVIWLFNKHDPIKTPSNFLVVNLCLSDLIMMTTN
CPIFIYNCFHGGVWSVAHTYCDIYACLGAVTGVCSIWTLAMISADRFNIICNGFSGPKLT
KGKATTMCGVAWFVSIVVAICPLYGWGGYGPEGILTSCSFDYLSQDISTITYNLFMIIFD
FFLPLMIIVGSYVMIVKAIWAHEAAMRAQAAKMNVKSLRT-QDANEQRAEIRIAKTAIFN
IGLWIICWTPYTIITYQGCIGKFEGLRPLTTTLPALLAKSASVYNPVVYAIGHPKFRQAM
TIHMPG-FCIN--EPEAK----ADN-TS----A-VEEKA-
>ARTHROPODA_Candidate_46081_91620771_2
----------VNRTTL----G-VG---DSMTFGYPPGTSIIDIQPDYMKAIINPHWAKFP
PVNPMWHYVLGLVYCILWFLGFCGNFLVVWLFNKHTPIRTPSNFLVVNLCLSDLIMMTTN
CPIFIYNCFNGGVWSVAPAYCEIYACLGAVTGVCSIWTLAMISADRFNIICNGFSGPKLT
KGRASAMCVGAWGVAVFVAACPIFGWGGYGPEGILTSCSFDYLSQDISTVTYNLFMIIFD
FFVPLMIIVGSYFMIVKAIWKHEDAMRAQAKKMNVKSLRT-QDANDQRAEIRIAKTAIFN
ICLWIICWTPYTVITYQGCIGKFEGLKPLTTTLPALLAKSASVYNPIVYAIGHPKYRQAM
TIHLPG-FCVH--EPEAK----ADNVSQD-A-S-AEVKA-
>ARTHROPODA_Candidate_46074_91620770_2
----------VNRTTL----G-VG---DSMTFGYPPGTSIIDIQPDYMKAIINPHWAKFP
PVNPMWHYVLGLVYCILWFLGFCGNFLVVWLFNKHTPIRTPSNFLVVNLCLSDLIMMTTN
CPIFIYNCFNGGVWSVAPAYCEIYACLGAVTGVCSIWTLAMISADRFNIICNGFSGPKLT
KGRASAMCVGAWGVAVFVAACPIFGWGGYGPEGILTSCSFDYLSQDISTVTYNLFMIIFD
FFVPLMIIVGSYFMIVKAIWKHEDAMRAQAKKMNVKSLRT-QDANDQRAEIRIAKTAIFN
ICLWIICWTPYTVITYQGCIGKFEGLKPLTTTLPALLAKSASVYNPIVYAIGHPKYRQAM
TIHLPG-FCVH--EPEAK----VDNVSQD-A-S-AEVKA-
>ARTHROPODA_Candidate_54569_108018142_2
---------------I----G-VG---DSMTFGYPPGTSIIDIQPDYMKALIDPHWAKFP
PVNPMWHYVLGLVYCILLFLGFCGNFLVVWLFNKHAPIRTPSNFLVVNLCLSDLIMMTTN
CPIFIYNCFNGGVWSVAPTYCEIYACLGAVTGVCSIWTLAMISADRFNIICNGFSGPKLT
KGRASAMCVAAWGVAVFVAACPIFGWGGYGPEGILTSCSFDYLSQDISTVTYNLFMIIFD
FFVPLMIIVGSYVMIVRAIWKHEDAMREQAKKMNVKSLRT-QDANEQRAEIRIAKTAIFN
ICLWIICWTPYTVITYQGCMGKFEGLRPLTTTLPALLAKSASVYNPIVYAIGHPKYRQAM
TIHLPG-FCVH--EEEAK----ADNASQG-TPA-AEVKA-
>ARTHROPODA_Candidate_31345_49766141_4
---------------------------------------------SYQNTI------KFP
SCESL-------------------------------SLR--------------LIMMTTN
CPIFIYNCFNGGVWSVAPAYCEIYACLGAVTGVCSIWTLAMISADRFNIICNGFSGPKLT
KGRASAMCVGAWGVAVFVAACPIFGWGGYGPEGILTSCSFDYLSQDISTVTYNLFMIIFD
FFVPLMIIVGSYFMIVKAIWKHEDAMRAQAKKMNVKSLRT-QDANDQRAEIRIAKTAIFN
ICLWIICWTPYTVITYQGCIGKFEGLKPLTTTLPALLAKSASVYNPIVYAIGHPKYRQAM
TIHLPG-FCVH--EPEAK----VDNVSQD-A-S-AEVKA-
>ARTHROPODA_Candidate_1799_4908722_5
----------ANTT-G----A-YG---DSVSFGYPAGTSILDIQPDYMKSIIDPHWAKFP
PVNPMWHYVLGMVYVILVSLSISGNCIVIWLFNKHTPIQTPSNFLVVNLCLSDLIMMTTN
CPFFIYNCFNGGVWGFSIEYCDVYAALGAVTGVCSIWTLAMISADRFNIICNGFNGPKLS
KGKAGMMCLVCWIVSGGIAACPFIGWGGYGPEGILTSCSFDYLSQDIGTITYNLFMVIFD
YCLPLMIIVGSYVMIVKAIWAHEEAMRAQAAKMNVKSLRS-AEANEQRAEIRIAKTAIFN
IGLWIICWTPYAAIVYQGCLGKFEGLKPLTTTLPALLAKSASCYNPFVYAIGHPKFRQAM
TIHMPG-FCIH--EPEAK----VDNQSAG-G---TEEKA-
>ARTHROPODA_Candidate_1892_4955893_3
---KDLQAIMANITGG----A-YG---DSMTFGYPAGTSIIDIQPDYMKAIIDPHWAKFP
PVNPMWHYVLGLMYVILVSLSISGNCIVIWLFNKHAPIQTPSNFLVVNLCLSDLIMMTTN
CPIFIINCFNGGVWSVDASYCNVYAGLGAVTGVCSIWTLAMISADRYNIICNGFNGPKLS
KGKAAAMCLVAWVVSGGIAACPFFGWGGYGPEGILTSCSFDYLSQDISTITYNLFMIIFD
FFIPLLIIVGSYAMIVKAIWAHEEAMRAQAAKMNVKSLRS-SEANEQRAEIRIAKTAIFN
IGLWIACWTPYTIIVYQGCIGKFEGLKPLTTTLPALLAKSASVYNPMVYAIGHPKFRQAM
TIHMPG-FCIH--EPEAK----VDNASAG-G---TEEKA-
>ARTHROPODA_Candidate_31082_49555689_0
----DLQAIMANITGG----A-YG---DSMTFGYPAGTSIIDIQPDYMKPLIDPHWAKFP
PVNPMWHYVLGLMYVILVSLSISGNCIVIWLFNKHAPIQTPSNFLVVNLCLSDLIMMTTN
CPIFIINCFNGGVWSVDAGYCNVYAGLGAVTGVCSIWTLAMISADRYNIICNGFNGPKLS
KGKAAVMCLIAWVVSGGIAACPFFGWGGYGPEGILTSCSFDYLSQDIGTITYNLFMVIFD
YCLPLMIIVGSYVMIVKAIWAHEEAMRAQAAKMNVKSLRS-AEANEQRAEIRIAKTAIFN
IGLWIICWTPYAAIVYQGCLGKFEGLKPLTTTLPALLAKSASCYNPFVYAIGHPKFRQAM
TIHMPG-FCIH--EPEAK----VDNQSAG-G---TEEKA-
>ARTHROPODA_Candidate_31315_49764983_2
------------------------------------------------------------
------------------------------------------------------IMMTTN
CPIFIYNCFNGGVWAVDPDYCNIYATLGAVTGFVSIWLLTMISADRYNIICNGFSGPKLT
KGKSLFMCGVAWASGITIAICPLFGWGGYGPEGILTSCSFDYLSQDMSTITYNMFMIIFG
YFVPLIIIVGSYTMIVNAIWAHEASMRAQAAKMNVKSLRT-GDANEQRAEIRIAKTAIFN
IGLWIMGWTPYTIITYKGCIGQFDGLKPLTTTLPALLAKSVSVYSPVVYAIGHPKFRQAM
TIHMPG-FCIH--EPEPK----CDDNKS----A-TEEKA-
>ARTHROPODA_Candidate_454_514164_0
------------------------------------------------------------
-----------------------------------------------NMCLSDLIMMTTN
CPIFIYNCFNGGIWAVNPEYCNIYATLGAVTGFVSIWLLTMISADRYNIICNGFSGPKLT
KGKSLFMCAVAWASGIGIAICPLFGWGGYGPEGILTSCSFDYLSQDMSTITYNMFMIIFG
YFVPLFIIVGSYTMIVNAIWAHEASMRAQAAKMNVKSLRT-GDANEQRAEIRIAKTAIFN
IGLWIMGWTPYTIITYKGCIGQFDGLKPLTTTLPALLAKSVSVYSPVVYAIGHPKFRQAM
TIHMPG-FCIH--EPEPK----CDDNKS----A-TEEKA-
>ARTHROPODA_Candidate_1764_4893421_0
------------------------------------------------------------
--NPMWHYLLGTMYCFLVSLSISGNCTVIYLFNKHAPIRTPSNFLVVNMCLSDLIMMTTN
CPIFIYNCFNGGVWAVNPEYCNIYATLGAVTGFVSIWLLTMISADRYNIICNGFSGPKLT
KGKSLFMCAVAWASGITIAICPLFGWGGYGPEGILTSCSFDYLSQDMSTITYNMFMIIFG
YFVPLIIIVGSYTMIVNAIWAHEASMRAQAAKMNVKSLRT-GEANDQRAEIRIAKTAVFN
IGLWIMGWTPYTIITYKGCIGQFDGLKPLTTTLPALLAKSVSVYSPVVYAIGHPKFRQAM
TIHMPG-FCIN--EPEPK----VDDNTS----V-AAEKA-
>ARTHROPODA_Candidate_45762_91544568_3
-----------------------------------------------------PHWAKFP
PVNPMWHYLLGTMYCFLVSLSISGNCTVIYLFNKHAPIRTPSNFLVVNMCLSDLIMMTTN
CPIFIYNCFNGGIWAVNPEYCNIYATLGAVTGFVSIWLLTMISADRYNIICNGFSGPKLT
KGKSLFMCAVAWASGIGIAICPLFGWGGYGPEGILTSCSFDYLSQDMSTITYNMFMIIFG
YFVPLFIIVGSYTMIVNAIWAHEASMRAQAAKMNVKSLRT-GDANEQRAEIRIAKTAIFN
IGLWIMGWTPYTIITYKGCIGQFDGLKPLTTTLPALLAKSVSVYSPVVYAIGHPKFRQAM
TIHMPG-FCIN--EPEPK----VDDNTS----V-AAEKA-
>ARTHROPODA_Candidate_46638_93535504_2
------------------------------------------------------------
------------------------------------------------------------
---------------------NIYATLGAVTGFVSIWLLTMISADRYNIICNGFSGPKLT
KGKSLFMCGLAWASGITIAICPLFGWGGYGPEGILTSCSFDYLSQDISTITYNLFMIIFG
YFVPLIIIVGSYTMIVNAIWAHEAAMREQAAKMNVKSLRT-GDANDQRAEIRIAKTAIFN
IGLWIMGWTPYTIITYKGCIGQFDGLKPLTTTLPALLAKSVSVYSPVVYAIGHPKFRQAM
TIHMPG-FCIN--EPEPK----VDDNTS----V-AAEKA-
>ARTHROPODA_Candidate_53546_106228195_0
------------YQSY----G-YG---ESVTFGYPPGTSILDIQFDAMKPYIDPHWAKFP
PVNPMWHYLLGTMYCFLVSLSISGNCTVIYLFNKHAPIRTPSNFLVVNMCLSDLIMMTTN
CPIFIYNCFNGGIWAVAPEYCNIYATLGATTGFVSIWILTMISADRFNIICNGFSGPKLT
KGKSLFMCVVAWASGVFIAVCPLFGWGGYGPEGILTSCSFDYLSQDMSTITYNMFMIIFG
YFVPLFIIVGSYTMIVNAIWAHEASMRAQAAKMNVKSLRT-GEANDQRAEIRIAKTAVFN
IGLWIMGWTPYTIITYKGCIGQFDGLRPLTTTLPALLAKSVSVYSPVVYAIGHPKFRQAM
TIHMPG-FCIN--EPEPK----VDDNKS----A-TEEKA-
>ARTHROPODA_Candidate_45964_91585549_0
-----------------------------------------------------PHWAKFP
PVNPMWHYLLGTMYCFLVSLSISGNCTVIYLFNKHAPIRTPSNFLVVNMCLSDLIMMTTN
CPIFIYNCFNGGIWAVAPEYCNIYATLGAVTGFVSIWLLTMISADRYNIICNGFSGPKLT
KGKSLFMCGAAWASGITIAICPLFGWGGYGPEGILTSCSFDYLSQDISTITYNLFMIIFG
YFVPLIIIVGSYTMIVNAIWAHEAAMREQAAKMNVKSLRT-GDANDQRAEIRIAKTAIFN
IGLWIMGWTPYTIITYKGCIGQFDGLKPLTTTLPAL------------------------
----------------------------------------
>ARTHROPODA_Candidate_45165_88707397_2
----HHQQGMANITGF----G-YG---QDLSYGYPEGTSIIDVQNDYMKPIINPHWAKFP
PVNPMWHYLLGVVYIVLVSLSITGNCTVIYLFNKHAPIRTPSNFLVVNLCLSDLIMMTTN
CPIFIWNCLSGGRWNVALEYCEIYATLGAVTGVCSIWTLAAISADRFNIICNGFNGPKLT
KGKAAVGCLIAWTVSIGVAVAPLFGWGGYGPEGILTSCSFDYLSQDISTITYNLFMIIFD
YFLPLLIIVGSYIMIVKAIWAHEEAMRAQAAKMNVKSLRT-AEANEQRAEIRIAKTAIFN
VALWIICWTPYTVITYQGCFGLFDGLRPLTTTLPALLAKSASVYNPFVYAIGHPKFRQAM
TVHMPW-FCVH--ENVPK----EDNQST----AGTEEKA-
>ARTHROPODA_Candidate_41204_75006029_2
------------------------------------------------------------
---------------------VTGNFTVIWLFNKHEPIRTPSNFLVVNLAISDLLIMTTN
CPFFIYNCFNGGRWSMPASYCNIYACLGAITGVCSIWTLAMISADRYNIICNGFNGPKLS
KGKAATMSLLAWAVSIGVGICPLVGWGGYGPEGILTSCSFDYLNQSLNVITYNLFMIIFD
YFIPLFIIIGSYVMIVKAIWAHEEAMRAQAAKMNVKSLRS-QEANEQRAEIRIAKTAIFN
IGLWIICWTPYTIITYHGCIGDFSGLRPLTTTLPALLAKSASC-----------------
----------------------------------------
>ARTHROPODA_Candidate_3115_7477336_0
--ELIHIHIMANIT-G----A-FG---GDMSYGYPAGTSIYDIQHEYMKPYINPHWKNFP
PVNPMWHYLLGVIYIFITFLAVSGNLTVIWLFNKHEPIRTPSNFLVVNLAISDLLIMTTN
TPFFVYNCFNGGRWSMPASYCNIYACLGAITGVCSIWTLAMISADRYNIICNGFNGPKLS
KGKAATMSLIAWAVSIGVGICPLVGWGGYGPEGILTSCSFDYLNQSLNVITYNLFMIIFD
YFIPLFIIIGSYVMIVRAIWAHEEAMRAQAAKMNVKSLRS-QEANEQRAEIRIAKTAIFN
ICLWIVCWTPYTIITYHGCIGDFSGLKPLTTTLPALLAKSASCYNPYVYAIGHPKFRQAM
TIHMSW-FCVH--EPTQS----ADNESNK-T-S-GDEKA-
>ARTHROPODA_Candidate_3198_7623700_0
------------------------------------------------------------
------------------------------------------------------------
-------------------------CLGAITGVCSIWSLAMISADRYNIICNGFNGPKLS
KGKATIMSLFAWGVSIGVGICPLVGWGGYGPEGILTSCSFDYLNQSMNVITYNLFMIIFD
YFVPLFIIIGSYFMIVRAIWAHEEAMRAQAAKMNVKSLRS-QEANEQRAEIRIAKTAIFN
IGLWIVCWTPYMVITYHGCIGDFSGLRPLTTTLPALLAKSASCYNPFVYAIGHPKFRQAM
TIHMPW-FCVH--EPTQS----SDNESNK-T-S-ADEKA-
>ARTHROPODA_Candidate_3170_7519123_0
-------------T-G----A-YG---DSYTFGYPSGTSIIDIQPDYMKAIIHPHWAKFP
PVNPMWHYLLGVMYIFITFFAVTGNFLVIWLFNKHAPIRTPSNFLVVNLALSDLIMMLTN
CPFFVWNCFNGGVWSLSVEYCDIYAALGAVTGVCSIWTLAMISADRFNIICNGFSGPKLS
KGKAATMSLFCWAMSIGIAICPFVGWGGYGPEGILTSCS---------------------
------------------------------------------------------------
------------------------------------------------------------
----------------------------------------
>ARTHROPODA_Candidate_36831_64058394_5
--KRSLHVKMANIT-G----A-YG---DEFTFGYPAGTSIIDIQPDYMKAIINPHWGQFP
PVNPMWHYLLGCLYIFIVFFAVTGNFMVIWLFNKHAPIRTPSNFLVVNLALSDLIMMTTN
CPFFIRNCFSGGVWSMSIEYCDVYAALGAVTGVCSIWTLAMISADRFNIICNGFNGPKLS
KGKAGMMSLFCWIMSIGIAICPFFGWGGYGPEGILTSCSFDYLSQDIGTITYNLFMIIFD
YLLPLFIIIGSYAMIVKAIFAHEEAMRAQAAKMNVKSLRS-AEANEQRAEIRIAKTAIFN
IGLWILCWTPYAVITYQGCMGKFEGLKPLTTTLPALLAKSASCYNPFVYAIGHPKFRQAM
TIHMPW-FCVH--ENAPK----ADNESSK-T-A-TEEKA-
>ARTHROPODA_Candidate_41333_75433896_2
------------------------------------------------------------
------------------------------------------------------------
---------------------------------------------RYNIICNGFNGPKLS
KGKAATMSLLAWAVSIGVGICPLVGWGGYGPEGILTSCSFDYLNQSLNVITYNLFMIIFD
YFIPLFIIIGSYVMIVKAIWAHEEAMRAQAAKMNVKSLRS-QEANEQRAEIRIAKTAIFN
IGLWIICWTPYTIITYHGCIGDFSGLRPLTTTLPALLAKSASCYCQLCW----PRVPPA-
TILM----CML--LDILS----SDRQ--------------
>BAG80976_RhA_Triops_granarius
------------------------------------------------------------
---PMWHYLLGMVYIILGTVSIAGNSLVISLFTKTKELRTPANMFVVNLAFSDLCMMITQ
FPMFVYNCFNGGMWLFGPFLCELYAATGAVFGLCSICTLACIAFDRYNLIVKGMSGPKMT
SKRATILIAFCWAYAIGWSLPPFFGWGRYIPEGILDSCSFDYLTRDSSTKSFGLCLFFFD
YVTPLSIIVFAYFHIVRAIFEHEKILREQAKKMNVTSLRSNADQNAQSAEIRIAKVALIN
ISLWVAMWTPYATIVLQGLLGNQENITPLVSILPALIAKSASIYNPVIYAISHPRYRVAL
QQKLPW-FCI------------------------------
>EFX63568_LOPA1_LOPA_cladeI_1_4
------------------------------------------------------------
---PMWHYLLGVAYFFLGITSITGNSLVLHLFLKTKELKTPANMFVVNLAVSDLGMMITQ
FPMFFFNCFSGGVWIFGPFMCELYACTGSIFGLCSICTMAAISYDRYNVIVHGMKGTPMT
YGRAASLILFCWFYAIGWSIPPFAGWGKYIPEGILDSCSFDYLTRDSATVSYTCCLFVSN
YCTPLLIITFCYYHIVKAIMHHEEALREQAKKMNVTSLRSNADQNAQSAEIRVAKVAMMN
ITLWIGMWTPYAAIVLRGAFGDQEKITPLVTILPALICKCASIANPIIYAISHPKYRVAL
QKEIPW-FCI------------------------------
>EFX63570_LOPA3_LOPA_cladeI_1_4
------------------------------------------------------------
---PMWHYLLGVIYVILGITSVTGNSLVVHLFAKTRDLRTPANMFVINLAFSDLCMMITQ
FPMFVFNCFNGGVWLFGPLFCELYACTGSIFGLCSICTMAAISYDRYNVIVNGMNRRRMT
YGRAGGLILFCWIYAIGWSIPPFVGWGKYIPEGILDSCSFDYLTRDTMTISFTCCLFAFD
YCVPLIIIIFCYYHIVRAIVHHEDALRDQAKKMNVSSLRSNADQKSQSAEIRVAKIAMMN
ITLWVAAWTPYAAICLQGAVGNQDKITPLVTILPALIAKSASIFNPVVYAISHPKYRLAL
QKALPW-FCI------------------------------
>EFX66668_LOPA6_LOPA_cladeII_6_
------------------------------------------------------------
---PMWHYLLGTIYIFLGVVSLCGNGIVISLFTKTKGLRSTANMFVVNLAFSDFCMMISQ
FPMFVHNSFNGGIWLFGPAACELYACLGSIFGATSICTMAVIAYDRYNVIVKGMAGTKMT
SKRAATLIACCWIYATWWSITPYFGFGRYIPEGILDSCSFDYLTRDEQTKAFVLCLFIFL
YCIPLVFITYCYYFIVKTIFDHEKTLRDQAKKMNVTSLRSNADSNAASAEIKIAKVALCN
IALWAAMWTPYAAIVLKGLLGDQSTITPLVTILPALIAKSASICNPVVYAISHPKFRLAL
QEKYPW-FCI------------------------------
>EFX63132_LOPA10_LOPA_cladeII_6
------------------------------------------------------------
-------------------------------------------MFVVNLAFSDFCMMISQ
FPMFVHNSFNGGIWLFGPAACELYACLGSIFGATSICTMAVIAYDRYNVIVKGMAGTKMT
SKRAATLIACCWIYATGWSITPYFGFGRYIPEGILDSCSFDYLTRDEQTKAFGLCLFVFL
YCIPLAFITYCYYFIVKTIFDHEKTLRDQAKKMNVTSLRSNADSNAASAEIKIAKVALCN
IALWAAMWTPYAAIVLKGLLGDQSTITPLVTILPALIAKSASICNPVVYAISHPKFRLAL
QEKYPW-FCI------------------------------
>ARTHROPODA_Candidate_56980_117494086_4
KSR----SAM-NPTMA-SSFD-YKS--ADFQFGFAPGVRLVDMVPDDMKSMIHPHWNAFP
PVNPMWHYLLGVVFTVIGITGVCGNVLVLFLFSK---MKTPNNNFIVNLALSDLIVMLVR
VPLFVYNSFNGGVWHFGPAMCEYYAFLGSVSGMCSINSMTAIAFDRYNVIVRGMNGPRMT
NGKSFIIILFCWFYASFWSLMPFFGYSRYIPEGILDSCSFDYLSRDPTTVTFTLVFFLAA
YCAPLAIILYCYFYIVRTIFEHEATLREQAAKMNVASLRSNTDANTQSAEIRIAKVALMN
ISLWVCMWTPYATIVMQGAFGNQSTITPLVTIIPALCAKSAAVFNPIVFAISHPKYRLAL
QKTLPW-LCIH--EKEKQSA--GNGSTTS-G-ATIESNAN
>ARTHROPODA_Candidate_56997_117494087_4
KSR----SAM-NPTMA-SSFD-YKS--ADFQFGFAPGVRLVDMVPDDMKSMIHPHWNAFP
PVNPMWHYLLGVVFTVIGITGVCGNVLVLFLFSK---MKTPNNNFIVNLALSDLIVMLVR
VPLFVYNSFNGGVWHFGPAMCEYYAFLGSVSGMCSINSMTAIAFDRYNVIVRGMNGPRMT
NGKSFIIILFCWFYASFWSLMPFFGYSRYIPEGILDSCSFDYLSRDPTTVTFTLVFFLAA
YCAPLAIILYCYFYIVRTIFEHEATLREQAAKMNVASLRSNTDANTQSAEIRIAKVALMN
ISLWVCMWTPYATIVMQGAFGNQSTITPLVTIIPALCAKSAAVFNPIVFAISHPKYRLAL
QKTLPW-LCIH--EKEKQAA--GNGSTTT-G-ATIESNSN
>ARTHROPODA_Candidate_2778_5921240_0
SSRELPPTAM-NSTFS-GSFD-YRA--MTVEFGYPPGVRMVDMISDDMAAMIHPHWNAFP
PVNPMWHYVFGTVFTLLGITAFIGNSIVLYLFTKTKELRTPNNNFIVNLALSDLLMMTIE
CPPFVYNSFNGGVWHFGPFLCELYACLGGVFGMCSINSMTAIAFDRYNVIVRGMNGPRMT
HGKSMMLILFCWVYATFWNALPFFGWGKYIPEGILDSCSFDYLSRDQSTITFTLAIFLAA
YCAPLAIILYCYFYIVRTIFEHEATLREQAAKMNVTSLRSNADANTQSAEIRIAKVALMN
ISLWVCMWTPYATIVMQGAFGDQSSITPLVTTIPALCAKSAAVFNPIVFAISHPKYRLAL
QKTLPW-LCIH--EKEKQAA--GNGSTTT-G-ATIESNAN
>ARTHROPODA_Candidate_57007_117494088_3
SSRELPPTAM-NSTFS-GSFD-YRA--MTVEFGYPPGVRMVDMISDDMAAMIHPHWNAFP
PVNPMWHYVFGTVFTLLGITAFIGNSIVLYLFTKTKELRTPNNNFIVNLALSDLLMMTVE
CPPFVYNSFNGGVWHFGPFLCELYACLGGVFGMCSINSMTAIAFDRYNVIVRGMNGPRMT
HGKSMVLILFCWVYATFWNALPFFGWGKYIPEGILDSCSFDYLSRDQSTITFTLAIFLAA
YCTPLAIILYCYFYIVRTIFEHEATLREQAAKMNVTSLRSNADANTQSAEIRIAKVALMN
ISLWVCMWTPYATIVMQGAFGDQSNITPLVTIIPALCAKSAAVFNPIVFAISHPKYRLAL
QKTLPW-LCIH--EKEKQAA--GNGSTTT-G-ATIESNSN
>ARTHROPODA_Candidate_6100_13696153_1
-NR----SAM-NATFS--SFD-YRA--PQVEYSFPPGVKIVDFVFDDMREKVNPHWNAFP
PINPMWHYLFGTIFIFLACCSFAGNGLVLYLFSKTKDLKTPTNNLVVNLAFVDLVMMLTR
CPPFIYNAFNGGRWHFGPFMCELSAFSGGVLGMCNIYTMTAIAYDRYNVIVRGMNAPRLT
NGKSIAIIFVCWSCAIVWHLPPFFGWSKFELEGTLYHCSIDYFSRDSNTIIYATGLFIAA
YCTPLSIIVFCYFFIVRTIFEHEKTLREQAAKMNVASLRSNASANEQSAEMRIAKIALMN
VTLWVAMWTPYACLVMQGIYGDQSTITPLSTVIPALGTKLSSIWNPIVFAMSHPKYRLAL
QKTIPW-FCIN--EKEA-AP--SNTSTTT-G-ATIESNSN
>ARTHROPODA_Candidate_9380_23161028_3
-------------------EA-FSA--PKLDFGYPEGVSIVDVVPSNIRPLIHPHWTQFP
PVNPMWHYLLGVIYIILGSLSFFGNGMVMRLYMNNRSLKTPSNMLVFNLALSDFIMLLTN
FPFFAYNCFNGGVWNFSPFFCELYAFFGAITGFCSIWTLACISYDRYNVIVKGVSGKPLT
SRKATMMILFCWALAIAWSIPPFFGWGKYIPEGILDSCSFDYLSQDFNVRSYAITIYITD
FVVPLVIIVYSYFFIVQAIFSHENSMREQARKMNVSNLRSNQDANAQRAEVRIAKVAMTN
IALWLICWVPYSAVCLQGICFDSSSITPLVSMLPALLAKTSAVYNPIVYAINHPKFRLAI
QKDMPW-FCIH--EADKSDT--KSVASVE-T-TAKEVES-
>ARTHROPODA_Candidate_23812_34886802_5
GFKSSTMAAE-MIT-G--AEA-YSS--QSHSFGYAPGVTVMDLVSDEMKAMVHPHWNNFP
PVNPMWHYILGIIYIFLFIFAFTGNGLVLFLYSKESSLHTPSNILIVNLALSDFIMILSN
FPFFAYNCYH-QTWAFSPEYCGLYAALGAVTGVSSIWTLVFISYDRYNVIVNGVGGRPLT
KGTAMGMAAFTWVYATFWAIPPFFGWGAYMPEGILTTCTHDYLSRDFSTMTYAMAIFVFD
YCIPMMIVVFSYVFIVKAIVNHEAAMREQARKMKVDNLRSNQN-NAEAAELRIAKVALTN
VAIWIICWTPYAYITMQGLFFDASSVTALKSMLPALFAKSCSTYNPMVYAINHPKFRAAL
NKHASW-FCVH--EPQPV-A--DNS-STN-T-AAVEEKPA
>ARTHROPODA_Candidate_23817_34887598_3
SVGTIKMSLE-MVT-G--AQA-YGG--SSPSFGYPPDVTVMDLVPDHMRDMVHPHWNNFP
PANPMWHYVLGCLYCLLFFFAFTGNGLVLYLYSKESTLHTPSNMLIVNLALSDFIMICSN
FPFFIYNSFY-GTWMFSAKYCEIYAALGAVTGVCSIWTLVFISYDRYNVICNGVAGRPLT
KGSAIGMALFAWVYSAGWAIPPFIGWGKYIPEGILTTCTYDYLSRDFGTMTYAIAIFTFD
YCIPMMIVVFSYVFIVKAICNHEAAMREQAKKMKVDNLRSNANTSAESAELRIAKVALTN
VAIWIICWTPYAWITMQGLFFDASSVTALKSMLPALLAKSCSTYNPLVYAINHPKFRAAL
NKHVKW-FCVH--EPAAA-T--DDSKSTS-T-AAVEDQKA
>ARTHROPODA_Candidate_44834_87665002_3
-LNRMSYATE-ILG-E--AEA-Y----QQFSFGYPPGTTVVDLVSDHMRSMVHPHWENYP
PVNPMWHYVLGCIYICLFVMAFFGNGTVLYLYSKESSLHTPSNLLVVNLALSDFIMIITN
FPFFAYNCFNGGTWSFSQNYCAMYAALGAVTGLASIWMLVFISYDRYNVIVNGVGGTPLT
KGKAMGMALFSWGYAIGWAIPPFVGWGKYMPEGILTSCSYDYLTRDFSTRSYGIAIFVFD
YCIPMFIIVFSYVFIVKAIIDHEAAMKEQARKMKVDNLRSNQA-NAESAELRIAKVAMTN
VAIWICCWTPYAYVSVKGLFGDQSSITPLKTMLPALLAKSCSTYNPMVYAINHPKFRAAL
NKHMSW-FCVH--EPEPQSS--DDSKS-------------
>ARTHROPODA_Candidate_27784_43014015_5
KINRMSYATE-ILG-E--AEA-F----QQLSFGYPPGTTVADLVQDHMRSMVHPHWENYP
PVNPMWHIVLGCIYIFLFVLAFFGNGTVLYLYSKESSLHSPSNLLVVNLALSDFIMIITN
FPFFAYNCFNGGTWSFSQSYCSLYAALGAVTGLASIWMLVFISYDRYNVIVNGVGGTPLT
KGKAMAMALFSWGYALAWAIPPFVGWGKYMPEGILTSCSYDYLTRDFSTRSYGIAIFVFD
YCIPMFIIVFSYVFIVKAIIDHEAAMKEQARKMKVDNLRSNQA-NAESAELRIAKVAMTN
VAIWICCWTPYAYVSVKGLFGDQSSITPLKTMLPALLAKSCSTYNPMVYAINHPKFRAAL
NKHMSW-FCVH--EPEPKSI--DDSKSDT-T-VT-DEKPA
>ARTHROPODA_Candidate_29993_47971000_2
--NRMSYATE-ILG-E--AEA-L----QQFSFGYPPGTTVVDLVSDHMRSMVHPHWENYP
PVNPMWHYVLGCIYIFLFVLAFFGNGTVLYLYSKESSLHSPSNLLVVNLALSDFIMIITN
FPFFAYNCFNGGTWSFSQSYCSLYAALGAVTGLASIWMLVFISYDRYNVIVNGVGGTPLT
KGKAMAMALFSWGYALAWAIPPFVGWGKYMPEGILTSCSYDYLTRDFSTRSYGIAIFVFD
YCIPMFIIVFSYVFIVKAIIDHEAAMKEQARKMKVDNLRSNQA-NAESAELRIAKVAMTN
VAIWICCWTPYAYVSVKGLFGDQSSITPLKTMLPALLAKSCSTYNPMVYAINHPKFRAAL
NKHMSW-FCVH--EPEPQSI--DDSKSST-S-VS-DEKPV
>ARTHROPODA_Candidate_35978_60687461_2
KINRMSYATE-ILG-E--AEA-L----QQYSFGYPPGTTVVDLVPDHMRSMVHPHWESYP
PVNPMWHYVLGCLYICLFFLAFFGNGTVLYLYSKENSLQTPSNLLVVNLALSDFVMIITN
FPFFAYNCFNGGTWSFSQNYCALYAALGAVTGLTSIWMLVFISYDRYNVIVNGVGGTPLT
KGKAMGMALFSWGYAVAWAVPPFLGWGKYMPEGILTSCSFDYLTRDFNTRSYGIAIFVFD
YCIPMFIIVFSYVFIVKAIIDHEAAMKEQA------------------------------
------------------------------------------------------------
----------------------------------------
>ARTHROPODA_Candidate_34779_58866496_0
-------------------------------FGYPPGTTVVDLAPDHMRSMVHSHWENYP
PANPMWHYVLGCVYMFLFVLAIFGNGTVLYLYSKESTLHSPSNLLVVNLALSDFVMIISN
FPFFAYNCFNGGTWSFSQNYCALYAALGAVTGLTSIWMLVFISYDRYNVIVNGVGGTPLT
KGKAMGMALFSWGYAIGWAIPPFVGWGKYMPEGILTSCSFDYLTRDFNTRSYGIAIFVFD
YCIPMFIIVFSYVFIVKAIIDHEAAMKEQARKMKVDNLRSNQA-NAESAELRIAKVAMTN
VAIWICCWTPYAYVAVTGLFGDQSSITPLKTMLPALLAKSCSTYNPMVYAINHPKFRAAL
NKHMSW-FCVH--EPEPQSG--DDSKSNT-T-TSAEEKPA
>ARTHROPODA_Candidate_8746_22066164_4
NLQTVIMAAE-ILG-S-GAEA-Y----TEFSFGYPPGVTILDLVPDEIKASIHPHWHNFP
PVNPMWHYVMGVVYIFLFIAAISGNGLVLYLYTKESKLQTASNLLVVNMALSDFIMIVTN
FPFFTYNCFNGGVWSFSLKYCELYAALGSVTGICSIWTLVFISYDRYNVIVNGVGGSPLT
KGKASAMALFAWVYAIGWSIPPFFGWGKYIPEGILDSCSFDYLTRDFSTRSFGVAIFVFD
YCIPMFVIVLSYVFIVRAIIDHEAAMREQARKMKVDTLRSNVQ-SAESAELRIAKVAMTN
VAIWITCWTPYAAIAVQGLFMDQSSITPLKTILPALLAKSCSCYNPIVYAINHPKFRLAI
QKHVSW-FCVH--EKE---I--DDGQSTS-T-GT-DEKA-
>ARTHROPODA_Candidate_23929_34944095_1
---RISHS-----------------------------------LPTTVS-----------
-------------------LAAFG------------------------------------
--------------------CSVYAFFGGITGLCSIWTLVFISYDRYNVIVNGVGGTPLS
SGAAGLMAAFAWLYAIGWNIPPFFGWGKYIPEGILDSCSFDYLTRDFMTRSFGIAIFVFD
YIIPMFIVIFSYVFIVKAICQHEKAMREQAKKMNVESLRSGSG-NAESTELRIAKVAMTN
VAIWIICWTPYAYIVMQGLFMDQENITPLKTMLPALLAKSCSCYNPVVYAINHPKFRLAM
TRHVKW-FCIH--EAEPTTT--SDSKSTV-T-ATEGK---
>ARTHROPODA_Candidate_34788_58955535_2
DILRMAFSSE-MML-E--AEA-YRS--SDFNFGYPEGTSIVDLVPDEIKPVVHPHWANYP
PVNPMWHYVLGFIYILFGFLAVFGNGTVIYLFMKDKPLKTPSNFLVVNLAISDFVMIISN
FPFFTYNCFMGGVWNFSIGYCELYSALGSVTGLCSIWTLVFISYDRYNVIVNGVGGQPLT
KGKATMMALFAWMYAIGWSIPPFFGWGKYIPEGILDSCSFDYLTRDFSTRSFGIAIFVFD
FCIPMFVIVFSYVFIVKAICNHEKAMREQAKKMNVDNLRSNQA-NAESAELRIAKVAMTN
VAIWILCWTPYASVVLQGLFFDQSAITPLKTMLPALLAKSCSCYNPVVYAINHPKFRLAM
TRHMSW-F--------------------------------
>ARTHROPODA_Candidate_36043_60706126_0
---RMAFSSE-MML-E--AEA-YRS--SDFNFGYPEGTSIVDLVPDYIKPVVHPHWANYP
PVNPMWHYVLGFVYIIFGFLAVFGNGTVLYLFMKDKPLKTPSNFLVVNLALSDFVMIISN
FPFFTYNCFMGGVWNFSIGYCELYSALGAVTGLCSIWTLVFISYDRYNVIVNGVGGQPLT
KGKASLMALFAWSYAVGWSLPPFFGWGKYIPEGILDSCSFDYLTRDFSTRSFGIAIFVFS
FCIPMFVIVFSYVFIVKAICNHEKAMREQAKKMNVDNLRSNQA-NAESAELRIAKVAMTN
VAIWILCWTPYAAIVIQGLFLDQSSITPLKTMLPALLAKTCSCYNPVVYAINHPKFRLAM
TRHMSW-FCVH--ESEPPST--DDSKSTT-T-QAAEDKA-
>ARTHROPODA_Candidate_27879_43021437_2
--PRMAFSSE-MML-E--AEA-YQS--NNFNFGYPEGTSLVDLVPDHIKSVVHPHWANYP
PVNPMWHYVMGFVYILLGFLAVFGNGTVLYLFMKDKSLRTPSNFLVVNLALSDFVMITSN
FPFFTYNCFVDGVWNFSIFFCEVYAALGSVTGLCSIWSLVFISYDRYNVIVNGVAGQPLT
KGKALCFILFAWAYAIGWSIPPFFGWGKYIPEGILDSCSFDYLTRDFSTRSFGIAIFVFD
FCIPMFIIVFSYIFIVKAICNHEKAMREQAKKMNVDNLRSNQA-QAESAELRIAKVAMTN
VAIWILCWTPYASIVLQGLFLDQSPITPLKTMLPALLAKSCSCYNPVVYAINHPKFRLAM
TRHMSW-FCVH--EKEPAGT--DDSKSTA-T-QAENDKA-
>ARTHROPODA_Candidate_44732_87652587_4
--SIMSLLET-PLG-A--AEA-YSV--AQPNYGYASGVTLVDLVPDHFKHMVHPHWSAFP
PVNPMWHYVLGIVYIFLGFIAVFGNGLVVYLYMKEKNLKSPSNLLVVNLACSDFIMLLTN
FPVFTYNCFSGGYWMFSDTYCELYAALGAVTGLCSIWSLVFISYDRYNVIVNGVGGKPLS
SGKAMMMMLFCWGYAIGWSLPPFFGWGKYIPEGILTSCSFDYLTRDFNTRSYGIAIFVFD
YCIPMFIICFSYIFIVKAICDHEAAMKEQARKMKVDNLRSNAQ-SAESAELRIAKVAMTN
VALWILCWTPYATIAMQGLFMDQSSITPLATMLPALLAKSCSCYNPIVYAINHPKYRLAL
QKHVSW-FCVH--ENEIASG--DDSRSTE-T-T--NEKAA
>ARTHROPODA_Candidate_26655_41806307_3
YP---RMASVSNMS-G--AEA-YAA--PGASFGYPEGVKVTDMVPEHMRHLIHPHWDSFP
PVNPMWHYLLGVIYLILGAISIFGNGMVLLLFMKNKNLRTPANHLVANLAFSDMCMMLSQ
FPFFAYNCFNGGIWNFSPFFCELYACLGAITGLCSIWSLAFISYDRYNVIVKGVSAAPLT
TGKALAMMLFCWGYSIGWSIPPFLGWGKYIPEGILNSCSFDYLSMDFKLRSYGICIFIFD
YCIPLLVIVCAYIFIVQAIVAHEKAMREQAKKMNVTNLRSNTEANAQSAEMRIAKVAMTN
VALWLICWTPYASVVVQGLFFDQSALTPLVSMLPALLAKTASVYNPIVYAINHPKFRLAL
KKQMPG-FCIH--EEEEK-S--SDTKSTE-T-AKA-----
>ARTHROPODA_Candidate_27545_42759395_5
KPPQVKMAATLNVT-G--AMA-YGS--GGMSFGFPDGVSVTDMVPDHMKHMVHPHWAKFP
PVNPMWHYLLGIVYLFLGAISLFGNGMVILLFMKNKNLRSPANYLVANLAFSDMCMMISQ
FPFFAYNCFSGGVWMFSPFFCEIYACLGSIFGLCSIWSLVFVSYDRYNVIVNGVGGSPMT
SGKALIFMLFSWAYAVGWSIPPFFGWGKYIPEGILDSCSFDYLTRDWNLRSFGICIFVFD
YCVPLFVIVFAYMFIVKAIVAHEKAMREQAKKMNVSNLRSNAEANAQSAEVRIAKVAMTN
VALWLVCWTPYASVVVQGLFFNQDDITPIVSMLPALLAKSASVYNPIIYAINHPKFRLAL
MKQMPG-FCIH--EEDDK-A--SDTKSTE-T-AKA-----
>ARTHROPODA_Candidate_35293_59828718_3
---------------G--TMA-YGT--GGMSFGYPDGVSVSDMVPDHMKHMVHPHWDNFP
PVNPMWHYLLGVVYLFLGAISMFGNGMVILLFMKTKNLKTPANYLVANLAFSDMCMMLSQ
FPFFAYNCFSGGVWMFSPFFCELYACLGSVFGLCSIWSLVFISYDRYNVIVNGVGGAPMT
TGKALFFMLFSWAYAIGWSIPPFLGWGKYIPEGILDSCSFDYLTRDWNLRSFGICIFVFD
FCIPLFVIVFAYMFIVKAIVAHEKAMREQAKKMNVSNLRSNAEANAQSAEVRIAKVAMTN
VALWLICWTPYASVVVQGLFFNQAAITPIVSMLPALLAKSASVYNPIIYAINHPKFRLAL
TKQMPG-FCIH--EEEEK-S--SDTKSTE-T-AKA-----
>ARTHROPODA_Candidate_34371_57576907_1
-----KMDS--NVT-G--AMA-YGS--SDASFGFPAGMTVVDTVPDHIKHMIHPHWANYP
PVNPMWHILMGVVYLFLGFISVFGNGMTMLLFMKNQSLRTPANYLVINLAFSDFCMLCSQ
FPFFAWNCFNGGVWTFSPFFCEIYACMGSITGLCSLWTLAFISFDRYNVIVNGVSGNPLT
SGKALASIAFCWIYAIGWSIPPFFGWGRYIPEGILDSCSFDYLTRDFNLRTFGIAIFVFD
FCIPASIIIFAYVLIVKAIIAHESAMRAQAKKMNVTNLRSNADANAQTAEVRIAKVALTN
VSLWMICWVPYASVVVQGLFFDQSKITPLV------------------------------
----------------------------------------
>ARTHROPODA_Candidate_46608_93514092_2
QLKKPKMES--NVT-G--AMA-YGS--SEATFGFPAGMTVVDTVPDHIKHMIHPHWANYP
PVNPMWHILMGVVYLFLGFISVFGNGMTMLLFMKNQNLRTPANYLVVNLAFSDFCMLCSQ
FPFFAWNCFNGGVWTFSPFFCEIYACMGSITGLCSLWTLAFISFDRYNVIVNGVSGNPLT
SGKALMSIAFCWIYAIGWSIPPFFGWGRYIPEGILDSCSFDYLTRDFNLRTFGIAIFVFD
FCVPASIIIFAYVLIVKAIIAHESAMRAQAKKMNVTNLRSNADANAQTAEVRIAKVALTN
VSLWMICWVPYASVVVQGLFFDQSKITPLVSMLPALLAKTASCYNPIIYAINHPKFRIAL
KKQMPG-FCIH--EEEGK-T--DDSKSTA-T-QGEK----
>ARTHROPODA_Candidate_4294_12102640_3
QLKKQKMDS--NVT-G--AMA-YGS--SEATFGYPAGMTVVDTVPDHIKHMIHPHWASFP
PVNPMWHILLGVIYLFLGFISVFGNGMTMLLFMKNQNLRTPANYLVVNLAFSDFCMLCSQ
FPFFAYNCFNGGVWTFSPFFCELYACLGSITGLCSLWTLAFISFDRYNVIVNGVSGNPLT
SGKALLSIAFCWLYAIGWSIPPFFGWGRYIPEGILDSCSFDYLTRDFNLRTFGIAIFVFD
FCIPASVIIFAYVLIVKAIIAHESAMRAQAKKMNVTNLRSNADANAQTAEVRIAKVALTN
VSLWMICWVPYASVVVQGLFFDQSKITPLVSMLPALLAKTASCYNPIIYAINHPKFRVAL
KKQMPG-FCIH--EEEGK-T--DDSKSTA-T-QGEKD---
>ARTHROPODA_Candidate_45549_90971256_2
------------------------------------------------------------
------------------------------------------------------------
----------GGVWTFSPFFCEMYACLGSITGLCSLWSLVFISFDRYNVIVNGVGGTPLT
SGKAMLSIAFCWSYAIGWSIPPFFGWGRYIPEGILDSCSFDYLTRDFNLRTFGIAIFVFD
FCIPASVIIFAYVLIVKAIIAHESAMRAQAKKMNVTNLRSNADANAQTAEVRIAKVALTN
VSLWMICWVPYASVVVQGLFFDQSKITPLVSMLPALLAKSASCYNPIIYAINHPKFRVAL
KKQMPG-FCIH--EEEGK-T--DDSKSTA-T-QGEKD---
>ARTHROPODA_Candidate_25754_39899773_0
----LKMER--NLT-G--AMA-YGS--SDASFGFPAGMTVVDTVPEHIKHLIHPHWANYP
PVNPMWHILLGVIYLFLGGISMFGNGMVMLLFLKNQNLRTPANYLVVNLAFSDCCMMLSQ
FPFFAWNCFNGGVWDFSPFMCELYACLGSITGLCSLWTLAFISFDRYNVIVNGVSGTPLT
SGRAMMMLAFCWTYAIGWSIPPFFGWGRYIPEGILDSCSFDYLTRDFNLRTFGIAIFVFD
FCIPATTIMFSYVFIVKAIIAHESAMRAQAKKMNVTNLRSNADANAQSAEVRIAKVALTN
VSLWMICWVPYASVVVQGLFFDQSKITPLVSMLPALLAKTASCYNPITYAINHPKFRLAL
KKQMPG-FCIH--EEEAK-T--DDSKSTA-T-QGEKE---
>ARTHROPODA_Candidate_34357_57572220_0
--KTQTMES--NVT-G--AMA-YGS--SDATFGFPAGMTVVDTVPDHIKHLIHPHWANYP
PVNPMWHILLGVIYIFLGCISMFGNGMVMLLFMKNQNLRTPANYLVVNLAFSDFCMLLSQ
FPFFAWNCFNGGVWTFSPFMCELYACLGSITGLCSLWTLAFISFDRYNVIVNGVSGTPLT
PGRAMMMLAFCWTYAIGWSIPPFFGWGRYIPEGILDSCSFDYLTRDFNLRTFGIAIFVFD
FCIPATTIVFAYVFIVKAIVAHESAMRAQAKKMNVSNLRSNADAQAQSAEVRIAKVALTN
VSLWMICWVPYASVVVQGLFFDQSKITPLVSMLPALLAKTASCYNPIIYAINHPKFRVAL
KKQMPG-FCIH--EEEGK-T--DDSKSTA-T-QGEKD---
>ARTHROPODA_Candidate_36037_60694883_1
--KTQTMES--NVT-G--AMA-YGS--SDASFGFPAGMTVVDTVPDHIKHLIHPHWANYP
PVNPMWHVLLGVIYIFLGCISMFGNGMVMLLFLKNQNLRTPANYLVVNLAFSDFCMLLSQ
FPFFAWNCFNGGVWTFSPFMCELYACLGSITGLCSLWTLAFISFDRYNVIVNGVSGTPLT
SGRAMMMLAFCWMYAIGWSIPPFFGWGRYIPEGILDSCSFDYLTRDFNLRTFGIAIFVFD
FCIPATTILFAYVFIVKAIVAHESAMRAQAKKMNVTNLRSNADANAQSAEVRIAKVAITN
VSLWMICWVPYASVVVQGLFFDQSKITPLVSMLPALLAKTASCYNPITYAINHPKFRLAL
KKQMPG-FCIH--EEEGK-T--DDSKSTA-T-AAEKD---
>ARTHROPODA_Candidate_38629_66993798_4
---TTTMAS--NVT-G--AMA-YGA--SDASFGYPAGMTVVDTVPDHIKHLIHPHWANYP
PVNPMWHILLGVIYIFLGFISIFGNGMVMLLFMKTQNLRTPANYLIVNLAFSDFCMMLSQ
FPFFAWNCFNGGVWTFSPFMCELYACLGSITGLCSLWTLAFISFDRYNVIVNGMNGTPLT
PGRAMMMILFCWAYAIGWSIPPFFGWGRYLPEGILDSCSFDYLTRDFNLRTFGIAIFVFD
FCIPASIIIFAYVLIVKAIVAHESSMRAQAKKMNVSNLRSNADAQAQSAEVRIAKVALTN
VSLWMICWVPYASVVVQGLFFDQTKITPLVSMLPALLAKSASCYNPITYAINHPKFRLAL
KKQMPG-FCIH--EEEGK-T--DDSKSTV-T-QGEKD---
>ARTHROPODA_Candidate_27566_42765978_0
RKKKHKMAS--NMT-G--AMA-YGS--SSATFGYPDGMTVVDTVPDHIKHMIHPHWANFP
PVNPMWHILLGVIYLFLGAMSMFGNGMVLLLFMKNANLRTPANFLVANLAFSDVCMMLSQ
FPFFAWNCFNGGVWTFSPFMCELYACLGSITGLCSLWTLSFISFDRYNVIVNGVSGTPLT
KGRAMAYIMFCWTYALGWSIPPFFGWGRFIPEGILDSCSFDYLTRDFNLRTFGIAIFVFD
FCIPTSTILFSYVFIVKAIIAHESAMRAQAKKMNVTNLRSNADANAQTAEVRIAKVAVTN
VSLWMVCWVPYASVVVQGLFFDQSKITPLVSMLPALLAKTASCYNPIVYAINHPKFRLAL
KKQMPG-FCIH--EAEEK-T--DDSKSTA-T-QGEKD---
>ARTHROPODA_Candidate_26858_41819595_4
QIQTLTMDAI-NMT-G--AQA-YGQ---PATFGFPDGMTVVDTVPDHIKHMIHPHWASFP
PVNPMWHILLGVIYLFLGAISIFGNGMVLLLFVKNQSLRTPANYLVANLAFSDVCMMLSQ
FPFFAWNCFNGGVWDFSPFFCELYACLGAITGLCSLWTLAFISFDRYNVIVNGVSGTPLT
MGRASIMILFCWLYAVGWSLPPFFGWGRYIPEGILDSCSFDYLTRDFNLRTYGMAIFTFD
FCIPASTIVFAYVFIVKAIVAHESAMRAQAKKMNVTNLRSNADANAQSAEVRIAKVAMTN
VALWFTCWVPYASVVVQGLFFDQSKITPLVSMLPALLAKTASCYNPIVYAINHPKFRLAL
KKQMPG-FCIH--EAEDK-T--DDSKSTA-T-QGEKDAS-
>ARTHROPODA_Candidate_27434_42755233_1
-KETLTMDAFSNMT-G--AQA-YSS--GPATFGFPDGMTVVDTVPEHIKHMIHPHWAKFP
PVNPMWHILLGVIYLFLGAISMFGNGMVMLLFMKNQSLRTPANYLVVNLAFSDVCMMLSQ
FPFFAWNCFNGGVWTFSPFMCELYACLGSITGLCSLWTLAFISFDRYNVIVNGVSGTPLT
MGRAGIMILFCWTYAVGWSIPPFFGWGRYIPEGILDSCSFDYLTRDFNLRTFGIAIFTFD
FCIPASTIVFAYIFIVKAIVAHESAMRAQAKKMNVTNLRSNADANAQSAEVRIAKVAMTN
VALWLTCWVPYASVVVQGLFFDQSKITPLVSMLPALLAKTASCYNPIVYAINHPKFRLAL
KKQMPG-FCIH--EAEDK-T--DDSKSTA-T-QGEKDAS-
>ARTHROPODA_Candidate_48331_98408046_4
-FQLKKMAS--NIT-G--ALA-YGS--AGATFGFPEGMTVVDTVPEHIKHLIHPHWANFP
PVNPMWHILLGVIYLILGAISIFGNGMVLLLFMKTPNLRTPANYLVANLAFSDMCMMLSQ
FPMFMWNCFNGGVWLFSVFACELYACTGAITGLCSLWTLAFISFDRYNVIVNGVSGTPLT
KGRAICYLAFCWAYAVGWSLPPFFGWGRYIPEGILDSCSFDYLTRDFNLRTYGMAIFTFD
FCIPASTIVFAYVFIVKAIIAHESAMRAQAKKMNVTNLRSNAEANAQSAEVRIAKVAMTN
VALWMVCWVPYASVVVQGLFGNQATITPLVSILPALLAKTASVYNPVIYAINHPKFRLAL
KKQMPG-FCIH--EAEEK-T--DDSKSTA-T-QGEKD---
>ARTHROPODA_Candidate_53437_106218097_0
------------------------------------------------------------
----------------------------------------PA-YPVANLAFSDMCMMLSQ
FPMFMWNCFNGGVWTFSAFACELYACTGAITGLCSLWTLAFISFDRYNVIVNGVSGTPLT
KGRAMLYLLFCWAYAIGWSLPPFFGWGRYIPEGILDSCSFDYLTRDFNLRTYGMAIFTFD
FCIPASTIIFAYVFIVKAIVAHESAMRAQAKKMNVTNLRSNAEANAQSAEVRIAKVAMTN
VALWMVCWTPYASVVVQGLFGNQDTITPLVSILPALLAKTASVYNPVIYAINHPKFRLAL
KKQMPG-FCIH--EAEEK-T--DDSKSTA-T-QGEKDSA-
>ARTHROPODA_Candidate_46058_91611202_2
-FQLNKMAS--NMT-G--ALA-YGS--SGATFGFPDGMTVVDTVPDHIKHLVHPHWANFP
PVNPMWHILLGVIYLFLGAISIFGNGMVMLLFMKTPNLRTPANYLVVNLAFSDLCMMLSQ
FPMFAWNCFNGGVWLFSAFACELYACTGAITGLCSLWTLAFISFDRYNVIVNGVSGTPLT
KGRAICYLLFCWCYSIGWSLPPFFGWGRYIPEGILDSCSFDYLTRDFNLRTYGMAIFTFD
FVIPTSTVIFAYVFIVKAIVAHESAMRAQAKKMNVTNLRSNADANAQSAEVRIAKVALTN
VALWMVCWVPYASVVVQGLFGDQSTITPLVSILPALLAKTASCYNPIIYAINHPKFRLAL
KKQMPG-FCIH--EEEAK-T--DDSKSTA-T-QGEKD---
>ARTHROPODA_Candidate_8901_22121734_3
-FQLSKMES--NMT-G--AQA-YGS--GGATFGFPAGMTVVDTVPDHIKHLVHPHWANYP
PVNPMWHMLLGTIYIFLGAISLFGNGMVMLLFFKTPNLRTPANYLVVNLAFSDLCMMMSQ
FPMFTWNCFNGGVWLFSAFACELYACLGAITGLCSLWTLAFISFDRYNVIVNGVSGTPLT
KGRAMFYLLFCWCYAIGWSLPPFFGWGRYIPEGILDSCSFDYLTRDFNLRTYGMAIFTFD
FCIPTFTVIAAYVFIVKAIIAHESAMRAQAQKMNVTNLRSNADANAQSAEVRIAKVALTN
VALWMVCWVPYASVVVQGLFGDQSKITPLVSMLPALLAKTASCYNPIIYAINH-------
----------------------------------------
>ARTHROPODA_Candidate_36074_60744358_3
-----ITAAM-NFTDS-GALA-Y----GGGEFGYPSGMSIVDLVPDHIKHMVHPHWTKFP
PVNPMWHYLIGVVYLILGFFSFTGNGLVMYLYLTHKNLRTPANMLVFNLTFSDWWMMLSQ
FPWFAWNCFNGGVWYFSAFACELYALLGAVTGLCSLWTLVFVSFDRYNVIVNGMQGTPLS
SGGAMARIAFSWAYGTAMAVPPLFGWGKYIPEGILDSCSFDYLSRDFMIRTHGMALLTFN
FMIPVSIIAMAYIMIVKAVCAHESAMREQAKKMNVKDLRGNKDANAMSAEVRIAKVALTN
VSLWLICWTPYASIVFTGVFLDQSSITPLTSMLPALVAKTASGYNPVVYAINHPRFRAAM
MKSFPG-FCIH--EKEEQSN--AD---TT-A-ETKTNA--
>ARTHROPODA_Candidate_51762_103788018_3
-NLVIITAAM-NFTDS-GALA-Y----GGGEFGYPSGMSIVDLVPDHIKHMVHPHWNKFP
PVNPMWHYLIGVVYLILGFFSFTGNGLVMYLYLTHKNLRTPANMLVFNLTFSDWWMMLSQ
FPWFAWNCFNGGVWYFSAFACELYALLGAITGLCSLWTLVFVSFDRYNVIVNGMQGTPLS
SGGALARIAFAWLYATAMAVPPLFGWGKYIPEGILDSCSFDYLSRDFMIRTHGMALLTFN
FMIPVSIIAMAYIMIVKAVCAHESAMREQAKKMNVKDLRGNKDANAMSAEVRIAKVALTN
VSLWLICWVPYASIVFTGVFLDQSSITPLTSMLPALVAKTASGYNPVVYAINHPRFRAAM
MKSFPG-FCIH--ETQGEST--ADNATTQ-A-EEKTTA--
>ARTHROPODA_Candidate_51148_103683090_3
------------------------------------------------------------
-------------YLILGFFSFTGNGLVMYLYMNHKNLRTPANMLVFNLTFSDLCMMLSQ
FPWFAWNCFNGGVWTFSAFACEMYALLGAITGLCSLWTLVFVSFDRYNVIVNGMQGTPLS
SGGAMARIAFSWLYATAMSLPPLFGWGKYIPEGILDSCSFDYLTRDFMIRTHGMALLCFD
FMIPVFIIAMAYIMIVKAVCAHESAMREQAKKMNVKDLRGNKDANAMSAEVRIAKVALTN
VSLWLVCWTPYASIVFTGVFLDQSSITPLTSMLPALVAKSASGYNPVVYAINHPRFRLAM
TKSFPG-FCIH--ERDDQSG--AE--STN-A-ETKTTA--
>ARTHROPODA_Candidate_51157_103683091_5
-------------------------------LWYPSGMSIVDLVPDHIKHMVHPHWSKFP
PVNPMWHYLIGVIYLILGFFSFTGNGLVMYLYMNHKNLRTPANMLVFNLTLSDWCMMMSQ
FPWFAWNCFNGGVWTFSAFACELYALLGAITGLCSLWTLVFVSFDRYNVIVNGMQGTPLS
SGGALARIAFSWGYGTAMAVPPLFGWGKYIPEGILDSCSFDYLSRDFMIRTHGMALLTFN
FMIPVSIIAMAYIMIVKAVCAHESAMREQAKKMNVKDLRGNKDANAMSAEVRIAKVALTN
VSLWLICWTPYASIVFTGVFLDQSSITPLTSMLPALVAKSASGYNPVVYAINHPRFRLAM
TKSFPG-FCIH--ERDDQSG--AE--STN-A-ETKTTA--
>ARTHROPODA_Candidate_53574_106240707_3
FHLNIITTAM-NFTDS-GALA-YG---GGGEFGFPSGMSIVDTVPDHIKHLVHPHWNNYP
PVNPMWHYLIGVVYIILGFFSFFGNGLVMYLYIHHKNLKTPANMLVINLTFSDWCMMLSQ
FPWYAWNCFNGGVWTFSVFGCEMYALTGAITGLCSLWTLVFISFDRYNVIVNGMQGTPLS
SSGAMARIAFAWTYATAMAVPPLFGWGKYIPEGILDSCSFDYLTRDFMIRTHGMALLTFN
FMIPVSIIAGAYIMIVKAVWAHESAMREQAKKMNVKA-----------------------
------------------------------------------------------------
----------------------------------------
>ARTHROPODA_Candidate_43186_81248817_3
--SHIILTAM-NFT-A-EAEA-YS---SDAGYGYPSGMSIVDLVPEHMKHLVHPHWNQFP
PVNPMWHYLLGVIYIILGIFSFLGNGLVMKLYLSHKNLRTPANMLIFNLTFSDFNMMLSQ
FPWFAWNCFNGGVWVFSPFACELYAFTGAITGLTSLWTLAFISFDRYNVIVNGMQGTPLS
NGGAMARIAFCWGYASVMAIPPFFGWGRYIPEGILDSCSFDYLTRDFMIRSHGMALLTFN
FMIPVSIITMAYVMIVRAIWAHEAAMREQAKKMNVKDLRGNKDNAAMSAEVRIAKVAITN
VTLWLLCWVPYAWIVAQGVFLDQSKITPLASMLPALICKTASGYNPVVYAINHPKFRLAM
QQSYPG-FCIH--EKDGEST--ADNSTTA-E-AEKTTA--
>ARTHROPODA_Candidate_36093_60816217_3
--YIVILTAM-NFT-A-DAEA-YS---SGDGYGYPSGMSIVDLVPEHIKHMVHPHWKQFP
PVNPMWHYLLGFIYIILGIFSFLGNGLVMKLYLSHKNLRTPANMLIFNLTFSDFNMMLSQ
FPWFAWNCFHGGVWVFSPFACELYAFTGAITGLCSLWTLAFISFDRYNVIVNGMQGVPLS
NGGAMARIAFCWGYAAVMATPPFFGWGRYIPEGILDSCSFDYLTRDFMIRSHGMALLTFN
FMIPVSIITMAYVMIVKAIWAHEAAMREQARKMNVKDLRGNKDNQAMSAEVRIAKVAITN
VTLWLLCWCPYAWIVAQGVFLDQSKITPLASMLPALICKTASGYNPVVYAINHPKFRAAM
TQSYPG-FCIH--ERDGESA--AD-SSTN-A-ETKTTA--
>ARTHROPODA_Candidate_45881_91561601_1
------------------------------------------------------------
------------------------------------------------------------
-------CFNGGVWVFSPFACELYAFTGAITGLCSLWTLAFISFDRYNVIVNGMQGVPLS
NGGAMARIAFCWGYAAVMATPPFFGWGRYIPEGILDSCSFDYLTRDFMIRSHGMALLTFN
FMIPVSIITMAYVMIVKAIWAHEAAMREQARKMNVKDLRGNKDNQAMSAEVRIAKVAITN
VTLWLLCWCPYAWIVAQGVFLDQSKITPLASMLPALICKTASGYNPVVYAINHPKFRAAM
TQSYPG-FCIH--ERDGESA--AD-SSTN-A-ETKTTA--
>ARTHROPODA_Candidate_31121_49562926_3
--YIVTLTAM-NFT-A-EAEA-YS---SEGGYGYPSGMSIVDLVPEHIKHMVHPHWNQFP
PVNPMWHYLLGVIYIILGIFSFLGNGLVMKLYLGHKNLRTPANMLIFNLTFSDFNMMLSQ
FPWFAWNCFNGGVWVFSPFACELYSFTGAITGLCSLWTLAFISFDRYNVIVNGMQATPLS
NGGAMARIAFCWGYALMMATPPFFGWGRYIPEGILDSCSFDYLTRDFMIRSHGMALLTFN
FMIPVSIITMAYVMIVKAIWAHEAAMREQARKMNVKDLRGNKDNAAMSAEVRIAKVAITN
VTLWLLCWCPYAWIVFQGVFLDQSKITPIASMLPALICKTASGYNPVVYAINHPKFRAAM
TQSYPG-FCIH--ESSGESA--AD-SSTN-A-ETKTTA--
>ARTHROPODA_Candidate_31164_49562927_5
-------------------------------------LSV--------------------
-------------------------------------------MLIFNLTFSDFNMMLSQ
FPWFAWNCFNGGVWVFSPFACELYSFTGAITGLCSLWTLAFISFDRYNVIVNGMQATPLS
NGGAMARIAFCWGYALMMATPPFFGWGRYIPEGILDSCSFDYLTRDFMIRSHGMALLTFN
FMIPVSIITMAYVMIVKAIWAHEAAMREQARKMNVKDLRGNKDNAAMSAEVRIAKVAITN
VTLWLLCWCPYAWIVFQGVFLDQSKITPIASMLPALICKTASGYNPVVYAINHPKFRAAM
TQSYPG-FCIH--ESSGESA--AD-SSTN-A-ETKTTA--
>ARTHROPODA_Candidate_36098_60816218_3
VFDRVILTAM-NFT-A-EAEA-YS---SGDGYGYPSGMSIVDLVPEHIKHMVHPHWNQFP
PVNPMWHYLLGVIYIILGIFSFLGNGLVMKLYLGHKNLRTPANMLIFNLTFSDFNMMLSQ
FPWFAWNCFHGGVWVFSPFACELYAFTGAITGLCSLWTLAFISFDRYNVIVNGMQGTPLS
NGGAMARIAFCWGYASVMAIPPFFGWGRYIPEGILDSCSFDYLTRDFMIRSHGMALLTFN
FMIPVSIITMAYVMIVRAIWAHESAMREQAKKMNVKDLRGNKDNQAMSAEVRIAKVAITN
VTLWLLCWLPYAWIVAQGVFLDQSKITPLASMLPALICKTASGYNPVVYAINHPKFRMAM
TKSYPG-FCIH--ERDGEST--ADNSTTN-A-ETKTTA--
>ARTHROPODA_Candidate_36087_60816216_3
VFDRVILTAM-NFT-A-EAEA-YS---SGDGYGYPSGMSIVDLVPEHIKHMVHPHWNQFP
PVNPMWHYLLGVIYIILGIFSFLGNGLVMKLYLGHKNLRTPANMLIFNLTFSDFNMMLSQ
FPWFAWNCFHGGVWVFSPFACELYAFTGAITGLCSLWTLAFISFDRYNVIVNGMQGVPLS
NGGAMARIAFCWGYAAVMATPPFFGWGRYIPEGILDSCSFDYLTRDFMIRSHGMALLTFN
FMIPVSIIIMAYVLIVKAIWAHEAAMREQAKKMNVKDLRGNKDNQAMSAEVRIAKVAITN
VTLWLVCWVPYAWIVAQGVYFDQSKITPLASMLPGLICKTASGFNPVVYAINHPKFRLAM
QKSYPG-FCIN--ERD--NA--ADNASST-T-EAKAAA--
>ARTHROPODA_Candidate_1778_4895630_3
--NLITVTAM-NFT-A-EAEA-YS---GGQ-YGYPSGVSIVDMVPEHIKHMVHPHWAQFP
PVNPMWHYLLGVVYIILGVFSFLGNGLVMYLYMTNKNLRTPANMLIFNLTFSDFNMMISQ
FPWFAWNCFNGGVWVFSPFACELYAFTGAITGLTSLWTLAFISFDRYNVIVNGMQGTPLS
SSGAMARIAFCWIYASVMAVPPFFGWGKYIPEGILDSCSFDYLTRDFLIRSHGMALITFN
FMIPVFIIAMAYIMIVKAIWAHEAAMRAQAAKMNIKDLRGNQDSNAMSAEVRIAKVAITN
VTLWLICWLPYAWIVIQGVFLDQSAITPLASMLPALICKTASGYNPCVYAINHPKFRKAM
TERFPG-FCIH--ERDAPSA--AGGSTTE-E-KA------
>ARTHROPODA_Candidate_54530_108007450_5
--NLVTVTAM-NFT-A-EAEA-YS---GGQ-FGYPSGVSIVDMVPEHIKHMVHPHWAQFP
PVNPMWHYLLGIVYIILGVFSFLGNGLVMYLYMNNKNLRTPANMLIFNLTFSDFNMMISQ
FPWFAWNCFNGGVWVFSPFACELYAFTGAITGLTSLWTLVFISFDRYNVIVNGMQGTPLS
SSGAMARIAFCWLYASMMAIPPFFGWGKYIPEGILDSCSFDYLTRDFLIRSHGMALITFN
FIVPVSIIAMAYIMIVKAIWAHEAAMREQAKKMNIKDLRGNQDSNAMSAEVRIAKVAITN
VTL---------------------------------------------------------
----------------------------------------
>ARTHROPODA_Candidate_3169_7514611_0
------------------AE-----------YGYPAGMSLVDLVPDHMKHMVHPHWKQFP
PVNPMWHYLLGVIYIVLGFFSFIGNGLVMYLYLHHKNLRTPANMLIFNLTFSDFCMMLSH
FPWFAYNCFNGGVWSFSPFACELYAFTGAITGLTSLWTLAFISFDRYNVIVNGMQATPLS
SGGAMARLAFCWGYATMMAVPPFFGWGRYITEGILDSCSFDYLTRDFMIRTHGMALFVFN
FCIPVSIISMAYVMIVKAVWAHESAMKAQAAKMNVKDLRGNKEGQQMSAEVRIAKVALTN
VTLWL-------------------------------------------------------
----------------------------------------
>ARTHROPODA_Candidate_30706_48742321_1
QCHRVIITAM-NYT-T-GASA-YG---GGVEFGYPAGMTVVDLVPEHMKHMIHPHWSKFP
PINPMWHYVLGLIYIILGFFSFTGNGLVMYLYLTTKNLRTPANMLVFNLTFSDFCMMLSQ
FPWFAWNCFSGGMWVFSAFACELYAFTGAITGLCSLWTLAFISFDRYNVIVNGMQGTPLS
SGGAMARIAFCWGYATMMAVPPFFGWGKYIPEGILDSCSFDYLTRDFMIRSHGMALIVFN
FIIPVFIIAGAYIMIVKAIWAHEAAMRAQAAKMNVKDLRGNKDANEMSAEVKIAKVAITN
VTLWLVCWTPYAWVVAQGVFLDQSAITPMASMLPALIAKSASGYNPVVYAINHPRFRKAM
TEKFPG-FCIH--ERDPPSA--AASSTTE-E-KA------
>ARTHROPODA_Candidate_43488_81336015_1
-----FNTKM-NFT-E-GASA-YT---GGYNMGYPAGVTIVDMVPDHIKHMVHPHWNNFP
PVNPMWHYLLGVVYIVLGFFSFTGNGMVMYLFFKHANLRTPANKLIFNLTFSDFCMMISQ
FPWFAYNCFNGGVWSFSPFACELYAYTGAITGLCSLWTLVFISFDRYNIIVNGMQATPLS
SAGALARIAFCWIYANLMAIGPFLGWGKYIPEGILDSCSFDYLTRDFMIRTHGMAMICFC
FMVPVLIIAAAYVMIVKAVWAHESAMRAQAAKMNVKDLRGNKENQQMSAEVRIAKVALTN
VTLWLVCWVPYAYIVIQGVFFDQRGITPIASMLPALICKTASGYNPIVYAINHPRFRLAM
TKSFPG-FCIH--EK-------------------------
>ARTHROPODA_Candidate_50092_102245504_2
-------------------------------MGYPAGVTIVDMVPDHIKHMVHPHWNNYP
PVNPMWHYLLGVVYIILGFFSFWGNGLVMYLFFKHANLRTPANKLIFNLTFSDFCMMISQ
FPWFAYNCFNGGVWSFSPFACELYAYTGAITGLCSLWTLVFISFDRYNIIVNGMQATPLS
SGGAMARIAFCWIYANLMAIGPFLGWGKYIPEGILDSCSFDYLTRDFMIRTHGMAMICFC
FIVPVLIIAAAYVMIVKAVWAHESAMRAQAAKMNVKDLRGNKENQQMSAEVRIAKVALTN
VTLWLVCWVPYAYIVIQGVFFDQRGITPIASMLPALICKTASGYNPIVYAINHPRFRLAM
TKSFPG-FCIH--EKDTESS--ADNTTTG-E-KA------
>ARTHROPODA_Candidate_27045_42078277_0
------------------AQA-Y----GGSDFGYPSGMSIVELVPAHMKHMVHPHWNNYP
PVNPMWHYLLGVIYCFLGFFSFFGNGLVMYLYMSHKNLQTPANLLVINLAFSDFCMLMSQ
FPFFAWNCFNGGIWTFSPFFCELYAFFGAITGLCSLWLLVFISFDRYNVIVNGMQGTPLT
SGGAMARALFCWLYGAAMAVPPFFGWGKYIPEGILDSCSFDYLSRDFMIRTHGMALIVFD
FFIPVSIIFGAYIMIVKAVCNHESAMREQARKMNVKDLRGNKDAQAMSAEVRIAKVAITN
VTLWLVCWTPYFWVTFQGVFLDQTSITPLATMLPALIAKSASGYNPVVYAINHPRFRLAM
TKSFPG-FCIH--EKDDATS--GG-ASGD-A-ETKTNA--
>ARTHROPODA_Candidate_8668_21517808_4
-----EITDM-NLT-G-EAQA-Y----GGSDFGYPSGMSIVDTVPDHMKHMIHPHWNNYP
PVNPMWHYLLGVIYCFLGFFSFFGNGLVMYLYLTHKNLQTPANLLVINLAFSDFCMLMSQ
FPFFAWNCFHGGVWQFSAFFCELYAFFGAITGLTSLWLLAFISFDRYNVIVNGMQGQPLT
SGGAMARALFCWLYGAALAVPPLVGWGKYIPEGILDSCSFDYLTKDFMIRTHGIALIVFD
YFIPVAIIFGAYVMIVKAVCNHESAMREQAKKMNVKDLRGNKDAQAMSAEVRIAKVAITN
VTLWLVCWTPYFWVTFQGVFLDQSSITPLATMLPALIAKSASGYNPVVYAINHPRFRLAM
TKSFPG-FCIH--EKDDATS--GG-ASGD-A-ETKTNA--
>ARTHROPODA_Candidate_30805_48769832_3
--------------------------------------------PEHMKHLVHDHWKQFP
PVNPMWHYLLGVIYIIIGVFSFLGNGTVLYLYLTHKKLQTPANLLIFNLTFSDFNMMLSQ
FPWFAWNCFNGGAWVFSPFACELYAFAGCITGLCSLWSLVFISFDRYNVIVNGMQGTPLT
KGGAMARIAWCWGYGCMMGIGPFFGWGKYNLEGILDSCSFDFLTRDFMIRSHGMALLTFN
FLIPVSIIAGAYIMIVKAICDHEAAMRAQAAKMNVKDLRGNADADAMSAEVRVAKVAITN
VTLWLVCWLPYVWIIINGVFLDQSVITPLSCILPSLILKTASGYNPVVYAINHPRFRLAM
TESFPG-FCIN--EKEFVPD--NKS-T-------------
>ARTHROPODA_Candidate_1793_4906132_1
--HLVIITAM-NFT-T-GAEA-YG---GDATFGYPAGMSQLDLVPEHMKHLVHQHWAQFP
PVNPMWHYLLGVIYIILGFFSFAGNGCVMYLYMTHKNLQTPPNLLIFNLTFSDFNMMLSQ
FPWFAWNCFNGGAWVFSAFACELYAFGGAITGLCSLWSLVFISFDRYNVIVNGMQGTPLT
KGGALARCAWCWGYGCMMGIGPFFGWGKYNLEGILDSCSFDFLTRDFMIRSHGMALLTFN
FMIPVSIITGAYVMIVKAIINHEAAMRAQAAKMNVKDLRGNADAQAMSAEVRVAKVAITN
VTLWLICWLPYVWIIINGVYLDQSVITPLSCILPSLILKTASGYNPVVYAINHPRFRLAM
AESFPG-FCIN--EKEFVPD--NKS-TTE-E-KA------
>ARTHROPODA_Candidate_1787_4906131_0
------------------------------TFGYPAGMSQFDLVPEHMKHLVHDHWKQFP
PVNPMWHYLLGVIYIIIGIFSFLGNGCVLYLYLTHKKLQTPPNLLIFNLTFSDFNMMLSQ
FPWFAWNCFNGGAWVFSAFACELYAFGGAITGLCSLWSLVFISFDRYNVIVNGMQGTPLT
KSGALARCAFCWAYALMMAIGPFFGWGKYNLEGILDSCSFDFLTRDFMIRSYGMALLTFN
FMIPVSIIAGAYIMIVKAICAHESAMRAQAAKMNVKNLRGNADAEAMSAEVRIAKVAITN
VTLWLVCWLPYVWIIINGVYLDQSVITPLSCILPSLICKTASGYNPVVYAINHPKFRLAM
AKSFPG-FCIH--EKEFVPD--NKS-ATE-E-KA------
>ARTHROPODA_Candidate_53633_106258348_3
------------------------------------------------------------
-------------------------------------------LLIFNLTFSDFNMMLSQ
FPWFAWNCFNGGAWVFSAFACELYAFGGAITGLCSLWSLVFISFDRYNVIVNGMQGTPLT
KSGALARCAFCWAYALMMAIGPFFGWGKYNLEGILDSCSFDFLTRDFMIRSYGMALLTFN
FMIPVSIIAGAYILIVKAICAHEAAMRAQAAKMNVKNLRGNADAEAMSAEVRIAKVAITN
VTLWLVCWLPYVWIIINGVYLDQSVITPLSCILPSLICKTASGYNPVVYAINHPKFRLAM
AKSFPG-FCIH--EKEFVPD--NKSTAEE-E-KA------
>ARTHROPODA_Candidate_31034_49552883_5
SYHSVPGTVM-NFT-T-GALA-YG---GDVEFGYPAGMSQYDLVPEHMKHLVHDHWKQFP
PVNPMWHYLLGVIYIFLGIFSFAGNGIVMKLYLGHKNLQTPANLLIFNLTFSDFNMMLSQ
FPWFAWNCFNGGAWVFSAFACELYAFGGAITGLCSLWTLVWISFDRYNVIVNGMQGTPLT
KGGAMGRIAFSWGYALMMAIGPFFGWGAYNLEGILDSCSFDFLTRDFMMRSYGMALIVFN
FVIPVSIIAGAYIMIVKAICDHEAAMRAQAAKMNVKNLRGNADADAMSAEVRIAKVAITN
VTLWLVCWLPYVWIVINGVFLDQSVITPLSCILPSLICKTASAYNPVVYAINHPKFRLAM
TKSYPG-FCIN--EKEATPA--DNSTTAE-E-KA------
>ARTHROPODA_Candidate_31048_49552884_3
------------------------------------------------------------
------------------------------------NLQTPANLLIFNLTFSDFNMMLSQ
FPWFAWNCFNGGAWVFSAFACELYAFGGAITGLCSLWTLVWISFDRYNVIVNGMQGTPLT
KSGALARCAFCWGYALMMAIGPFFGWGAYNLEGILDSCSFDFLTRDFMMRSYGMALIVFN
FVIPVSIIAGAYIMIVKAICDHEAAMRAQAAKMNVKNLRGNADADAMSAEVRIAKVAITN
VTLWLVCWLPYVWIVINGVFLDQSVITPLSCILPSLICKTASAYNPVVYAINHPKFRLAM
TKSYPG-FCIN--EKEATPA--DNSTTAE-E-KA------
>ARTHROPODA_Candidate_46122_91624302_4
-------------------EA-YG---GDATFGYPAGMSQFDMVPEHMKHLVHDHWKQFP
PVNPMWHYLLGVIYIIIGVFSFLGNGTVLYLYLTHKKLQTPANLLIFNLTFSDFNMMLSQ
FPWFAWNCFNGGAWVFSEFACQLYAYAGCITGLCSLWTLVFISFDRYNVIVNGMQGVPLT
KGGAMARICWCWGTGIAMGIGPFFGWGRYELEGILDSCSFAFLERDFFIRTHGMALLTFN
FMVSVGIISGAYVMIVKAICDHEAAMRAQAKKLRK-------------------------
------------------------------------------------------------
----------------------------------------
>ARTHROPODA_Candidate_53403_106209693_4
----------------------------DATFGYPEGMSQFDMVPEHMKHLVHDHWKQFP
PVNPMWHYLLGVIYIIIGVFSFLGNGTVLYLYLTHKKLQTPANLLIFNLTFSDFNMMLSQ
FPWFAWNCFNGGAWVFSEFACQLYAYAGCITGLCSLWTLVFISFDRYNVIVNGMQGVPLT
KGGAMARICWCWGTGIAMGIGPFFGWGRYELEGILDSCSFAFLERDFFIRTHGMALLTFN
FMVSVGIISGAYVMIVKAICDHEAAMRAQAKKMNVKDLRGNADNQAMSAEVRVAKVALTN
VTLWLICWLPYVWIIING------------------------------------------
----------------------------------------
>ARTHROPODA_Candidate_41565_76164084_0
--------------------A-YGG--TSVTFGYPPGMTLLDTVPEHMKHTIHPHWLQFP
PVNPMWHYVLGVSYIFLGVASFLANGMVIYLYFNHSKLRTPTNMLIFNLTFSDFWMMLSQ
FPWFAWNCFNGGAWVFSEFACELYAFAGALTGLTSLWTMVFISHDRYNIIVNGMKAEPLT
KSGALARICFAWGYACCTASLPFLGWGRFIPEGILDSCSFDYLTRDFKIRIHGMTLLAFN
FCIPVSIISVAYIMIVKAVIAHEAAMKAQAAKMNVKDMRGNKDAQAMSAEVRIAKVALTN
VTLWLMTWLPYVYILFQGVFGDQSAVTPLASMLPSLLLKTTSGFNPIVYAINHPRFRVAM
TESFPG-FCIH--EKEAPSD--NQ---TE-A-EKP-----
>ACO05013_opsin5_Limulus_polyph
------------------------------------------------------------
---PMWHYLLGLIYIVLGIASLTGQSVVLYLFAKTKPLRTPANMLIVNLAFSDFMMMITQ
FPVFIINCLGGGAWQLGPLLCEITGFAGGLFGYGSIVTLAVISIDRYNVIVRGFSASPLT
HARSAVFILVIWAWTLGWALPPFFGWGRYVPEGILNSCSFDYLTRDWATVSYIMGCWICE
YALPLMVIIYCYIFIVKAVCDHERHLREQAKKMNVASLRSNVDTQKASAEMRIAKVALVN
VLLWVVSWTPYAAIAMIGIAGDQMLITPLRSALPALAGKAASVYNPIVYAISHPKFRLAM
QKEIPC-CCI------------------------------
>ARTHROPODA_Candidate_39380_70174710_0
-FSD-KVFRM----------S-YG---QDAAFGYPIGVTVADLAAPQIKHLVKDHWNNYP
PVNPMWHYLLGVIYIFLGTASFLGNGVVLYLFLKVKKLRSPSNLLIANLALLDFNMLMSN
FPIFAYNSFSGGVWLFSAFVCEVYSFCGMVTGLGAIWSLVFITYDRYNVIVNGVSGAPLT
FSKAMAMITFIWVNGCASASAPFFGWGNYIPEGILDSCTIDYLSKDFNNLSYGIFIFLWC
YALPLSCILYFYFFIIKSVAAH-------------------------GAEMRVAKVAIFN
VSLWIICWTPYCAIVVQGLFFDQSVITPLVSTLPALLCKTCSCYNPMVYALGHPRFRAAM
QEHVPF-CCID--EPAGDNNKGGENKSAA-T-EGEKN---
>ARTHROPODA_Candidate_39386_70174711_0
-FSD-KVFRM----------S-YG---QDAAFGYPIGVTVADLAAPQIKHLVKDHWNNYP
PVNPMWHYLLGVIYIFLGTASFLGNGVVLYLFLKVKKLRSPSNLLIANLALLDFNMLMSN
FPIFAYNSFSGGVWLFSAFVCEVYSFCGMVTGLGAIWSLVFITYDRYNVIVNGVSGAPLT
FSKAMAMITFIWVNGCASASAPFFGWGNYIPEGILDSCTIDYLSKDFNNLSYGIFIFLWC
YALPLSCILYFYFFIIKSVAAHESAMRAQAKKMNVASLRS--GTEGESAEMRVAKVAIFN
VSLWIICWTPYCAIVVQGLFFDQSVITPLVSTLPALLCKTCSCYNPMVYALGHPRFRAAM
QEHVPF-CCID--EPAGDNNKGGENKSAA-T-EGEKN---
>ARTHROPODA_Candidate_48223_98403178_0
-FSD-KVFRM----------S-YG---QDAAFGYPIGVTVADLAAPQIKHLVNDHWNNYP
PVNPMWHYLLGVIYIVLGTASFLGNGVVLYLFLKVKKLRSPSNLLIANLALLDFNMLMSN
FPIFAYNSFSGGVWLFSAFICEVYSFCGMVTGLGAIWSLVFITYDRYNVIVHGVSGAPLT
FGKAGAMVVFIWANGCASAAGPFLGWGNYVPEGILDSCTIDYLSKDFNNLSYGIFIWFWC
YVLPLSLVLFFYFFIIKSVAAHESAMRAQAKKMNVASLRS--GTEGESAEMRVAKVAIFN
VSLWIICWTPYCAIVVQGLFFDQSVITPLVSTLPALLCKTCSCYNPMVYALGHPRFRAAM
QEHVPF-CCVY--EPEKT-NTGGDNKSTA-E-EK------
>ARTHROPODA_Candidate_45346_90868940_0
-FSD-KVFRM----------S-YG---QDAAFGYPAGVTVADLAAPQIKHLIKPHWNNYP
PVNPMWHYLLGVIYIVLGTASFLGNGVVIYLFFKVKKLRTPSNLLITNLAILDFNMLLSN
FPIFAWNSFNGGVWLFSAFACEVYSFCGMVTGLGAIWSLVFITYDRFNVIVHGVSGAPLT
FGKAGAMVLFIWVNGCASASAPFFGWGNYIPEGILDSCTIDYLSKDFNNLSYGIFIWLWC
YVLPLSCILYFYFFIIKSVAAHESAMRAQAKKMNVASLRS--GTEGESAEMRVAKVAIFN
VSLWITCWTPYCAIVVQGLFFDQSVITPLVSTLPALLCKTCSCYNPMVYALGHPRFRAAM
QEHVPF-CCVY--EPEKT-NTGGDNKSTA-E-EK------
>ARTHROPODA_Candidate_49858_102219207_3
-FLD-KVFRM----------S-YG---QDAAFGYPAGVTVADLAAPQIKHLVRPHWNNYP
PVNPMWHYLLGVIYIVLGTASFLGNGVVIYLFFKVKKLRTPSNLLITNLAILDFNMLLSN
FPIFAWNSFNGGIWLFSAFACEVYSFCGMVTGLGAIWSLVFITYDRFNVIVHGVSGAPLT
FGKAGAMVLFIWVNGCASASAPFFGWGNYIPEGILDSCTIDYLSKDFNNLSYGIFIWLWC
YVLPLSCILYFYFFIIKSVAAHESAMRAQAKKMNVASLRS--GTEGESAEMRVAKVAIFN
VSLWIICWTPYCAIVVQGLFFDQSVITPLVSTLPALLCKTCSCYNPMVYALGHPRYRAAM
EEHVPF-CCIS--EPAGD-NNKGGDKSTA-S-EGEKN---
>ARTHROPODA_Candidate_29959_47968960_0
-------------------------------FGYPAGGTVADLAAPQIKHLIKPHWNNYP
PVNPMWHYLLGVIYIVLGTASFLGNGVVIYLFFKVKKLRTPSNLLITNLAILDFNMLLSN
FPIFAWNSFNGGVWLFSAFACEVYSFCGMVTGLGAIWSLVFITYDRFNVIVHGVSGAPLT
FGKAGAMVLFIWVNGCASASAPFFGWGNYIPEGILDSCTIDYLSKDFNNLSYGIFIWLWC
YVLPLSCILYFYFFIIKSVAAHESAMRAQAKKMNVASLRS--GTEGESAEMRVAKVAIFN
VSLWILCWTPYCAVTVQGLFFDQSVITPLVSMLPALLAKSCSTYNPMVYALGHPRFRAAM
QEHVPF-CCVY--EPEGQGNTGGDNKSTA-T-EGEKN---
>ARTHROPODA_Candidate_50321_102381393_0
-FLD-KVFRM----------S-YG---QDAAFGYPAGVTVADLAAPQIKHLVRPHWNNYP
PVNPMWHYLLGVIYIVLGTASFLGNGVVIYLFFKVKKLRTPSNLLITNLAILDFNMLLSN
FPIFAWNSFNGGIWLFSAFACEVYSFCGMVTGLGAIWSLVFITYDRFNVIVHGVSGKPLT
FGKAGGMVFFIWANGCTCASAPFFGWGNYIPEGILDSCTIDYLSKDFNNLSYGIFIWSWC
YVLPLSCILYFYFFIIKSVAAHESAMRAQAKKMNVASLRS--GTEGESAEMRVAKVAIFN
VSLWIICWTPYCAIVVQGLFFDQSVITPLVSTLPALLCKTCSCYNPMVYALGHPRFRAAM
QEHVPW-CCVN--EPEGDKKSAGDDKSNA-E-K-------
>ARTHROPODA_Candidate_9658_24126481_0
--------------------------------------TVADLASPQIKHMINPHWNNYP
PVNPMWHYLLGVIYVFLGTASFLGNGVVIYLFLKVKKLRTPSNLLITNLAILDFNMLLSN
FPIFAWNSFNGGIWLFSAFTCEVYSFCGMVTGLGAIWSLVFITYDRYNVIVHGVSGKPLT
FGKAGAMVVFIWVNGCVSSSAPFLGWGNYIPEGILDSCSIDYLATDFNNKSFGAFVFVWC
YLLPLSSILYFYFFIIKSVAAHESAMRAQAKKMNVASLRS--GTEGESAEMRVAKVAIFN
VSLWIICWTPYCAIVVQGLFFDQSPITPLVSTLPALLAKTCSCYNPMVYALGHPRFRAAM
EEHVPF-CCVN--EPAAA--SGGDGKSAA-T-EGEKN---
>ARTHROPODA_Candidate_29951_47968959_1
-RSD-KVFRM----------S-YG---T-TGFGYPSGVTVADLAAPQIKHLINPHWNNYP
PVNPMWHYLLGVIYVFLGTASFLGNGVVIYLFLKVKKLRTPSNLLITNLAILDFNMLLSN
FPIFAWNSFNGGVWLFSAFACEVYSFCGMVTGLGAIWSLVFITYDRYNVIVHGVSGAPLT
FGKAGAMVVFIWVNGCASSSAPFFGWGNYIPEGILDSCSIDYLATDFNNKSFGAFVFVWC
YVIPLSSILYFYFFIIKSVAAHESAMRAQAKKMNVASLRS--GTEGESAEMRVAKVAIFN
VSLWILCWSPYCYVVVQGLFFDQSPITPLVSTLPALLAKTCSCYNPMVYALGHPRFRAAM
EEHVPF-CCVN--EPAAT--SGGDGKSAA-T-EGEKN---
>ARTHROPODA_Candidate_46581_93483487_0
----------------------------------------ADLAAPQIKHLINPHWNNYP
PVNPMWHYLLGVIYVFLGTASFLGNGVVIYLFLKVKKLRTPSNLLITNLAILDFNMLLSN
FPIFAWNSFNGGVWLFSAFACEVYSFCGMVTGLGAIWSLVFITYDRYNVIVHGVSGAPLT
FGKAGAMVVFIWVNGCLSSSAPFFGWGNYIPEGILDSCSIDYLATDFNNKSYGIFVFVWC
YVIPLSSILYFYFFIIKSVAAHESAMRAQAKKMNVASLRS--GTEGESAEMRVAKVAIFN
VSLWICCWSPYCYVVVQGLFFDQSPITPLVSTLPALLAKTCSCYNPMVYALGHPRFRAA-
----------------------------------------
>ARTHROPODA_Candidate_50320_102379602_1
-CSD-KVFRM----------S-SG------GFGYPSGVTVADFATPQIKHLVNPHWNNYP
PVNPMWHYLLGVIYIILGTASFLGNGVVIYLFFKVKKLRTPSNLLITNLAILDFNMLLSN
FPIFAWNSFNGGVWLFSAFACEVYSFCGMVTGLGAIWSLVFITYDRYNVIVHGVSGKPLT
FGKAGAMVVFIWVNGCLSSSAPFFGWGNYIPEGILDSCSIDYLATDFNNKSFGAFVFVWC
YVIPLSSILYFYFFIIKSVAAHESAMRAQAKKMNVASLRS--GTEGESAEMRVAKVAIFN
VSLWITCWTPYCAIVVQGLFFDQSVITPLVSTLPALLCKTCSCYNPMVYALGHPRFRAAM
----------------------------------------
>ARTHROPODA_Candidate_49681_101782289_0
-FLD-KVFRM----------S-YG---QDAAFGYPAGVTVADLAAPQIKHLVRPHWNNYP
PVNPMWHYLLGVIYIVLGTASFLGNGVVIYLFFKVKKLRTPSNLLITNLAILDFNMLLSN
FPIFTYNSFSGGVWMFSAFACEIYAFCGFVTGLGAIWSLCFITYDRYNVIVHGVSGAPLT
FGKAMAMVAFIWVNAVVTSLAPFFGWGNYIPEGILDSCTTDYLSKDFNNKSYGIFIFLWC
YVFPLTCILYFYFFIIKSVAAHESAMRAQAKKMNVAS-----------------------
------------------------------------------------------------
----------------------------------------
>ARTHROPODA_Candidate_50325_102381673_3
---------------------------------YPSGVTVADLASPQIKHMINPHWNNYP
PVNPMWHYLLGVIYCFLGVASFLGNGTVIYCYLKVKKLRTPSNLLIINLAILDFNMLITN
FPIFAYNSFSGGVWMFSAFYCEVYAFCGFVTGLGAIWSLVFITYDRYNVIVHGVSGKPLT
FGKAGAMVVFVWANGILTSLPPFFGWGSYLPEGILNSCTTDYLSKDFNNRSYGIFIFVWC
YVVPLSCILYAYFFIIKSVAAHESAMRAQAKKMNVTSLRS--GTEGESAEMRVAKVAIFN
VSIWILCWTPYCAVNVQGLFFDQSSITPLVSMLPALLAKSCSTYNPMVYALGHPRFRAAM
QEHVSW-CCIY--EPEATP----DNKSTG-T-EAAEK---
>ARTHROPODA_Candidate_48119_97691465_4
------------------------------------------------------------
PVNPMWHYLLGVIYIFLGVASFLGNGTVIYCYLKVKKLQTPSNLLIINLAILDLNMLMTN
FPIFAYNSFSGGVWMFSAFYCEVYAFCGFVTGLGAIWSLAFITYDRYNVIVHGVSGKPLT
FGKAMAMVIFIWVNAVVTSLAPFLGWGSYIPEGILDSCTTDYLSKDFNNRSYGIFIFVWC
YVVPLSCILYAYFFIIKSVAAHESVMRAQAKKMNVASLRS--GTEGESAEMRVAKVAVFN
VSLWILCWTPYCAVTVQGLFFDQSSITPLVSMLPALLAKSCSTYNPMVYALGH-------
----------------------------------------
>ARTHROPODA_Candidate_39884_72143108_0
-----TLSSM----------S-YG----SSGFGYPSGVTVADLASPQIKHMINPHWNNYP
PVNPMWHYLLGVIYIFLGVFSLLGNGVVVYLYLKVKKLRTPSNLLVANLAVLDLNMLLTN
FPIFAYNSFSGGVWMFSAFYCEVYAFCGFVTGLGAIWSLAFITYDRYNVIVHGVSGKPLT
FGKAMAMVIFIWTNAVVTSLAPFLGWGSYIPEGILDSCTTDYLSKDFNNRSYGIFIFVWC
YVVPLSCILYAYFFIIKSVAAHESAMRAQAKKMNVASLRS--GTEGESAEMRVAKVAVFN
VSLWILCWTPYCAVTVQGLFFDQSVITPLVSMLPALLAKSCSTYNPMVYALGHPRFRAAM
QEHVSW-CCIY--EPEA----TPDNKSTG-T-EAAEK---
>ARTHROPODA_Candidate_48398_98423618_2
-------NRM-------------------SGFGYPSGVTVADLASPSIKHMIHPHWNNYP
PVNPMWHYLLGVIYIFLGVFSFLGNGVVVYLYLKVKKLRTPSNLLVANLAVLDLNMLLTN
FPIFAYNSFSGGVWMFSAFYCEIYAFCGFVTGLGAIWSLAFITYDRYNVIVHGVSGKPLT
FGKAMAMVIFIWTNAVVTSLAPFLGWGSYIPEGILDSCTTDYLSKDFNNRSYGIFIFVWC
YVVPLSCILYAYFFIIKSVAAHESAMRAQAKKMNVASLRS--GTEGESAEMRVAKVAVFN
VSLWILCWTPYCAVTVQGLFFDQSVITPLVSMLPALLAKSCSTYNPMVYALGHPRFRAAM
----------------------------------------
>ARTHROPODA_Candidate_30051_47973752_3
-----TLSSM----------S-YG----SSGFGYPSGVTVADLASPQIKHMINPHWNNYP
PVNPMWHYLLGVIYIFLGVFSFLGNGVVVYLYLKVKKLRTPSNLLVANLAVLDLNMLLTN
FPIFAYNSFSGGVWMFSAFYCEVYAFCGFVTGLGAIWSLAFITYDRYNVIVHGVSGKPLT
FGKAMAMVIFIWTNAVVTSLAPFLGWGSYIPEGILDSCTTDYLSKDFNNRSYGIFIFVWC
YVVPLSCILYAYFFIIKSVAAHESAMRAQAKKMNVASLRS--GTEGESAEMRVAKVAIFN
VSIWIICWTPYCAVNVQGLFFDQTSITPLVSMIPALLAKSCSTYNPMVYALGHPRFRAAM
QEHVPF-CCVF--EPEAT--NTTDNKSAS-T-EAEKK---
>ARTHROPODA_Candidate_30017_47973750_4
-------NRM-------------------SGFGYPSGVTVADLASPSIKHMIHPHWNNYP
PVNPMWHYLLGVIYVFLGIASFLGNGVVLYLYMKVKKLQTPSNLLVANLALLDFQMMITN
FPTFAYNCFNGGVWMFSAFYCEIYAFCGFVTGLGAIWSLVFITYDRYNVIVHGVSGKPLT
FGKAMAMVIFIWTNAVVTSLAPFLGWGSYIPEGILDSCTTDYLSKDFNNRSYGIFIFVWC
YVVPLSCILYAYFFIIKSVAAHESAMRAQAKKMNVASLRS--GTEGESAEMRVAKVAIFN
VSLWILCWTPYCAVTVQGLFFDQSVITPLVSMLPALLAKSASTYNPMVYALGHPRFRAAM
EEHVPW-CCIN--EPAATPTPTTDNKSGD-T-AAEK----
>ARTHROPODA_Candidate_46583_93483498_1
-FADRDLERM----------S-YG----SAGFGYPSGVTVADLASPQIKHLVHPHWNNYP
PVNPMWHYLLGVIYCFLGVASFLGNGVVLYLYLKVKKLQTPSNLLVANLALLDFQMMITN
FPIFAYNCFSGGVWMFSAFYCSIYAFCGFVTGLGAIWSLVFITYDRYNVIVHGVSGKPLT
FGKAGAMVVFVWLNGILTSLPPFFGWGTYLPEGILNSCTTDYLSQDFNNRSYGIFIFVWC
YVIPLSVILYSYFFIIKSVAAHESAMRAQAKKMNVTSLRS--GTEGESAEMRVAKVAIFN
VSIWILCWTPYCAVNVQGLFFDQSSITPLVSMLPALLAKSCSTYNPMVYALGHPRFRAAM
QEHVPF-CCVF--EPEAT--PNTDNKSAS-T-EAEKK---
>ARTHROPODA_Candidate_46589_93483499_0
-----TLSRM----------S-YG----SSGFGYPSGVTVADLASPQIKHMINPHWNNYP
PVNPMWHYLLGVIYVFLGIASFLGNGVVLYLYMKVKKLQTPSNLLVANLALLDFQMMITN
FPTFAYNCFSGGQWMFSAFFCEIYAFCGFVTGLGAIWSLVFITYDRYNVIVHGVSGKPLT
FGKAGAMVVFVWANGILTSLPPFFGWGSYLPEGILNSCTTDYLSKDFNNRSYGIFIFVWC
YVIPLSVILYSYFFIIKSVAAHESAMRAQAKKMNVTSLRS--GTEGESAEMRVAKVAIFN
VSIWILCWTPYCAVNVQGLFFDQSSITPLVSMLPALLAKSCSTYNPMVYALGHPRFRAAM
QEHVPF-CCVF--EPEAT--PNTDNKSAS-T-EAEKK---
>ARTHROPODA_Candidate_46595_93483500_0
-----TLSRM----------S-YG----SSGFGYPSGVTVADLASPQIKHMINPHWNNYP
PVNPMWHYLLGVIYIFLGVFSFLGNGVVVYLYLKVKKLRTPSNLLVANLAVLDLNMLLTN
FPIFAYNSFSGGVWMFSAFYCEVYAFCGFVTGLGAIWSLAFITYDRYNVIVHGVSGKPLT
FGKAGAMVVFVWLNGILTSLPPFFGWGTYLPEGILNSCTTDYLSQDFNNRSYGIFIFVWC
YVIPLSVILYSYFFIIKSVAAHESAMRAQAKKMNVTSLRS--GTEGESAEMRVAKVAIFN
VSIWILCWTPYCAVNVQGLFFDQSSITPLVSMLPALLAKSCSTYNPMVYALGHPRFRAAM
QEHVPF-CCVF--EPEAT--PNTDNKSAS-T-EAEKK---
>ARTHROPODA_Candidate_30011_47973749_4
-------NRM----------S---------GFGYPSGVTVADLASPSIKHMIHPHWNNYP
PVNPMWHYLLGVIYVFLGIASFLGNGVVLYLYMKVKKLQTPSNLLVANLALLDFQMMITN
FPTFAYNCFNGGVWMFSAFYCEIYAFCGFVTGLGAIWSLVFITYDRYNVIVHGVSGKPLT
FGKAGAMVVFVWLNGILTSLPPFFGWGTYLPEGILNSCTTDYLSKDFNNQSYGIFIFVWC
YVIPLSVILYSYFFIIKSVAAHESAMRAQAKKMNVSSLRS--GTEGESAEMRVAKVAIFN
VSIWIICWTPYCAVNVQGLFFDQTSITPLVSMIPALLAKSCSTYNPMVYALGHPRFRAAM
QEHVPF-CCVF--EPEAT--NTTDNKSAS-T-EAEKK---
>ARTHROPODA_Candidate_23959_34958845_2
-------NRM-------------------SGFGYPSGVTVADLAPAHIKHMIHPHWNNYP
PVNPMWHYLLGVIYVFLGIASFLGNGVVLYLYMKVKKLQTPSNLLVANLALLDFQMMITN
FPTFAYNSFSGGVWMFSAFYCEVYAFCGFVTGLGAIWSLVFITYDRYNVIVHGVSGKPLT
FGKAGAMVVFVWANGILTSLPPFFGWGSYLPEGILDSCTTDYLSKDFNNRSYGIFIFVWC
YVIPLSCILYAYFFIIKSVAAHESAMRAQAKKMNVASLRS--GTEGESAEMRVAKVAVFN
VSLWILCWTPYCAVTVQGLFFDQSVITPLVSMLPALLAKSCSTYN---------------
----------------------------------------
>ARTHROPODA_Candidate_51147_103682746_1
------KNRM-------------------SGFGYPSGVSVADFASPSIKHMVHPHWNNYP
PVNPMWHYLLGVIYVFLGIASFLGNGVVLYLYMKVKKLQTPSNLLVANLALLDFQMMVTN
FPTFAYNCFSGGQWMFSAFFCEIYAFCGFVTGLGAIWSLVFITYDRYNVIVHGVSGKPLT
FGKAGAMVVFVWANGILTSLPPFFGWGSYLPEGILNSCTTDYLSKDFNNRSYGIFIFLWC
YCLPLGAILYSYFFIIKSVAAHESAMRAQAKKMNVASLRS--GTEGESAEMRVAKVAIFN
VS----------------------------------------------------------
----------------------------------------
>ARTHROPODA_Candidate_30775_48760928_3
--------------------------------------------------------NNYP
PVNPMWHYLLGVIYVFLGIASFLGNGVVLYLYMKVKKLQTPSNLLVANLALLDFQMMVTN
FPTFAYNCFNGGVWMFSAFYCEIYAFCGFVTGLGAIWSLVFITYDRYNVIVHGVSGQPLT
FGKAGAMVVFVWANGILTSLPPFFGWGSYLPEGILNSCTTDYLSKDFNNRSYGIFIFVWC
YVIPLSVILYSYFFIIKSVAAHEAAMRAQAKKMNVTSLRS--GTEGESAEMRVAKVAIFN
VSIWIICWTPYCAVNVQGLFFDQTSITPLVSMIPALLAKSCSTYNPMVYALGHPRFRAAM
QEHVPW-CCIY--EPEATP-AKADNASTG-T-EAPEK---
>ARTHROPODA_Candidate_39292_70149676_2
-FSD-RVVRM----------S-YG---QSADFGFPAGVTVADLASPQIKHLIVPHWNNFP
PVNPMWHYLLGVIYCFLGTSAFLGNGVVIYLFLKVKKLRTPSNLLITNLAILDFNMLLTN
FPIFTYNSFSGGVWMFSAFACEVYAFCGFVTGLGAIWSLVFITYDRYNVIVNGVSGAPLS
FTKAMAMVAFIWVNAVVTSLAPFFGWGNYIPEGILNSCTTDYLSKDFNNKSYGIFIFLWC
YVFPLTCILYFYFFIIKSVAAHESAMRAQAKKMNVASLRS--GTEGESAEMRVAKVAVFN
VSLWILCWTPYCAVTVQGLFFDQMLITPLVSTLPALLAKSCSCYNPMVYALGHPRYRAAM
QEHVPF-CCVY--EPE-KTNTGGDNKSTA-E-EK------
>ARTHROPODA_Candidate_39296_70149677_2
-FSD-RVVRM----------S-YG---QSADFGFPAGVTVADLASPQIKHLIVPHWNNFP
PVNPMWHYLLGVIYCFLGTSAFLGNGVVIYLFLKVKKLRTPSNLLITNLAILDFNMLLTN
FPIFTYNSFSGGVWMFSAFACEVYAFCGFVTGLGAIWSLVFITYDRYNVIVNGVSGAPLS
FTKAMAMVAFIWVNAVVTSLAPFFGWGSYIPEGILDSCTTDYLSKDFNNRSYGIFIFVWC
YVVPLSCVLYSYFFIIKSVAAHESAMRAQAKKMNVASLRS--GTEGESAEMRVAKVAIFN
VSLWILCWTPYCAVTVQGLFFDQSVITPLVSMLPALLAKSCSCYNPMVYALGHPRYRAAM
QEHVPF-CCVY--EPE-KTNTGGDNKSTA-E-EK------
>ARTHROPODA_Candidate_39300_70149678_2
-FSD-RVVRM----------S-YG---QSADFGFPAGVTVADLASPQIKHLIVPHWNNFP
PVNPMWHYLLGVIYCFLGTSAFLGNGVVIYLFLKVKKLRTPSNLLITNLAILDFNMLLTN
FPIFTYNSFSGGVWMFSAFACEVYAFCGFVTGLGAIWSLVFITYDRYNVIVNGVSGAPLS
FTKAMAMVAFIWVNAVVTSLAPFFGWGSYIPEGILDSCTTDYLSKDFNNRSYGIFIFVWC
YVVPLSCVLYSYFFIIKSVAAHESAMRAQAKKMNVASLRS--GTEGESAEMRVAKVAIFN
VSLWILCWTPYCAVTVQGLFFDQSVITPLVSMLPALLAKSCSTYNPMVYALGHPRFRAAM
QEHVPF-CCVY--EPEGQGNTGGDNKSTA-T-EGEKN---
>ARTHROPODA_Candidate_45295_90855405_4
-LLD-RVVRM----------S-YG---QSADFGYPSGVTVADLASPQIKHMINPHWNNYP
PVNPMWHYLLGVIYCFLGIASFLGNGVVVYLYLKVKKLRTPSNLLIANLAVLDLNMLLSN
FPIFAYNSFSGGVWMFSAFACEVYAFCGFVTGLGAIWSLVFITYDRYNVIVNGVSGAPLS
FTKAMAMVAFIWVNAVVTSLAPFFGWGSYIPEGILDSCTTDYLSKDFNNRSYGIFIFVWC
YVVPLSCVLYSYFFIIKSVAAHESAMRAQAKKMNVASLRS--GTEGESAEMRVAKVAIFN
VSLWILCWTPYCAVTVQGLFFDQSVITPLVSMLPALLAKSCSTYNPMVYALGHPRFRAAM
QEHVPF-CCVY--EPEGQGNTGGDNKSTA-T-EGEKN---
>ARTHROPODA_Candidate_9538_24064652_1
-SSD-RVVRM----------S-YG---QSADFGYPSGVTVADLASPQIKHMINPHWNNYP
PVNPMWHYLLGVIYCFLGIFSFLGNGVVVYLYLKVKKLRTPSNLLICNLAVLDLNMLLTN
FPIFAYNSFSGGVWMFSAFYCEVYAFCGFVTGLGAIWSLVFITYDRYNVIVNGVSGKPLS
FTMAMGMIAFIWVNAVVTSLAPFFGWGSYIPEGILDSCTTDYLSKDFNNRSYGIFIFVWC
YVVPLSCVLYSYFFIIKSVAAHESAMRAQAKKMNVASLRS--GTEGESAEMRVAKVAVFN
VSLWILCWTPYCAVTVQGLFFDQSVITPLVSMLPALLAKSCSTYNPMVYALGHPRFRAAM
QEHVPF-CCVY--EPEGQSNTGGDNKSTA-T-EGEKN---
>ARTHROPODA_Candidate_29964_47968961_1
-RSD-KVFRM----------S-YG---TTG-FGYPSGVTVADLAAPQIKHLINPHWNNYP
PVNPMWHYLLGVIYCFLGIASFLGNGVVVYLYLKVKKLRTPSNLLIANLAVLDLNMLLSN
FPIFAYNSFSGGVWMFSAFYCEVYAFCGFVTGLGAIWSLVFITYDRYNVIVNGVSGAPLS
FTKAMAMVAFIWVNAVVTSLAPFFGWGSYIPEGILDSCTTDYLSKDFNNRSYGIFIFVWC
YVVPLSCVLYSYFFIIKSVAAHESAMRAQAKKMNVASLRS--GTEGESAEMRVAKVAIFN
VSLWILCWTPYCAVTVQGLFFDQSVITPLVSMLPALLAKSCSTYNPMVYALGHPRFRAAM
QEHVPF-CCVY--EPEGQGNTGGDNKSTA-T-EGEKN---
>ARTHROPODA_Candidate_49875_102221881_0
-SSD-RVVRM----------S-YG---QSADFGYPSGVTVADLASPQIKHMINPHWNNYP
PVNPMWHYLLGVIYCFLGIASFLGNGVVVYLYLKVKKLRTPSNLLIANLAVLDLNMLLSN
FPIFAYNSFSGGVWMFSAFACEVYAFCGFVTGLGAIWSLVFITYDRYNVIVNGVSGAPLS
FTKAMAMVAFIWTNAIVTSLAPFFGWGSYIPEGILDSCTTDYLSKDFNNRSYGIFIFVWC
YVVPLSCVLYSYFFIIKSVAAHESAMRAQAKKMNVASLRS--GTEGESAEMRVAKVAVFN
VSLWILCWTPYCAVTVQGLFFDQMLITPLVSTLPALLAKTCSCYNPMVYALGHPRFRAAM
QEHVPF-CCVY--EPE-KTNTGGDNKSTA-E-EK------
>ARTHROPODA_Candidate_1885_4939068_4
-ISD-RVARM----------S-YG---QGADFGFPSGVTVADLASPQIKHLINPHWNNFP
PVNPMWHYLLGVIYCFLGTSAFLGNGVVIYLFLKVKKLRTPSNLLITNLAILDFNMLLTN
FPIFTYNSFSGGVWMFSAFACEIYAFCGFVTGLGAIWSLCFITYDRYNVIVHGVSGAPLT
FGKAGAMVVFIWANGIITSLAPFLGWGHYIPEGILNSCTTDYLSTDFNNKSYGIFIFLWC
YVFPLTCILYFYFFIIKSVAAHESAMRAQAKKMNVASLRS--GTEGESAEMRVAKVAIFN
VSLWILCWTPYCAVTVQGLFFDQMLITPLVSTLPALLAKSCSCYNPMVYALGHPRFRAAM
QEHVPF-CCVY--EPE-KTNTGGDNKSTA-E-EK------
>ARTHROPODA_Candidate_48105_97680504_5
------------------------------------------------------HWNNYP
PVNPMWHYLLGVIYCFLGIASFLGNGVVVYLYLKVKKLRTPSNLLIANLAVLDLNMLLSN
FPIFAYNSFSGGVWMFSAFACEVYAFCGFVTGLGAIWSLVFITYDRYNVIVNGVSGAPLS
FTKAMAMVAFIWVNAVVTSLAPFFGWGSYIPEGILDSCTTDYLSKDFNNRSYGIFIFVWC
YVVPLSCVLYSYFFIIKSVAAHESAMRAQAKKMNVSNLRSG-GTEGESAEMRVAKVAVFN
VLLWILCWTPYCAVNVIGLFFDQTPITPLMSLLPALLAKSCSTYNPMVYALGHP------
----------------------------------------
>ARTHROPODA_Candidate_816_778842_2
----------------------------------------------------------YP
PVNPMWHYLLGVIYIFLGIASTLGNGTVIYCYLKVKKLQSPSNLLIINLAILDLNMLITN
FPIFTYNSFSGGVWMFSAFYCEIYAFCGFVTGLGAIWSLVFITYDRYNVIVHGVSGQPLT
FGKAMAMVIFIWVNAVGTSLPPFFGWGSYIPEGILDSCTTDYLSKDFNNRSYGIFIFLWC
YCLPLGAILYFYFFIIKSVAAHESAMRAQAKKMNVASLRS--GTEGESAEMRVAKVAIFN
VSLWIICWTPYCAVTVQGLFFDQGVITPLVSMLPALLAKSASTYNPMVYALGHPRFRAAM
EEHCSW-CCIN--EPEATP-INTDNKSTD-T-AAAEK---
>ARTHROPODA_Candidate_818_779006_5
------------------------------------------------------------
------------------------------------------------------------
-----YNSFSGGVWMFSAFYCEVYAFCGFVTGLGAIWSLVFITHDRYNVIVHGVSGQPLT
FGKAMGMVIFIWANGILTSLPPFFGWGAYIPEGILDSCTHDYLSQDFNTRSYGIFVFLWC
YCFPLACILYFYFFIIKSVAAHESAMRAQAKKMNVTSLRS--GTEGESAEMRVAKVAIFN
VSIWILCWTPYCAVTVQGLLFDQSVITPLVSMLPALLAKSCSTYNPMVYALGH-------
----------------------------------------
>ARTHROPODA_Candidate_1896_4960387_3
-------------------------------FGCPSGVTVVDFAPAHMKHMIHPHWNNYP
PVNPMWNYLLGVIYVFLGIASFLGNGVVLYLYMKVKKLQTPSNLLVANLAMLDFQMMITN
FPIFAYNSLSGGVWMMSAFYCEFYAFCGFVTGIGAIWSLVFITYDRYNVIVHGVSGKPLS
FGKAGAMVVFVWANGILTSLAPFLGWGSYMPEGILTSCTTDYLSKDFNNRSYGIFICVWC
YIIPLAAILYSYFFIIKSVAAHESAMRAQAKKMNVTSLRS--GTEGESAEMRVAKVAIFN
VSIWIICWTPYCAVNVQGLFFDQTSITPLVSMIPALLAKSCSTYNPMVYALGH-------
----------------------------------------
>ARTHROPODA_Candidate_41828_76601973_2
-SLD-RVDTM----------S-YG--GQSVSFGYPSGVTVADLAPAHMKHLIHPHWNNYP
PVNPMWHYLLGVIYCFLGLFSFLGNGTVIYLYMKVKKLRTPSNLLICNLAVLDFNMLVTN
FPFFAYNSFSGGQWMFSAFYCEVYAFCGFVTGLGAIWSLACITYDRYNVIVHGVSGKPLT
FGKAGAMVLFIWVNAVVTSLAPFFGWGRYIPEGILDSCTTDYLSRDFNNRSYGIFIFVWC
YIIPLMSLVYFYFFIVKAVVSHESAMRAQAKKMNVSNLRST-GTEGESAEMRVAKVAVFN
VALWFLCWTPYCAVNFVGLFMDQSPITPLVSLLPALLAKSCSTYNPMVYALGHPRFRAAM
EEHIPF-CCVY--EPEAPA---GDNKSNT-T-TEAAEK--
>ARTHROPODA_Candidate_8917_22128931_1
-SLD-RVDTM----------S-YG--GQSVSFGYPSGVTVADLAPAHMKHLIHPHWNNYP
PVNPMWHYLLGVIYCFLGLFSFLGNGTVIYLYLKVKKLRTPSNLLICNLAVLDFNMLVTN
FPFFAYNSFSGGQWMFSAFYCEVYAFCGFVTGLGAIWSLACITYDRYNVIVHGVSGKPLT
FGKAGAMVLFIWVNAVVTSLAPFFGWGRYIPEGILDSCTTDYLSRDFNNRSYGIFIFVWC
YIIPLMSLVYFYFFIVKAVVSHESAMRAQAKKMNVSNLRST-GTEGESAEMRVAKVAVFN
VALWFLCWTPYCAVNFVGLFMDQSPITPLVSLLPALLAKSCSTYN---------------
----------------------------------------
>ARTHROPODA_Candidate_51231_103687752_3
-SLD-RVDTM----------S-YG--GQSVSFGYPSGVTVADLAPAHMKHLIHPHWNNYP
PVNPMWHYLLGVIYCFLGLFSFLGNGTVIYLYMKVKKLRTPSNLLICNLAVLDFNMLVTN
FPFFAYNSFSGGQWMFSAFYCEVYAFCGFVTGLGAIWSLACITYDRYNVIVHGVSGKPLT
FGKAGAMVLFIWVNAVVTSLAPFFGWGRYIPEGILDSCTTDYLSRDFNNRSYGIFIFVWC
YIIPLMSLVYFYFFIVKAVVSHESAMRAQAKKMNVSNLRST-GTEGESAEMRVAKVAVFN
VALWFLCWTPYCAVNFIGLFMDQSPITPLVSLLPALLAKSCSTYNPMVYALGHPRFRAAM
EEHIPF-CCVY--EPEAPA--GGDNKSNA-T-TEAAEK--
>ARTHROPODA_Candidate_8800_22082472_4
-SLD-RVDTM----------S-YG--GQSVSFGYPSGVTVADLAPAHMKHLIHPHWNNYP
PVNPMWHYLLGVIYCVLGLFSFLGNGTVIYLYLKVKKLRTPSNLLICNLAVLDFNMLVTN
FPFFAYNSFSGGVWMFSAFYCEVYAFCGFVTGLGAIWSLACITYDRYNVIVHGVSGKPLT
FGKAGAMVLFIWVNAVVTSLAPFFGWGRYIPEGILDSCTTDYLSRDFNNRSFGIFIFIWC
YIIPLMSLVYFYFFIVKAVVSHESAMRAQAKKMNVSNLRST-GTEGESAEMRVAKVAVFN
VALWFLCWTPYCAVNFIGLFMDQSPITPLVSLLPALLAKSCSTYNPMVYALGHPRFRAAM
EEHIPF-CCVY--EPEAPA--GGDNKSNA-T-TEAAEK--
>ARTHROPODA_Candidate_53220_106183861_4
-SLD-RVDTM----------S-YG--GQSVSFGYPAGVTVADMAPAHMKHLIHPHWNNYP
PVNPMWHYLLGVIYCFLGLFSFLGNGTVIYLYLKVKKLRTPSNLLICNLAVLDFNMLVTN
FPFFAYNSFSGGVWMFSAFYCEVYAFCGFVTGLGAIWSLACITYDRYNVIVHGVSGKPLT
FGKAGAMVVFIWVNAVVTSLAPFFGWGRYIPEGILDSCTTDYLSRDFNNRSYGIFIFVWC
YIIPLMSLVYFYFFIVKAVVSHESAMRAQAKKMNVSNLRST-GTEGESAEMRVAKVAVFN
VALWFLCWTPYCAVNFIGLFMDQSPITPLVSLLPALLAKSCSTYNPMVYALGHPRFRAAM
EEHIPF-CCVY--EPEAPA--GGDNKSNA-T-TEAAEK--
>ARTHROPODA_Candidate_30468_48273097_0
--------------------------GQSVSFGYPSGVTVADLAPAHMKHLIHPHWNNYP
PVNPMWHYLLGVIYCVLGLFSFLGNGTVIYLYMKVKKLRTPSNLLICNLAVLDFNMLVTN
FPFFAYNSFSGGVWMFSAFYCEVYAFCGFVTGLGAIWSLACITYDRYNVIVHGVSGKPLT
FGKAGAMVLFIWVNAVVTSLAPFFGWGRYIPEGILDSCTTDYLSRDFNNRSYGIFIFVWC
YIIPLMSLVYFYFFIVKAVVSHESAMRAQAKKMNVSNLRST-GTEGESAEMRVAKVAVFN
VALWFLCWTPYCAVNFIGLFMDQSPITPLVSLLPALLAKSCSTYNPMVYALGHPRFRAAM
EEHIPF-CCVY--EPEAPA---SDNKSNT-T-TEAAEK--
>ARTHROPODA_Candidate_30470_48273098_0
------------------------------------------------KHLIHPHWNNYP
PVNPMWHYLLGVIYCFLGLFSFLGNGTVIYLYMKVKKLRTPSNLLICNLAVLDFNMLVTN
FPFFAYNSFSGGQWMFSAFYCEVYAFCGFVTGLGAIWSLACITYDRYNVIVHGVSGKPLT
FGKAGAMVVFIWVNAVVTSLAPFFGWGRYIPEGILDSCTTDYLSRDFNNRSYGIFIFVWC
YIIPLMSLVYFYFFIVKAVVSHESAMRAQAKKMNVSNLRST-GTEGESAEMRVAKVAVFN
VALWFLCWTPYCAVNFIGLFMDQSPITPLMSLLPALLAKSCSTYNPMVYALGHPRFRAAM
EEHIPF-CCVN--EPQAPA--SGDNQSTA-T-TEAAEK--
>ARTHROPODA_Candidate_41724_76594655_4
-SLD-RVDTM----------S-YG--GQSVSFGYPAGVTVADMAPAHMKHLIHPHWNNYP
PVNPMWHYLLGVIYCFLGLFSFLGNGTVIYLYLKVKKLRTPSNLLICNLAVLDFNMLVTN
FPFFAYNSFSGGVWMFSAFYCEVYAFCGFVTGLGAIWSLACITYDRYNVIVHGVSGKPLT
FGKAGAMVVFIWVNAVVTSLAPFFGWGRYIPEGILDSCTTDYLSRDFNNRSYGIFIFVWC
YIIPLMSLVYFYFFIVKAVVSHESAMRAQAKKMNVSNLRSS-GTEGESAEMRVAKVAVFN
VALWFLCWTPYCAVNFIGLFMDQSPITPLMSLLPALLAKSCSTYNPMVYALGHPRFRAAM
EEHIPF-CCVN--EPQAPA--SGDNQSTA-T-TEAAEK--
>ARTHROPODA_Candidate_41838_76601974_0
-----------------------------------------------------PAWG---
------------------------------------------------------------
-----------------------YAFCGFVTGLGAIWSLACITYDRYNVIVHGVSGKPLT
FGKAGAMVLFIWVNAVVTSLAPFFGWGRYIPEGILDSCTTDYLSRDFNNRSYGIFIFVWC
YIIPLMSLVYFYFFIVKAVVSHESAMRAQAKKMNVSNLRST-GTEGESAEMRVAKVAVFN
VALWFLCWTPYCAVNFVGLFMDQSPITPLVSLLPALLAKSCSTYNPMVYALGHPRFRAAM
EEHIPF-CCVY--EPEAPA---SDNKSNT-T-TEAAEK--
>ARTHROPODA_Candidate_48391_98422414_2
-SLD-RVDKM----------S-YG--GQSVSFGYPAGVTVADLAPAHMKHLIHPHWNNYP
PVNPMWHYLLGVIYCFLGTASFLGNGTVIYLYLKVKSLRTPSNLLIVNLAVLDFNMLVTN
FPFFAYNSFSGGVWMFSAFYCSVYAFCGFVTGLGAIWSLFFITYDRYNVIVHGVSGKPLT
FGKAGAMVVFIWANGIITSLAPFFGWGRYIPEGILDSCTTDYLSKDFNNQSYGIFIFIWC
YVIPLSALIYFYFF----------------------------------------------
---------------------------------------RTSTTSPT-------------
----------------------ESSSSSG-V-T-------
>ARTHROPODA_Candidate_8578_21044041_2
-SLD-GVDKM----------S-YG--GQSVSFGYPAGVTVADLAPAHMKHLIHPHWNNYP
PVNPMWHYLLGVIYCFLGTASFLGNGTVIYLYLKVKSLRTPSNLLIVNLAVLDFNMLVTN
FPFFAYNSFSGGVWMFSEFYCSIYAFCGFVTGLGAIWSLFFITYDRYNVIVHGVSGKPLT
FGKAGAMVVFIWANGIITSLAPFFGWGRYIPEGILDSCTTDYLSKDFNNQSYGIFIFIWC
YVIPLSALIYFYFFIVKAVVSHESAMRAQAKKMNVSNLRST-GTEGESAEMRVAKVAVFN
VLLWVLCWTPYCAVNVIGLFFDQSPITPLVSLLPALLAKSCSTYNPMVYALGHPRFRKAM
QEHVPF-CCVY--EPEAAA--GGDNKSNA-T-TEAAEKQ-
>ARTHROPODA_Candidate_51366_103700074_1
-------NKM----------S-YG--GQSVSFGYPAGVTVADMAPAHMKHLIHPHWNNYP
PVNPMWHYLLGVIYIFLGTASFLGNGTVIYLYLKVKKLRTPSNLLIVNLAVLDFNMLVTN
FPIFAYNSFSGGVWMFSAFYCEVYAFCGFVTGLGAIWSLFFITYDRYNVIVHGVSGKPLT
FGKAGAMVVFIWANGIITSLAPFFGWGRYIPEGILDSCTTDYLSKDFNNRSYGIFIFVWC
YVIPLFALIYFYFFIVKAVVSHESAMRAQAKKMNVSNLRSG-GTEGESAEMRVAKVAVFN
VLLWILCWTPYCAVNVIGLFFDQTPITPLMSLLPALLAKSCSTYNPMVYALGHPRFRAAM
HEHVSW-CCIT--EVQAPA---AAADTDT-V-PEKQ----
>ARTHROPODA_Candidate_53315_106196416_4
-------NKM----------S-YG--GQSVSFGYPAGVTVADMAPAHMKHLIHPHWNNYP
PVNPMWHYLLGVIYIFLGTASFLGNGTVIYLYLKVKKLRTPSNLLIVNLAVLDFNMLVTN
FPIFAYNSFSGGVWMFSAFYCEVYAFCGFVTGLGAIWSLFFITYDRYNVIVHGVSGKPLT
FGKAGAMVVFIWANGIITSLAPFFGWGRYIPEGILDSCTTDYLSKDFNNRSYGIFIFVWC
YVIPLFALIYFYFFIVKAVVSHESAMRAQAKKMNVSNLRSG-GTEGESAEMRVAKVAVFN
VLLWILCWTPYCAVNVIGLFFDQTPITPLMSLLPALLAKSCSTYNPMVYALGHPRFRAAM
QEHVPF-CCVF--EPEAAP---ADNKSNA-T-TEGAEK--
>ARTHROPODA_Candidate_51399_103704263_5
-FRD-KLESM----------S-YG--GQSVSFGYPAGVTIADLAPAHIKHLIHPHWNNYP
PVNPMWHYLLGVIYVFLGIASFLGNGTVIYLYMKVKKLQSPSNLLIVNLAIIDFNMLLTN
FPFFTYNSFSGGMWMFSAFYCEVYAFCGFVTGLGAIWSLACITYDRYNVIVHGVSGQPLT
FAKAGGMVVFIWVNAIVTSLAPFLGWGRYIPEGILNSCTTDYLSKDFNNRSYGIFIFVWC
YVIPLSSLIYFYFFIIKAVVSHESAMKAQAKKMNVKNLRSG-GTEGESAEMRVAKVAVFN
VSLWIMCWTPYCAVNCIGLFFDQSAITPLVSMLPALLAKSCSTYNPMVYALGHPRFRAAM
QEHVSW-CCIN--EPEAPPAAAGSETAST-T-TAAPEK--
>ARTHROPODA_Candidate_8795_22081472_5
-FAD-RLDRM----------S-YG----SAGFGYPSGVTVADLASPQIKHLVHPHWNNYP
PVNPMWHYLLGVVYCCLGVASFLGNGVVLYLYLKVKKLQTPSNLLVANLALLDLQMMITN
FPPFAYNCFSGGVWMFSAFYCSIYAFCGFVTGLGAIWSLVFITYDRYNVIVHGVSGKPLT
FGKAMAMVVFIWVNAVVTSLAPFLGWGSYIPEGILDSCTTDYLSKDFNNRSYGIFIFVWC
YVVPLSCILY--------------------------------------------------
------------------------------------------------------------
----------------------------------------
>ARTHROPODA_Candidate_8796_22081473_3
-LLD-RV-RM----------S-YG---QSADFGYPSGVTVADLASPQIKHMINPHWNNYP
PVNPMWHYLLGVIYVFLGIASFLGNGVVLYLYMKVKKLQTPSNLLVANLALLDFQMMITN
FPTFAYNSFSGGVWMFSAFFCEIYAFCGFVTGLGAIWSLAFITYDRYNVIVHGVSGKPLT
FGKAMAMVVFIWVNAVVTSLAPFLGWGSYIPEGILDSCTTDYLSKDFNNRSYGIFIFVWC
YVVPLSCILY--------------------------------------------------
------------------------------------------------------------
----------------------------------------
>ARTHROPODA_Candidate_50428_102405614_1
----------------------------------------------------HPHWNNFP
PVNPMWHYLLGVIYIFLGIAAFLGNGVVIYLYMKVKKLQTPSNLLIVNLAVIDFHMLMTN
FPFFAYNSLSGGMWMFSAFYCEIYGFCGFVTGIGAIWSLACITYDRYNVIVHGVSGRPLT
FGRASAMVAFIWINAIVTSIPPFFGWGRYIPEGILDSCTTDYLSKDPNNRSYGIFIFFW-
------------------------------------------------------------
------------------------------------------------------------
----------------------------------------
>ARTHROPODA_Candidate_9293_23138448_4
--------------------S-YG--GQSYTFGYPAGVTIADLAPAHIKHLIHPHWNNFP
PVNPMWHYLLGVIYIFLGIAAFLGNGVVIYLYMKVKKLQTPSNLLIVNLAVIDFHMLMTN
FPFFAYNSLSGGMWMFSAFYCEIYGFCGFVTGIGAIWSLACITYDRYNVIVHGVSGRPLT
FGRASAMVAFIWINAIVTSIPPFFGWGRYIPEGILDSCTTDYLSKDPNNRSYGIFIFFWA
YVLPLASLIYFYFYIVKCVVSHEAAMKAQAKKMNVTNLRSG-GSEGESAEMRVAKVAVFN
VSLWILCWTPYCAVNAQGLFFDQSKITPLVSMLPALLAKSCSTYNPMVYALGHPRFRAAM
QEHVSW-CCIN--EPEAPS-DNASSKSAE-T-VPEKQ---
>ARTHROPODA_Candidate_30221_47991560_1
------IRKM----------S-YG--GQSYAFGYPAGVTVADLAPAHIKHLIHPHWHNYP
PVNPMWHYLLGVLYIFLGIASFLGNGLVIYLYTKVKKLQTPSNLLIANLAVLDFNMLVTN
FPFFVYNCFSGGMWMFSAFYCEVYAFCGFVTGLGAIWSLACITYDRYNVIVHGVSGRPLT
FSKAGAMVVFIWGNAIITALAPFFGWGRYIPEGILDSCTSDYLSKDFNNRSYAIFIFIWC
YVVPLSCLLYFYFYIVKAVVSHEAAMKAQAKKMNVTNLRSG-SADAESAEMRVAKVAVFN
VALWIICWTPYCAVNVQGLFFDQTPITPLVSLLPALLAKSCSTYNPMVYALGHPRFRAAM
QEHVSW-CCVY--EQEAAP--AADNKSTD-S-TVSEKQ--
>ARTHROPODA_Candidate_50229_102265369_3
--PD--RTRM----------S-YG----GSSFGYPSGVTVADLASPQIKHMINPHWNNYP
PVNPMWHYLLGVIYCFLGVASFLGNGTVIYCYLKVKKLRTPSNLLIINLAILDFNMLITN
FPIFAYNSFSGGVWMFSAFYCEIYAFCGFVTGLGAIWSLVFITYDRYNVIVHGVSGQPLT
FGKAMAMVIFIWVNAIGTSLPPFFGWGSYIPEGILDSCTTDYLSKDFNNRSYGIFI----
------------------------------------------------------------
------------------------------------------------------------
----------------------------------------
>ARTHROPODA_Candidate_39514_70212258_0
--PD--RTRM----------S-YG----GSSFGYPSGVTVADLAAPQIKHMINPHWNNYP
PVNPMWHYLLGVI--------FLGNGTVIYCYLKVKKLRTPSNLLIINLAILDFNMLITN
FPIFAYNSFSGGVWMFSAFYCEIYAFCGFVTGLGAIWSLVFITYDRYNVIVHGVSGKPLT
FGKAMAMVIFIWVNAVGTSLPPFFGWGSYIPEGILDSCTTDYLSKDFNNRSYGIFIFLWC
YCLPLGAILYFYFFIIKSVAAHESAMRAQAKKMNVTSL----------------------
------------------------------------------------------------
----------------------------------------
>ARTHROPODA_Candidate_11173_28282286_4
-LTD-RVDKM----------S-YG--SQSVSFGYPAGVTVADMAPAHMKHLIHPHWNNYP
PVNPMWHYLLGVLYICLGTASFLGNGTVIYLYLKVKKLRTPSNLLIMNLAVLDFNMLVTN
FPFFAYNSFSGGVWMFSAFFCEVYAFCGTVTGLGAIWSLACITYDRYNVIVHGVAGKPLT
FGKAMGMIVFIWTNAILTSAGPFFGWGRFIPEGILDSCTTDYLSKDFNNQSFGIFLFVWC
YVTPLSSLLYFYFYIVKAVVSHESAMRAQAKKMNVTNLRS-----GDLAVLRVLK-----
------------------------------------------------------------
----------------------------------------
>ARTHROPODA_Candidate_25708_39880407_2
---D-RVDIM----------S-YG---QSVEFGYPSGVTIADIAPAHIKHLIHPHWQNYP
PVNPMWHYLLGVIYMFLGVASFAGNGIVLYLYMKVKSLRSPSNLLITNLAVLDLMMMVTN
FPTFAYNCFNGGTWNFSPFYCEIYTFCGFVTGLGAIWSLAFITYDRYNVIVHGVSGKPLT
FAKSMFFIVFIWTNAVATSLGPMLGWGKYIPEGILSSCSFDYLSKDFNSRSYGIFIFVWS
YVIPLIALIYFYFFIVKAVMGHEAAMRAQAKKMNVSNLRSG-GQEGESAEMRVAKCAIFN
VTLWILCWTPYCAVTVQGLFFDQTSITPLVSXXXXXLAKSCSTYN---------------
----------------------------------------
>ARTHROPODA_Candidate_25818_39926525_3
---D-RVDIM----------S-YG---QGVEFGYPAGVSIADIAPAHIKHLIHPHWNNYP
PVNPMWHYLLGVVYMFLGVASFAGNGIVLYLYLKVKSLRSPSNLLITNLAVLDLMMMVTN
FPTFAYNCFNGGTWNFSPFYCEIYTFCGFVTGLGAIWSLAFITYDRYNVIVHGVSGKPLT
FGKSMMFIVFIWTNAVVTSLGPMVGWGKYIPEGILSSCSFDYLSKDFNSRSYGIFIFVWS
YVIPLAMLVYFYFFIVKAVTTHEAAMRAQAKKMNVSNLRSG-GQEGESAEMRVAKCAIFN
VTMWILCWTPYCAVTVQGLFFDQTSITPLVSMLPALLAKSCSTYNPMVYALAHPRYRKAM
EEH-------------------------------------
>ARTHROPODA_Candidate_26032_40778229_1
---D-RVDIM----------S-YG---QGVEFGYPAGVSIADIAPAHIKHLIHPHWNNYP
PVNPMWHYLLGVVYMFLGVASFAGNGIVLYLYMKVKSLRSPSNLLITNLAVLDLMMMVTN
FPTFAYNCFNGGTWNFSPFYCEIYTFCGFVTGLGAIWSLAFITYDRYNVIVHGVSGKPLT
FGKSMMFIVFIWTNAVVTSLGPMLGWGKYIPEGILSSCSFDYLSKDFNSRSYGIFIFVWS
YVIPLAMLIYFYFFIVKAVTTHEAAMRAQAKKMNVSNLRSG-GQEGESAEMRVAKCAIFN
VTMWILCWTPYCAVTVQGLFFDQTSITPLVSMLPALLAKSCSTY----------------
----------------------------------------
>ARTHROPODA_Candidate_51418_103714923_2
---D-RVDIM----------S-YG---QGVEFGYPSGVTIADIAPAHIKHLIHPHWNNYP
PVNPMWHYLLGVIYIFLGVASFAGNGVVLYLYMKVKSLRSPSNLLITNLAVLDLMMMVTN
FPSFAYNCFNGGTWNFSPFYCEIYTFCGFVTGLGAIWTLAFITYDRYNVIVHGVSGKPLT
FGKAMAFIVFIWTNAVVTSLGPMLGWGKYIPEGILSSCSFDYLSKDFNSRSYGIFIFVWS
YVIPLSMLIYFYFFIVKAVMNHEAAMRAQAKKMNVTNLRSG-GQEGESAEMRVAKCAIFN
VTMWILCWTPYCAVTVQGLFFDQSSITPLVSMLPALLAKSCSTYNPMVYALAHPRYRKAM
EEHISF-CCVH--EPEAKPAV-EDNKSAD-T-VPEKN---
>ARTHROPODA_Candidate_25814_39926524_3
-CQD-RVDAM----------S-YG---QGVEFGYPSGVTIADIAPAHIKHLIHPHWNNYP
PVNPMWHYLLGVVYMFLGVASFAGNGIVLYLYLKVKSLRSPSNLLITNLAVLDLMMMVTN
FPTFAYNCFNGGTWNFSPFYCEIYTFCGFVTGLGAIWSLAFITYDRYNVIVHGVSGKPLT
FGKSMMFIVFIWTNAVVTSLGPMLGWGKYIPEGILSSCSFDYLSKDFNSRSYGIFIFIWS
YVIPLIALIYFYFFIVKAVMGHEAAMRAQAKKMNVSNLRSG-G-----------------
------------------------------------------------------------
----------------------------------------
>ARTHROPODA_Candidate_51335_103696292_0
------------------------------------GVTIADIAPAHIKHLIHPHWENYP
PVNPMWHYLLGVIYMFLGVASFTGNGIVIYLYLKVKSLRTPSNMLITNLAVLDLLMLLSN
FPAFAYNCFNGGVWNFSVFACEIYTLCGFITGLGAIWSLAFITYDRYNVIVNGVSGKPMT
FGKATAFVLFIWTNATVVSLGPMLGWGKYIPEGILSSCSFDYLSKDFNSRSYGIFIFVWS
YVIPLTALIYFYFFIVKAVMGHEAAMRAQAKKMNVSNLRSG-GQEGESAEMRVAKCAIFN
VTLWILCWTPYCAVTVQGLFFDQSSITPLVSMLPALLAKSCSTYNPMVYAL---------
----------------------------------------
>ARTHROPODA_Candidate_8816_22102014_1
---D-RVDAM----------S-YG---QSVEFSYPSGVTIADIAPAHIKHLIHPHWENYP
PVNPMWHYLLGVIYMFLGVASFTGNGIVIYLYLKVKSLRTPSNMLITNLAVLDLLMLLSN
FPAFAYNCFNGGVWNFSVFACEIYTLCGFITGLGAIWSLAFITYDRYNVIVNGVSGKPMT
FAKATAFVLFIWTNATVVSLGPMLGWGKYIPEGILSSCSFDYLSKDFNSRSYGIFIFVWS
YCVPLACLIYFYFFIVKAVMGHEAAMRAQAKKMNVTNLRSG-GQEGESAEMRVAKCAIFN
VTLWILCWTPYCAVTVQGLFFDQSSITPLVSMLPALLAKSCSTYNPMVYALGHPRYRKAM
QEHVSW-CCIH--EPEAKPAV-EDNKSAD-T-VNEKN---
>ARTHROPODA_Candidate_53748_106419859_0
---D-RVDAM----------S-YG---QSVEFSYPSGVTIADIAPAHIKHMIHPHWENYP
PVNPMWHYLLGVIYIILGVVSFTGNGIVIYLYLKVKSLRTPSNLLITNLAVLDWLMLMSN
FPAFAYNCFNGGVWNFSPFFCEIYTLCGFITGLGAIWSLVFITFDRYNVIVNGVSGKPLT
FAKACAFVMFIWTNATVTSLGPMLGWGKYIPEGILSSCSFDYLSKDANSRSYGIFIFVYS
YVIPLMALIYFYFFIVKAVMGHEAAMRAQAKKMNVSNLRSG-GQEGESAEMRVAKCAIFN
VTLWILCWTPYCAVTVQGLFFDQSSITPLVSMLPALLAKSCSTYNPMVYALGHPRYRKAM
QEHVSF-CCIH--EPEAKPAV-EDNKSAD-T-VNEKN---
>ARTHROPODA_Candidate_50886_103230984_0
---D-RVDAM----------S-YG---QSVEFSYPSGVTIADIAPAHIKHMIHPHWANYP
PVNPMWHYLLGVIYIFLGVASFTGNGVVIYLYLKVKSLRTPSNMLISNLALLDLLMLLTN
FPAFAYNCFNGGVWNFSPFFCEIYTLCGFVTGLGAIWSLVFITYDRYNVIVNGMSGKSLT
AGKAFAFILFIWTNAVVTSMGPMLGWGQYIPEGILSSCSFDYLSKDFNSRSYGIFIFVYS
YVIPLTALIYFYFFIVKAVMGHEAAMRAQAKKMNVSNLRSG-GQEGESAEMRVAKCAIFN
VTLWILCWTPYCAVTVQGLFFDQSSITPLVSMLPALLAKSCSTYNPMVYALGHPRYRKAM
QEHVSF-CCIH--E--------------------------
>ARTHROPODA_Candidate_50883_103230983_2
---D-RVDAM----------S-YG---QSVEFSYPSGVTIADIAPAHIKHLIHPHWENYP
PVNPMWHYLLGVIYIILGVASFTGNGIVIYLYLKVKSLRSPSNMLITNLAVLDLLMLLTN
FPAFAYNCFNGGVWNFSPFFCEIYTFCGFVTGLGAIWSLAFITYDRYNVIVNGMSGKSLT
FAKAGAFVLFIWTNAVVTSLGPMLGWGKYIPEGILSSCSFDYLSKDFNSRSYGIFIFVWS
YVIPLTALIYFYFFIVKAVMGHEAAMRAQAKKMNVSNLRSG-GQEGESAEMRVAKCAIFN
VTLWILCWTPYCAVTVQGLFFDQSSITPLVSMLPALLAKSCSTYNPMVYALGHPRYRKAM
QEHISF-CCIH--EPEAKPAV-EDNKSAD-T-VPEKN---
>ARTHROPODA_Candidate_53726_106412495_3
---D-RVDTM----------S-YG---QSVEFSYPSGVTIADIAPAHIKHLIHPHWENFP
PVNPMWHYLLGVIYIFLGVASFTGNGIVIYLYLKVKSLRTPSNMLITNLAILDLLMLLSN
FPAFAYNCFNGGVWNFSPFYCEIYTFCGFVTGLGAIWSLAFITYDRYNVIVNGVSGQPLT
VAKAFAFVLFIWTNAVVTSLGPMLGWGKYIPEGILSSCSFDYLSRDFNSRSYGIFIFIWS
YVIPLIALIYFYFFIVKAVMGHEAAMRAQAKKMNVSNLRSG-GQEGESAEMRVAKCAIFN
VTLWILCWTPYCAVTVQGLFFDQSSITPLVSMLPALLAKSCSTYNPMVYALGHPRYRKAM
QEHVSF-CCIH--EPEAKPAV-EDNKSAD-T-VNEKN---
>ARTHROPODA_Candidate_25705_39880406_0
---D-RVDAM----------S-YG---QSVEFGYPSGVTIADIAPAHIKHLIHPHWQKYP
PVNPMWHYLLGVIYMFLGVASFTGNGIVIYLYLKVKSLRTPSNMLITNLAVLDLLMLLSN
FPAFAYNCFNGGVWNFSPFYCEIYTFCGFVTGLGAIWSLAFITYDRYNVIVNGVSGKPLS
VAKAFAFVLFIWTNAVVTSLGPMLGWGKYIPEGILSSCSFDYLSKDFNSRSYGIFIFVWS
YVIPLIALIYFYFFIVKAVMGHEAAMRAQAKKMNVSNLRSG-GQEGESAEMRVAKCAIFN
VTLWILCWTPYCAVTVQGLFFDQSSITPLVSMLPALLAKSCSTYN---------------
----------------------------------------
>ARTHROPODA_Candidate_49019_99927307_3
---D-RVDAM----------S-YG---QSVEFGYPSGVTIADLAPAHIKHLIHPHWSNFP
PVNPMWHYLLGVIYMFLGVLSFAGNGVVIYLYLKVKTLRSPSNMLITNLAVLDLLMLLTN
FPAFAYNCFNGGYWNFSPFFCEIYTLCGFVTGLGAIWSLVFITFDRYNVIVHGVSGRPLT
FGKAMAFILFIWTNAVVTSLGPMLGWGAYIPEGILSSCSFDYLSKDFNSRSYGIFIFIWS
YCIPLAALIYFYFFIVKAVVGHEAAMKAQAKKMNVSNLRSG-GQEGESAEMRVAKCAIFN
VTLWILCWTPYCAVTVQGLFFDQSSITPLVSMLPALLAKSCSTYNPMVYALGHPRYRKAM
QEHVSF-CCIH--EPEAK-SV-EDNKSVD-----------
>ARTHROPODA_Candidate_8574_21037400_1
------------------------------------------------------------
--------------ELLQICS---------------SLISPSNMLISNLALLDLLMLLTN
FPAFAYNCFNGGVWNFSPFFCEIYTLCGFVTGLGAIWSLVFITYDRYNVIVNGMSGKSLT
AGKAFAFILFIWTNAVVTSMGPMLGWGQYIPEGILSSCSFDYLSKDFNSRSYGIFIFVYS
YVIPLTALIYFYFFIVKAVMGHEAAMRAQAKKMNVSNLRSG-GQEGESAEMRVAKCAIFN
VTLWILCWTPYCAVTVQGLFFDQSSITPLVSMLPALLAKSCSTYNPMVYALGHPRYRKAM
QEHVSF-CCIH--EPEATPAV-TDNKSAD-T-VPEKN---
>ARTHROPODA_Candidate_41866_76607508_0
------------------------------------------------------HWGNFP
PVNPMWHYLLGVIYIFLGVFSFMGNGVVLYLYLKVKKLRSPSNLLITNLACLDMLMMITN
FPVFTYNCFSGGQWMFSAFYCEVYAFCGFVTGLGAIWSLAFITYDRYNVIVHGVSGKPLT
FGKAMAFVIFIWTNGIVTSLGPMLGWGAYVPEGILDSCSFDYLSRDFNTRSYGIFIFLWS
YCLPLSTLIFFYFFIVKAVMGHEAAMRAQAKKMNVKNLRSG-GQEGESAEMRVAKCAIFN
VSLWILCWTPYCAVTVQGLFFDQSSITPLVSLLPALLAKSASTYNPMVYALGHPRYRAAM
QEHVSF-CCIT--EPEAQSSSGDDNKSTE-T-VNEKN---
>ARTHROPODA_Candidate_51406_103705432_1
---D-RLDSM----------S-YG---Q-VEFGYPSGVSIIDLAPPHIKHMIPDHWGNYP
PVNPMWHFLLGVIYIFLGVFSFMGNGVVIYLYLKVKKLRSPSNMLITNLACLDMLMMITN
FPVFTYNCFSGGQWMFSAFYCEVYAFCGFVTGLGAIWSLAFITYDRYNVIVHGVSGRPLT
FGKAMAFVLFIWTNGIVTSLGPMLGWGAYVPEGILDSCSFDYLSKDFNTRSYGIFIFIWS
YCIPLTALVYFYFFIVKAVMGHEAAMRAQAKKMNVKNLRSG-GQDGESAEMRVAKCAVFN
VSLWILCWTPYCAVTVQGLFFDQSSITPLVSLLPALLAKSASTYNPMVYALGHPRYRAAM
QEHVSF-CCIT--EPEAQSSSGDDNKSSE-T-VNEKN---
>ARTHROPODA_Candidate_51409_103705433_2
---D-RLDSM----------S-YG---Q-VEFGYPSGVSIIDLAPPHIKHMIPNHWANYP
PVNPMWHYLLGVIYIFLGIFSFMGNGVVIYLYLKVKKLRSPSNMLITNLACLDMLMMITN
FPVFAYNCFSGGQWMFSAFYCEVYAFCGFVTGLGAIWSLAFITYDRYNVIVHGVSGRPLT
FGKAMAFVLFIWTNGIVTSLGPMLGWGAYVPEGILDSCSFDYLSRDFNTRSYGIFIFVWS
YIIPLTALIYFYFFIVKAVMGHEAAMRAQAKKMNVKNLRSS-GQEGESAEMRVAKCAVFN
VSLWIICWTPYCAVTVQGLFFDQSSLTPLVSLLPALLAKSASTYNPMVYALGHPRYRAAM
QEHVSF-CCIT--EPEAQSSSGDDNKSSE-T-VNEKN---
>ARTHROPODA_Candidate_25741_39889845_2
-------DSM----------S-YG---Q-VEFGYPSGVSIIDLAPPHIKHMIPNHWANYP
PVNPMWHYLLGVIYIFLGIFSFMGNGVVIYLYLKVKRLRSPSNMLITNLACLDMLMMITN
FPVFTYNCFSGGQWMFSAFYCEVYAFCGFVTGLGAIWSLAFITYDRYNVIVHGVSGKPLT
FGKAMAFITFIWTNGIVTSLGPMLGWGSYVPEGILDSCSFDYLSKDFNTRSYGIFIWLWS
YCLPLSLLIYFYFFIVKAVMGHEAAMRAQAKKMNVKNLRSG-GQEGESAEMRVAKCAVFN
VSLWILCWTPYCAVTVQGLFFDQSSITPLVSLLPALLAKSASTYNPMVYALGHP------
----------------------------------------
>ARTHROPODA_Candidate_42519_77767670_1
---D-RLDSM----------S-YG---Q-VEFGYPSGVSIIDLAPAHIKHMIPNHWANYP
PVNPMWHYLLGVIYIFLGVFSFMGNGVVIYLYLKVKKLRSPSNMLITNLACLDMLMMITN
FPVFTYNCFSGGQWMFSAFYCEVYAFCGFVTGLGAIWSLAFITYDRYNVIVHGVSGKPLT
FGKAMAFIMFIWTNGIVTSLGPMLGWGSYVPEGILDSCSFDYLSKDFNTRSYGIFIWLWS
YCLPLSLLIYFYFFIVKAVMGHEAAMRAQAKKMNVKNLRSG-GQEGESAEMRVAKCAIFN
VSLWILCWTPYCAVTVQGLFFDQSSITPLVSLLPALLAKSASTYNPMVYALGHPRYRAAM
QEHVSF-CCIT--EPEAQSSSGDDNKSTE-T-VNEKN---
>ARTHROPODA_Candidate_47992_97143109_1
------------------------------------------------------------
------------------------------------------------------------
----------------------IYAFCGFVTGLGSIWSLVFITYDRYNVIVHGVSGKPLT
FGKAGIMVIFIWVNGVSTSLAPFFGWGNYIPEGILTSCGTDYLSTDWNNRSYGIFIFLWC
YCTPLTLIIYSYLFIVKTVVAHEAVMAAQAKKMNVDSLRS--GTEGESAEMRVAKVAIFN
VTIWLICWTPYCFVTIQGLLFDQSGLTPLTTSLPALLAKSCSTYNPMIYALAHPRYRAAM
QEHVSF-CRGS--EPEASPGQGDDDKSAG-T-TTAEEKA-
>ARTHROPODA_Candidate_67752_146536615_1
---D-RTVRM----------S-YG--GQQVQFGYPEGVSIIDTAPPHIKSVIHEHWADYP
PVNPMWHYLLGVIYIFLGIASFLGNGIVLFLFFKVKKLRSPSNLLITNLAVLDVLMLATN
FPIFTYNCFSNGQWMFSAQYCAIYAFCGFVTGLGSIWSLVFITYDRYNVIVHGVSGQPMT
FGKAGIMIIFIWTNGIGTSLFPFFGWGNYIPEGILTSCSTDYLSTDWNNRSYGIFIFLWC
YFTPLTFIIYAYLFIVKTVVAHEAVMAAQAKKMNVDSLRS--GTEGESAEMRVAKVAIFN
VTIWLICWTPYCFVTIQGLFFDQSGLTPLTTSLPALLAKSCSTYNPMVYALGHPRYRAAM
QEHVPI-CCVS--EPEGSPNQGGDDKSAG-T-TTAEEK--
>ARTHROPODA_Candidate_48038_97143113_1
------------------------------------------------------------
------------------------------------------------------------
----------------------IYAFCGFVTGLGSIWSLVFITYDRYNVIVHGVSGKPLT
FGKAGIMVIFIWVNGVSTSLAPFFGWGNYIPEGILTSCGTDYLSTDWNNRSYGIFIFLWC
YCTPLTLIIYSYLFIVKTVVAHEAVMAAQAKKMNVDSLRS--GTEGESAEMRVAKVAIFN
VTIWLICWTPYCFVTIQGLLFDQSGLTPLTTSLPALLAKSCSTYNPMIYALGHPRYRAAM
QEHVSI-CCVT--EPEGSPNQGGDDKSAG-T-TTQEEK--
>ARTHROPODA_Candidate_56086_117170042_3
---D-RIVRM----------S-YG--GQNVQFGYPEGVSIVDIAPPHIKNVIHDHWVDYP
PVNPMWHYLLGTIYIFLGIFSFAGNGVVLYLYFKVKKLRTPSNLLITNLAVLDVLMLATN
FPIFAYNCFCGGQWMFSEQYCAIYAFCGFVTGLGSIWSLVFITYDRYNVIVHGVSGQPMT
FGKAGIMIIFIWTNGIGTSLFPFFGWGNYIPEGILTSCSTDYLSTDWNNRSYGIFIFLWC
YCTPLTFIIYAYLFIVKTVVAHEAVMAAQAKKMNVDSLRS--GTEGESAEMRVAKVAIFN
VTIWLICWTPYCFVTIQGLFFDQSGLTPLTTSLPALLAKSCSTYNPMIYALAHPRYRAAM
QEHVSF-CCVT--EPEASPGQGGDDKSAG-T-TTAEEK--
>ARTHROPODA_Candidate_68597_150003333_0
------------------------------------------------------------
------------------------------------------------------------
--------------------CAIYAFCGFVTGLGSIWSLVFITYDRYNVIVHGVSGKPLT
FGKVGAMVIFIWANGICTSLPPFFGWGNYIPEGILTSCSTDYLSTDWNNRSYGIFIFLWC
YFTPLTFIIYAYLFIVKTVVAHEAVMAAQAKKMNVDSLRS--GTEGESAEMRVAKVAIFN
VTIWLICWTPYCFVTIQGLFFDQSGLTPLTTSLPALLAKSCSTYNPMVYALGHPRYRAAM
QEHVPI-CCVT--EPEASPGQG-DDKSAG-T-TTQEEK--
>ARTHROPODA_Candidate_1601_4852824_1
---D-KTVRM----------S-YG--GQQIQFGYPEGVSIVDVAPPHIKSVIHEHWVDYP
PVNPMWHYLLGTIYVFLGIFSFSGNGVVLYLYFKVKKIRSPSNLLITNLAVLDCLMLATN
FPFFTYNCFAGGQWMFSAFYCEIYAFCGFVTGMGSLWSLVFITYDRYNVIVHGVSGQPLT
FGKAGIMVIFIWVNGVSTSLAPFFGWGNYIPEGILTSCGTDYLSTDWNNRSYGIFIFLWC
YCTPLTLIIYSYLFIVKTVIAHEAVMAAQAKKMNVDSLRS--GTEGESAEMRVAKVAIFN
VTMWIVCWTPYCFVTVQGLFFDQTSLTPLATSLPALLAKSCSTYNPMIYALAHPRYRAAM
QEHVPF-CCVS--EPEATPNQGGDDKSAA-T-TTADEK--
>ARTHROPODA_Candidate_32793_53630209_5
---D-RTVRM----------S-YG--GQQVQFGYPEGVSIVDVAPPHIKSVIHEHWVDYP
PVNPMWHYLLGTIYVFLGIFSFSGNGVVLYLYFKVKKIRSPSNLLITNLAVLDCLMLATN
FPFFTYNCFAGGQWMFSAFYCEIYAFCGFVTGMGSLWSLVFITYDRYNVIVHGVSGQPLT
FGKAGIMVIFIWANGIGTSLFPFFGWGNYIPEGILTSCSTDYLSTDWNNRSYGIFIFLWC
YCTPLTLIIYSYLFIVKTVVAHEAVMAAQAKKMNVDSLRS--GTEGESAEMRVAKVAIFN
VTMWIVCWTPYCFVTVQGLFFDQTSLTPLATSLPALLAKSCSTYNPMIYALAHPRYRAAM
QEHVPF-CCVS--EPEATPNQGGDDKSAA-T-TTADEK--
>ARTHROPODA_Candidate_32801_53630210_4
---D-KTVRM----------S-YG--GQQVQFGYPEGVSIIDVAPPHMKTIIHQHWTNYP
PVNPMWHYLLGTIYIFLGVFSTMGNGVVMYLFFKVKKIRSPSNLLITNLAVLDILMLATN
FPFFTYNCFSGGQWMFSAFYCEIYAFCGFVTGMGSLWSLVFITYDRYNVIVHGVSGQPLT
FGKAGIMVIFIWANGIGTSLFPFFGWGNYIPEGILTSCSTDYLSTDWNNRSYGIFIFLWC
YCTPLTLIIYSYLFIVKTVVAHEAVMAAQAKKMNVDSLRS--GTEGESAEMRVAKVAIFN
VTMWIVCWTPYCFVTVQGLFFDQTSLTPLATSLPALLAKSCSTYNPMIYALAHPRYRAAM
QEHVPF-CCVS--EPEATPNQGGDDKSAA-T-TTADEK--
>ARTHROPODA_Candidate_981_850467_0850467_0
------------------------------------GVSIIDVAPPHMKTIIHQHWENYP
PVNPMWHYLLGTIYIFLGVFSTMGNGVVMYLFFKVKKIRSPSNLLITNLAVLDILMLATN
FPFFTYNCFSGGQWMFSAFYCEIYAFCGFVTGMGSLWSLVFITYDRYNVIVHGVSGQPLT
FGKAGIMVIFIWVNGIGTSLFPFFGWGNYIPEGILTSCSTDYLSTDWNNRSYGIFIFLWC
YCTPLTLIIYSYLFIVKTVVAHEAVMAAQAKKMNVDSLRS--GTEGESAEMRVAKVAIFN
VTLWIVCWTPYCFVTVQGLFFDQTSLTPLATSLPALLAKSCSTYNPMVYALAHPRYRAAM
QEHVPF-CCVV--EPEASPNQGGDDKSSA-T-TAADSKE-
>ARTHROPODA_Candidate_47991_97143108_1
------------------------------------------------------------
------------------------------------------------------------
----------------------IYAFCGFVTGLGSIWSLVFITYDRYNVIVHGVSGKPLT
FGKAGIMVIFIWVNGVSTSLAPFFGWGNYIPEGILTSCGTDYLSTDWNNRSYGIFIFLWC
YCTPLTLIIYSYLFIVKTVVAHEAVMAAQAKKMNVDSLRS--GTEGESAEMRVAKVAIFN
VTLWIVCWTPYCFVTVQGLFFDQTSLTPLATSLPALLAKSCSTYNPMVYALAHPRYRAAM
QEHVPI-CCVV--EPEASANQGGDDKSTA-T-Q-ADEKPS
>ARTHROPODA_Candidate_58500_120292240_4
----------------------------------PDGLSPSQVALP--------------
-----WHYLLGTIYIFLGIFSFSGNGVVLYLYFKVKKLRSPSNLLITNLAVLDVLMLATN
FPIFAYNCFCGGQWMFSVFYCEIYAFCGFVTGLGSIWSLVFITYDRYNVIVHGVSGKPLT
FGKAGAMVIFIWVNGVCTSLFPFFGWGNYIPEGILTSCSTDYLSLDWNNRSYGIFIFLWC
YCTPLFFIIYAYLFIMKTVVAHEAVMAAQAKKMNVDSLRS--GTEGESAEMRVAKVAIFN
VTVWLICWTPYCFVTVQGLFFDQSGLTPLTTSLPALLAKSCSTYNPMIYALAHPRYRAAM
QEHVSF-CCVT--EPEASPGQGGDDKSSG-T-TTAEEK--
>ARTHROPODA_Candidate_47999_97143110_1
------------------------------------------------------------
------------------------------------------------------------
----------------------IYAFCGFVTGLGSIWSLVFITYDRYNVIVHGVSGKPLT
FGKAGIMVIFIWVNGVSTSLAPFFGWGNYIPEGILTSCGTDYLSTDWNNRSYGIFIFLWC
YCTPLTLIIYSYLFIVKTVVAHEAVMAAQAKKMNVDSLRS--GTEGESAEMRVAKVAIFN
VTIWLICWTPYCFVTIQGLLFDQSGLTPLTTSLPALAV-----------SVAEPRGR---
---VLR-C----------------ELSS------------
>ARTHROPODA_Candidate_1830_4920096_0
---D-RTVRM----------S-YG--GNNVQFGYPAGVSIVDVAPPHMKQVIHEHWVNYP
PVNPMWHYLLGTLYIFLGIFSFSGNGAVLYLWFKVKKIRSPSNLLVTNLAVLDCLMLGTN
FPFFTYNCFSGGQWMFSAFYCQVYAFCGFVTGLGSLWSLVFITYDRYNVIVHGVSGKPLT
FGKAGIMVIFIWANAVGTSLAPFFGWGNYVPEGILTSCSTDYLSTDWNNRSYGIFIFLWC
YVIPLTLIVYSYLFIVKTVVAHEAVMAAQAKKMNVDSLRS--GTEGESAEMRVAKVAIFN
VTLWIICWTPYCFVTVQGLFFDQSGLTPLTTSLPALLAKSCSTYNPMVYALAHPRYRAAM
QEHVSF-CCVV--EPEGS--PNADNKSAG-T-TTAEEKQ-
>ARTHROPODA_Candidate_58546_120319259_5
---D-RTVRM----------S-Y---GNNVQFGYPAGVSIVDVAPPHMKQVIHEHWVNYP
PVNPMWHYLLGTIYIFLGVFSFTGNGAVLYLWFKVKKIRSPSNLLVTNLAVLDCLMLGTN
FPFFTYNCFSGGQWMFSAFYCQVYAFCGFVTGLGALWSLVFITYDRYNVIVHGVSGKPLT
FGKAAGMVIFIWANAVGTSLAPFFGWGNYVPEGILTSCSTDYLSTDWNNRSYGIFIFFWC
YVIPLTLIVYSYLFIVKTVVAHEAVMSAQAKKMNVDSLRS--GTEGESAEMRVAKVAIFN
VTLWIICWTPYCFVTVQGLFFDQSGLTPLTTSLPALLAKSCSTYNPMVYALAHPRYRAAM
QEHVSF-CCVV--EPEAS-NQGGDNKSSG-T-TTAEEK--
>ARTHROPODA_Candidate_56075_117167721_3
---D-RIVRM----------S-Y---GQNVQFGYPEGVSIIDVAPPHMKQIIHEHWSNYP
PVNPMWHYLLGTIYIFLGIFSFTGNGVVLYLFMKEKKIRSPSNLLITNLAVLDCLMLGTN
FPFFTYNCFSGGQWMFSPFYCEVYAFCGFVTGLGALWSLVFITFDRYNVIVHGVSGKPLT
FGKAGAMVIFIWANAICTSLAPFFGWGNYIPEGILTSCSTDYLSTDWNNRSYGIFIFMWC
YTLPLFLIVYSYLFIVKTVVAHEAVMAAQAKKMNVDSLRS--GTEGESAEMRVAKVAIFN
VTLWIICWTPYCFVTVQGLFFDQSGLTPLTTSLPALLAKSCSTYNPMVYALAHPRYRAAM
QQHVPI-CCVV--EPEASPNQGGDNKSNA-T-QADEK---
>ARTHROPODA_Candidate_47911_97013012_3
---D-RIVRM----------S-YG--GQNVQFGYPEGVSIIDVAPAHMKQIIHEHWSNYP
PVNPMWHYLLGTIYVFLGIFSFTGNGVVLYLFMKVKKIRSPSNLLITNLAVLDCLMLGTN
FPFFTYNCFSGGKWMFSPFYCEIYAFCGFVTGIGALWSLVFITYDRYNVIVHGVSGKPMT
FGKAGAMVIFIWANAIGTSLAPFFGWGNYIPEGILTSCSTDYLSTDWNNRSYGIFIFLWC
YVIPLFLIVYSYLFIVKTVVAHEAVMAAQAKKMNVDSLRS--GTEGESAEMRVAKVAIFN
VTLWIVCWTPYCFVTVQGLFFDQSGLTPLTTSLPALLAKSCSTYNPMVYALAHPRYRAAM
QEHVPI-CCVV--EPEASPNQGGDDKSNA-T-TAAEK---
>ARTHROPODA_Candidate_62798_136204629_0
------------------------------------------------------------
--------------------------------------RSPSNLLITNLAVLDCLMLATN
FPFFTYNCFSGGQWMFSAFYCEIYAFCGFVTGLGAIWSLVFITYDRYNVIVHGVSGQPLT
FGKAVGMVIFLWVNAVGTSLCPFFGWGNYIPEGILTSCSTDYLSTDWNNRSFGIFIFLWC
YVTPLFFIVYAYLFIVKTVVAHEAVMAAQAKKMNVDSLRS--GTEGESAEMRVAKVAIFN
VTLWVICWTPYCFVTVQGLFFDQSGLTPLSTSLPALLAKSCATYNPMVYALGHPRYRAAM
QEHVSF-CCVV--EPQGGGGQGGDAKSSG-T-TTAEEK--
>ARTHROPODA_Candidate_62863_136208871_0
------------------------------------------------------------
--------------------------------------RSPSNLLITNLAVLDCLMLATN
FPFFTYNCFSGGQWMFSAFYCAVYAFCGFVTGLGAIWSLVFITYDRYNVIVHGVSGQPLT
FGKAVVMVIFIWANGVCTSLLPFLGWGRYIPEGILTSCSTDYLSKDWNNRSFGIFIFLWC
YITPLFFIIYAYLFIVKTVVAHEAVMAAQAKKMNVDSLRS--GQEGESAEMRVAKVAIFN
VTLWLICWTPYCFVNVQGLWFDQSGLTPLTTSLPALLAKSCSTYNPMVYALAHPRYRAAM
QEHVSF----------------------------------
>ARTHROPODA_Candidate_758_772650_3
---D-RIVRM----------S-Y---GQNVQFGYPEGVSIIDVAPDYMKGIIHEHWANYP
PVNPMWHYLLGTIYVFLGIFSFAGNGTVLYLWVKEKKIRSPSNLLITNLAVLDCLMLGTN
FPFFTFNSLNGGKWMFAPFYCQVYAFCGFVTGIGALWSLVFITLDRYNVIVHGVSGKPLT
FGKAGLMVIFIWAVAISFSLAPFLGWGNYIPEGIQTSCSTDYLSKDFNNRSYIVVGALWC
YFIPLFLIVYAYFFIVKTVVAHEAVMAAQAKKMNVGSLRS--GTEGESAEMRVAKVAIFN
VTLWIICWTPYCFVTLQGAYFDQSGLTPLATSLPALLAKSCSTYNPMVYALAHPRYRAAM
QEHVPI-CCVV--EPEASPNQGGDNKSNA-T-Q-ADEK--
>ARTHROPODA_Candidate_1015_869007_1
-SWD-RTVRM----------S-YG--GQNVQFGYPAGVTIVDVAPQHIKHMIHEHWANYP
PVNPMWHYLLGVIYIFLGVFSFLGNGVVIYLFLKVKKLRTPSNLLITNLAVLDYLMLLSN
FPQFTYNCFMGGFWMFSAFCCEIYALCGFITGLGALWSLVFITYDRYNVIVHGVSGKPMT
FGKAAIMIIFIWTNSITVSMGPMLGWGKYVPEGILDSCSFDYLSKDWNTRSYGIFIFVYS
YVIPLSTIVYFYLFIVKTVIAHEAVMAAQAKKMNVGSLRS--GTEGESAEMRVAKVAIFN
VTLWIICWTPYMAVTVQGLFFDQTSLTPLVSLLPALLAKSCSTYNPMVYALAHPRYRAAM
QEHVSF-CCVM--EPEATPGQGGDTKSNA-T-EAAKE---
>ARTHROPODA_Candidate_48060_97149621_2
KSQS-VTVRM----------S-YG--GQNVQFGYPEGVSIVDLTPPHIKHMVHEHWANFP
PVNPMWHYLLGVIYIFLGVFSFLGNGVVMYLFFKVKKLRSPSNLLITNLAVLDFLMLLTN
FPFFTYNCFNGGVWMFSTFYCEVYALCGFVTGLGSLWSLVFITYDRYNVIVHGVAGKPLT
FAKAGIMVFFIWANAVGTSLCPMFGWGKYIPEGISDSCSFDYLSKDWNTRSYGIFIFLWS
YVLPLSLILYSYVFIVKTVIAHEAVMAAQAKKMNVGSLRS--GTEGERAEMRVAKVAIFN
VTLWIICWTPYCAITVQGLFFDQSSLTPLVTLLPALLAKSCSTYNPMVYALAHPRYRAAM
EENVPF-CCVV--EPEAS-SQG-DDKSNA-T-TEK-----
>ARTHROPODA_Candidate_10961_28082919_2
------------------------------------------------------------
---------MG------------GNGTVIYLWFKVKKLRSPSNLLITNLAVLDFLMLMTN
FPFFAYNCFMGGQWMFSAFYCEVYALCGFITGLGAIWSLVFITYDRYNVIVHGVSGKPLT
FTKAMAMVLFIWVNGTVTSIAPMLGWGRYVPEGILDSCSFDYLSKDWNTRSYGIFIFLWS
FVFPLTVIIYAYFFIVKTVVAHEAAMRAQAKKMNVSSLKAG-ADGGETAEMRVAKVAVFN
VTLWIICWTPYCAVTVQGLFFDQSVITPLLSMLPALLAKSCSTYNPMVYALGHPRYRAAM
MEHVPF-CCVF--EPEAQS--GGDNKSSS-T-ETAPEK--
>ARTHROPODA_Candidate_26591_41794450_2
---------M----------S-YG---QQVEFGYPDGVSIVDVAPAHLKHMIHPHWNNYP
PVNPMWHYLLGVIYCFIGTLSFMGNGTVIYLWFKVKKLRTPSNLLITNLAVLDFLMLMTN
FPFFAYNCFMGGQWMFSAFYCEVYALCGFITGLGAIWSLVFITYDRYNVIVHGVSGKPLT
FTKAMAMVLFIWVNGTVTSIAPMLGWGRYVPEGILDSCSFDYLSKDWNTRSYGIFIFLWS
FVFPLTVIIYAYFFIVKTVVAHEAAMRAQAKKMNVTSLKAG-DDGGETAEMRVAKVAVFN
VTLWIICWTPYCAVTVQGLFFDQSVITPLLSMLPALLAKSCSTYNPMVYALGHPRYRAAM
MEHVPF-CCVF--EPQAQS--GGDNKSSS-T-ETAPEK--
>ARTHROPODA_Candidate_41909_76619300_2
---S-TLSKM----------S-YG---QQVEFGYPDGVSIVDVAPAHLKHMIHPHWNNYP
PVNPMWHYLLGVIYCFIGTLSFMGNGTVIYLWFKVKKLRSPSNLLITNLAVLDFLMLMTN
FPFFAYNCFSGGQWMFSAFYCEVYALCGFITGLGAIWSLVFITYDRYNVIVHGVSGKPLT
FTKAMAMVLFIWVNGTVTSMAPMLGWGRYVPEGILDSCSFDYLSKDWNTRSYGIFIFLWS
FVFPLTVIIYAYFFIVKTVVAHEAAMRAQAKKMNVTSLKAG-DDGGETAEMRVAKVAVFN
VTLWIICWTPYCAVTVQGLFFDQSVITPLLSMLPALLAKSCSTYNPMVYALGHPRYRAAM
MEHVPF-CCVF--EPQAQS--GGDNKSSS-T-ETAPEK--
>ARTHROPODA_Candidate_27664_42993994_3
--AS-EHSKM----------S-YG---QQVQFGYPEGVSIVDVAPPHLKHMIHPHWNNYP
PVNPMWHYLLGVIYCFIGTLSFMGNGTVIYLWFKVKKLRTPSNLLITNLAVLDFLMLMTN
FPFFAYNCFMGGIWMFSAFYCEVYALCGFITGLGAIWSLVFITYDRYNVIVHGVSGKPLT
FTKAMAMVLFIWINSTVTSIAPMVGWGKYVPEGILDSCSFDYLSKDWNTRSYGIFIFLWS
FVFPLTVIIYAYFFIVKTVVAHESAMRAQAKKMNVSSLKAG-AEGGETAEMRVAKVAVFN
VTLWIICWTPYCAVTVQGLFFDQSVITPLLSMLPALLAKSCSTYNPMVYALGHPRYRAAM
MEHVPF-CCVF--EPEAQS--GGDNKSSS-T-EAQNEK--
>ARTHROPODA_Candidate_33944_56668066_1
--AS-EHSKM----------S-YG---QQVEFGYPDGVSIVDVAPPHLKHMIHPHWNNYP
PVNPMWHYLLGVIYCFIGILSFMGNGTVIYLWFKVKKLRTPSNLLITNLAVLDFLMLMTN
FPFFAYNCFMGGIWMFSAFYCEIYALCGFITGLGAIWSLVFITYDRYNVIVHGVSGKPLT
FTKAMAMVLFIWVNSVVTSILPMVGWGKYVPEGILDSCSFDYLSKDWNTRSYGIFIFLWS
FCFPLTVIIYAYFFIVKTVVAHEAAMRAQAKKMNVTSLKAG-ADGGETAEMRVAKVAVFN
VTLWIICWTPYCAVTVQGLFFDQSVITPLLSMLPALLAKSCSTYNPMVYALGHPRYRAAM
MEHVPF-CCVF--EPEAQS--GGDNKSNT-T-ESQPEK--
>ARTHROPODA_Candidate_41941_76620876_2
--AS-EHSKM----------S-YG---QQVEFGYPEGVSIVDVAPPHLKHMIHPHWNNYP
PVNPMWHYLLGVIYCFIGILSFMGNGTVIYLWFKVKKLRTPSNLLITNLAVLDFLMLMTN
FPFFAYNCFMGGIWMFSAFYCEIYALCGFITGLGAIWSLVFITYDRYNVIVHGVSGKPLT
FTKAMAMVLFIWVNSTVTSILPMVGWGAYVPEGILDSCSFDYLSKDWNTRSYGIFIFLWS
FVFPLTVIIYAYFFIVKTVVAHEAAMRAQAKKMNVTSLKAG-ADGGETAEMRVAKVAVFN
VTLWIICWTPYCAVTVQGLFFDQSVITPLLSMLPALLAKSCSTYNPMVYALGHPRYRAAM
MEHVPF-CCVF--EPEAQS--GGDNKSNS-T-EAQPEK--
>ARTHROPODA_Candidate_44596_87533849_0
--AS-EHSKM----------S-YG---QQVQFGFPEGVSIVDVAPPHLKHMIHPHWNNYP
PVNPMWHYLLGVIYCFIGILSFMGNGTVIYLWFKVKKLRTPSNLLITNLAVLDFLMLMTN
FPFFAYNCFMGGQWMFSAFYCEIYALCGFITGLGAIWSLVFITYDRYNVIVHGVSGKPLT
FTKAMAMVLFIWVNSTVTSILPMVGWGKYVPEGILDSCSFDYLSKDWNTRSYGIFIFLWS
FVFPLTVIIYAYFFIVKTVVAHEAAMRAQAKKMNVTSLKAG-ADGGETAEMRVAKVAVFN
VTLWIICWTPYCAVTVQGLFFDQSVITPLLSMLPALLAKSCSTYNPMVYALGHPRYRAAM
MEHVPF-CCVF--EPEAQS--GGDNKSNT-T-ESQPEK--
>ARTHROPODA_Candidate_44609_87533850_0
--AS-EHSKM----------S-YG---QQVQFGFPEGVSIVDVAPPHLKHMIHPHWNNYP
PVNPMWHYLLGVIYCFIGILSFMGNGTVIYLWFKVKKLRTPSNLLITNLAVLDFLMLMTN
FPFFAYNCFMGGQWMFSAFYCEIYALCGFITGLGAIWSLVFITYDRYNVIVHGVSGKPLT
FTKAMAMVLFIWVNSTVTSILPMVGWGKYVPEGILDSCSFDYLSKDWNTRSYGIFIFLWS
FVFPLTVIIYAYFFIVKTVVAHEAAMRAQAKKMNVTSLKAG-ADGGETAEMRVAKVAVFN
VTLWIICWTPYCAVTVQGLFFDQSVITPLLSMLPALLAKSCSTYNPMVYALGHPRYRAAM
MEHVPF-CCVF--EPEAQS--GGDNKSNT-T-ESQPEK--
>ARTHROPODA_Candidate_45870_91559343_3
--AS-EHSKM----------S-YG---QQVQFGFPEGVSIVDVAPPHLKHMIHPHWNNYP
PVNPMWHYLLGVIYCFIGILSFMGNGTVIYLWFKVKKLRTPSNLLITNLAVLDFLMLMTN
FPFFAYNCFMGGQWMFSAFYCEIYALCGFITGLGAIWSLVFITFDRYNVIVHGVSGKPLT
FTKAMAMVLFIWVNSTVTSILPMVGWGKYVPEGILDSCSFDYLSKDWNTRSYGIFIFLWS
FVFPLTVIIYAYFFIVKTVVAHEAAMRAQAKKMNVTSLKAG-ADGGETAEMRVAKVAVFN
VTLWIICWTPYCAVTVQGLFFDQSVITPLLSMLPALLAKSCSTYNPMVYALGHPRYRAAM
MEHVPF-CCVF--EPEAQS--GGDNKSNT-T-ESQPEK--
>ARTHROPODA_Candidate_50006_102234127_1
--AS-EHSKM----------S-YG---QQVQFGYPEGVSIVDVAPPHLKHMIHPHWNNYP
PVNPMWHNLLGVVYCFIGILSFMGNGTVIYLWLKVKKLRTPSNLLITNLAVLDFLMLLTN
FPIFAYNCFMGGIWMFSSFYCEIYALCGFITGLGAIWSLVFITYDRYNVIVHGVSGKPLT
FTKAMAMVLFIWVNSVVTSIAPMLGWGAYVPEGILDSCSFDYLSKDWNTRSYGIFIFLWS
FVFPLTVIVYAYFFIVKTVVAHEAAMRAQAKKMNISSLKSG-GDSGETAEMRVAKVAVFN
VTLWIICWTPYCAVTVQGLFFDQSVITPLVSMLPALLAKSCSTYNPMVYALGHPRYRAAM
MEHVPF-CCVF--EPEAKT--GGDNKSNS-T-EAQPEK--
>ARTHROPODA_Candidate_50026_102234128_1
--AS-EHSKM----------S-YG---QQVQFGYPEGVSIVDVAPPHLKHMIHPHWNNYP
PVNPMWHNLLGVVYCFIGILSFMGNGTVIYLWLKVKKLRTPSNLLITNLAVLDFLMLLTN
FPIFAYNCFMGGIWMFSSFYCEIYALCGFITGLGAIWSLVFITYDRYNVIVHGVSGKPLT
FTKAMAMVLFIWVNSVVTSIAPMLGWGAYVPEGILDSCSFDYLSKDWNTRSYGIFIFLWS
FVFPLTVIVYAYFFIVKTVVAHEAAMRAQAKKMNISSLKSG-GDSGETAEMRVAKVAVFN
VTLWIICWTPYCAVTVQGLFFDQSVITPLVSMLPALLAKSCSTYNPMVYALGHPRYRAAM
MEHVPF-CCVF--EPEAKT--GGDNKSNS-T-EAQPEK--
>ARTHROPODA_Candidate_2951_7184277_2
-RAK-EHSKM----------S-YG---QQVQFGYPEGVSIVDVAPPHLKHMIHPHWNNYP
PVNPMWHYLLGVIYCFIGVLSFMGNGTVIYLWFKVKKLRTPSNLLITNLAVLDFLMLLTN
FPFFAYNCFMGGQWMFSAFYCEIYALCGFITGLGAIWSLVFITYDRYNVIVHGVSGKPLT
FTKAMAMVLFIWINSVTTSIAPMVGWGKYVPEGILDSCSFDYLSKDWNSRSYGIFIFVWS
FILPLSTIIYAYVFIVKTVVAHESAMRAQAKKMNVSSLKAG-ADGGETAEMRVAKVAVFN
VTLWIICWTPYCAVTVQGLFFDQSVITPLLSMLPALLAKSCSTYNPMVYALGHPRYRAAM
MEHVPF-CCVF--EPEAQS--GGDNKSAS-T-EATAKE--
>ARTHROPODA_Candidate_39357_70174425_1
-------NRM----------S-YG---QQVQFGYPEGVSIVDFAPPELKHMIHPHWNNYP
PVNPMWHYLLGVIYCFIGILSFMGNGTVIYLWMKVKKLRTPSNLLITNLAVLDFLMLVTN
FPFFAYNCFMGGQWMFSAFYCELYALCGFITGLGAIWSLVFITYDRYNVIVHGVSGKPLT
FGKAGAMVLFIWINGTVTSLGPMLGWGRYVPEGILDSCSFDYLSKDWNTRSYGIFIFLWS
FVFPLTVIIYAYMFIVKTVVQHEAAMAAQAKKMNVSSLKAG-DDGGESAEMRVAKVAIFN
VTLWIICWTPYCAVTVQGLFFDQSSITPLLSTLPALLAKSCSTYNPMVYALGHPRYRAAM
MEHVPF-CCVI--EQDHKS--GGDSKSTA-T-EG-PEK--
>ARTHROPODA_Candidate_37626_65593501_2
-------NRM----------S-YG---QQVQFGYPEGVSIVDFAPPELKHMIHPHWNNYP
PVNPMWHYLLGVIYCFIGVLSFMGNGTVIYLWMKVKKLRTPSNLLITNLAVLDFLMLVTN
FPFFAYNCFMGGQWMFSAFYCEIYAFCGFITGLGAIWSLVFITYDRYNVIVHGVSGKPLT
FGKAGAMVLFIWINGTVTSLGPMLGWGRYVPEGILDSCSFDYLSKDWNTRSYGIFIFLWS
FVFPLTVIIYAYMFIVKTVVQHEAAMAAQAKKMNVSSLKAG-DDGGESAEMRVAKVAIFN
VTLWIICWTPYCAVTVQGLFFDQSSITPLLSTLPALLAKSCSTYNPMVYALGHPRYRAAM
MEHVPF-CCVI--EQEQKS--GGDSKSTA-T-EG-PEK--
>ARTHROPODA_Candidate_41624_76588029_1
-------IRM----------S-YG---QQVQFGYPEGVSIVDFAPPDLKHMIHPHWNNYP
PVNPMWHYLLGVIYVFIGVLSFMGNGTVIYLWMKVKKLRTPSNLLITNLAVLDFLMLLTN
FPFFAYNCFMGGQWMFSAFYCELYALCGFITGLGAIWSLVFITYDRYNVIVHGVSGKPLT
FGKAGGMVLFIWTNATVTSLGPMLGWGRYVPEGILDSCSFDYLSKDWNTRSYGIFIFLWS
FVFPLAVIIYAYMFIVKTVVQHEAAMAAQAKKMNVSSLKAG-DDGGESAEMRVAKVAIFN
VTLWIICWTPYCAVTVQGLFFDQSGITPLLSTLPALLAKSCSTYNPMVYALGHPRYRAAM
MEHVPF-CCVI--EQDAKS--GGDSKSTA-T-EG-PEK--
>ARTHROPODA_Candidate_24329_35532039_1
------------------------------------------------------------
-----------------------------------KKLRTPSNLLITNLAVLDFLMLVTN
FPFFAYNCFMGGQWMFSAFYCELYALCGFITGLGAIWSLVFITYDRYNVIVHGVSGKPLT
FGKAGGMVLFIWINATVTSLAPMLGWGRYVPEGILDSCSFDYLSKDWNTRSYGIFIFLWS
FVFPLTVIIYAYMFIVKTVVQHEAAMAAQAKKMNVSSLKAG-DDGGESAD---------N
VTLWIICWTPYCAVTVQGLFFDQSSITPLLSTLPALLAKSCSTYNPMVYALGHPRYRAAM
MEHVPF-CCVI--EQEAKS--GGDSKSTA-T-EG-PEK--
>ARTHROPODA_Candidate_29516_45984746_3
------SNRM----------S-YG---QQVQFGYPEGVSIVDFAPPELKHMIHPHWNNYP
PVNPMWHYLLGVIYCFIGTLSFMGNGTVIYLWMKVKKLRTPSNLLITNLAVLDFLMLLTN
FPFFAYNCFMGGQWMFSAFYCEIYALCGFITGLGAIWSLVFITYDRYNVIVHGVSGKPLT
FSKAGAMVLFIWINGTVTSLAPMLGWGRYVPEGILDSCSFDYLSKDWNTRSYGIFIFLWS
FVFPLSVIIYAYMFIVKTVVAHESAMKAQAKKMNVSSLKAG-DDGGESAEMRVAKVAIFN
VTLWIICWTPYCAVTVQGLFFDQSVITPLLSMLPALLAKSCSTYNPMVYALGHPRYRAAM
MEHVPF-CCVI--EQDAKS--GGDSKSTA-T-EG-PEK--
>ARTHROPODA_Candidate_51645_103753404_2
-------NRM----------S-YG---QQVQFGYPEGVSIVDFAPPHLKHMIHPHWNNYP
PVNPMWHYLLGVIYCFIGTLSFMGNGTVIYLWMKVKKLRTPSNLLITNLAVLDFLMLLTN
FPFFAYNCFMGGQWMFSAFYCEIYALCGFITGLGAIWSLVFITYDRYNVIVHGVSGKPLT
FGKAGAMVLFIWINGTVTSLAPMLGWGAYTPEGILDSCSFDYLSKDWNTRSYGIFIFLWS
FVFPLTVIIYAYMFIVKTVVAHESAMRAQAKKMNVSSLKAG-DDGGESAEMRVAKVAVFN
VTLWIICWTPYCAVTVQGLFFDQSVITPLLSMLPALLAKSCSTYNPMVYALGHPRYRAAM
MEHVPF-CCVI--EQDAKS--GGDSKSTA-T-EG-PEK--
>ARTHROPODA_Candidate_4085_12015234_0
-------GKM----------S-YG---QQIEFGYPDGVSIVDVVPPHLKNLIHSHWNNYP
PVNPMWHYLLGTIYIFIGILSFMGNGTVIYLWFKVKKLRTPSNLLITNLAVLDFVMLMSN
FPFFAYNCFMGGMWMFSAFFCEIYSLCGFITGLGSIWSLVFITYDRYNVIVHGVGGKPLT
FGKAMGMVIFIWANAVTTSLGPMLGWGKYTPEGILSSCSFDYLSKDFNTRSYGIFIFLWS
FVLPLTVIIYAYAFIVKTVVAHESAMRAQAKKMNVSSLKAG-DDGGETAEMRVAKVAVFN
VTLWIICWTPYCAVTVQGLFFDQSSLTPLLSTLPALLAKSCSTYNPMVYALGHPRYRAAM
MEHVPF-CCVN--EPEAKS--GGDSNSTA-T-Q--PEK--
>ARTHROPODA_Candidate_9632_24121060_2
-------GKM----------S-YG---QQIEFGYPDGVSIVDVVPPHLKNLIHSHWNNYP
PVNPMWHYLLGVIYLFLGVFSFLGNGTVIYLWLKVKKLRTPSNLLITNLAVLDFLMLSTN
FPFFAYNCFSGGMWMFSAFYCEVYAFCGFVTGLGAIWSLVCITYDRYNVIVHGVGGKPLT
FGKAMGMVIFIWANGITTSLGPMLGWGKYTPEGILSSCSFDYLSKDFNTRSYGIFIFLWS
FVLPLTVIIYAYAFIVKTVVAHESAMRAQAKKMNVSSLKAG-DDGGETAEMRVAKVAVFN
VTLWIICWTPYCAVTVQGLFFDQSSLTPLLSTLPALLAKSCSTYNPMVYALGHPRYRAAM
MEHIPF-CCVS--EPEAKS--GGDSNSTA-T-Q--PEK--
>ARTHROPODA_Candidate_38205_66352347_0
-------IRM----------S-YG---QQVNFGYPEGVSIVDIVPQNLKAEIHPHWNNFP
PVNPMWHYLLGVIYIFLGVFSFCGNGAVIYLWFKVKKLRTPSNLLITNLAILDLLMLMSN
FPQFAYNCFVGGIWAFSTFTCEIYALCGFITGLGSIWSLVFITYDRYNVIVHGVGGKPLT
FGKAYGMVLFIWAMGVGSSIPPMFGWGKYTLEGILTSCTIDYLSKDFNSRSYGIFVACWS
YCLPLSIIIYAYVFIVKTVVAHESAMRAQAKKMGVGSLKAG-SGDGESAEMRVAKVAVFN
VALWLTCWTPYALVVFQGLFGDQSVITPLLSMLPALLAKSCSTYNPMVYALGHPRYRAAM
MEHVSF-CCVY--EPEAP----ADNKSTG-T-E--AEK--
>ARTHROPODA_Candidate_41661_76590954_1
-------IRM----------S-YG---QQVNFGYPEGVSIVDIVPQNLKAEIHPHWNNFP
PVNPMWHYLLGVIYIFLGVFSFCGNGAVIYLWFKVKKLRTPSNLLITNLAILDLLMLMSN
FPQFAYNCFVGGIWAFSTFTCEIYALCGFITGLGSIWSLVFITYDRYNVIVHGVGGKPLT
FGKAYGMVLFIWAMGVGSSIPPMFGWGKYTLEGILTSCTIDYLSKDFNSRSYGIFVACWS
YCLPLSIIIYAYVFIVKTVVAHESAMRAQAKKMGVGSLKAG-SGDGESAEMRVAKVAVFN
VALWLICWTPYALVVFQGLFGDQSVITPLLSMLPALLCKTCSSYNPMVYALGHPRYRAAM
MEHISF-CCVY--EPEAQG--GGDNKSTA-T-E--AAK--
>ARTHROPODA_Candidate_35884_60663725_0
----------------------YG---QQVNFGYPEGVSIVDIVPQNIKAEIHPHWNNYP
PVNPMWHYLLGVIYIFLGVFSFCGNGAVLYLWFKVKKLRTPSNLLITNLALLDFLMLMSN
FPFFAYNCFVGGIWAFSTFTCEIYALCGFITGLGSIWSLVFITYDRYNVIVHGVGGKPLT
FGKAYGMVLFIWAMGIGSSIPPMLGWGKYTLEGILTSCTIDYLSKDFNSRSYGIFVAIWS
YCLPLSIIIYAYVFIVKTVVAHESAMRAQAKKMNVSSLKAG-SGDGESAEMRVAKVAVFN
VALWLICWTPYCLVVFQGLFGNQAVITPLLSMLPALLAKSCSTYNPMVYALGHPRYRAAM
MEHVSF-CCVY--EPDAP---AGDNKSTG-T-E--AEK--
>ARTHROPODA_Candidate_30372_48011208_0
------------------------------------------------------------
------------------------------------------------------------
FPFFAYNCFMGGIWAFSPFYCEVYALCGFITGLGAIWSLVFITYDRYNVIVHGVGGKPLT
FGKAYGMVLFVWAMGIGSSIPPMFGWGTYIPEGILTSCTIDYLSKDFNTRSYGIFVAVWS
YCLPLSIIVYAYVFIVKTVVAHESAMRAQAKKMNVSSLKAG-SGDGESAEMRVAKVAVFN
VALWLTCWTPYALVVFQGLFGDQSVITPLLSMLPALLAKSCSTYNPMVYALGHPRYRAAM
MEHVSF-CCVY--EPDAP---A-DNKSTG-T-E--AEK--
>ARTHROPODA_Candidate_30359_48011207_0
------------------------------------------------------------
------------------------------------------------------------
FPFFAYNCFMGGIWAFSPFYCEVYALCGFITGLGAIWSLVFITYDRYNVIVHGVGGKPLT
FGKAYGMVLFVWAMGIGSSIPPMFGWGTYIPEGILTSCTIDYLSKDFNTRSYGIFVAVWS
YCLPLSIIVYAYVFIVKTVVAHESAMRAQAKKMNVSSLKAG-SGDGESAEMRVAKVAVFN
VALWLTCWTPYALVVFQGLFGDQSVITPLLSMLPALLAKSCSTYNPMVYALGHPRYRQAM
MEHVSF-CCVY--EPDAP---A-DNKSTG-T-E--AEK--
>ARTHROPODA_Candidate_35678_60646021_1
-------IRM----------S-YG---QQVQFGYPEGVSIVDVVPQHLKSIIHPHWNNFP
PVNPMWHYLLGVIYLFLGVFSFCGNGAVIYLWLKVKKLRTPSNLLITNLALLDFLMLMTN
FPFFAYNCFMGGIWSFSAFYCEVYALCGFITGLGAIWSLVFITYDRYNVIVHGVGGKPLT
FGKAYGMVLFVWAMGIGSSIPPMFGWGTYIPEGILTSCTIDYLSKDFNTRSYGIFVAVWS
YCLPLSIIVYAYVFIVKTVVAHESAMRAQAKKMNVSSLKAG-SGDGESAEMRVAKVAIFN
VALWLICWTPYCIVVFQGLFGDQSVITPLLSMLPALLAKSCSTYNPMVYALGHPRYRAAM
MEHVSF-CCVY--EPDAP---AGDTKSTG-T-E--AEK--
>ARTHROPODA_Candidate_35687_60646022_1
-------IRM----------S-YG---QQVQFGYPEGVSIVDVVPQHLKSIIHPHWNNFP
PVNPMWHYLLGVIYLFLGVFSFCGNGAVIYLWLKVKKLRTPSNLLITNLALLDFLMLMTN
FPFFAYNCFMGGIWSFSAFYCEVYALCGFITGLGAIWSLVFITYDRYNVIVHGVGGKPLT
FGKAYGMVLFVWAMGIGSSIPPMFGWGTYIPEGILTSCTIDYLSKDFNTRSYGIFVAVWS
YCLPLSIIVYAYVFIVKTVVAHESAMRAQAKKMNVSSLKAG-SGDGESAEMRVAKVAIFN
VALWLICWTPYCIVVFQGLFGDQSVITPLLSMLPALLAKSCSTYNPMVYALGHPRYRAAM
MEHVSF-CCVY--EPDAP---AGDTKSTG-T-E--AEK--
>ARTHROPODA_Candidate_35927_60668379_0
------QTRM----------S-YG---QQVAFGYPEGVSIVDIVPQNIKGIIHPHWNNFP
PVNPMWHYLLGVIYMFLGTFSFCGNGAVLYLWFKVKKLRTPSNLLITNLALLDWLMLVTN
FPFFAYNCFNGGIWSFSPFYCEIYALCGFITGLGSIWSLVFITYDRYNVIVHGVGGKPLT
FGKAYGMVLFVWIMGVGTSLPPMFGWGTYIPEGILTSCTIDYLSKEFNARSYGMFVALWS
YCLPLGIIIYAYVFIVKTVVAHESAMRAQAKKMNVSSLKAG-SGDGESAEMRVAKVAVFN
VALWLICWTPYALVVFQGLFGDQAVITPLVSMLPALLAKSCSTYNPMVYALGHPRYRQAM
MDHVSF-CCVY--EPDAP---A-DNKSTG-T-E--AEK--
>ARTHROPODA_Candidate_41533_76156986_2
-------TRM----------S-YG---QQVAFGYPEGVSIVDIVPQNIKPIIHPHWNNYP
PVNPMWHYLLGVIYLFLGVFSFCGNGAVLYLWFKVKKLRTPSNLLITNLALLDWLMLMTN
FPFFAYNCFNGGIWSFSPFYCEVYALCGFITGMGAIWSLIFITYDRYNVIVHGVGGKPLT
FGKAYGMVLVVWAMGVGVSLPPMFGWGTYIPEGILTSCTIDYLSKDFNARSYGIFCCIAC
YVFPLAVIVYAYVFIVKTVVAHESAMRAQAKKMGVGSLKAG-SGDGESAEMRVAKVAVFN
VALWLICWTPYCIVVFQGLFGDQSVITPLVSMLPALLAKSCSTYNPMVYALGHPRYRQAM
MEHVSF-CCVY--EPDAP---A-DNKSTG-T-E--AEK--
>ARTHROPODA_Candidate_42569_77826491_0
-------------------------------------------------PIIHPHWNNYP
PVNPMWHYLLGVIYLFLGVFSFCGNGAVLYLWFKVKKLRTPSNLLITNLALLDWLMLMTN
FPFFAYNCFNGGIWSFSPFYCEVYALCGFITGMGAIWSLIFITYDRYNVIVHGVGGKPLT
FGKAYGMVLVVWAMGVGVSLPPMFGWGTYIPEGILTSCTIDYLSKDFNARSYGIFCCIAC
YVFPLAVIVYAYVFIVKTVVAHESAMRAQAKKMG--------------------------
------------------------------------------------------------
----------------------------------------
>ARTHROPODA_Candidate_38214_66352348_0
------------------------------------------------------------
----------------------CGNGSVLYLWFKVKKLRTPSNLLITNLALLDFLMLMSQ
FPFFAYNCFYGGVWNFSQFFCEIYALCGFIAGLGSIWSLVFITYDRYNVIVHGVGGKPLT
FGKAGAMVAYIWIIGIG-SMWPFLGWGKYTLEGILSSCSIDYLSKDFNSLSYGIFVACWS
YCLPLSVIIYAYVFIVKTVVAHESAMRAQAKKMGVGSLKAG-SGDGESAEMRVAKVAVFN
VALWLTCWTPYALVVFQGLFGDQSVITPLLSMLPALLAKSCSTYNPMVYALGHPRYRAAM
MEHVSF-CCVY--EPEAP----ADNKSTG-T-E--AEK--
>ARTHROPODA_Candidate_41672_76590955_2
-AGI-EEIRM----------S-YG---QQVNFGYPEGVSIVDIVPQNLKAEIHPHWNNFP
PVNPMWHYLLGVIYIFLGVFSFCGNGSVLYLWFKVKKLRTPSNLLITNLALLDFLMLMSQ
FPFFAYNCFYGGVWNFSQFFCEIYALCGFIAGLGSIWSLVFITYDRYNVIVHGVGGKPLT
FGKAGAMVAYIWIIGIGSSMWPFLGWGKYTLEGILSSCSIDYLSKDFNSLSYGIFVACWS
YCLPLSVIIYAYVFIVKTVVAHESAMRAQAKKMGVGSLKAG-SGDGESAEMRVAKVAVFN
VALWLICWTPYALVVFQGLFGDQSVITPLLSMLPALLCKTCSSYNPMVYALGHPRYRAAM
MEHISF-CCVY--EPEAQG--GGDNKSTA-T-E--AAK--
>ARTHROPODA_Candidate_62797_136204628_0
--------RM----------S-YG--GANVQFGYPAGVSIVDVAPPHMKQIIHEHWNNYP
PVNPMWHYLLGVIYCFLGVFAFCGNGTVLYLWFKVKKLRTPSNLLITNLALLDCLIMATN
FPFFTYNCFAGGQWMFSAFYCQVYAFCGFVTGLGALWSLVFITYDRYNVIVHGVAGQPLT
FGKAGGFVIFIWAYAISVSLCPFLGWGNYIPEGILTSCSTDYLSTDWNNRSYGIFIFLSS
YVGPLFMIVYAYFFIVKTVVAHEAVMAAQAKKMNVDSLRS--GTEGESAEMRVAKVAIFN
VTLWIVCWTPYCFVTVQGLFFDQSGLTPLSTSLPALLAKSCSTYNPMVYALAH----WLI
PDTEPL-CKSM--FPAVWPNQ--RNKSTG-S-TTVLSYA-
>ARTHROPODA_Candidate_51737_103771537_0
------------------------------------------------KHMINPHWNNYP
PVNPMWHYLLGVIYCFLGVASFLGNGTVIYCYLKVKKLRTPSNLLIINLAILDFNMLITN
FPIFAYNSFSGGVWMFSAFYCEIYAFCGFVTGLGAIWSLVFITYDRYNVIVHGVSGKPLT
FGKALAMVIFIWTNAVVTSLAPFLGWGSYIPEGILDSCTTDYLSKDFNNRSYGIFIFVWC
YVVPL-------------VRYHLLLLLHQVCRCSRSCYEGP-GQEDE----R--------
-------------------------------------------HQPAIWH----------
----------------------------------------
>ARTHROPODA_Candidate_801_776524_0
------MAKW----------A-FG--LRKTAFSFSNDLSVAMQMPMGFSNMIIAAWRSIP
SLNPLYSNITAQKFDFFRVTSIR--------VSKVKKLRTPSNLLIANLAVLDLNMLLSN
FPIFAYNSFSGGVWMFSAFACEVYAFCGFVTGLGAIWSLVFITYDRYNVIVNGVSGAPLS
FTKAMAMVAFIWVNAVVTSLAPFFGWGSYIPEGILDSCTTDYLSKDFNNRSYGIFIFVWC
YVVPLSCVLYSYFFIIKSVAAHESAMRAQAKKMNVASLRS--GTEGESAEMRVAKVAIFN
VSLWILCWTPYCAVTVQGLFFDQSVITPLVSMLPALLAKSCSTYNPMVYALGHPRFRAAM
QEHVPF-CCVY--EPEGQGNTGGDNKSTA-T-EGEKN---
>ARTHROPODA_Candidate_49579_101759605_3
------------------------------------------------------------
---YLY--------------------------LKVKKLRTPSNLLIANLAVLDLNMLLSN
FPIFAYNSFSGGVWMFSAFACEVYAFCGFVTGLGAIWSLVFITYDRYNVIVNGVSGAPLS
-TKAMAMVAFIWTNAVVTSLAPFFGWGSYIPEGILDSCTTDYLSKDFNNRSYGIFIFVWC
YVVPLSCVLYSYFFIIKSVAAHESAMRAQAKKMNVASLRS--GTEGESAEMRVAKVAVFN
VSLWILCWTPYCAVTVQGLFFDQSVITPLVSMLPAEIDENCEDYNGATVLLAHPKGLSAL
MQAVSRKCALD--DPRVDLNTRDPQDTVS-T-TRRATSPD
>ARTHROPODA_Candidate_51622_103752017_1
-----FIVKM----------S-YG--ANTMTFGYPAGVSIVDVAPDRIKHLIHPHWANYP
PVNPMWHYLLGVIYIIMGFLSFFGNGTVIYLFMKVQKLRTPANLLILNLAIMDFLMLLSQ
FPAFSYNCFMGGIWMFDGFACDLYTIFGAITGMGSLWSHVFITYDRYNVIVNGMSGSPMT
FGKAGAMVLFVWLYSVAVSTPPLYGWGRFTLEGILDSCSFDYLSRDWNNLSFGTFLFVFC
YCIPLCTILYCYVYIVKAVVAHESAMRAQAKKMNVSNLRAQ-GGDAESAEMRVAKTAVMN
VTIWLICWTPYCAIVVQGMWGNQAIITPLQTMLPALLAKTCACYNPMVYALSHPRFRAAM
QTEVPC-CCLY--EPEEKPSA-DNKSNAT-E-AAEK----
>ARTHROPODA_Candidate_51632_103752018_1
-----SIVKM----------S-YG--SDSLTFGYPAGVSIVDVAPDRIKHLIHPHWANYP
PVNPMWHYLLGVIYIIMGFLSFFGNGTVIYLYMKVQKLRTPANLLILNLAIMDFLMLLSQ
FPAFSYNCFMGGIWMFDGFACDLYTIFGAITGMGSLWSHVFITYDRYNVIVNGMSGSPMT
FGKAGAMVLFVWLYSVAVSTPPLYGWGRFTLEGILDSCSFDYLSRDWNNLSFGTFLFVFC
YCIPLCTILYCYVYIVKAVVAHESAMRAQAKKMNVSNLRAQ-GGDAESAEMRVAKTAVMN
VTIWLICWTPYCAIVVQGMWGNQAIITPLQTMLPALLAKTCACYNPMVYALSHPRFRAAM
QTEVPC-CCLY--EPEEKPSG-DNKSNAT-E-AAEK----
>ARTHROPODA_Candidate_8909_22125974_2
-----SIYKM----------S-YG--SDSLTFGYPAGVSIVDVAPDRIKHLIHPHWANYP
PVNPMWHYLLGVIYIIMGFLSFFGNGTVIYLFMKVQKLRTPANLLILNLAIMDFLMLLSQ
FPVFSYNCFMGGIWMFDGFACDLYTIFGAITGMGSLWSHVFITYDRYNVIVNGMSGSPMT
FGKAGAMVLFVWIYSVAVSTPPLYGWGRFTLEGILDSCSFDYLSRDWNNLSFGTFLFVFC
YCIPLCTILYCYIYIVRAVVAHESAMRAQAKKMNVSNLRAQ-GGDAESAEMRVAKTAVMN
VTIWLICWTPYCAIVVQGMWGNQDIITPLQTMLPALLAKTCACYNPMVYALSHPRFRAAM
QTEVPC-CCLY--EPEEKSST-DNKSNAT-E-AAEK----
>ARTHROPODA_Candidate_25722_39882819_1
-----LVLKM----------S-YG--SNTMNFGYPEGVSIVDVAPDRIKHLIHPHWANYP
PVNPMWHYLLGVIYIIMGFLSFFGNGTVIYLYMKVQKLRTPANLLILNLAIMDFLMLMSQ
FPVFSYNCFMGGIWMFDGFACDLYTIFGAITGMGSLWSHVFITYDRYNVIVNGMTGNPLT
FAKAGAMVLFVWIYACAVSTPPLYGWGRFTLEGILDSCSFDYLSRDFNNRSFGTFLFVFC
YCIPLCTILYCYVYIVRAVVAHESAMRAQAKKMNVTNLRAG-GGDAESAEMRVAKTAVMN
VTIWLICWTPYCSIVVQGMWGNQDIITPLQTMLPALLAKTCACYNPMVYALSHPRFRAAM
QTEVPC-CCLY--EPEEKSSAGDNKSNAT-E-AAEK----
>ARTHROPODA_Candidate_25714_39882818_1
-----PILKM----------S-YG--SNTMTFGYPAGMSIVDVAPDRIKHLIHPHWANYP
PVNPMWHYLLGVIYIIMGFLSFFGNGTVIYLYMKVQKLRTPANLLILNLAIMDFLMLMSQ
FPVFSYNCFMGGIWMFDGFACDLYTIFGAITGMGSLWSHVFITYDRYNVIVNGMTGNPLT
FAKAGAMVLFVWIYACAVSTPPLYGWGRFTLEGILDSCSFDYLSRDFNNRSFGTFLFVFC
YCIPLCTILYCYVYIVRAVVAHESAMRAQAKKMNVTNLRAG-GGDAESAEMRVAKTAVMN
VTIWLICWTPYCSIVVQGMWGNQDIITPLQTMLPALLAKTCACYNPMVYALSHPRFRAAM
QTEVPC-CCLY--EPEEKSSAGDNKSNAT-E-AGEK----
>ARTHROPODA_Candidate_41772_76597766_1
-----PILKM----------S-WG--SNTMTFGYPEGVSIVDVAPERIKHLIHPHWANYP
PVNPMWHYLLGVIYIIMGFLSFFGNGTVIYLYMKVQKLRTPANLLILNLAIMDFLMLMSQ
FPVFSYNCFMGGIWMFDGFACDLYTIFGAITGMGSLWSHVFITYDRYNVIVNGMTGNPLT
FAKAGAMVLFVWIYACAVSTPPMYGWGRFTLEGILDSCSFDYLSRDFNNRSFGTFLFVFC
YCIPLCTILYCYVYIVRAVVAHESAMRAQAKKMNVTNLRAG-GGDAESAEMRVAKTAVMN
VTIWLICWTPYCSIVVQGMWGNQDIITPLQTMLPALLAKTCACYNPMVYALSHPRFRAAM
QTEVPC-CCLY--EPEEKPSA-DNKSNAT-E-AGEK----
>ARTHROPODA_Candidate_51358_103699285_0
------ILKM----------S-YG--SNTMTFGYPEGVSIVDVAPDRIKHLIHPHWANYP
PVNPMWHYLLGVIYIIMGFLSFFGNGTVIYLYLKVQKLRTPANLLILNLAIMDFLMLMSQ
FPIFSYNCFMGGIWMFDGFACDLYTIFGAITGMGSLWSHVFITYDRYNVIVNGMSGNPLT
FGKAGAMVLFVWLYSVGVSTPPLYGWGRFTLEGILDSCSFDYLSRDFNNRSFGTFLFVFC
YCIPLCTILYCYVYIVRAVVAHESAMRAQAKKMNVSNLRAG-GGDAESAEMRVAKTAVMN
VTIWLICWTPYCAIVVQGMWGNQDIITPLQ------------------------------
----------------------------------------
>ARTHROPODA_Candidate_25784_39918485_3
---------M----------S-YG--SDTMTFGYPAGVSIVDVAPDRIKHLIHPHWANYP
PVNPMWHYLLGVIYIIMGFLSFFGNGTVIYLYLKVQKLRTPANLLIVNLAIMDFLMLMSQ
FPAFSYNCFMGGIWMFDGFACDLYTIFGAITGMGSLWSHVFITYDRYNVIVNGMTGNPLT
FAKAGAMVVFVWLYAVAVSTPPLYGWGRFTLEGILDSCSFDYLSRDFNNRSFGTFLFVFC
YCIPLCTIMYCYVFIVRAVVAHESAMRAQAKKMNVSNLRAT-SGDAESAEMRVAKTAVMN
VTIWLICWTPYCAIVVQGMWGNQDIITPLQTMLPALLAKTCACYNPMVYALSHPRFRAAM
QT--------------------------------------
>ARTHROPODA_Candidate_25752_39892646_5
-----SIFRM----------S-YG--ANSMTFGYPDGVSIVDIAPDRIQHLIHPHWAKYP
PVNPMWHYLMGVIYIIMGVLSFFGNGTVIYLFMKVKKLRTPANLLIMNLAIMDFFMLMSQ
FPVFSYNCFMGGIWMFDGFACDLYCIFGAITGMGSLWSHVFITYDRYNVIVNGMSGNPLT
FAKAGAMVLFIWIYAVAVSTPPLYGWGRFTLEGILDSCSFDYLTRDFYNRSFGTFLFTFC
YCIP--------------------------------------------------------
------------------------------------------------------------
----------------------------------------
>ARTHROPODA_Candidate_51262_103693119_2
------ILNM----------S-Y---NNGLTFGYPPGVSIVDIVPDQIKHLVHPHWSKFP
PVNPMWHYLLGVIYIIMGIASFLGNGTVIYLYMKVKKLRTPANMLIMNLAIMDLLMLLSQ
FPIFSYNCFMGGVWMFSPFACDLYCIFGAITGMGSLWSHVFITFDRYNVIVNGMNGTPLS
QGKALGMVLFTWAYSTAVSTPPLYGWGRFIPEGILDSCSFDYLTLDWNNRSFGTFLFVFC
YCIPLSTILYAYFFIVKAVVAHEAAMRAQAKKMNVANLRA--GTEGESAEMRVAKTAVMN
VTVWLICWTPYCAIVVQGMWFNQDVITPLSTMIPALLAKTCACYNPMVYALSHPRFRAAM
QTECSW-CCVN--EPEGPSNAKDDNQSNA-T-VAEK----
>ARTHROPODA_Candidate_51326_103696134_2
------YLNM----------S-Y---NNGPTFGYPPGVSIVDIVPDQIKHLVHPHWSKFP
PVNPMWHYLLGVIYIIMGIMSFTGNGVVIYLYAKVKKLRTPANLLIINLAIMDFLMLLSQ
FPVFSYNCFMGGVWMFSPFACDLYCIFGAITGMGSLWSHVFITFDRYNVIVNGMNGKPLT
QGKAFGMVMFTWIYATAVSTPPLYGWGRFIPEGILDSCSFDYLTLDFNNRSFGTFLFVFC
YCIPLSTILYSYFFIVKAVVAHEAAMRAQAKKMNVANLRA--GTEGESAEMRVAKTAVMN
VTVWLICWTPYCAIVVQGMWFNQDVITPLSTMIPALLAKTCACYNPMVYALSHPRFRAAM
QTEVPC-CCVY--EPEGPSNAKDDNQSTA-T-VAENK---
>ARTHROPODA_Candidate_31326_49765193_0
-----LKFKM----------S-Y---GNGLSFGYPEGVSIVDVVPSQIKHLVHPHWGQFP
PVNPMWHYLLGVIYIFMGVASFFGNGVVIYLYMKVKKLRTPANLLIINLAIMDFLMLLSQ
FPIFSYNCFMGGLWMFSPFACELYALFGAITGMGSLWSHVFITFDRYNVIVHGMNGKPLT
FGKAFGMLVFTWAYATGVSIPPFFGWGRYIPEGILDSCSFDYLTLDFNNRSFGTFLFVFC
YCIPLSTIIYAYFFIVKAVVAHEAAMRAQAKKMNVANLRA--GTEGESAEMRVAKTAIMN
VTVWLICWTPYCAIVVQGMWFNQDAITPLSTMIPALLAKTCACYNPMVYALSHPRFRAAM
QTEVPC-CCVY--EPEGPSNAKDDNQSNA-T-VAEK----
>ARTHROPODA_Candidate_42016_76630637_5
-----LKFKM----------S-Y---GNGLSFGYPEGVSIVDVVPSQIKHLVHPHWGQFP
PVNPMWHYLLGVIYIFMGVASFFGNGVVIYLYMKVKKLRTPANLLIINLAIMDFLMLLSQ
FPIFSYNCFMGGLWMFSPFACELYALFGSITGMGSLWSHVFITFDRYNVIVHGMNGKPLT
FGKAFGMLVFTWAYATGVSIPPFFGWGRYIPEGILDSCSFDYLTLDFNNRSFGTFLFVFC
YCIPLSTIIYAYFFIVKAVVAHEAAMRAQAKKMNVANLRA--GTEGESAEMRVAKTAIMN
VTVWLICWTPYCAIVVQGMWFNQDAITPLSTMIPALLAKTCACYNPMVYALSHPRFRAAM
QTEVPC-CCVY--EPEGPSNAKDDNQSNA-T-VAEK----
>ARTHROPODA_Candidate_27524_42756434_2
------------------------------------------------------------
--SSTWR----------------------------------ANLLIINLAIMDFLMLLSQ
FPIFSYNCFSGGLWMFSPFACQLYALFGSITGMGSLWSHVFITYDRYNVIVHGMNGKPLT
FTKAFCMIVFTWAYATGVSIPPFFGWGRYIPEGILDSCSFDYLTLDFNNRSFGTFLFVFC
YCIPLSTIIYAYFFIVKAVVAHESAMRAQAKKMNVANLRA--GTEGESAEMRVAKTAVMN
VTVWLICWTPYCAIVVQGMWFSQDVITPLATMLPALLAKTCACYNPMVYALSHPRFRAAM
QSEVPC-CCVY--EPEGPSNAKDDNQSNA-T-TAEK----
>ARTHROPODA_Candidate_53257_106188354_0
------NLNM----------S-Y---GNGLTFGYPEGVSIVDVVPSQIKHLVHPHWGKFP
PVNPMWHYLLGVIYIFMGFASFFGNGVVIYLYMKVKKLRTPANLLIINLAIMDFLMLLSQ
FPIFSYNCFSGGLWMFSPFACQLYALFGSITGMGSLWSHVFITYDRYNVIVHGMNGKPLT
FTKAFCMIVFTWAYATGVSIPPFFGWGRYIPEGILDSCSFDYLTLDFNNRSFGTFLFVFC
YCIPLSTIIYAYFFIVKAVVAHESAMRAQAKKMNVANLRA--GTEGESAEMRVAKTAVMN
VTVWLICWTPYCAIVVQGMWFSQDVITPLATMLPALLAKTCACYNPMVYALSHPRFRAAM
QSEVPC-CCVY--EPEGPSNAKDDNQSNA-T-TAEK----
>ARTHROPODA_Candidate_30079_47974047_5
---VVVLLKM----------S-Y---GQDLTFGYPAGVSIVDVVPPQIKHLVHPHWNKFP
PVNPMWHYLLGVIYLFMGACSLFGNGTVIFLYFKVKKLRTPNNLLVINLAIMDFLMLLSQ
FPIFAYNSFSGGIWMFSAFACEIYALCGSITGMGSLWSHVFITFDRYNVIVHGMNGKPLT
MGKAFGMLIFTWAYAIGVSIPPFFGWGRYIPEGILDSCSFDYLTKDFNNQSFGAFLFIFC
YCLPLSTIIYAYFFIVKAVVAHESAMRAQAKKMNVTNLRA--GTEGESAEMRVAKTAIMN
VTVWLICWTPYCAITVQGMFFSQDPITPIATMLPALLAKTCACYNPMVYALSHPRFRAAM
QSEVPC-CCVH--EPEGPSNAGSDNATNA-T-KEEK----
>ARTHROPODA_Candidate_43928_84466281_0
---VVVLLKM----------S-Y---GQDLTFGYPAGVSIVDVVPPQIKHLVHPHWNKFP
PVNPMWHYLLGVIYLFMGACSLFGNGTVIFLYFKVKKLRTPNNLLVINLAIMDFLMLLSQ
FPIFAYNSFSGGIWMFSAFACEIYALCGSITGMGSLWSHVFITFDRYNVIVHGMNGKPLT
MGKAFGMLLFTWAYGIGVSSPPFFGWGRYIPEGILDSCSFDYLTLDWNNRSFGIFLFVFC
YCLPLSTIIYAYFFIVKAVIAHEAAMRAQAKKMNVASLRG--GTEGESAEMRVAKTAIMN
VTVWLICWTPYCAVVVQGLFFNQDAITPIATMLPALLAKTCACYNPMVYALSHPRFRAAM
QSEVPC-CCVY--EPDGPSNAGSDSASNA-T-AAEK----
>ARTHROPODA_Candidate_44069_84518319_3
-----KDFRM----------S-Y---GQSLTFGYPAGVSIVDVVSPQIKHLVHPHWTKFP
PVNPMWHYLLGVIYIFMGAASLFGNGVVIYLFMKVKKLKTPANMLIINLAIMDFLMLLSQ
FPIFSYNCFSGGIWMFSAFACEVYALLGSITGMGSLWSHVFITFDRYNVIVHGMNGKPLT
MGKAFGMLIFTWAYAIGVSIPPFFGWGRYIPEGILDSCSFDYLTKDFNNQTFGAFLFIFC
YCLPLSTIIYAYFFIVKAVVAHESAMRAQAKKMNVTNLRA--GTEGESAEMRVAKTAIMN
VTVWLICWTPYCAITVQGMFFSQDPITPIATMLPALLAKTCACYNPMVYALSHPRFRAAM
QSEVPC-CCVY--EPEGPSNAGSDNATNA-T-KEEK----
>ARTHROPODA_Candidate_50332_102382756_5
-----KDFRM----------S-Y---GQSLTFGYPAGVSIVDVVSPQIKHLVHPHWTKFP
PVNPMWHYLLGVIYIFMGAASLFGNGVVIYLFMKVKKLKTPANMLIINLAIMDFLMLLSQ
FPIFSYNCFSGGIWMFSAFACEVYALLGSITGMGSLWSHVFITFDRYNVIVHGMNGKPLT
MGKAFGMLLFTWAYGIGVSSPPFFGWGRYIPEGILDSCSFDYLTLDWNNRSFGIFLFTFC
YCLPLSTIIYAYFFIVKAVIAHEAAMRAQAKKMNVASLRG--GTEGESAEMRVAKTAIMN
VTVWLICWTPYCAVVVQGLFFNQDAITPIATMLPALLAKTCACYNPMVYALSHPRFRAAM
QSEVPC-CCVY--EPDGPSNAGSDSASNA-T-AAEK----
>ARTHROPODA_Candidate_11304_28309543_5
----ETLVDM----------S-Y---N----FGYPPGVSIVDVVPAEIKSLVHPHWNKFP
PVNPMWHYLLGVIYIFMGFMSFTGNGVVIYLYFKVKKLRTPANLLIINLAIMDFLMLLSQ
FPAFAYNCFMGGIWMFSAFACDLYCIFGAITGMGSLWSHVFITYDRYNVIVHGMNGKPLT
MGKAIAMVIFTWIYAVGVSTPPLYGWGRYILEGILDSCSFDYLTRDFNNLSFGTFLFVFC
YCFPLSCIIYAYFFIVKAVVAHESAMRAQAKKMNVANLRS--GTEGESAEMRVAKTAICN
VTVWLICWTPYCAIVVQGMWFDQDKITPIATMIPALLAKTCACYNPMVYALSHPRFRAAM
QENVSF-CCVH--EPDGPGNAADGKSTGT-E-AAEK----
>ARTHROPODA_Candidate_30148_47983723_4
-----QFLAM----------S-YG--GSSMNFGYPDGVSITDVVPDDIKHLVHPHWNKFP
PVNPMWHYLLGVWYIIMGVVSFMGNGVVIYLYFKVKNLRTPANLLVMNLAIMDLLMLLSQ
FPAFSYNCFMGGIWMFDGFACDLYCIFGAITGMGSLWSHVFITYDRYNVIVHGMNGKPLT
FGKAYGFVTFIWVYATAVSTPPLWGWGRFILEGILDSCSFDYLTRDFNNRSFGTFLFVFC
YCIPLATILYAYFFIVKAVVAHEAAMRAQAKKMNVANLRS--GTEGESAEMRVAKTAVMN
VTIWAICWTPYCAIVVQGMWFDQDKITPMITMLPAMFAKTCACYNPLVYALSHPRFRKAM
QEHVSW-CCIY--EPDATPAAGDNKSSGT-E-AAEK----
>ARTHROPODA_Candidate_62785_136203438_4
----LSRLKQ-------KIMS-YG---RQMTFGFPEGSSIVDVVPEAIKHLVHPHWANYP
PVNPMWHYLLGVIYIFMGFFSFMGNGTVIYLYFKVKKLRTPANLLILNLAILDFLMLMSQ
FPIFSYNCFQGGLWMFSEFACQLYALFGAITGMGSLWSHVFITYDRYNVIVKGVGGEPLG
FGKAGAMVMFTWTYGVSVSCPPFFGWGRYIPEGILDSCSFDYLSLDFNNRSFGTFLFVFC
YCIPLSIILYAYVFIVKTVVAHEAGMRAQAKKMNVKDLRSG-GTEGESAEMRVAKAAVIN
VTIWMLCWTPYCAIVVQGMWFDQKPITPLVSMIPALLCKTCACYNPMVYALSHPRFRAAM
QEHVSF-CCVD--EPQGES--AADTKSNA-T-EPGKE---
>ARTHROPODA_Candidate_10979_28088484_1
------------------------------------------------------------
--------------------------------FKVKKLKTPSNLLILNLAIMDFLMLLSQ
FPIFSYNCFMGGMWMFSEFACQLYALFGAITGLGSLWSHVFITYDRYNVIVHGVGGAPLS
FGKATAMVLFTWIYATGVSIWPLFGWGRYIPEGILDSCSFDYLS-DFNNRSFGTFLFVFC
YCIPLSIIMYAYIFIVKTVVAHEAAMKAQAKKMNISSLKAK-QGDGESAEMRVAKAAVMN
VTIWMLCWTPYCAVVVQGMWFNQAPITPLVSMLPALLAKTCACYNPMVYALSHPRFRVAM
QEHVSC-CCVY--EPEAE---GGDSKSNA-T-EAEK----
>ARTHROPODA_Candidate_26625_41804597_3
----FSWI-----------MS-YG-AGNQVAFGYPPGTSITDVVPPAIKHLIHPHWNNYP
PVNPMWHYLLGVVYIFMGACSFFGNGVVIYLFFKVKKLKTPSNLLILNLAIMDFLMLLSQ
FPIFSYNCFMGGMWMFSEFACQLYALFGAITGLGSLWSHVFITYDRYNVIVHGVGGTPLS
FGKATVMVLFTWIYATGVSIWPLFGWGRYIPEGILDSCSFDYLSLDFNNRSFGTFLFVFC
YCIPLSIIMYAYIFIVKTVVAHESAMKAQAKKMNISSLKAK-QEDGESAEMRVAKAAVMN
VTIWMLCWTPYCAVVVQGMWFNQAPITPLVSMLPALLAKTCACYNPMVYALSHPRFRVAM
QEHVSC-CCVY--EPEPK---GGDSKSNA-T-EAEK----
>ARTHROPODA_Candidate_51385_103702831_5
SSGLILSI-----------MS-YG-AGNQVAFGYPPGTSITDVVPPAIKHLIHPHWNNYP
PVNPMWHYLLGVVYIFMGACSFFGNGVVIYLFFKVKKLKTPSNLLILNLAIMDFLMLLSQ
FPIFSYNCFMGGMWMFSEFACQLYALFGAITGLGSLWSHVFITYDRYNVIVHGVGGTPMS
FGKATVMVLFTWIYATGVSIWPLFGWGRYIPEGILDSCSFDYLSLDFNNRSFGTFLFVFC
YCIPLSIIMYAYIFIVKTVVAHESAMKAQAKKMNISSLKAK-QEDGESAEMRVAKAAVMN
VTIWMLCWTPYCAVVVQGMWFNQAPITPLVSMLPALLAKTCACYNPMVYALSHPRFRVAM
QEHVSC-CCVY--EPEAK---GGDSKSNA-T-EAEK----
>ARTHROPODA_Candidate_41702_76593640_0
---SFPSITP-------VTMS-YG--GNQVAFGYPPGTSITDVVPPAIKHLIHPHWNNYP
PVNPMWHYLLGVIYIFMGACSFFGNGVVIYLFFKEKKLKTPSNLLILNLAIMDFLMLLSQ
FPIFSYNCFMGGMWMFSEFACELYALFGAITGLGSLWSHVFITYDRYNVIVHGVGGTPLS
FGKATVMVLFTWAYATGVSIWPLLGWGRYIPEGILDSCSFDYLSLDWNNRSFGTFLFVFC
YCIPLTIIMYAYIFIVKTVVAHESAMRAQAKKMNISSLKAK-QEDGESAEMRVAKAAVMN
VTIWMLCWTPYCAVVVQGMWFNQAPITPLVSMLPALLAKTCACYNPMVYALSHPRFRSAM
QEHVSC-CCVY--EPEAK---GGDSKSNA-T-EAEK----
>ARTHROPODA_Candidate_44634_87572200_2
-------------------------------------------LPPC-----QPHWNNYP
PVNPMWHYLLGVIYIFMGAASFFGNGVVIYLFFKEKKLKTPSNLLILNLAIMDFLMLLSQ
FPIFSYNCFMGGMWMFSEFACQLYALFGAITGLGSLWSHVFITYDRYNVIVHGVGGAPLS
FGKATVMVLFTWAYATGVSIWPLLGWGRYIPEGILDSCSFDYLSLDWNNRSFGTFLFVFC
YCIPLTIIMYAYIFIVKTVVAHEAAMKAQAKKMNISSLKAK-QEDGESAEMRVAKAAVMN
VTIWMLCWTPYCAVVVQGMWFNQAPITPLVSMLPALLAKTCACYNPMVYALSHPRFRSAM
QEHVSC-CCVY--EPEAK---GGDSKSNA-T-EAEK----
>ARTHROPODA_Candidate_49831_102210126_4
----NSSVTM-----------------ANINFGYPPGVTIVDTVPDRIKHLVHPHWANYP
PVNPMWHYLLGVIYIFMGVASFLGNGVVIYLYFKCKKLRTPSNLLVLNLAIMDFFMLLSQ
FPIFSYNCFVGGIWAFSEFACTLYAIFGAITGMGSLWSHVFITYDRYNVIVHGVGGAPLS
QGKAMAMVLFTWAYAIAVSTPPLFGWGRFTLEGILDSCSFDYLSLDFNNRSFGTFLFVFC
YCIPLSIIMYAYIFIVKTVVAHESAMKAQAKKMNISSLKAG-AGNEESAEMRVAKAAVMN
VTIWMLCWTPYCAIVVQGMWFDQSVITPIVTMIPALLCKTCACYNPMVYALAHPRFRMAM
QENVSW-CCVY--EPEAPK--GDDNTSNK-T-EKD-----
>ARTHROPODA_Candidate_41814_76600273_5
----NSSVTM-----------------ASVNFGYPPGVTIVDTVPDRIKHLVHPHWANYP
PVNPMWHYLLGVIYIFMGVASFLGNGVVIYLYFKCKKLRTPSNLLVLNLAIMDFFMLLSQ
FPIFSYNCFIGGIWAFSEFACTLYAIFGAITGMGSLWSHVFITYDRYNVIVHGVGGTPLS
QGKAMAMVLFTWAYAVGVSTPPLYGWGRFTLEGILDSCSFDYLSLDFNNRSFGTFLFVFC
YCIPLSIIMYAYIFIVKTVVAHEAAMKAQAKKMNVSSLKAG-AGNEESAEMRVAKAAVMN
VTIWMLCWTPYCAIVVQGMWFDQSPITPIVTMIPALLAKTCACYNPMVYALAHPRFRAAM
QENVSW-CCVY--EPEAPK--GDDNASNK-T-EKD-----
>ARTHROPODA_Candidate_44575_87532564_0
------------------------------------------------------------
-----------VIYIFMGIASFLGNGVVIYLYFKCKKLRTPSNLLVLNLAIMDFFMLLSQ
FPIFSYNCFVGGIWAFSEFACDLYAIFGAITGLGSLWSHVFITYDRYNVIVHGVGGTPLS
QGKAMAMVLFTWAYAIAVSTPPMFGWGRFTLEGILDSCSFDYLSLDFNNRSFGTFLFVFC
YCIPLSIIMYAYIFIVKTVVAHEAAMKAQAKKMNVSSLKAG-AGNEESAEMRVAKAAVMN
VTIWMLCWTPYCAIVVQGMWFDQKPITPIVTMIPALLCKTCACYNPMVYALAHPRFRAAM
QENVSW-CCVY--EPEADK--GADNSSNK-T-EKD-----
>ARTHROPODA_Candidate_27640_42991698_0
------------------------------------------------------------
----TW------------------DGVVIYLYFKCKKLRTPSNLLVLNLAIMDFFMLLSQ
FPIFSYNCFVGGIWAFSEFACTLYAIFGAITGMGSLWSHVFITYDRYNVIVHGVGGAPLS
QGKAMAMVLFTWAYAVAVSCPPLFGWGRFTLEGILDSCSFDYLSLDFNNRSFGTFLFVFC
YCIPLSIIMYAYVFIVKTVVAHEAAMKAQAKKMNVSSLKAG-AGNEESAEMRVAKAAVMN
VTIWMLCWTPYCAIVVQGMWFDQTPITPIVTMIPALLCKTCACYNPMVYALAHPRFRQAM
QENVSW-CCVY--EPEAPK--GDDNTSNK-T-EKD-----
>ARTHROPODA_Candidate_27650_42991699_0
------------------------------------------------------------
----TW------------------DGVVIYLYFKCKKLRTPSNLLVLNLAIMDFFMLLSQ
FPIFSYNCFVGGIWAFSEFACTLYAIFGAITGMGSLWSHVFITYDRYNVIVHGVGGAPLS
QGKAMAMVLFTWAYAVAVSCPPLFGWGRFTLEGILDSCSFDYLSLDFNNRSFGTFLFVFC
YCIPLSIIMYAYVFIVKTVVAHEAAMKAQAKKMNVSSLKAG-AGNEESAEMRVAKAAVMN
VTIWMLCWTPYCAIVVQGMWFDQTPITPIVTMIPALLCKTCACYNPMVYALAHPRFRQAM
QENVSW-CCVY--EPEAPK--GDDNTSNK-T-EKD-----
>ARTHROPODA_Candidate_51170_103686112_3
--CKSPTVTM-----------------AEFNFGYPPGVTIVDTVPDRIKHLVHPHWANYP
PVNPMWHYLLGVIYIFMGVASFLGNGVVIYLYFKCKKLRTPSNLLVLNLAIMDFFMLLSQ
FPIFSYNCFIGGIWAFSEFACTLYAIFGAITGMGSLWSHVFITYDRYNVIVHGVGGTPLS
QGKAMMMVLFTWAYSVAVSTPPLYGWGRFTLEGILDSCSFDYLSLDFNNRSFGTFLFVFC
YCIPLSIIMYAYVFIVKTVVAHEAAMKAQAKKMNVSSLKAG-AGNEESAEMRVAKAAVMN
VTIWMLCWTPYCAIVVQGMWFDQGPITPIVTMIPALLSKTCACYNPMVYALAHPRFRAAM
QENVSW-CCVY--EPEAPK---DDNKSNV-T-EKD-----
>ARTHROPODA_Candidate_51200_103686113_3
--CKSPTVTM-----------------AEFNFGYPPGVTIVDTVPDRIKHLVHPHWANYP
PVNPMWHYLLGVIYIFMGVASFLGNGVVIYLYFKCKKLRTPSNLLVLNLAIMDFFMLLSQ
FPIFSYNCFIGGIWAFSEFACTLYAIFGAITGMGSLWSHVFITYDRYNVIVHGVGGTPLS
QGKAMMMVLFTWAYSVAVSTPPLYGWGRFTLEGILDSCSFDYLSLDFNNRSFGTFLFVFC
YCIPLSIIMYAYVFIVKTVVAHEAAMKAQAKKMNVSSLKAG-AGNEESAEMRVAKAAVMN
VTIWMLCWTPYCAIVVQGMWFDQGPITPIVTMIPALLCKTCACYNPMVYALAHPRFRAAM
QENVSW-CCVY--EPEAPK---DDNKSNV-T-EKD-----
>ARTHROPODA_Candidate_26574_41785625_2
-ELSSKTITM-----------------ADFNFGYPPGVTIVDTVPDRIKHLVHPHWANYP
PVNPMWHYLLGVIYIFMGVASFLGNGVVIYLYFKCKKLRTPSNLLVLNLAIMDFFMLLSQ
FPIFSYNCFVGGIWAFSEFACTLYAIFGAITGMGSLWSHVFITYDRYNVIVHGVGGAPLS
QGKAMMMVLFTWAYAIAVSTPPLYGWGRFTLEGILDSCSFDYLSLDFNNRSFGTFLFVFC
YCIPLSIIMY--------------------------------------------------
------------------------------------------------------------
----------------------------------------
>ARTHROPODA_Candidate_3073_7285697_0
----SSSVTM-----------------AEFNFGYPPGVTIVDTVPDRIKHLVHPHWANYP
PVNPMWHYLLGVIYIFMGVASFLGNGVVIYLYFKCKKLRTPSNLLVLNLAIMDFFMLLSQ
FPIFSYNCFVGGIWAFSEFACTLYAIFGAITGMGSLWSHVFITYDRYNVIVHGVGGAPLS
QGKAMAMVLFTWAYAVAVSTPPLFGWGRFTLEGILDSCSFDYLSLDFNNRSFGTFLFVFC
YCIPLSIIMYAYIFIVKTVVAHEAAMKAQAKKMNVSSLKAG-AGNEESAEMRVAKAAVMN
VTIWMLCWTPYCAIVVQGMWFDQKPITPIVTMIPALLCKTCA-LQP--YGL---------
--------CL-----------GAS----------------
>ARTHROPODA_Candidate_45104_88674827_2
FGLELIAARM-----------------ATYSFGYPPGVTIVDTVPDRIKHLVHPHWANYP
PVNPMWHYLLGVIYIFMGIASFTGNGVVIYLYFKVKKLRTPSNLLVLNLAIMDFFMLMSQ
FPIFSYNCFVGGIWAFSEFACTLYAIFGAITGMGSLWSHVFITYDRYNVIVHGVGGTPLS
QGKAMIMVLFTWAYAIAVSCPPLFGWGRFTLEGILDSCSFDYLSLDFNNRSFGTFLFVFC
YCIPLSIIMYAYIFIVKTVVAHEAAMKAQAKKMNVTSLKAQ-AGNEESAEMRVAKAAVMN
VTIWMLCWTPYCAIVVQGMWFDQATITPIVTMIPALLCKTCACYNPMVYALAHPRFRAAM
QEHVSW-CCIY--EPEVKG--ASDNTSAT-T-KKE-----
>ARTHROPODA_Candidate_50968_103493796_3
YNAHSILIKM-----------------AQMNFGYPPGVTIVDTVPDRIKHLVHPHWANYP
PVNPMWHYLLGFIYIIMGIVSFMGNGTVIYLYFKVKKLRTPSNMLVLNLAIMDFFMLLSQ
FPVFSYNCFMGGIWMFDGFACDLYCIFGAITGMGSLWSHVFITYDRYNVIVHGVSGTPLS
KGKAFGMVLFVWIYAIAVSTPPMYGWGKFTLEGILDSCSFDYLSRDWNNLSFGTFLFVFC
YCIPLSVIMYAYIFIVKTVVAHESAMKAQAKKMNISSLKAQ-AGNEESAEMRVAKAAVMN
VSIWMLCWTPYCAIVVQGMYFDQSVITPIVTMVPALLAKTCACYNPMVYALAHPRFRTAM
QENISW-CCVY--EPEGAK--TDDSKSNA-T-EAKG----
>ARTHROPODA_Candidate_50997_103493797_3
YNAHSILIKM-----------------AQMNFGYPPGVTIVDTVPDRIKHLVHPHWANYP
PVNPMWHYLLGFIYIIMGIVSFMGNGTVIYLYFKVKKLRTPSNMLVLNLAIMDFFMLLSQ
FPVFSYNCFMGGIWMFDGFACDLYCIFGAITGMGSLWSHVFITYDRYNVIVHGVSGTPLS
KGKAFGMVLFVWIYAIAVSTPPMYGWGKFTLEGILDSCSFDYLSRDWNNLSFGTFLFVFC
YCIPLSVIMYAYIFIVKTVVAHESAMKAQAKKMNISSLKAQ-AGNEESAEMRVAKAAVMN
VSIWMLCWTPYCAIVVQGMYFDQSVITPIVTMVPALLAKTCACYNPMVYALAHPRFRTAM
QENISW-CCVY--EPEGAK--TDDSKSNA-T-EAKG----
>ARTHROPODA_Candidate_48430_98428442_5
-------IKM-----------------AQMNFGYPAGVTIVDTVPDRIKHLVHPHWANYP
PVNPMWHYLLGFIYIIMGIVSFMGNGTVIYLYFKVKKLRTPSNMLVLNLAIMDFFMLLSQ
FPIFSYNCFNGGIWMFDGFACDLYTIFGAITGMGSLWSHVFITYDRYNVIVHGVSGTPLT
SGKAFGMVLFVWIYAVGVSIPPMFGWGKFTLEGILDSCSFDYLSRDWNNLSFGTFLFVFC
YCIPLSVIMYAYVFIVKTVVAHESAMKAQAKKMNISSLKAQ-AGNEESAEMRVAKAAVMN
VSIWMLCWTPYCAIVVQGMYFDQSVITPILTMIPALLAKTCACYNPMVYALAHPRFRTAM
QENISW-CCVY--EPEGTK--TDDSKSNA-T-ETKG----
>ARTHROPODA_Candidate_29601_46044912_5
Y------IKM-----------------ATVNFGYPAGVTIVDTVPDRIKHLVHPHWANYP
PVNPMWHYLLGFIYIIMGIVSFTGNGTVIYLYFKVKSLRTPSNMLVLNLAIMDFFMLLSQ
FPVFSYNCFNGGIWMFDGFACDLYTIFGAITGMGSLWSHVWITFDRYNVIVHGVSGTPLT
SGKALAMVLFTWAYAVGVSIPPLFGWGKFTLEGILDSCSFDYLSRDWNNLSFGTFLFVFC
YCIPLTIIMYAYVFIVKTVVAHESAMKAQAKKMNISSLKAQ-AGNEESAEMRVAKAAVMN
VSIWMLCWTPYCAIVVQGMYFDQSVITPIMTMLPALLAKTCACYNPMVYALAHPRFRKAM
QENISW-CCVY--EPEGQK--GDDSKSTA-T-ETK-----
>ARTHROPODA_Candidate_44126_84531647_2
FSAHLILIKM-----------------SHISFNYPPGVTIVDTVPDRIKHLVHPHWANFP
PVNPMWHYIMGIFYIVMGIVSFMGNGVVIYLYFKVKKLRTPSNMLVLNLAIMDFFMLLSQ
FPAFAYNCFNGGIWMFDGFACDLYCIFGAITGMGSLWSHVFITYDRYNVIVHGVSGTPLT
KGKAMAQVLFIWIYAVAVSTPPMWGWGKFTLEGIMDSCSFDYLSRDWNNLSFGTFLVTFC
YCLPLSVIMYAYIFIVKTVVAHESAMKAQAKKMNISSLKAQ-AGNEESAEMRVAKAAVMN
VSIWMICWTPYCAIVVQGMWFDQSVITPIVTMLPAMFAKTCACYNPMVYALAHP------
----------------------------------------
>ARTHROPODA_Candidate_44473_84746020_5
FSAHLILIKM-----------------SHISFNYPPGVTIVDTVPDRIKHLVHPHWANFP
PVNPMWHYIMGIFYIVMGIVSFMGNGVVIYLYFKVKKLRTPSNMLVLNLAIMDFFMLLSQ
FPAFAYNCFNGGIWMFDGFACDLYCIFGAITGMGSLWSHVFITWDRYNVIVHGVSGTPLT
KGKAMAQVLFIWIYAVAVSTPPMWGWGKFTLEGIMDSCSFDYLSRDWNNLSFGTFLVTFC
YCLPLSVIMYAYIFIVKTVVAHESAMKAQAKKMNISSLKAQ-AGNEESAEMRVAKAAVMN
VSIWMICWTPYCAIVVQGMWFDQSVITPIVTMLPAMFAKTCACYNPMVYALAHPRFRQAM
QENISW-CCVY--EPEG-K--TDDSKSNT-T-ETKG----
>ARTHROPODA_Candidate_10851_28039003_2
---------F----------------AG-----------------------IKPRHAGFP
YVD----------------------------------------------AELPCLLIQL-
---FRWRAF-------SDLACTLFTIFGAITGMGSLWSHVFITLDRYNVIVHGVAGKPLT
QGKAALIVLFIWAYSIAVSTPPLYGWGHYNLEGIFVSCSFDYLSRDWNNRSFGTFLFVFC
YCIPLSIILYAYFFIFKTVVAHEAAMKAQAKKMNVSSLKAG-AGNEESAEMRVAKTAVIN
VTIWILCWTPYCAIVVQGMWFDQKPITPLVTMIPALLSKAGACYSPMVYALSHPRFRTAM
QENVSW-CCVH--EPE-----APDNTSKS-N-A-ESA---
>ARTHROPODA_Candidate_41744_76596507_1
------SETM----------------AT---FGYPAGTSIVDTIPDKIKHLVHPHWANYP
PVNPMWHYILGVVYIFMGIASFTGNGTVIYLYFKCKKLRTPSNLLVLNLATLDFLMLMLN
FPVFSYNCFVGGYWAFSDLGCTLFTIFGAITGMGSLWSHVFITLDRYNVIVHGVAGKPLT
QGKAAAIVLFIWAYSIAVSTPPLYGWGHYNLEGIFVSCSFDYLSRDWNNRSFGTFLFVFC
YCIPLSIILYAYTFIFKTVVAHEAAMKAQAKKMNVSSLKAG-AGNEESAEMRVAKTAVIN
VTIWILCWTPYCAIVVQGMWFDQKPITPLVTMIPALLSKAGACYSPMVYALSHPRFRQAM
EENVSW-CCVH--EPE-----AQDNASKS-N-AGESA---
>ARTHROPODA_Candidate_41756_76596508_1
------SETM----------------AT---FGYPAGTSIVDTIPDKIKHLVHPHWANYP
PVNPMWHYILGVVYIFMGIASFTGNGTVIYLYFKCKKLRTPSNLLVLNLATLDFLMLMLN
FPVFSYNCFVGGYWAFSDLGCTLFTIFGAITGMGSLWSHVFITLDRYNVIVHGVAGKPLT
QGKAAAIVLFIWAYSIAVSTPPLYGWGHYNLEGIFVSCSFDYLSRDWNNRSFGTFLFVFC
YCIPLSIILYAYTFIFKTVVAHEAAMKAQAKKMNVSSLKAG-AGNEESAEMRVAKTAVIN
VTIWILCWTPYCAIVVQGMWFDQKPITPLVTMIPALLSKAGACYSPMVYALSHPRFRQAM
EENVSW-CCVH--EPE-----AQDNASKS-N-AGESA---
>ARTHROPODA_Candidate_44621_87545711_0
------SETM----------------AT---FGYPAGTSIVDTIPDKIKHLVHPHWANYP
PVNPMWHYILGVVYIFMGIASFTGNGTVIYLYFKCKKLRTPSNLLVLNLATLDFLMLMLN
FPVFSYNCFVGGYWAFSDLGCTLFTIFGAITGMGSLWSHVFITLDRYNVIVHGVAGKPLT
QGKAAAIVLFIWAYSIAVSTPPLYGWGHYNLEGIFVSCSFDYLSRDWNNRSFGTFLFVFC
YCIPLSIILYAYTFIFKTVVAHEAAMKAQAKKMNVSSLKAG-AGNEESAEMRVAKTAVIN
VTIWILCWTPYCAIVVQGMWFDQKPITPLVTMIPALLSKAGACYSPMVYALSHPRFRAAM
EENVSW-CCVH--EPE-----AQDNASKS-N-AGESA---
>ARTHROPODA_Candidate_51733_103768650_0
------PLTM----------------AT---FGYPAGTSIVDTIPDKIKHLVHPHWANYP
PVNPMWHYILGVVYIFMGIASFTGNGTVIYLYFKCKKLRTPSNVLVLNLATLDFLMLMLN
FPVFSYNCFVGGYWAFSDLGCTLFTIFGAITGMGSLWSHVFITLDRYNVIVHGVAGKPLT
QGKAMLIVLFIWAYSIAVSTPPLYGWGHYNLEGIFVSCSFDYLSRDWNNRSFGTFLFVFC
YCIPLSIILYAYFFIFKTVVAHEAAMKAQAKKMNVSSLKAG-AGNEESAEMRVAKTAVIN
VTIWILCWTPYCAIVVQGMWFDQKPITPLVTMIPALLSKAGACYSPMVYALSHPRFRAAM
EENVSW-CCVH--EPE-----SPDNASKS-N-A-ETA---
>ARTHROPODA_Candidate_26631_41805144_0
------TVIM----------------AT---FGYPAGTSIVDTIPDKIKHLVHPHWANYP
PVNPMWHYILGVVYIFMGIASFTGNGTVIYLYFKCKKLRTPSNVLVLNLATLDFLMLMLN
FPVFSYNCFVGGYWAFSDLGCTLFTIFGAITGMGSLWSHVFITLDRYNVIVHGVAGKPLT
QGKAVCIVLFIWAYSIAVSTPPLYGWGHYNLEGIFVSCSFDYLSRDWNNRSFGTFLFVFC
YCIPLSIILYAYFFIFKTVVAHEAAMKAQAKKMNVSSLKAG-AGNEESAEMRVAKTAVIN
VTIWILCWTPYCAIVVQGMWFDQKPITPLVTMIPALLSKAGACYSPMVYALSHPRFRAAM
EENVSW-CCVH--EPE-----SPDNASKS-N-A-ESA---
>ARTHROPODA_Candidate_39450_70199411_4
------IVTM----------------AT---FGYPAGTSIVDTIPDKIKHLVHPHWANYP
PVNPMWHYILGVVYIFMGIASFTGNGTVIYLYFKCKKLRTPSNVLVLNLATLDFLMLMLN
FPVFSYNCFVGGYWAFSDLGCTLFTIFGAITGMGSLWSHVFITLDRYNVIVHGVAGKPLT
QGKAMLIVLFIWAYSIAVSTPPLYGWGHYNLEGIFVSCSFDYLSRDWNNRSFGTFLFVFC
YCIPLSIILYAYFFIFKTVVAHEAAMKAQAKKMNVSSLKAG-SGNEESAEMRVAKTAVIN
VTIWILCWTPYCAIVVQGMWFDQKPITPLVTMIPALLSKAGA---PTVYGL---------
--------CSF--PP-------------------------
>ARTHROPODA_Candidate_34345_57570963_4
--VFYSISTL----------------ATM-SFGYPAGMSIVDTVPDNIKHLVHPHWANYP
PVNPMWHYILGVVYIFMGIASFMGNGVVIYLYFKCKKLRTPSNLLVLNLATLDFLMLMLN
FPVFSYNCFVGGYWVQSDLACTLFTIFGAITGMGSLWSHVFITLDRYNVIVHGVSGKPLT
QGKAAATVLFIWAYALAVSTPPLYGWGKYNLEGILVSCSFDYLSRDWNNRSFGTFLFVSC
YCVPLSIILYAYIFIFKTVVAHEAAMKAQAKKMNVSSLKAG-SGNEESAEMRVAKTAVIN
VTIWILCWTPYCAIVVQGMWFDQKPITPIVTMIPALLSKAGACYSPMVYALSHPRFRTAM
QENVSW-CCVH--EPE-----AKDNESKS-N-A-ESA---
>ARTHROPODA_Candidate_45098_88672326_0
------------------------------------------------------------
---------------------------------------------------------MLN
FPVFSYNCFVGGYWVQSDLACTLFTIFGAITGMGSLWSHVFITLDRYNVIVHGVSGKPLT
QGKAAATVLFIWAYALAVSTPPLYGWGKYNLEGILVSCSFDYLSRDWNNRSFGTFLFVSC
YCVPLSIILYAYIFIFKTVVAHEAAMKAQAKKMNVSSLKAG-SGNEESAEMRVAKTAVIN
VTIWILCWTPYCAIVVQGMWFDQKPITPIVTMIPALLSKAGACYSPMVYALSHPRFRTAM
QENVSW-CCVH--EPE-----AKDNESKS-N-A-ESA---
>ARTHROPODA_Candidate_2972_7187595_1
------------------------------------------------------------
--NPMWHYILGVVYIFMGIASFMGNGVVIYLYFKCKKLRTPSNLLVLNLATLDFFMLMLN
FPVFSYNCFVGGYWVQSDLACTLFTIFGAITGMGSLWSHVFITLDRYNVIVHGVSGKPLT
QGKAAATVLFIWAYALAVSTPPLYGWGKYNLEGILVSCSFDYLSRDWNNRSFGTFLFVSC
YCVPLSIILYAYIFIFKTVVAHEAAMKAQAKKMNVSSLKAG-SGNEESAEMRVAKTAVIN
VTIWILCWTPYCAIVVQGMWFDQKPITPIVTMIPALLSKAGACYSPMVYALSHPRFRTAM
QENVSW-CCVH--EPE-----AKDNESKG-N-T-ESA---
>ARTHROPODA_Candidate_49887_102225724_2
------SATM----------------SNLAQYGYPAGTSIVDTIPDNIKHLVHPHWAKYP
PVNPMWIYIIGVWYVAMGIASFIGNGTVIYLYFKCKKLRTPANLLVLNLATLDFLMLMLN
FPIFSYNCFVGGYWALPDIMCTFFCIAGGTTGMGSLWSHVFITLDRYNVIVHGVAGKPLT
HGKAALTVLFIWVYSFAVTTPPLYGWGIYNLEGIMVSCSFDYLTRDWNNRSFGTFLVVFC
YCIPLAIILYAYIHIFKAVVAHEAAMKAQAKKMNVSSLKAQ-SGNEESAEMRVAKTAVIN
VTIWILCWTPYCAIVVQAMWFDQTNITPLVTMVPAVFAKAGAVYSPMIYALSHPKFRTAM
QENVSW-CCVH--EPEGQ---DKDNGSKS-N-AGESA---
>ARTHROPODA_Candidate_41221_75017490_4
------------------------------------------------------------
------------FYIFMGVAAFLGNGTVIYLYFKVKKLRTPSNMLVLNLSVFDLMMIFLN
FPVFSYNCFVGGHWSQSDFICQLYAVSGT-------WSHVFITLDRYNVIVHGVSGKPMT
SGKAMAIVLFSWVYSTAVAIPPLFGWGRYILEGIMVSCSFDYFTRDYNNRSFGTFLFVFC
YCIPLIIILYSYFAIFNTVVAHEAAMKAQAKKMNVSSLKAG-AGNEESAEMRVAKTAVIN
VTIWLI------------------------------------------------------
----------------------------------------
>ARTHROPODA_Candidate_42514_77763642_2
---QTKYTKM----------S-Y---GNQPVFGFAPGSSLTDVVPPEIRPLIHSHWEQFP
PVNPMWHYLLGGIYIILGFASFMGNGTVIYLYMKVKKLQTPTNLLVCNLAVLDFFMLFSQ
FPIFSYNCFMGGVWMFSPFACELYAVFGAITGMGSLLSHVFITYDRYNVIVHGVSGKPLT
FGKATAIVLFIWAYGIGISIPPLFGWGRFIPEGILDSCSFDYLTRDFNNRSYGFFLFFFC
YFIPLSSIVYFYLFIVKAIIAHEAAMKAQAKKMNVTNLRSS-GTEGESAEMRVAKTACIN
VTIWLICWTPYCAIVMTGMFGDQSVITPIATMLPALLAKTCACYNPMVYALSHPRFRVAM
QENVSW-CCVY--EPEGNSNS-GDNKSNA-T-EAADK---
>ARTHROPODA_Candidate_31928_50453158_3
-----------------------------------------------IRPLIHSHWEQFP
PVNPMWHYLLGGIYIILGFASFMGNGTVIYLYLKVKKLQTPTNLLVFNLAILDFFMLFSQ
FPIFSYNCFMGGVWMFSPFACELYSVFGAITGLGSLLSHVFITYDRYNVIVHGVSGKPLT
FGKATAIVLFIWAYGLGISLPPLFGWGRFIPEGILDSCSFDYLTRDFNNRSYGAFLFFFC
YFLPLSSIVYCYLFIVKAIIAHEAAMKAQAKKMNVTNLRSG-GTEGESAEMRVAKTACIN
VTIWLICWTPYCAIVMTGMFGDQSVITPIATMLPALLAKTCACYNPMVYALSHPR-----
----------------------------------------
>ARTHROPODA_Candidate_41655_76590237_2
----AKYIKM----------S-Y---GNQPVFGFAPGSSLTDVVPPEIRPLIHSHWEQFP
PVNPMWHYLLGGIYIILGFASFMGNGTVIYLYLKVKKLQTPTNLLVCNLAVLDFFMLFSQ
FPIFSYNCFMGGVWMFSPFACELYAVFGAITGMGSLLSHVFITYDRYNVIVHGVAGKPLT
FGKATAIVLFIWAYGIGISIPPLFGWGRFIPEGILDSCSFDYLTRDFNNRSYGFFLFFFC
YFVPLCSIVYYYLFIVRAIIAHEEAMKAQARKMNVTNLRSS-GTEGESAEMRVAKTACIN
VTIWLVCWTPYCAIVMQGMFGDQSSITPIATMLPALLAKTCACYNPMVYALSHPRFRAAM
QENVSW-CCIY--EPEGNSNS-GDNKSNA-T-EAEK----
>ARTHROPODA_Candidate_31929_50453159_3
-----------------------------------------------IRPLIHSHWEQFP
PVNPMWHYLLGGIYIILGFASFMGNGTVIYLYLKVKKLQTPTNLLVFNLAILDFFMLFSQ
FPIFSYNCFMGGVWMFSPFACELYSVFGAITGLGSLLSHVFITYDRYNVIVHGVSGKPLT
FGKATAIVLFIWAYGLGISLPPLFGWGRFIPEGILDSCSFDYLTRDFNNRSYGAFLFSF-
------------------------------------------------------------
---------------------------------------------PKVYWTHAPSII---
----------------------------------------
>ARTHROPODA_Candidate_34532_57797049_3
-------------------------------------------------PLIHPHWEQFP
PVNPMWHYLLGVIYIIMGFASFMGNGTVIYLYLKVKKLRTPTNLLIFNLAILDFLMLFSQ
FPAFSYNCFMGGVWMFSPFQCELYSIFGAITGLGSLLSHVFITYDRYNVIVHGVSGKPLT
FGKAMGMVLFIWAYGIGISTPPMFGWGRFIPEGILDSCSFDYLTRDWNNRSYGAFLFFFC
YVLPLSTIIYSYVFIVKAIIAHESAMRAQAKKMNVSNLRSG-GTEGESAEMRVAKAACIN
VTIWLVCWTPYCAIVVQGMFGDQSSITPLATMLPALLAKTCACYNPMVYALSHPRFRAAM
QTEVPF-CCVY--EPEGNSNSGGDSKSTA-T-EA--EK--
>ARTHROPODA_Candidate_25682_39875916_0
------------------------------------------------------------
-------------------ASFMGNGTVIYLYLKVKKLRTPTNLLIFNLAILDFLMLFSQ
FPAFSYNCFMGGVWMFSPFQCELYSIFGAITGLGSLLSHVFITYDRYNVIVHGVSGKPLT
FGKAMGMVIFIWAYGIGISTPPMFGWGRFIPEGILDSCSFDYLTRDWNNRSYGAFLFFFC
YVLPLSTIIYSYVFIVKAIVAHESAMRAQAKKMNVSNLRSG-GTEGESAEMRVAKAACIN
VTIWLVCWTPYCAIVVQGMFGDQSSITPLATMLPALLAKTCACYNPMVYALSHPRFRAAM
QTEVPF-CCVY--EPEGNSNSGGDNKSTA-T-EA--EK--
>ARTHROPODA_Candidate_30679_48736572_2
------------------------------------------------------------
-------------YIIMGFASFMGNGTVIYLYLKVKKLRTPTNLLIFNLAILDFLMLFSQ
FPAFSYNCFMGGVWMFSPFHCELYSIFGAITGLGSLLSHVFITYDRYNVIVHGVSGKPLT
FGKAMGMVLFIWAYGIGISTPPMFGWGRFIPEGILDSCSFDYLTRDWNNRSYGAFLFFFC
YVLPLSTIIYSYVFIVKAIVAHESAMRAQAKKMNVSNLRSG-GTEGESAEMRVAKAACIN
VTIWLVCWTPYCAIVVQGMFGDQSSITPLATMLPALLAKTCACYNPMVYALSHPRFRAAM
QTEVPF-CCVY--EPEGNSNSGGDNKSNT-T-EA--EK--
>ARTHROPODA_Candidate_31179_49566111_0
-----------------------------------------------IRPLIHPHWEQFP
PVNPMWHYLLGVIYIIMGFASFLGNGTVIYLYLKVKKLRTPTNLLIFNLAILDFLMLFSQ
FPAFSYNCFMGGVWMFSPFHCELYSIFGAITGLGSLLSHVFITYDRYNVIVHGVSGKPLT
FGKAMGMVIFIWAYGIGISTPPMFGWGRFIPEGILDSCSFDYLTRDLNNRSYGAFLFFFC
YFLPLSTIIYSYVFIVKAIVAHESAMRAQAKKMNVSNLRSG-GTEGESAEMRVAKAACIN
VTIWLVCWTPYCAIVVQGMFGDQSSITPLATMLPALLAKTCACYNPMVYALSHPRFRAAM
QTEVPF-CCVY--EPEGNSNSGGDNKSTA-T-EA--EK--
>ARTHROPODA_Candidate_31183_49566112_0
-----------------------------------------------IRPLIHPHWEQFP
PVNPMWHYLLGVIYIIMGFASFLGNGTVIYLYLKVKKLRTPTNLLIFNLAILDFLMLFSQ
FPAFSYNCFMGGVWMFSPFQCELYSIFGAITGLGSLLSHVFITYDRYNVIVHGVSGKPLT
MGKAMGMVLFIWAYGIGISTPPMFGWGRFIPEGILDSCSFDYLTRDWNNRSYGAFLFFFC
YVLPLSTIIYSYVFIVKAIVAHESAMRAQAKKMNVSNLRSG-GTEGESAEMRVAKAACIN
VTIWLVCWTPYCAIVVQGMFGDQSSITPLATMLPALLAKTCACYNPMVYALSHPRFRAAM
QTEVPF-CCVY--EPEGNSNS-GDNKSNS-T-EAATEK--
>ARTHROPODA_Candidate_34522_57772738_0
------------------------------------------------RPLIHSHWEQFP
PVNPMWHYLLGVIYLFMGFASFMGNGTVIYLYLKVKKLRTPTNLLVVNLAVLDFLMLFSQ
FPAFSYNCFMGGVWMFSPFQCELYALFGSITGLGSLLSHVFITYDRYNVIVHGVSGKPLT
FGKAMGMVLFVWAYAIGISMPPLFGWGRFIPEGILDSCSFDYLSRDWNNRSFGAFLFFFC
YVFPLSTIIYSYFFIVRAIIAHEAAMRAQAKKMNVTNLRSG-GTEGESAEMRVAKAACIN
VTLWLICWTPYCAIVVQGMFFDQSSITPLATMLPALLAKTCACYNPMVYALSHPRFRAAM
QTEVPF-CCVY--EPEGNNNS-GDNQSNS-T-EAANEK--
>ARTHROPODA_Candidate_34526_57772739_0
------------------------------------------------RPLIHSHWEQFP
PVNPMWHYLLGVIYLFMGFASFMGNGTVIYLYLKVKKLRTPTNLLVVNLAVLDFLMLFSQ
FPAFSYNCFMGGVWMFSPFQCELYALFGSITGLGSLLSHVFITYDRYNVIVHGVSGKPLT
FGKAMGMVLFVWAYAIGISMPPLFGWGRFIPEGILDSCSFDYLSRDWNNRSFGAFLFFFC
YVFPLSTIIYSYFFIVRAIIAHEAAMRAQAKKMNVTNLRSG-GTEGESAEMRVAKAACIN
VTLWLICWTPYCAIVVQGMFFDQSSITPLATMLPALLAKTCACYNPMVYALSHPRFRAAM
Q-ELPF-CCVY--EPEGNSNS-GDNKSNS-T-EAATDK--
>ARTHROPODA_Candidate_45234_88723174_4
-----SKTKM----------S-Y---G-AVQFGFPAGSSLTDVVPSAIRPLIHSHWEQFP
PVNPMWHYLLGVIYIFMGFASFMGNGTVIYLYLKVKKLQTPANLLVFNLAVLDFLMLFSQ
FPAFSYNCFSGGVWMFSPFQCELYALFGSITGLGSLLSHVFITYDRYNVIVHGVSGKPLT
FGKAMGMVLFIWVYAVGISIPPLVGWGRFIPEGILDSCSFDYLSRDWNNRSFGAFLFFFC
YVFPLSTIIYSYLFIVRAIIAHEAAMRAQAKKMNVTNLRSG-GTEGESAEMRVAKAACIN
VTLWLICWTPYCAIVVKGMFFDQSSITPLATMLPALLAKTCACYNPMVYALSHPRFRAAM
QTEVPF-CCIT--EPEGNSNN-GDNKSTA-T-ESADEK--
>ARTHROPODA_Candidate_34452_57611419_1
-------AKM----------S--------VQFGFPAGAKITDVVPAAIRPLIHSHWEQFP
PVNPMWHYLLGVIYIFMGFASFMGNGTVIYLYLKVKKLRTPTNLLVVNLAVLDFLMLFSQ
FPAFSYNCFMGGVWMFSPFQCELYALFGSITGLGSLLSHVFITYDRYNVIVHGVSGKPLT
SGKAMGMVLFIWAYAIGISMPPLFGWGRFIPEGILDSCSFDYLSRDWNNRSFGAFLFFFC
YVFPLSTIIYSYFFIVRAII----------------------------------------
------------------------------------------------------------
----------------------------------------
>ARTHROPODA_Candidate_25917_40405868_5
------RLKM----------A-Y---GRQIEFSFPSGAKITDVVPDQIRPLIHPHWEQFP
PVNPMWHYLLGFVYIILGFMSFMGNGTVIYLYLKVKKLRTPANLLVFNLAILDFLMLFSQ
FPAFSYNCFMGGVWMFSPFACELYAVFGSVTGLGSLLSHVFITWDRYNVIVHGVSGKPLT
FGKAMIMVLFVWAYSIGISIPPLVGWGRFIPEGILDSCSFDYLSRDWNNRSFGVFLFVFC
YALPLSTIIYSYLFIVRAIIAHEAAMKAQAKKMNVANLRSG-GTEGESAEMRVAKTACIN
VTLWLICWTPYCAIVVQGMFFDQSSITPIATMLPALLAKTCACYNPMVYALSHPRFRAAM
QTEVPF-CCVY--EPEGNSSSGGDNKSTG-T-EAVSEK--
>ARTHROPODA_Candidate_25913_40405867_5
------RLKM----------A-Y---GRQIEFSFPSGAKITDVVPDQIRPLIHPHWEQFP
PVNPMWHYLLGFVYIILGFMSFMGNGTVIYLYLKVKKLRTPANLLVFNLAILDFLMLFSQ
FPAFSYNCFMGGVWMFSPFACELYAVFGSVTGLGSLLSHVFITWDRYNVIVHGVSGKPLT
FGKATMMVLFVWAYAIGISIPPLVGWGRFIPEGILDSCSFDYLSRDWNNRSFGLFLFLFC
YVFPLSTIIYSYVFIVKAIIAHEAVMKAQAKKMNVANLRSG-GTEGESAEMRVAKTACIN
VTIWLICWTPYCAIVVQGMFGDQSTITPIATMLPALLAKTCACYNPMVYALSHPRFRAAM
QTEIPC-CCVY--EPEGNASSGSDNVSNA-T-ETANEK--
>ARTHROPODA_Candidate_30349_48005095_0
--------------------------------------------------LIHSHWEQFP
PVNPMWHYLLGVVYIFLGVASFLGNGTVIYLFLKVKKLRSPANLLIFNLAILDFLMLLSQ
FPAFSYNCFMGGVWMFSPFACELYSVFGSVTGLGSLLSHVFITWDRYNVIVHGVSGKPLT
FGKATMMVLFVWAYAIGISIPPLVGWGRFIPEGILDSCSFDYLSRDWNNRSFGLFLFLFC
YVFPLSTIIYSYVFIVKAIIAHEAVMKAQAKKMNVANLRSG-GTEGESAEMRVAKTACIN
VTIWLICWTPYCAIVVQGMFGDQSTITPIATMLPALLAKTCACYNPMVYALSHPRFRAAM
QTEVPC-CCVY--EPEGNASSGSDNASNA-T-ETANEK--
>ARTHROPODA_Candidate_41728_76594773_5
---HFSLTKM----------S-Y---GQTVEFGFPSGVAITDVVPDRIKPLVHKHWEQFP
PVNPMWHYLLGVIYIFLGFASFLGNGCVIYLFLKVKKLRSPANLLVFNLAILDFLMLLSQ
FPAFSYNCFMGGFWMFSPFACELYALFGSITGLGSLLSHVFITWDRYNVIVHGVSGKPLT
FGKATMMVIFVWAYSIGISMPPLFGWGRFIPEGILDSCSFDYLSRDWNNRSFGAFLFFFC
YVFPLSTIIYSYLFIVKAIVAHESAMRAQAKKMNVSNLRSG-GTEGESAEMRVAKTACIN
VTLWLICWTPYCAIVVQGMFFDQSTITPIATMLPALLAKTCACYNPMVYALSHPRFRAAM
QTEVPC-CCVY--EPEGNSNS--DNKSNS-T-EATNEK--
>ARTHROPODA_Candidate_42501_77756486_0
------------------------------------------------------------
-------------------------------------------------------MLLSQ
FPAFSYNCFSGGVWMFSKFSCELYAVFGTVTGMGSLLSHCFITYDRYNVIVHGVGGKPLT
FGKAMAMVLFVWAYSIGTAIPPLVGWGKFIPEGILDSCSFDYLSRDWNNRSFGIFLFLFC
YVFPLSSIVYFYLFIVKAIIAHEAAMKAQAKKMNVTNLRSG-GTEGESAEMRVAKSACIN
VTLWLICWTPYCAIVVQGLFFDQSVITPITTMLPALLAKTCACYNPMVYALSHPRFRAAM
QENVSW-CCVY--EPEGNSN---DNKSNS-T-ETAAEK--
>ARTHROPODA_Candidate_42505_77756487_0
------------------------------------------------------------
-------------------------------------------------------MLLSQ
FPAFSYNCFSGGVWMFSKFSCELYAVFGTVTGMGSLLSHCFITYDRYNVIVHGVGGKPLT
FGKAMAMVLFVWAYSIGTAIPPLVGWGKFIPEGILDSCSFDYLSRDWNNRSFGIFLFLFC
YVFPLSSIVYFYLFIVKAIIAHEAAMKAQAKKMNVTNLRSG-GTEGESAEMRVAKSACIN
VTLWLICWTPYCAIVVQGLFFDQSVITPITTMLPALLAKTCACYNPMVYALSHPRFRAAM
Q---------------------------------------
>ARTHROPODA_Candidate_31942_50453755_0
------------------------------------------------------------
------------------------------------------------------------
--------------------------FGTVTGMGSLLSHCFITYDRYNVIVHGVGGKPLT
FGKAMAMVLFVWAYSIGTAIPPLVGWGKFIPEGILDSCSFDYLSRDWNNRSFGIFLFLFC
YVFPLSSIVYFYLFIVKAIIAHEAAMKAQAKKMNVTNLRSG-GTEGESAEMRVAKTACIN
VTLWLICWTPYCAIVVQGLFFDQSVITPITTMLPALLAKTCACYNPMVY-----------
----------------------------------------
>ARTHROPODA_Candidate_31860_50403130_3
---SANQTKM----------S-Y---GNQAVFSFPAGASITDVVPAEIRPLIHSHWEQFP
PVNPMWHHLLGVIYIILGFASMMGNGTVVYLYLKVKKLRTPANLLIFNLAILDFLMLLSQ
FPAFSYNCFSGGVWMFSKFSCELYAVFGTVTGMGSLLSHCFITYDRYNVIVHGVGGKPLT
FGKAMAMVLFVWAYSIGTAIPPLVGWGKFIPEGILDSCSFDYLSRDWNNRSFGIFLFLFC
YVFPLSSIVYFYLFIVRAIIAHEAAMKAQAKKMNVTNLRSS-GTEGESAEMRVAKSACIN
VTLWLICWTPYCAIVVQGLFFDQSVITPITTMLPAL------------------------
----------------------------------------
>ARTHROPODA_Candidate_44827_87663577_1
ESTPQNRTKM----------S-YR-SGQAIEFGFPAGVAITDVVPERIRHLIHRHWENYP
PVNPMWHYLLGVIYIFLFIMSFIGNGSVVYLFMKVKKLRTPANLLITNLAVLDLNMLLSQ
FPAFSYNCFSGGVWMFSAFACELYAVFGTVTGIGSLLSHVFITYDRYNVIVHGVSGKPLS
WGKATAMVLFIWAYSIGIAIPPLVGWGRFIPEGILDSCSFDYLSKDWNNVSFGIFLTVSC
YVLPLCSIVYYYVFIVKTIIAHESAMRAQAKKMNVSNLRSG-GTEGESAEMRVAKTACIN
VTIWLICWTPYCAVVIQGLAFDQSKITPLSTMLPALLAKTCACYNPMVYALSHPRYRAAM
QTEVPC-CCVV--EPEGNSNNGGDNKSNS-T-EAATEK--
>ARTHROPODA_Candidate_53194_106181275_2
----------------------------------------------------HPHWGQFP
PVNPMWHSLLGVVYILLGFASFFGNGTVIYLFLKVQKLRTPANLLIFNLAILDFNMLLSQ
FPIFSWNCFNGGIWLFSEQACQLYALFGSITGLGSLLSHVFITYDRYNVIVHGVSGKPLT
FGKAGAMILFIYAYAIGISIPPLFGWGKFVPEGILDSCSFDYLSRDFNNRSFGTFLFVFC
YVIPLSCIIYYYLTIVQAIIAHEAAMKAQAKKMNVSNLRSS-GTEGESAEMRVAKAACIN
VTIWLICWTPYCAIVVQGMFFDQSTITPIATMLPALLAKTCACYNPMVYALSHPRFRAAM
MQEVPC-CCVQ--EEEGN----PDSKSSA-T-ETADK---
>ARTHROPODA_Candidate_34385_57581473_3
------------------------------------------------------------
-----------------------GNGTVMYLFLKVKKLQTPTNLLIFNLAIFDFWMLMSQ
FPAFAYNCFMGGVWMFSPFACDLYCIFGAVTGLGSLLSHVFITYDRYNVIVHGVSGKPLT
FGKATAICIFIWAYGIAIATPPLYGWGRFIPEGILDSCSFDYLSRDFNNRSFGAFLFFFC
YFLPLSSIIYFYLYIVKAIIAHESAMKAQAKKMNVTNLRSG-GTEGESAEMRVAKTACIN
VAIWLFCWTPYCAIVVQGMFFDQSTITPIATMVPAMFAKTAACYNPMVYALSHPRFRAAM
QEHVSW-CCVY--EPEGNSNS-GDNKSTA-T-ETADK---
>ARTHROPODA_Candidate_49881_102224205_0
------TKEM----------A-Y---NQQVQFGFPAGVTIVDVVPDAIRPLIHKHWEQFP
PVNPMWHYLLGVVYIFLGTASFLGNGTVLYLFMKVKKLRTPANVLVANLALLDFLMLLSQ
FPIFSYNCFTGGVWQFSAFACQIYALCGSITGEGSLWCHVFITWDRYNVIVHGVAGKPLT
FTKVFMMVLFIWGYAIGISVPPLVGWGRFIPEGILDSCSFDYLSKDFNNLSFGIFLTVTS
YVLPLLTIVFAYLFIVKAIVAHESAMRAQAKKMNVSNLRSG-GTEGESAEMRVAKTACIN
VTLWLICWTPYCAV----------------------------------------------
----------------------------------------
>ARTHROPODA_Candidate_7745_17994487_1
------TKEM----------A-Y---NQQVQFGFPSGVTIVDVVPDAIRPLIHKHWEQFP
PVNPMWHYLLGVVYIFLGTASFLGNGTVLYLFMKVKKLRTPANVLVANLALLDFLMLLSQ
FPIFSYNCFTGGVWQFSAFACQIYALCGSITGEGSLWCHVFITWDRYNVIVHGVAGKPLT
FTKVFMMVLFIWGYAIGISIPPLVGWGRFIPEGILDSCSFDYLSKDFNNLSFGIFLTVTS
YVLPLLTIVFAYLFIVKAIVAHESAMRAQAKKMNVSNLRSG-GTEGESAEMRVAKTACIN
VTLWLICWTPYCAVVVQGLLFDQSSITPIATMIPALLAKTCACYNPMVYALSHPRFRAAM
QKEVSW-CCVN--EPEGNPN---DNKSNS-T-ETASEK--
>ARTHROPODA_Candidate_53157_106177717_4
------TKEM----------A-Y---NQQVQFGFPSGVTIVDVVPDAIRPLIHKHWEQFP
PVNPMWHYLLGVVYIFLGTASFLGNGTVLYLFMKVKKLRTPANVLVANLALLDFLMLLSQ
FPAFSYNCFSGGVWMFSPFACQIYALFGTITGEGSLWCHVFITWDRYNVIVHGVAGKPLT
FTKVFMMVLFIWGYAIGISIPPLVGWGRFIPEGILDSCSFDYLSKDWNNLSFGIFLTVTS
YILPLLTIVFAYLFIVKAIVAHESAMRAQAKKMNVTNLRSG-GTEGESAEMRVAKTACIN
VTLWLICWTPYCAVVVQGLLFDQSSITPIATMIPALLAKTCACYNPMVYALSHPRFRNAM
QTELSW-CCVN--EPEGNPNS--DGKSNS-T-EAASEK--
>ARTHROPODA_Candidate_53173_106177720_4
------TKKM----------S-Y---NQQVQFGFPAGVTIVDVVPDAIRPLIHKHWEQFP
PVNPMWHYLLGVIYIFLGTASFLGNGTVLYLFMKVKKLRTPANVLVANLALLDFLMLLSQ
FPAFSYNCFTGGVWQFSAFACQIYALCGSITGEGSLWCHVFITWDRYNVIVHGVAGKPLT
FTKVFMMVLFIWGYAIGISIPPLVGWGRFIPEGILDSCSFDYLSKDWNNLSFGIFLTVTS
YVLPLLTIVFAYLFIVKAIVAHESAMRAQAKKMNVTNLRSG-GTEGESAEMRVAKTACIN
VTLWLICWTPYCAVVVQGLLFDQSSITPIATMIPALLAKTCACYNPMVYALSHPRFRNAM
QTELSW-CCVN--EPEGNPNS--DGKSNS-T-EAASEK--
>ARTHROPODA_Candidate_49607_101766746_0
------YDKM----------S-Y---NQQVQFGFPAGVTIVDVVPDAIRPLIHKHWEQFP
PVNPMWHYLLGVVYIFLGTASFLGNGTVLYLFMKVKKLRTPANVLVANLALLDFLMLLSQ
FPAFSYNCFTGGVWQFSAFACQIYALCGSITGEGSLWCHVFITWDRYNVIVHGVAGKPLT
FTKVFMMVLFIWGYAIGISIPPLVGWGRFIPEGILDSCSFDYLSKDWNNLSFGIFLTVTS
YVLPLLTIVFAYLFIVKAIVAHESAMRAQAKKMNVTNLRSG-GTEGESAEMRVAKTACIN
VTLWLICWTPYCAVVVQGLLFDQSSITPIATMIPALLAKTCACYNPMVYALSHPRFRAAM
QQEVSW-CCVN--EPEGNPN---DNKSNS-T-EAASEK--
>ARTHROPODA_Candidate_35364_60198855_3
------------------------------------------------------------
---PMWHYLLGVIYIFLGTASFLGNGTVLYLFMKVKKLRSPANVLVANLALLDMLMLLSQ
FPIFSYNCFTGGVWQFSAFACEIYALCGSITGEGSLWCHVFITWDRYNVIVHGVAGKPLT
FTKVFMMVLFIWGYAIGISIPPLVGWGRFIPEGILDSCSFDYLSKDWNNLSFGIFLTVTS
YILPLLTIVFAYLFIVKAIVAHESAMRAQAKKMNVTNLRSG-GTEGESAEMRVAKTACIN
VTLWLICWTPYCAVVVQGLLFDQSSITPIATMIPALLAKTCACYNPMVYALSHPRFRAAM
QKEVSW-CCVN--EPEGNPN---DNKSNS-T-EAASEK--
>ARTHROPODA_Candidate_29941_47968246_0
---------------------------------FPAGVTIVDVVPDAIRPLIHKHWEQFP
PVNPMWHYLLGVIYIFLGTASFLGNGTVLYLFMKVKKLRTPANVLVANLALLDFLMLLSQ
FPAFSYNCFTGGVWQFSAFACQIYALCGSITGEGSLWCHVFITWDRYNVIVHGVAGKPLT
FTKVFGMVLFIWGYAIGISIPPLVGWGRFIPEGILDSCSFDYLSKDWNNLSFGIFLTTTS
YFLPLLTIVFAYLFIVKAIVAHESAMRAQAKKMNVSNLRSG-GTEGESAEMRVAKTACIN
VTLWLICWTPYCAVVVQGLLFDQSSITPIATMIPALLAKTCACYNPMVYALSHPRFRAAM
QQEVSW-CCVN--EPEGNPN---DNKSNS-----------
>ARTHROPODA_Candidate_36120_60828881_0
----------------------------QVQFGFPAGVTIVDVVPDAIRPLVHKHWEQFP
PVNPMWHYLLGVIYIFLGTASFLGNGTVLYLFMKVKKLRTPANVLVANLALLDFLMLLSQ
FPIFSYNCFTGGVWQFSAFACQIYALCGSITGEGSLWCHVFITWDRYNVIVHGVAGKPLT
FGKVFGMIVFIWGYAIGISVPPLVGWGRFIPEGILDSCSFDYLSKDWNNLSFGIFLTVTS
YFLPLLTIVFAYLFIVKAIVAHESAMRAQAKKMNVSNLRSG-GTEGESAEMRVAKTACIN
VTLWLICWTPYCAVVIQGLMFDQSSITPIATMIPALLAKTCACYNPMVYALSHPRFRAAM
QQEVSW-CCVN--EPEGNPN---DNKSNS-T-EAASEK--
>ARTHROPODA_Candidate_53162_106177718_4
------TKKM----------S-Y---NQQVQFGFPAGVTIVDVVPDAIRPLIHKHWEQFP
PVNPMWHYLLGVIYIFLGTASFLGNGTVLYLFMKVKKLRTPANVLVANLALLDFLMLLSQ
FPAFSYNCFTGGVWQFSAFACQIYALCGSITGEGSLWCHVFITWDRYNVIVHGVAGKPLT
FTKVFIMILFIWGYAIGIAIPPLVGWGRFIPEGILDSCSFDYLSKDWNNLSFGIFLTVTS
YFLPLLAIIFAYVFIVKTIVAHEAAMRAQAKKMNVTNLRSG-GTEGESAEMRVAKTACIN
VTLWCICWTPYCAVVIQGLMFDQSVITPLSTMLPALLAKTCACYNPMVYALSHPRFRNAM
QTELSW-CCVN--EPEGNPNS--DGKSNS-T-EAASEK--
>ARTHROPODA_Candidate_39288_70144736_0
------TKEM----------A-Y---NQQVQFGFAPGVTIVDVVPDAIRPLIHKHWEQFP
PVNPMWHYLLGVVYIFLGSASFLGNGTVLYLFFKVKKLRTPANVLVANLALLDFLMLLSQ
FPVFSYNCFSGGVWMFSPFACEIYALFGTITGEGSLWCHVFITWDRYNVIVHGVSGKPLT
FTKVFIMILFIWGYAIGIAIPPLVGWGRFIPEGILDSCSFDYLSKDWNNLSFGIFLTVTS
YFVPLLAIIFAYVFIVKTIVAHEAAMRAQAKKMNVTNLRSG-GTEGESAEMRVAKTACIN
VTLWCICWTPYCAVVIQGLLFDQSVITPLATMLPALLAKTCACYNPMVYALSHPRFRAAM
QQEVSW-CCVN--EPEGNPNS--DGKSNS-T-EAASEK--
>ARTHROPODA_Candidate_29938_47968245_0
------TKEM----------A-Y---NQQVQFGFPSGVTIVDVVPDAIRPLIHKHWEQFP
PVNPMWHYLLGVVYIFLGSASFLGNGTVLYLFMKVKKLRTPANVLVANLALLDFLMLLSQ
FPVFSYNCFSGGVWMFSPFACEIYALFGTITGEGSLWCHVFITWDRYNVIVHGVSGKPLT
FTKVMIMVLFIWGYAIGIAIPPLVGWGRFIPEGILDSCSFDYLSKDWNNLSFGIFLTVTS
YFVPLLAIIFAYVFIVKTIVAHEAAMRAQAKKMNVTNLRSG-GTEGESAEMRVAKTACIN
VTLWCICWTPYCAVVIQGLLFDQSVITPLATMLPALLAKTCACYNPMVYALSHPRFRAAM
QQEVSW-CCVN--EPEGNPNS--DGKSNS-T-EAASEK--
>ARTHROPODA_Candidate_36168_60832105_4
------TKKM----------A-Y---NQQVQFGFPSGVTIVDVVPDAIRPLIHKHWEQFP
PVNPMWHYLLGVVYIFLGSASFLGNGTVLYLFMKVKKLRTPANVLVANLALLDFLMLLSQ
FPVFSYNCFSGGVWMFSPFACEIYALFGTITGEGSLWCHVFITWDRYNVIVHGVSGKPLT
FTKVMIMVLFIWGYAIGIAIPPLVGWGRFIPEGILDSCSFDYLSKDWNNLSFGIFLTVTS
YFVPLLAIIFAYVFIVKTIVAHEAAMRAQAKKMNVTNLRSG-GTEGESAEMRVAKTACIN
VTLWCICWTPYCAVVIQGLLFDQSVITPLATMLPALLAKTCACYNPMVYALSHPRFRAAM
QQEVSW-CCVN--EPEGNPNS--DGKSNS-T-EAASEK--
>ARTHROPODA_Candidate_7788_17994488_1
------TKEM----------A-Y---NQQVQFGFPSGVTIVDVVPDAIRPLIHKHWEQFP
PVNPMWHYLLGVVYIFLGSASFLGNGTVLYLFFKVKKLRTPANVLVANLALLDFLMLLSQ
FPVFSYNCFSGGVWMFSPFLCEIYALFGTITGEGSLWCHVFITWDRYNVIVHGVSGKPLT
FTKVMLMVLFIWGYAIGIAIPPMVGWGRFIPEGILDSCSFDYLSKDWNNVSFGIFLTVTS
YFVPLLAIIFAYVFIVKTIVAHEAAMRAQAKKMNVTNLRSG-GTEGESAEMRVAKTACIN
VTLWCICWTPYCAVVIQGLMFDQSVITPLSTMLPALLAKTCACYNPMVYALSHPRFRAAM
QQEVSW-CCVN--EPEGNPNS--DGKSNS-T-EAASEK--
>ARTHROPODA_Candidate_39282_70144735_0
------TKEM----------A-Y---NQQVQFGFAPGVTIVDVVPDAIRPLIHKHWEQFP
PVNPMWHYLLGVVYIFLGSASFLGNGTVLYLFFKVKKLRTPANVLVANLALLDFLMLLSQ
FPVFSYNCFSGGVWMFSPFACEIYALFGTITGEGSLWCHVFITWDRYNVIVHGVSGKPLT
FTKVFIMILFIWGYAIGIAIPPLVGWGRFIPEGILDSCSFDYLSKDWNNLSFGIFLTVTS
YFLPLLVIIFAYVFIVKTIVAHEAAMRAQAKKMNVTNLRSG-GTEGESAEMRVAKTACIN
VTLWCICWTPYCAVVIQGLMFDQSVITPLSTMLPALLAKTCACYNPMVYALSHPRFRAAM
QKEVSW-CCVN--EPEGNPN---DNKSNS-T-EAASEK--
>ARTHROPODA_Candidate_45260_88768205_0
------TKEM----------A-Y---NQQVQFGFPSGVTIVDVVPDAIRPLIHKHWEQFP
PVNPMWHYLLGVVYIFLGSASFLGNGTVLYLFFKVKKLRTPANVLVANLALLDFLMLLSQ
FPVFSYNCFSGGVWMFSPFACEIYALFGTITGEGSLWCHVFITWDRYNVIVHGVSGKPLT
FTKVFIMILFIWGYAIGIAIPPLVGWGRFIPEGILDSCSFDYLSKDWNNLSFGIFLTVTS
YFLPLLVIIFAYVFIVKTIVAHEAAMRAQAKKMNVTNLRSG-GTEGESAEMRVAKTACIN
VTLWCICWTPYCAVVIQGLMFDQSVITPLSTMLPALLAKTCACYNPMVYALSHPRFRNAM
QTELSW-CCVN--EPEGNPNS--DGKSNS-T-EAASEK--
>ARTHROPODA_Candidate_39275_70144734_0
------TKEM----------A-Y---NQQVQFGFAPGVTIVDVVPDAIRPLIHKHWEQFP
PVNPMWHYLLGVIYIFLGTASFLGNGTVLYLFMKVKKLRSPANVLVANLALLDMLMLLSQ
FPIFSYNCFTGGVWQFSAFACEIYALCGSITGEGSLWCHVFITWDRYNVIVHGVSGKPLT
FTKVMLMVLFIWGYAVGISIPPMVGWGKFIPEGILDSCSFDYLSRDWNNLSFGIFLTVTS
YIVPLLAIVFAYVFIVKTIVAHEAAMRAQAKKMNVTNLRSG-GTEGESAEMRVAKTACIN
VTLWLICWTPYCAVVVQGLLFDQSSISPIATMLPALLAKTCACYNPMVYALSHPRFRNAM
QTELSW-CCVN--EPEGNPNS--DGKSNS-T-EAASEK--
>ARTHROPODA_Candidate_45150_88684692_2
------------------------------------------------------------
--------------IFLGTASFLGNGTVLYLFMKVKKLRSPANVLVANLALLDMLMLLSQ
FPIFSYNCFTGGVWQFSAFACEIYALCGSITGEGSLWCHVFITWDRYNVIVHGVSGKPLT
FTKVMLMVLFIWGYAVGISIPPMVGWGKFIPEGILDSCSFDYLSRDWNNLSFGIFLTVTS
YIVPLLAIVFAYVFIVKTIVAHEAAMRAQAKKMNVTNLRSG-GTEGESAEMRVAKTACIN
VTLWLICWTPYCAVVVQGLLFDQSSISPIATMLPALLAKTCACYNPMVYALSHPRFRAAM
QKEVSW-CCVN--EPEGNPN---DNKSNS-T-EAASEK--
>ARTHROPODA_Candidate_36114_60828880_0
----------------------------------------------------HKHWEQFP
PVNPMWHYLLGVIYIFLGTASFMGNGTVLYLFLKVKKLRSPANVLVANLALLDMLMLLSQ
FPIFSYNCFTGGVWQFSAFACEIYALCGSITGEGSLWCHVFITWDRYNVIVHGVSGKPLT
FTKVMLMVLFIWGYAVGISIPPMVGWGRFIPEGILDSCSFDYLSRDWNNLSFGIFLTVTS
YILPLLSIVFAYVFIVKTIVAHEAAMRAQAKKMNVTNLRSG-GTEGESAEMRVAKTACIN
VTLWLICWTPYCAVVVQGLLFDQSSITPIATMLPALLAKTCACYNPMVYALSHPRFRAAM
QQEVSW-CCVN--EPEGNPN---DNKSNS-T-EAASEK--
>ARTHROPODA_Candidate_49883_102224206_0
------TKEM----------A-Y---NQQVQFGFPAGVTIVDVVPDAIRPLIHKHWEQFP
PVNPMWHYLLGVIYIFLGTASFLGNGTVLYLFLKVKKLRTPANVLVANLALLDMLMLLSQ
FPIFSYNCFTGGVWQFSAFACEIYALCGSITGEGSLWCHVFITWDRYNVIVHGVSGKPLT
FTKVMLMVLFIWGYAVGISIPPMVGWGKFIPEGILDSCSFDYLSRDWNNLSFGIFLTVTS
YILPLTTIVFAYVFIVKTIVAHEAAMRAQAKKMNVTNLRSG-GTEGESAEMRVAKTACIN
VTLWLICWTPYCAV----------------------------------------------
----------------------------------------
>ARTHROPODA_Candidate_36041_60701689_1
------TKEM----------A-Y---NQQVQFGFPSGVTIVDVVPDAIRPLIHKHWEQFP
PVNPMWHYLLGVVYIFLGSASFLGNGTVLYLFFKVKKLRTPANVLVANLALLDFLMLLSQ
FPVFSYNCFSGGVWMFSPFLCEIYALLGTITGEGSLWCHVFITWDRYNVIVHGVSGKPLT
FTKVMLMVLFIWGYAIGISIPPLVGWGRFIPEGILDSCSFDYLSKDFNNLSFGIFLTVTS
YVLPLLTIVFAYLFIVKAIVAHESAMRAQAKKMNVSNLRSG-GTEGESAEMRVAKTACI-
------------------------------------------------------------
----------------------------------------
>ARTHROPODA_Candidate_29942_47968247_0
----------------------------------PAGVTIVDIVPDAIRPLIHKHWEQFP
PVNPMWHYLLGVIYIFLGTASFMGNGTVLYLFMKVKKLRSPANVLVANLALLDMLMLLSQ
FPIFSYNCFTGGVWQFSAFACQIYALCGSITGEGSLWCHVFITWDRYNVIVHGVSGKPLT
FTKVMLMVLFIWGYAVGISIPPMVGWGRFIPEGILDSCSFDYLSRDWNNLSFGIFLTVTS
YILPLLSIVFAYVFIVKTIVAHEAAMRAQAKKMNVTNLRSG-GTEGESAEMRVAKTACIN
VTLWLICWTPYCAVVVQGLLFDQSSITPIATMIPALLAKTCACYNPMVYALSHPRFRAAM
QQEVSW-CCVN--EPEGNPN---DNKSNS-----------
>ARTHROPODA_Candidate_53168_106177719_3
----------------------------------------CNPTPDP------QTWEQFP
PVNPMWHYLLGVVYIFLGSASFLGNGTVLYLFFKVKKLRTPANVLVANLALLDFLMLLSQ
FPVFSYNCFSGGVWMFSPFACEIYALFGTITGEGSLWCHVFITWDRYNVIVHGVSGKPLT
FTKVFIMILFIWGYAIGIAIPPLVGWGRFIPEGILDSCSFDYLSKDWNNLSFGIFLTVTS
YFLPLLVIIFAYVFIVKTIVAHEAAMRAQAKKMNVTNLRSG-GTEGESAEMRVAKTACIN
VTLWLICWTPYCAVVVQGLLFDQSSITPIATMIPALLAKTCACYNPMVYALSHPRFRNAM
QTELSW-CCVN--EPEGNPNS--DGKSNS-T-EAASEK--
>ARTHROPODA_Candidate_53330_106197606_4
------TNEM----------A-Y---NQ--QFGFPAGVTIVDVVPDAIRPLIHKHWEQFP
PVNPMWHYLLGVIYIFLGFASFLGNGTVLYLFMKVKKLRTPANVLVANLAVLDCLMLLSQ
FPAFSYNCFSGGVWMFSPFACQLYAIFGTITGEGSLWSHVFITWDRYNVIVHGVSGKPLT
MTKVFMMVIFIWAYSIGIAIPPLVGWGRFIPEGILDSCSFDYLSRDWNNLSFGIFLTTTS
YILPLLTIVFAYVFIVKTIVAHEAAMRAQAKKMNVTNLRSG-GTEGESAEMRVAKTACIN
VTLWLICWTPYCAVVVQGLLFDQSVITPLATMLPALLAKTCACYNPMVYALSHPRFRAAM
QQEVSW-CCVH--EPEGNPNS--DNKSNS-T-EAAAEK--
>ARTHROPODA_Candidate_29949_47968943_447968943_4
--------AM----------S-Y-----QVEFGFPPGVTLVDVVPDAIRPMIHKHWEQFP
PVNPMWHYVLGVWYIFMGAASFIGNGTVIYLFLKVKKLRTPANTLVANLAVLDFLMLLSQ
FPAFSYNCFTGGVWQFSPFACELYAVFGIITGEGSLWSHVFITWDRYNVIVHGVSGKPLT
FTKAFMMILFIWGYSIGIAIPPLVGWGRFIPEGILDSCSFDYLSKDWNNFSFGMFLFVTS
FILPLTTIIFAYFFIVKTIVAHESAMRAQAKKMNVANLRSG-GTEGESAEMRVAKTACIN
VSLWLICWTPYCAVVVQGLLFDQSA-----------------------------------
----------------------------------------
>ARTHROPODA_Candidate_7826_18025667_2
------------------------------------------------------------
------------------VASFIGNGTVIYLFLKVKKLRTPANTLVANLAVLDFLMLLSQ
FPAFSYNCFTGGVWQFSPFACELYAVFGIITGEGSLWSHVFITWDRYNVIVHGVSGKPLT
FTKAFMMILFIWGYSVGIAIPPLVGWGRFIPEGILDSCSFDYLSKDWNNFSFGMFLFTTS
FLLPLSAIIFAYVFIVKTIVAHEASMRAQAKKMNVSNLRSG-GTEGESAEMRVAKTA---
------------------------------------------------------------
----------------------------------------
>ARTHROPODA_Candidate_49965_102229209_3
------INEM----------STY---D-QSGFGYPPGATLVDVVPDHIRPLIHKHWEQFP
PVNPMWHYILGVWYIIMGFVSLMGNGTVIYLFVKVKKLRTPTNLLVFNLAVLDLGMLWSQ
FPMFAYNCFTGGIWQFSAFACEIYGLTGIITGEGSLWSHVFITWDRYNVIVHGVSGQPLT
FTKAFLMLIFIWGYAIGIGVPPMVGWNRFIPEGILDSCSFDYLSRDFFNRSYGIFLFSTS
FIIPLSVILFAYIFIVKAVVTHEANMRAQAKKMNVSNLRSG-GTEGESAEMRVAKTACIN
VSIWLCSWTPYAAIVFQALFMDQSQLTPIYTMIPALLCKTAACYSPMVYALTHPRFRAAM
QQEVSW-CCVY--EPEGNPS---ETKSNS-T-EAASDK--
>ARTHROPODA_Candidate_53400_106208212_3
------TNEM----------S-Y---N-QAGFGFPPGATLVDVVPDAIRPLIHKHWEQFP
PVNPMWHYILGVWYIVMGVVSFIGNGTVLYLFMKVKKLRTPTNILIANLALLDMGMLWSQ
FPWFAYNCFTGGVWQFSTFACEIYGLTGIITGEGSLWSHVFITWDRYNVIVHGVSGKPLT
YTKAFAMVLFIWGYGVGIGIPPLFGWNRFIPEGILDSCSFDYLSRDWNNRSYGIFLFTTS
FIVPLSTILFAYIFIVKAVVAHESSMRAQAKKMNVTNLRSG-GTEGESAEMRVAKTACIN
VSIWLCSWTPYAAIVFQAIFMDQSKLTPIYTMIPALLCKTAACYSPMVYALTHPRFRAAM
QQEVSW-CCVN--EPEGNPN---DNKSNS-T-EAASDK--
>ARTHROPODA_Candidate_43191_81249020_5
---GNIAIKM----------A-----ALPQNFGYPAGTSIVEFVRADIRHLVHPHWEKFP
PVNPMWHYLLGVIYIIMGFASFFGNGVVMYLFIKVKKLRTPANLLVTNLAFLDFNMLLSQ
FPVFSYNCFMGGTWMFGEFACDLYSVFGAITGLGSLLTHVFITYDRYNVIVHGVSGKPLT
FGKAFAMIIFIYAYAIGISIPPLLGWGHFTLEGILDSCSFDYLTQDWAVRSHGLFLFTFC
YCIPLSSIIYFYLFIVKAIVAHEAAMRAQAKKMNVTNLRSG-GTEGESAEMRVAKTACIN
VTIWLLCWTPYASIVMTGMFGNQDVITPLSTMLPALLAKTCACYNPMVYALSHPRYRQAM
QEHVPC-CCVY--EPEGEKKGGSDNQSSG-T-TTEK----
>ARTHROPODA_Candidate_43477_81317384_4
------------------------------------------------------------
---------------------FFGNGMVMYLFLKVKKLRTPANLLVTNLAFLDFNMLLSQ
FPIFSYNCFMGGSWMFSAFACDLYSVFGAITGLGSLVTHVFITYDRYNVIVYGVSGKPLT
FGKAGAMIVFIYAYAISISTTPLFGWGRFTLEGILDSCSFDYLTQDWSVKSHGTFLFVFC
YCIPLSSIVYFYLYIVKAIVAHEAAMKAQAKKMNVTNLRSG-GTEGESAEMRVAKTACIN
VTIWLVCWTPYATVVMTGMYGDQDKITPLATMLPALLAKTCACYNPMVYALSHPRYRAAM
QEHVPC-CCVN--EPEGD--GKSDNQSTS-T-TTEK----
>ARTHROPODA_Candidate_36026_60691001_5
---QIELASM----------A----VNVPQNFGYPAGTSIVEFVRPEIKHLIHPHWEKFP
PVNPMWHYLLGVIYLFMGAASFFGNGTVMYLYFKVKKLRTPANLLVANLAFLDFNMLLSQ
FPIFTYNCFMGGSWMFSPFACELYSVFGSVTGMGSLVSHVFITYDRYNVIVHGVSGKPLT
FGKAVGMIIFIYVYAISVSIPPLIGWGRFIPEGILDSCSFDYLTLDWNNRSFGLFLFTFC
YFIPLSTIIYSYLFIVKAIVAHEAAMRAQAKKMNVTNLRSG-GTEGESAEMRVAKTACIN
VSIWLICWTPYCSIVMIGMFGNQDLITPLSTMLPALLAKTCACYNPMVYALSHPRFRAAM
QEEVPC-CCVY--EPEGEKKGGSDNASAA-T---EK----
>ARTHROPODA_Candidate_43317_81279279_5
---QIELASM----------A----ANIPQDFGYPAGTSIVEFVGPQIKHLIHPHWEKFP
PVNPMWHYLLGVIYLFMGAASFFGNGTVMYLYFKVKKLRTPANLLVANLAFLDFNMLLSQ
FPIFSYNCFMGGTWMFSPFACELYSVFGSVTGLGSLVSHVFITYDRYNVIVHGVSGKPLT
FGKAGAMIIFIYIYAIGISVPPLFGWGRYIPEGILDSCSFDYLTLDWNNRSFGLFLFTFC
YMIPLSTIIYSYLFIVKAIVAHEAAMRAQAKKMNVTNLRSG-GTEGESAEMRVAKTACIN
VTIWLICWTPYCSIVMTGMFGNQDLITPLSTMLPALLAKTCACYNPMVYALSHPRFRAAM
QEEVPC-CCVY--EPEGEKKGGSDNTSAG-T-VAEK----
>ARTHROPODA_Candidate_43312_81271062_1
------VGDM----------A-----GVPQNFGYPAGTSIVEFVSPQIKHLVHPHWEKFP
PVNPMWHYLLGVIYLFMGFASFFGNGTVIYLYLKVKKLRTPANLLIANLAFLDFNMLLSQ
FPIFSYNCFMGGSWMFSARACELYALFGSITGLGSLLSHVFITYDRYNVIVHGVSGKPLT
FGKAGAMIVFVYAYAIGISIPPLVGWGRYIPEGILDSCSFDYLDLDWNNRSFGLFLFIFC
YVVPLSAICYSYLFIVKAIFAHEAAMRAQAKKMNVSNLRSG-GTEGESAEMRVAKAACIN
VTIWLICWTPYMLIVMTGMFGNQDNITPLTTMLPALLAKTCACYNPMVYALSHPRFRAAM
QEEVPC-CCVY--EPEGEKKGGSDNASQS-T-VAESK---
>ARTHROPODA_Candidate_43314_81271063_0
-----------------------------QNFGYPAGTSIVDFVSPQIKHLIHPHWEKFP
PVNPMWHYLLGVIYLFMGAASFFGNGTVIYLFIKVKKLRTPANLLIANLAFLDFNMLLSQ
FPIFSYNCFMGGSWMFSAFACELYALFGAITGLGSLLSHVFITYDRYNVIVHGVSGKPLT
FGKAGAMVIFIYAYAIGISIPPLVGWGRYIPEGILDSCSFDYLSQDWNIRSFGLFLFTFC
YCIPLSTIIYSYLFIIKAIVAHEAAMRAQAKKMNVTNLRSG-GTEGESAEMRVAKAACIN
VTIWLLCWTPYMLIVMMGMFGNQDNITPLSTMLPALLAKTCACYNPMVYALSHPRFRAAM
QEEVPC-CCVY--EPEGEKKGGSDNASQS-T-VAESK---
>ARTHROPODA_Candidate_44851_87671532_1
----NQRVKM----------A----AQVPQNFGYPAGTSIVEFVSPQMKHLIHPHWEKFP
PVNPMWHYLLGVIYLFMGAASFFGNGTVMYLFFKVKKLRTPTNLLVANLAFLDFNMLLSQ
FPIFSYNCFNGGTWMFSPFACELYALFGSVTGMGSLVSHCFITWDRYNVIVHGVSGKPLT
FGKAGGMIIFIYIYAIGTSIPPLIGWGRYIPEGILDSCSFDYLTLDWNNRSFGLFLFFFC
YFFPLSSIIYAYLFIIKAIVAHEAAMRAQAKKMNVTNLRSG-GTEGESAEMRVAKTAAIN
VSVWLVCWTPYCSIVMIGMFGNQDLITPLTTMLPALLAKTCACYNPMMYALPHPRFRAAM
QEEVPC-CCVV--EPEGDKK--SDAASNA-T-STEK----
>ARTHROPODA_Candidate_44859_87671533_1
----NQRVKM----------A----AQVPQNFGYPAGTSIVEFVSPQMKHLIHPHWEKFP
PVNPMWHYLLGVIYLFMGAASFFGNGTVMYLFFKVKKLRTPTNLLVANLAFLDFNMLLSQ
FPIFSYNCFNGGTWMFSPFACELYALFGSVTGMGSLVSHCFITWDRYNVIVHGVSGKPLT
FGKAGGMIIFIYIYAIGTSIPPLIGWGRYIPEGILDSCSFDYLTLDWNNRSFGLFLFFFC
YFFPLSSIIYAYLFIIKAIVAHEAAMRAQAKKMNVTNLRSG-GTEGESAEMRVAKTAAIN
VSVWLLCWTPYCTIVMIGMFGDQNIITPLSTMLPAVLAKTCACYNPMVYALSHPRFRAAM
QEEVPC-CCVY--EPETKKEGGSDNASQG-T-VAEK----
>ARTHROPODA_Candidate_31278_49757018_5
----NRQVKM----------A----AAVPQNFGYPAGTSIVEFVSPQMKHLIHPHWEKFP
PVNPMWHYLLGVIYLFMGAASFFGNGTVMYLFIKVKKLRTPTNLLVANLAFLDFNMLLSQ
FPIFSYNCFNGGSWMFSPFACELYALFGSITGLGSLVSHVFITWDRYNVIVHGVSGKPLT
FGKAGAMVVFIYVYATGISLPPLLGWGRYIPEGILDSCSFDYLTLDWNNRSFGLFLFTFC
YFFPLCSIIYAYLFIIKAIVAHEAAMRAQAKKMNVTNLRSG-GTEGESAEMRVAKTAAIN
VTVWLLCWTPYCTIVMIGMFGDQNIITPLSTMLPAVLAKTCACYNPMVYALSHPRFRAAM
QEEVPC-CCVY--EPETKKDGGSDNASQG-T-VAEK----
>ARTHROPODA_Candidate_31293_49757019_5
----NRQVKM----------A----AAVPQNFGYPAGTSIVEFVSPQMKHLIHPHWEKFP
PVNPMWHYLLGVIYLFMGAASFFGNGTVMYLFIKVKKLRTPTNLLVANLAFLDFNMLLSQ
FPIFSYNCFNGGSWMFSPFACELYALFGSITGLGSLVSHVFITWDRYNVIVHGVSGKPLT
FGKAGAMVVFIYVYATGISLPPLLGWGRYIPEGILDSCSFDYLTLDWNNRSFGLFLFTFC
YLTPLSTIIYAYLFIIKAIVAHEAAMRAQAKKMNVTNLRSG-GTEGESAEMRVAKTAAIN
VTVWLICWTPYCSIVMTGMFGNQDVITPLSTMLPALLAKTCACYNPMVYALSHPRFRAAM
MEEIPC-CCVY--EPEAKKESSSDNASVA-T--AEK----
>ARTHROPODA_Candidate_42097_76642104_1
------------------------------------------------------------
----------------------------IFLYLKVKKLRTPANLLITNLAVLDFCMLLSQ
FPAFSYNCFSGGVWMFSAFACELYATFGTVTGMGSLASHVFITYDRYNVIVHGVSGKPLT
FTKAVIMIIFIWAYSIGIAIPPLVGWGRFIPEGILDSCSFDYLSKDWNNLSFGIFLTVFA
YILPLASIVYCYAFIVKTIFAHEAAMRAQAKKMNVTNLRAG-GTEGESAEMRAAR-----
---------------------------PLASTSP------CG------------------
----------------------------------------
>ARTHROPODA_Candidate_44700_87650098_1
DSRSTFKSEM------------Y---GQQIEFGFPAGVSITDVVPDRMKHLIHKHWEQFP
PVNPMWHYILGVGYIFLGFASFFGNGVVIYLFLKVKKLQTPTNLLVLNLAIMDFFMLLSQ
FPVFAYNCFMGGIWMFGEFECILYSVFGIITGVGSLWSHVFITWDRYNVIVHGVSGKPLS
FGKAFLILLFVWAYSIGISLPPIYGWGKYIPEGILDSCSFDYLSRDWNNRSFGLLLFLGC
YCTPLSCICYFYVFIVRAIVAHESAMREQAKKMNVTNLRSS-GTEGESAEMRVAKTACIN
VSIWLICWTPYCAFVVKGLFFDQSSITPISTMIPALLCKTCACYNPMVYALSHPRFRNAM
QSEIPC-CCVY--EPEGNSNSGGDNKSNA-T-QSEK----
>ARTHROPODA_Candidate_53311_106193487_1
--------------------------------------------PAAIRPLIHPHWEQFP
PVNPMWHNLLGVIYIFLGCASTFGNGTVIYLFLKVKKLRTPANLLIFNLAVLDLFMLLTQ
FPVFSYNCFSGGVWMFSARQCELYALFGSITGLGSLISHIFITYDRYNVIVHGIGGRPLT
FGKAFAMVVFVWAYSIAISIPPLYGWGAYIPEGILDSCSFDYLTRDWNNRSFGFFIFFLS
YFLPLTTIIFFYATIVKAIVAHESAMRAQAKKMNVSNLRSG-GTEGESAEMRVAKAACIN
VAIWLICWTPYCAITLQGMFFDASVI----------------------------------
----------------------------------------
>ARTHROPODA_Candidate_31461_49801713_3
------------------------------------------------------------
-VNPMWHYLLGVIYLFLGTASFLGNGVVVYLFFKVKKLRTPANLLVTNLAILDLLMLLSQ
FPIFSYNCFMGGMWMFSPFACEVYAFLGSVTGLGSLVSLIFITYDRYNVIVHGVAGKPMT
FGKAAGIIIFVWAYGIGISIPPFFGWGAYIPEGILDSCSFDYLSRDWNNKSFGLFLFGFC
YCLPLTCIIYFYFFIVKAVASHEAAMRAQAKKMNVTNLRSGSGDQGESAEMRIAKTAIMN
VTLWITCWTPYCAVVVQGLFFDQAPITPLLTMLPALLAKSCACYNPMVYALSHPRFRAAM
QTEVPF-CCVY--EPTDQGSSGGDNASTA-T-EATDSK--
>ARTHROPODA_Candidate_6132_14303555_0
TPHTLTHSNM----------S-YG-GGQGIQFGYPSGVSISDIVPDEMKHMIHKHWENYP
PVNPMWHYLLGVIYLFLGTASLTGNGVVLYLFLKVKKLRTPSNLLVANLACLDLLMLLSQ
FPIFSYNCFSGGVWMFSPFLCEVYAFLGSVTGLGSLCSLVFITFDRYNVIVHGVSGKPLT
FTKAMVMVIFVWAYSIGISIPPFFGWGKYIPEGILDSCSFDYLSKDWNNRSFGIFLFIFC
YCFPLSTIVYSYIYIVKAVITHESVMKAQAKKMNVTNLRSG-GAQAESAEMRIAKVACMN
VALWLTCWTPYCAVTVQGLFFDQKPITPLITMLPALLAKSCACYNPMVYALSHPRFRAAM
QAEVSW-CCVH--EP-EESSSSGDNRSTS-T-EATTEK--
>ARTHROPODA_Candidate_53177_106179440_0
----------------------------------------VDIAPAHLKHIIHPHWANYP
PVNPMWHTLLGVIYIFLGIASCLGNGTVIYLFLKVKNLRSPVNLLIFNLAILDLNMLITN
FPVFTYNTFNGGMWMFSPFYCEVYAFCGTVTGLGSLLSHVFITYDRYNVIVHGVGGKPMS
FGKAGAICVFIWVYAIGISIPPFFGWGKYIPEGILDSCGNDYLSKDWTTRSYAMFLFFFS
YCIPLCTILYSYVFIVKAIIAHEAVMAAQAKKMNVASLRS--GTEGESAEFRVAKTACIN
VSLWLICWTPYCAITVQGLFFDQTSITPLTTMLPALLAKSLSTYNPMVYAL---------
----------------------------------------
>ARTHROPODA_Candidate_53307_106193275_5
---LRLHTKM----------S-M------QGFGYPDGVSIVDVAPAHLKHIIHPHWANYP
PVNPMWHTLLGVIYIFLGIASCLGNGSVIYLFLKVKKLRSPANLLIFNLALLDLNMLITN
FPIFTYNSFSGGMWMFSPRYCEIYAFCGTVTGLGSLLSHVFITYDRYNVIVHGVGGKPLT
FGKAAAICAFIWIYSIGISIPPFFGWGKYIPEGILDSCGNDYLSKDWTTRSYAMFLFFFS
YCIPLTTIIYSYVFIVKAIIAHEAVMAAQAKKMNVASLRS--GTEGESAEMRVAKTACIN
VTLWLICWTPYCAITVQGLFFDQTSITPLTTMLPALLAKSLSTYNPMVYALSHPRFRVAM
QENIPC-CCVF--EPEATPNP--DNKSTATT-EA--EKQ-
>ARTHROPODA_Candidate_53196_106181413_5
------------------------------------------------------------
---------------------------------------------------LDLNMLITN
FPIFTYNSFSGGMWMFSTFYCEFYAFAGTVTGIGSLISHVFITYDRYNVIVHGVGGKPMS
FGKAGAIVVFIWVYSIGVSIPPFFGWGKYIPEGILDSCGNDYLSKDWNTRSFAMFLFFFC
YCIPLTTILYSYVFIVKAVVAHEAVMAAQAKKMNVASLRS--GTEGESAEFRVAKTACIN
VTLWLICWTPYCAITVQGLFFDQTSITPLTTMLPALLAKSLSTYNPMVYAL---------
----------------------------------------
>ARTHROPODA_Candidate_53355_106203140_5
-------TKM----------S-YG----NQGFGYPDGVSIVDMAPENIKHMIHPHWGNYP
PVNPMWHTLLGAIYIMLGVASMAGNGIVLYLFLKVKSLRTPVNLLIFNLAILDLNMLVTN
FPVFTYNCFSGGVWMFSTFYCEIYALCGTVTGIGSLLSHVFITWDRYNVIVHGVGGKPMT
FGKAGAMIVFIYAYSIGISIPPLVGWGKYIPEGILDSCSYDYLSKDWNTRSFGIFMFVFC
YVVPLSCIIYFYLFIVKAIIAHEAVMAAQAKKMNVRSLRS--GTEGESAEMRVAKTACIN
VSLWLICWTPYCAITVQGLFFDQTSITPLVTMLPALLAKSLSCYNPMVYALTHPRFRKAM
EEHVPI-CCVY--EPEASNNG--DNKSSG-T-EAVQEK--
>ARTHROPODA_Candidate_53364_106203141_5
-------TKM----------S-YG----NQGFGYPDGVSIVDMAPENIKHMIHPHWGNYP
PVNPMWHTLLGAIYIMLGVASMAGNGIVLYLFLKVKSLRTPVNLLIFNLAILDLNMLVTN
FPVFTYNCFSGGVWMFSPFYCELYAFAGSVTGLGSLLSHVFITWDRYNVIVHGVGGKPMT
FGKAGAMIVFIYAYSIGISIPPLVGWGKYIPEGILDSCSYDYLSKDWNTRSFGIFMFVFC
YVVPLSCIIYFYLFIVKAIIAHEAVMAAQAKKMNVASLRS--GTEGESAEMRVAKTACIN
VSLWLICWTPYCAITVKGLFFDQEGITPLVTMLPALLAKSLSCYNPMVYALSHPRFRKAM
EEHIPC-CCVI--EPEAAANP--DNKSNA-T-EA--EKN-
>ARTHROPODA_Candidate_23588_33970191_1
-------------------RS--GIAANSFSFGRQCSARLPD--------------HQLP
-------------YL---------------------------RLQLFQWWSVDVLCLL--
------NCFNGGVWMFSAFYCEIYAFCGFVTGLGAIWSLVFITYDRYNVIVHGVSGQPLT
FGKAGAMVVFVWANGILTSLPPFFGWGSYLPEGILNSCTTDYLSKDFNNRSYGIFIFVWC
YVIPLSVILYSYFFIIKSVAAHESAMRAQAKKMNVSSLRS--GTEGESAEMRVAKVAIFN
VSIWIICWTPYCAVNVQGLFFDQTSITPLVSMIPALLAKSCSTYNPMVYALGHPRFRAAM
QEHVPF-CCVF--EPEA----NTDNKSAS-T-EAEKK---
>ARTHROPODA_Candidate_34439_57590301_0
-------CRT---------------PGNPTPHPFPLGAVPTQVALPTRRPLIHSHWEQFP
PVNPMWHYLLGVIYIFMGFASFMGNGTVIYLYLKVKKLQTPANLLVFNLAVLDFLMLFSQ
FPAFSYNCFSGGVWMFSPFQCELYALFGSITGLGSLLSHVFITYDRYNVIVHGVSGKPLT
-GKAMGMVLFIWVYAVGISIPPLVGWGRFIPEGILDSCSFD-------------------
------------------------------------------------------------
------------------------------------------------------------
----------------------------------------
>ARTHROPODA_Candidate_135_466920_5
---TQLFAAM----------S-YG--KT-YEFGFPEGVSIVDMAPPHLKDVIHPHWANYP
PVNPMWHYLLGVIYIFLGAFSTFGNGTVIYLFLNVKKLRTPANILIFNLALMDLNMLLTN
FPFFTYNCFSGGVWMFSPSYCEIYALCGTVTGIGQLWTLVFISYDRYNVIVHGVSGNPLT
STKALAMCLFAWGYAIGCSIPPLVGWGRYIPEGILTSCSIDYFSRDAGNLSYAIFLWVTA
YVVPLATILYSYVFIVRTVVKHEAAMRAQAKKMNVSNLRQG-GNEAESAEMRVAKVAILN
VSLWIICWTPYMAIVVQSLFFDQKIVTPLLTSLPALLAKSSATYNPMCYALSHPRFRAAM
MTEVPC-CCVY--EPDG----KSETQSTA-T-EAAPEK--
>ARTHROPODA_Candidate_172_466921_3
---IKQFATM----------S-YG--KQGFDFGFPEGVSIVDMAPAHLKDVIHPHWANYP
PVNPMWHYLLGVIYIFLGFFSIFGNGTVIYLFLKVKKLRTPANILIFNLALMDLNMLLTN
FPFFTYNCFSGGVWMFSPSYCEIYALCGTVTGIGQLWTLVFISYDRYNVIVHGVSGNPLT
STKALAMCLFAWGYAIGCSIPPLVGWGRYIPEGILTSCSIDYFSRDAGNLSYAIFLWVTA
YVVPLATILYSYVFIVRTVVKHEAAMRAQAKKMNVSNLRQG-GNEAESAEMRVAKVAILN
VSLWIICWTPYMAIVVQSLFFDQKIVTPLLTSLPALLAKSSATYNPMCYALSHPRFRAAM
MTEVPC-CCVY--EPDG----KSETQSTA-T-EAAPEK--
>ARTHROPODA_Candidate_41511_76153138_1
----LGIYKM----------S-HG--AFAYTYGYPDGVAITDIVPTNLKHLVHDHWSKFP
PVNPMWHYLLGTIYIILGTASLIGNGTVIYLYLKVKKLRTPSNFLILNLAIIDLLELLSQ
FPAFSYNSFSGGVWMFSPFACNLYAVFGCLTGLGEIWLLVFITYDRYNVIVHGVSGAPLS
FTKAVIMVIFTYAYATAIAITPLLGWGVYILEGILDSCSFDYLTRDWNRWSHGIFLFIFC
YVIPLSCILYFYIFIVRKIFDHEAAMRAQAKKMNVTNLRSG-GGDGESAEMRVAKSAMIN
VTLFYICWTPYTAIVLMGMLGNRDNITPLVTMLPALFSKTLACYNPMVYALSHPRFRAAM
QEHVSW-CCIN--EPEDKSESA-DNKSTT-T-ETKS----
>ARTHROPODA_Candidate_41681_76593339_0
--DILSIYKM----------S-HG--AFAYTYGYPDGVAITDIVPANLKHLVHDHWSKFP
PVNPMWHYLLGTIYIILGTASLVGNGTVIYLYFKVKKLRTPSNFLILNLAIIDLLELLSQ
FPAFSYNSFSGGVWMFSAFACDLYAVFGCLTGLGEIWLLVFITYDRYNVIVHGVSGAPLS
MTKAVIMVIFTYAYATAIAITPLLGWGVYILEGILDSCSFDYLTRDWNRWSHGVFLFIFC
YVIPLSCILYFYIFIVRKIFDHEAAMRAQAKKMNVTNLRSG-GGDGESAEMRVAKSAMIN
VTLFYICWTPYTAIVLMGMFGNRDNITPLVTMLPALFSKTLACYNPMVYALSHPR-----
----------------------------------------
>ARTHROPODA_Candidate_30180_47984109_5
-SRKFIFASM----------S-YG--ANSIRFGYPEGVSITDIVPQHLQHLVHEHWSKYP
PVNPMWHYLLGTVYIFLGVASLIGNGTVIYLYFKEKKLRTPSNFLILNLAIIDLLELLSQ
FPAFSYNSFSGGVWMFSPFACELYCVFGCLTGLGEIWMLVFITYDRYNVIVHGVSGTPLS
FSKAAGMVIFTYAYATAVSTTPFFGWGVYILEGILDSCSFDYLTRDWNRWSHGIFLFVFC
YVIPLTCILYFYVVIVKKIFEHEAAMKAQAKKMNVANLRSG-GGDGESAEMRVAKSAMIN
VTLFYICWTPYTAIVVTGMLGNQAYITPLVTMVPALFSKTLACYNPMVYALSHPRFRAAM
QEHVSW-CCIH--EPEEKSESAADNKSTA-T-EVTK----
>ARTHROPODA_Candidate_30160_47984107_4
----FLFASM----------S-YG--GKNIEFGYPEGVSITDIVPSHLQHLVHEHWSKFP
PVNPMWHYLLGTIYILLGTASLIGNGTVIYLYFKVKKLRTPSNFLILNLAIIDLLELLSQ
FPAFSYNSFSGGVWMFSPFACDLYAVFGCLTGLGEIWLLVFITYDRYNVIVHGVSGTPLS
FTKAAAMVLFTYAYATAVSITPLLGWGVYILEGILDSCSFDYLTRDWNRWSHGIFLFVFC
YIIPSMCILYFYVVIVRKIFAHEAAMREQAKKMNVANLRAG-GQDGESAEMRVAKSAMIN
VTLFYICWTPYTAIVVTGMLGNQAYITPLVTMVPALFSKTLACYNPMVYALSHPRFRAAM
QEHVSW-CCIH--EPEEKSESAADNKSTA-T-EVTK----
>ARTHROPODA_Candidate_30172_47984108_4
----FLFASM----------S-YG--GKNIEFGYPEGVSITDIVPSHLQHLVHEHWSKFP
PVNPMWHYLLGTIYILLGTASLIGNGTVIYLYFKVKKLRTPSNFLILNLAIIDLLELLSQ
FPAFSYNSFSGGVWMFSPFACDLYAVFGCLTGLGEIWLLVFITYDRYNVIVHGVSGTPLS
FTKAAAMVLFTYAYATAVSITPLLGWGVYILEGILDSCSFDYLTRDWNRWSHGIFLFIFC
YIIPSMCILYFYVVIVRKIFAHEAAMREQAKKMNVANLRAG-GQDGESAEMRVAKSAMIN
VTLFYICWTPYTAIVVTGMLGNQAYITPLVTMVPALFSKTLACYNPMVYALSHPRFRAAM
QEHVSW-CCVH--EPEGKSESSGDNKSTA-TAEVAK----
>ARTHROPODA_Candidate_30131_47981179_1
--TQFIPVSM----------S-YG--ANSYQYGYPEGVSITDIVPARLQHLVHEHWNKYP
PVNPMWHYLLGTVYIMLGMASLIGNGTVIYLYFKEKKLRTPSNFLILNLAIFDLLELLSQ
FPPFSYNCFMGGVWMFSPFACEMYCVFGCLTGLGEIWMLTFITYDRYNVIVHGVSGTPLS
-SKAVAMVVFTYTYGIAVSTTPFWGWGVYILEGILDSCSFDYLTPDWNRWSHGMFLFTFC
YCVPLSCIFFFYITIVRKIFAHEAVMRAQAKKMNVANLRAG-GGDGDSAEMRVAKSAMIN
VTLFYICWTPYTAIVVTGMLGNQDYITPLITVLPAMFSKTLACYNPMVYALSHPRFRAAM
QEHCSW-CCIH--EPDSKSDSS-DNKSGG-TVEVAK----
>ARTHROPODA_Candidate_41488_76147316_2
----LGIYKM----------S-YG--AHSYSYGYPEGVSITDIVPDNLKHLVHDHWSQFP
PVNPMWHYLLGTIYIILGIASLLGNGTVIYLYFKVKKLRTPSNFLILNLAIFDLLELLSQ
FPVYAYNAFSGGVWRFSPLSCDIYCVFGCLTGLGEIWMLVFITYDRYNVIVHGMSGTPLS
-AKASIMVLFTYTYGIAVSTTPFWGWGVYILEGTLDACSFDYLTRDWNRWTHGLFLFVFC
YVIPLCSIFYFYVFIVRKVLAHEATMRAQAKKMNVSNLRSG-GGDGESAEMRVAKTAMIN
VTLFYICWTPYTAIVVTGMLGNQEYITPLVTILPSLFSKTLACYNPMVYALSHPRFRAAM
QEHVSW-CCIN--EPEEKSES--DGKSNS-T-EVAK----
>ARTHROPODA_Candidate_41713_76594549_0
---LSSLHTM----------G-YG--SHSYSYGYPEGVSIVDIVPDNLKHLVHDHWSQFP
PVNPMWHYLLGTIYIILGIASLVGNGTVIYLYFKVKKLRTPSNFLILNLAIFDLLELLSQ
FPVYAWNAFNGGVWRFSPLSCDIYCVFGCLTGLGEIWMLVFITYDRYNVIVHGMSGTPLS
-GKAYVMVIFTYIYGCCVSTTPFWGWGVYILEGTLDACSFDYLTRDWNRWTHGLFLFTFC
YCIPLCSIFYFYTFIVRKVLAHEKTMRAQAKKMNVSNLRSG-GGDGESNEMRVAKTAMIN
VTLFYICWTPYTAIVVTGMLGNQDYITPLVTIVPSLFSKTLACYNPMVYALSHPRFRAAM
QEHVSW-CCIN--EPEEKSGS--DAKSNS-T-EVAK----
>ARTHROPODA_Candidate_9317_23143506_1
--------NM----------S-YA--GQSISYSYPAGVTIADVQPAYMKHLIHPHWNNYP
PVNPMWHYLLGVIYIFLGICAFTGNAVVIYLYLKVKKLRTPSNLLVFNLAVLDFHMVLTN
YPAFIYNSLSGGMWMLPAAYCQIYGFCGFTTGNGAIGSLAFITYDRYNVIVHGVSGKPLT
-GRAYAMVALVWIYGAGTSIPPFLGWGRYIPEGLLYSCTTDYLSTDFNNRSYGIFVCFWT
YILPLACLIYFYFYIVKCVVAHESAMRAQAKKMNVTNLRSG-GSDG--AERSVSSSMPQR
SLLWCLCW-PSPAL----------PTTPWSTPIPELLCKAASTSQ----VITLPRARKNA
TAHLSYYISIA--K----------NSSSS-SHKPAR----
>ARTHROPODA_Candidate_53271_106190031_4
--------KM----------S-Y--VGGNVAFGYPAGVTIVDIVPDHIKHLIHPHWNNFP
PVNPMWHYMLGVIYIFLGVAAFLGNGVIVYLYLNVGKLRTPSNLLIFNLALLDLVMVFTN
YPAFIYNALSGGMWMFSAFYCELYSAFGFVTGIGAVYSLVCITYDRYNAI----QGERMT
-GKAYAMVAFIWINAVGIAIQPFLGWGRYIPEGTLDSCTVDYLSTDDENRSFGIFILLWA
YVVPLSATFYFFFSILNFVSSHEP------------------ADEEESVEIRIGKVTVYN
VLLWIICWTPYALVIVQGFYFDQSKVTPLASIVTAMLAKSYSTYNPMVYAMGHPRFRAAM
QKHVSW-CCIN--EE--------DSKSME-----------
>ARTHROPODA_Candidate_11032_28127973_1
---------MFN-S-SAEATA--GP-PRALVWGFPPSAKLIDSVPHDMIDFIHPHWTSFP
PVNPMWHYLLGVIYVFLGLTSLIGNSLVIYLFIKTKGLRNPANNLVINLAFSDMFMMLSQ
FSIFIWNTFNGGAWSFGPLICQIYAAAATGFGTCSICTMAAIAYDRYNVIAKGVQAIRLT
TGKSILWILLCW-YAIGWSVPPFFGWGAYIPDGILDHCSFDYLSRDLSSLSYTFTMFAVN
YCIPLLIILFCYFHIVRAVSEREKNLRRQAVKMDAVSLRTDQVSRASSLDIHIAKVNLIN
VTLWVALWTPYVVVVLHGALGKRDYITPLVSTLTALTAKCVAVVNPIVYTISHTKYRLAL
QEALPW-FCIN--ETEGDADEMEDNKSVN-SVECVNEAA-
>ARTHROPODA_Candidate_5464_13497491_2
----GTNCNMFNFT-SVEGTT--ER-THALVWGFPPTSKLIDSVPQEMIGHIHPHWNSFQ
PVNPMWHNLLGVIYIFLGLISLIGNLLVIYLFIKSKRLRNPANSLVINLAFSDLGMMLSQ
FPIFIWNTFNGGVWSFGPLACQIYAATGSAFGMCSICTMAAIAYDRYNVIAKGVQSVRLT
TGKSILWILFCW-YAIGWSIPPFFNWGSYIPDGVLDFCSYDYLSGNLSTVTYTFTMFAVN
YCIPLLIILFCYFHIVRAVSLREQNLRRQVDKMDAVSLRTDSAANASNMDIHFAKVNLIN
VTMWVALWTPYVVVVLHGALGQRDMITPLVSTLTFLTARCIAVVNPIVYAFSHTKYRLAL
QEALPW-FCIN--ETEMEMDEAEDNKSTN-SIECITETA-
>ARTHROPODA_Candidate_2200_5601751_4
KETKATG--MFNSS-GATEAQ--AV-PQTLAWAFAPSAKLVDLVSQDMKAYIHPHWNMFP
PINPMWHTLLGVVYTFLGIISLIGNSMVIYLFVKSKSLRSPANSLVVNLAFSDLLMTVSQ
FCVFIWNTFNGGVWQFGPLICQIYAASGSALALCSLCTMAAISYDRYNVIAKGIKGVRMT
TGKSVLWILLCW-YAVGWSLPPFLKWGRYIPDGVLDYCSFDYLSRDFMTVTYTFTMFGAT
YCIPLMMIIYCYFHIVRAASLREKNLRDQAVKLDVVSLRTNAITKAGSVDIHVAKVNLMS
VSVWVTLWTPYLAIVLQGALGHRDNITPLLTTLAALAAKCVCVFNPVIYTFCHSGYRRAL
QETLPW-FCIN--EPEV---EIEDTKSVD-SVECINEIA-
>ARTHROPODA_Candidate_30229_47992401_5
------------------------------KFG-PPDTAPAD-----MLEMIPKHWYNFK
PVNPLWHYMIGMVYLVLFVVSMFGNLTALYLFLKDKGLRTPSNMLVINLTVSDLVMTITN
HTTFMYNAFLGGAWQLGPFACELAGFFGAVSGLCSICTLVAISWDRYRVIVQSFNAAPLT
TGKAFGIMTIVWAYALTFTMLPFFGVGSYVPEGILDSCTFDYFDRGVSNVAFIWFCIIFF
YCAPVSLICFFYYHIVNAVFQHEKALKEQAKKMNVASLRTNSDQEKQSAEIRIAKVAMLN
ISVWAACWTPYAIVVAIGITGD--PVTPLVSALPALFAKAVSTYNPLVYALSHPRYRAAL
RKHMPW-VCIG--NDEAKS-VSSETASVA-SVDTTNEKA-
>ARTHROPODA_Candidate_2505_5647597_1
----------------------------------------------------------FA
PVNPLWHYMLGMVYVVLFVISMFGNMTALYLFLKDKILRTPSNMLVINLTLSDLVMTITN
HTAFIYNAFSGGAWQLGPRVCEVCGFLGAVSGLASICSLVAISWDRYRVIVQSFNAAPLT
VGKSLAIMISIWAYTMAFTLLPFFGIGAYVPEGILDSCSFDYFDTGVINTAYIWFCIIGF
YVFPILLICFFYYHIVNAVFQHEKALKEQAKKMNVSTLRSNADQDKQSAEIRIAKVALLN
ISVWALCWTPYCIVVAIGISGD--PVTPLVSALPALFAKAVSTYNPLVYALSHPRY----
----------------------------------------
>ARTHROPODA_Candidate_65595_139842563_0
-------LRMADVA------AAFS-----AKFG-PPDTAPAD-----MLEIIPKHWYNFA
PVNPLWHYMLGMIYVVLFVVSMFGNMTALYLFLKDKTLRTPSNMLVINLTLSDLLLTISN
HTAFIYNAFLGGAWQLGPRLCEVCGFLGAVSGLASICSLVAISWDRYRVIVLSFNAAPLT
VGKSLFIMIVIWAYTMAFTILPFFGIGAYVPEGILDSCSFDYFDTGVINTAYIWFCIIGF
YVFPILLICFFYYHIVNAVYQHEKSLREQAKKMNVSTLRSNADQDKQSAEIRIAKVAMIN
ISVWALCWTPYCIVVAIGISGD--RSSP--------------------------------
RR--------------------------------------
>ARTHROPODA_Candidate_68294_147410584_3
-------LRMADVA------AAFS-----AKFG-PPDTAPAD-----MLEIIPKHWYNFA
PVNPLWHYMLGMIYVVLFVVSMFGNMTALYLFLKDKTLRTPSNMLVINLTLSDLLLTISN
HTAFIYNAFLGGAWQLGPRLCEVCGFLGAVSGLASICSLVAISWDRYRVIVLSFNAAPLT
VGKSLFIMIVIWAYTMAFTILPFFGIGAYVPEGILDSCSFDYFDTGVINTAYIWFCIIGF
YVFPILLICFFYYHIVNAVYQHEKSLREQAKKMNVSTLRSNADQDKQSAEIRIAKVAMIN
ISVWALCWTPYCIVVAIGISGD--PVTPLVSALPALFAKAVSTYNPLVYALSHPRYRAAL
RKHMPW-VCIG--ADGGKSKAPTDTTSTA-SAET-NEKA-
>ARTHROPODA_Candidate_9564_24086807_4
-----PVARSVDLA------TGWSTRSQPASAGCPTGTTS------------------LG
TTCSAW----STSYIVLFVVSMFGNVTALYLFLKDKTLRTPSNMLVINLTLSDLVMTITN
HTAFIYNAFMGGAWQLGPRLCEITGFLGAVSGLASICSLVAISWDRYRVIVQSFNAAPLT
VGKALAIMVVVWSYTMAFTLLPFFGIGAYVPEGILDSCTFDYFDKNVINMAYIWFCIVGF
YMLPILLICFFYYHIVNAVFQHEKALKEQAKKMNVSTLRSNADQDKQSAEIRIAKVALVN
ISVWACCWTPYCIVVAVGMSGD--PVTPLVSALPALFAKAVSTYNPLVYALSHPRYRAAL
RKHMPW-VCIG--ADDGKSKSAADTTSTA-SAET-NEKA-
>ARTHROPODA_Candidate_10553_27637090_4
RRHLAIRSS-----------------------GLP-------------------------
------------------------------------------------------------
------NVRRCR----------------SIFGICSICTICAMCMERYDVVARGCSENRLT
YGRSFAVIFACWGYAIFWSIGPFFGFGKYIPEGTLESCAFDFLTRDKETIGFSLGLLVTN
YCMPLTIITYCNFYTVMAIIRHNSMLREQATKMNVTSLRCSSELIAMSSEVRYAKIVMVN
LSLWV--WTPYVGIVLQAVFGDQMQVTPVLTIIPSLFAKCSAISNPLVLAYGHTRYRLVL
KKYMH-RFCIN--EEEN------D------TVSS--EST-
>ARTHROPODA_Candidate_8528_20704660_0
---LKIVTSMFNTS----SVD-Y--RGSAMEWGYPPGSKLTDYVADDMKPFIHPHWSNFP
PINPMMRYFLATCYCVLFILGNVGNYVVMYMFSKKKELKSPANNYIVNLALSDMCMLWSQ
YPMYVYNVFNGG----------MYAAAGSIFGICSICTICAMCMERYDVVARGCSENRLT
YGRSFAVIFACWGYAIFWSIGPFFGFGKYIPEGTLESCAFDFLTRDKETIGFSLGLLVTN
YCMPLTIITYCNFYTVMAIIRHNSMLREQATKMNVTSLRCSSELIAMSSEVRYAKLVMIN
LSLWV--WTPYVGIVMQAVFGDQMQVTPVLTIIPSLFAKCSAITNPLVLAYGHTRYRLVL
KKY-------------------------------------
>ARTHROPODA_Candidate_38770_67017068_4
---LKIVTSMFNTS----SVD-Y--RGSAMEWGYPPGSKLTDYVADDMKPFIHPHWSNFP
PINPMMRYFLATCYCVLFILGNVGNYVVMYMFSKKKELKSPANNYIVNLALSDMCMLWSQ
YPMYVYNVFNGGTWQFGPLACQMYAAAGSIFGICSICTICAMCIERYDVIVRGCSENRLT
YGRSFAVIFACWGYAIFWSIGPFFGFGKYIPEGTLESCAFDFLTRDKETIGFSLGLLVTN
YCMPLTIMTYCNFHIVMAIIRHNSMLREQATKMNVTSLRCSSELIAMSSEVRYAKIVMVN
LSLWV--WTPYVGIVLQAVFGDQMQVTPVLTIIPSLFAKCSAITNPIVLAYGHTRYRLVL
KKYMH-RFCIN--EEEN------D------TVSS--EST-
>ARTHROPODA_Candidate_58108_118043143_3
---LKIVTRMLNTS----SLD-Y--RGSSMEWGYPPGVKMVDFVADDMKNFIHPHWTTFA
PVNPMMRYFLATCAFILFIIGIVGNYVVMYMFTKKKELRSPINNYIVNLALADMCMLWSQ
TPLYLYNVFNGGNWQFGPLACQMAGAANSVFGICSIVTIGTMTIERYNVVVRGSSPDRLT
YSRSFGNILLCWMYSMFLSVGPFFGYGKYIPMGTLELCDFDFMSRDRDNVNYSLAVLFTN
YCAPLLIITYYNVNIVTAIFKHNSKLREQAIKMNVPVMRCNSELMQMTYEIRYFKLVMTN
VSLWV--WTPFVGIVLQATLFDQNQLTPVLTTIPQLFARFACITNPLVLAYGHSKYRLAL
KKYMH-HFCIN--ENEN------D------TGTA--ET--
>BAG80985_opsin_RhC_Branchinell
------------------------------------------------------------
---PAWNYLFACLYFFLWVINHIGNGLVIKIFLKTKSLRTPSNMLIVNLAIADFFMMLTQ
SPLFIISAFSSRWWIWGHFWCRFYGYTGGITGIAAIFTLVFIGYDRYNVIVKGMSGKRIS
KGMAFGMIVWTWVYANVFCLPPMLQWGDFSPEGMLSTCSFDYLNENLHGPIFTGYIFFGA
YCVPMFLLFFFYSQIVKAVWAHEAALKAQAKKMNVESLRSNADANAESAEVRIAKVALTN
VLLWICIWTPYAFVAVTGAFGNRQILTPLVAQLPSLICKCASSLNPIVYAISHPKFRQVI
QKDYP---WFCI----------------------------
>BAG80986_opsin_RhD_Branchinell
------------------------------------------------------------
---PAWNYLFGVIYFFLWIVNHIGNGLVIWIFLKTKSLRTPSNMLIVNLAIADFFMMLTQ
SPLYIISAFTSRWWIWGHFWCRFYGYTGGITGIAAIFTMVFIGYDRYNVIVKGMNGTKIT
KGMAFIMILWTWIYANAFCLPAMLEWGNFSPEGLLSTCSFDYLNDNFHGYFYTMYIFTGA
YCVPMLLLMFFYSQIVKAVWAHEASSRAQAKKMNVESLRSNADANAESAEMRIAKVALTN
VLLWVCIWTPYAFVAVTGAFGNRQILTPLVAQLPSLICKMASCLNPLVYAISHPKYRQVL
QKELP---WFCI----------------------------
>ARTHROPODA_Candidate_23004_32553177_2
------------------------------------------------------------
-------HVIGIVFFFLWFISVVGNLLVIFIFLKTKSLRSPSNMLVVALALSDFVMIFTQ
APPLFVNMFISRWWAYGQLGCKLYGFLGGVFGLTSLWLIIMIGYDRYNVIVKGMNGVRIT
PFKAFLMILFSFGYSTGVCVVPFLEWGRYSPEGLLLTCSFDYLTDTWNNKSFTLCFFTGC
YIVPMVFVIFFYSQIVGAVVAHEKALRAQAKKMNVDSLRSNQDQDGDSAEVRIAKVALTN
VCIWLLAWSPYGYIAMIGQFGGAHLLTPLVTQLPSTLAKTASCFNPIIYAISHPKYREAL
MNEVP---CLGIKEESKA-NA-SDSKTVAEST--------
>ARTHROPODA_Candidate_1946_5564965_0
------------------------------------------------------------
------------------------------------SLRKPSNYLIVNLAVLDMLMILSN
GVPLTYNVFHHNYWMYGKFWCTAYGLSGAITGLGALWTLIFIGYDRYNTIVGGFASTPMG
TVKALAFILFSIAYPVAITIWPTLEWSRWSLEGLLVSCSFEYSTDDWNNKSFTIFIFSCC
YVVPMCFIIYYYSFIVKAVWSHEAAMKEQAKKMNVESLRQNANPSEESAEMKIAKVALTN
VLLWYMTWTPYAAVVMIGQFGNRALITPFVSQVPSIMTKVTSCLNPIVFATSHPKFREAM
RKHMP---CM----RQKQ-DI-PATSTTADKA--------
>ARTHROPODA_Candidate_39392_70175642_0
-RSHT-----------ARMPEMY--MDPYYGFHYKDGLTMRDLIPKDVAALAHDHWLDQP
PGHPFITDFVAILFAVLVVVNVFGNCCTLYCYLKEPSLRKPSNLLVVNLAISDMTMIITN
GIPLVYNAFYENWWIFGKTWCIQYGLWGGITGLCSLWTLVFIGYDRHNTIVGGFTSQPVS
TLKALVFILFCWGYAVLVLIWPALEWSTWKLEGLLVTCSFDYLTEDWNNKSYQLFIWISC
YVVPIIFIIYFYTFIVKAVWSHESNMKAQAKKMNVKSLRQD-DGNQESAEMKIAKVAVTN
VLLWYMTWTPYAVIVAIGQWGDRSTLTPYVSQLPAVLAKTSSCFNPIVFVVSHPKFREAM
GKHIA---CF----RNEA-VA-NGGDTTKTVAA-------
>ARTHROPODA_Candidate_39935_72266852_2
-RSQT-----------ARMPEMY--MDPYYGFHYKDGLTMRDLIPKDVAALAHDHWLDQP
PGHPFITDFVAILFAVLVVVNVFGNCCTLYCYLKEPSLRKPSNLLVVNLAISDMTMIITN
GIPLVYNAFYENWWIFGKTWCTQYGLWGGITGLCSLWTLVFIGYDRHNTIVGGFTSQPVS
TAKALAFIIFCWGYPVLILIWPAMEWSRWTLEGLLVSCSFDYLALEWEDKTYQMFIWFSC
YVVPIVFIIYFYTFIVKAVWAHESNMKAQAKKMNVKSLRQD-DGNQESAEMKIAKVAVTN
VLLWYITWTPYAAIVAVGQWGDRNTLTPFVAQLPSMLAKTSSCFNPIVFVVSHPKFREAM
ATHIP---CF----RSEP-SA-AGGEPTKTVAA-------
>ARTHROPODA_Candidate_40022_72266854_2
-RSQT-----------ARMPEMY--MDPYYGFHYKDGLTMRDLIPKDVAALAHDHWLDQP
PGHPFITDFVAILFAVLVVVNVFGNCCTLYCYLKEPSLRKPSNLLVVNLAISDMTMIITN
GIPLVYNAFYENWWIFGKTWCTQYGLWGGITGLCSLWTLVFIGYDRHNTIVGGFTSQPVS
TAKALAFIIFCWGYPVLILIWPAMEWSRWTLEGLLVSCSFDYLALEWEDKTYQMFIWFSC
YVVPIVFIIYFYTFIVKAVWAHESNMKAQAKKMNVKSLRQD-DGNQESAEMKIAKVAVTN
VLLWYITWTPYAAIVAVGQWGDRNTLTPFVAQLPSMLAKTSSCFNPIVFVVSHPKFREAM
ATHIP---CF----RSEP-SA-AGGEPTKTVAA-------
>ARTHROPODA_Candidate_39976_72266853_2
-RSQT-----------ARMPEMY--MDPYYGFHYKDGLTMRDLIPKDVAALAHDHWLDQP
PGHPFITDFVAILFAVLVVVNVFGNCCTLYCYLKEPSLRKPSNLLVVNLAISDMTMIITN
GIPLVYNAFYENWWIFGKTWCTQYGLWGGITGLCSLWTLVFIGYDRHNTIVGGFTSQPVS
TAKALAFIIFCWGYPVLILIWPAMEWSRWTLEGLLVSCSFDYLALEWEDKTYQMFIWFSC
YVVPIVFIIYFYTFIVKAVWAHESNMKAQAKKMNVKSLRQD-DGNQESAEMKIAKVAVTN
VLLWYITWTPYAAIVAVGQWGDRNTLTPFVAQLPSMLAKTSSCFNPIVFVVSHPKFREAM
ATHIP---CF----RSEP-SA-AGGEPTKTVAA-------
>ARTHROPODA_Candidate_43370_81300442_3
------------------------------------------------------------
--------FV--------------------------------------------------
------------------------GLWGGITGLCSLWTLVFIGYDRHNTIVGGFTSQPVS
TAKALAFIIFCWGYPVLILIWPAMEWSRWTLEGLLVSCSFDYLALEWEDKTYQMFIWFSC
YVVPIVFIIYFYTFIVKAVWAHESNMKAQAKKMNVKSLRQD-DGNQESAEMKIAKVAVTN
VLLWYITWTPYAAIVAVGQWGDRNTLTPFVAQLPSMLAKTSSCFNPIVFVVSHPKFREAM
ATHIP---CF----RSEP-SA-AGGEPTKTVAA-------
>ARTHROPODA_Candidate_37201_64240767_5
-SLVT-----------MRNPDVY--LDEHYSLFIKDGVTMEDLVPEDVAAMSHQHWLDFP
PSHPFVADFVGILFLLLSIVNFFGNGIVIYVFLKDQALRRPSNMLIVNLAISDFFMMVTN
GLPLIVNMFYSNYWSFGKTGCTIYALGGGMTGLCSLLTMIFIGYDRYNLIVGGFTTKPVT
KLKALIFIMFTWGYPVLMLIWPTLEWGKFSLEGLLVSCSFEYLEDTWNQKSYTLFIFTGN
FIIPMCCISYFYSFIVKAVWSHEAAMKAQAKKMNVNSLRNEAGADEESAEMKIAKVALTN
VFLWICTWTPYALVVMIGQFGNRSLLTPLVSQIPSMLAKTCSCLNPIVYAISHPKFREAL
QKYLP---CLGIG-ATTE-KA-GDTKSSATTTT-------
>ARTHROPODA_Candidate_29209_45226706_0
---------------------------------------------KDVAAMAHQHWLDFP
PSHPFVNDFVGILFLLLSIVNFFGNGIVIYVFLKDSTLRRPSNMLIVNLAISDFIMMVTN
GLPLTVNMFYSNYWCFGKMLCTVYAAGGGITGLCSLLTMIFIGYDRYNLIVGGFSTKPVT
KLKALIFITFCWGYPVLMLIWPTLEWGKFSLEGLLVSCSFEYLEDTWNQKSYTLFIFTGN
FIIPMCCIFYFYSFIVKAVWAHEAAMKAQAKKMNVNSLRNDAGADEESAEMKIAKVALTN
VLLWICAWTPYAIVVMLGQFGNRSLLTPLVSQIPSMLAKTCSCFNPIVYAISHPKFREAL
QKYLP---GLGIG-AETE-KT-GDAKSSVTSTT-------
>ARTHROPODA_Candidate_49645_101777351_3
---VT-----------MRSPDLY--LDEHYSLIIKDGVTMEDLIPKDVAAMAHQHWLDFP
PSHPFVNDFVAILFLLLSIVNFFGNGIVIYVFLKDSTLRRPSNMLIVNLAISDFIMMVTN
GLPLTINMFYSNYWCFGKTLCTVYAAGGGITGLCSLLTMIFIGYDRYNLIVGGFSTKPVT
KLKALIFITFCWGYPVLMLIWPTLEWGKFTLEGLLVSCSFEYLEDTWNQKSYTLFIFTG-
------------------------------------------------------------
------------------------------------------------------------
----------------------------------------
>ARTHROPODA_Candidate_65829_140838640_0
-------------------PDIY--LDEHYTLVYKDGLTMEDLVPKDVAALAHQHWLNFP
PSHPFITDIVAIFFFFLSCANFFGNGIVIYVFLKDATLRRPSNMLIINLAISDFVMLLTN
GLPLTINMFQSNYWSFGKLGCSIYAAAGGVTGLCSLWTMVFIGYDRYNVIVGGFTATPVN
KLKAFLFITFCWGYSVLVLIWPFLEWGKFSLEGLLVSCSFEYLEDTWNQKSYTIFIFTCC
FIIPMSCIFYFYSFIVKAVWAHEAGMKAQAKKMNVESLRNDGNSNEESAEIKIAKVAMTN
VLLWICAWTPYASVVLIGQFGNRSLITPLVSQMPSLLAKTCSCFNPIVYAISHPKFREAL
QKHLP---GLSIGDKAVQ-KV-SDGKSQVTTSA-------
>ARTHROPODA_Candidate_67215_144587605_1
---IT-----------M-IPDVY--LDEHYNLVYKDGLTIEDLLPKDVAALANQHWLDFP
PSHPFINDIVAIFFFFLSFANFFGNGIVIYVFLKDATLRRPSNMLIINLAISDFVMLLTN
GLPLTINMFQSNYWSFGKLGCSIYAAAGGVTGLCSLWTMVFIGYDRYNVIVGGFTATPVN
KLKAFLFITFCWGYSVLVLIWPFLEWGKFSLEGLLVSCSFEYLEDTWNQKSYTIFIFTCC
FIIPMSCIFYFYSFIVKAVWAHEAGMKAQAKKMNVESLRNDGNSNEESAEMKIAKVALTN
VLLWICAWTPYASVVLIGQFGNRSLITPLVSQMPSFLAKTCSCFNPIVYAISHPKFREAL
QKHLP---GLGIGDKAVE-KI-SDGKSQVTTTA-------
>ARTHROPODA_Candidate_68467_149694077_1
----------------------------------------------------------FP
PSHPFINDIVAIFFFFLSCANFFGNGIVIYVFLKDANLRRPSNMLIINLAISDFVMLLTN
GLPLTINMFQSNYWSFGKLGCSIYAAAGGVTGLCSLWTMVFIGYDRYNVIVGGFTATPVN
KMKAFLFITFCWGYSVLVLIWPFLEWGKFSLEGLLVTCSFEYLEDTWNQKSYTIFIFTCC
FIIPMSCIFYFYSFIVKAVWAHEAGMKAQAKKMNVESLRNDANSNEESAEMKIAKVAMTN
VLLWICAWTPYASVVLIGQFGNRSLITPLVSQMPSMLAKTCSCFNPIVYAISHPKFREAL
QKHLP---GLGIGDKATE----------------------
>ARTHROPODA_Candidate_28073_43088139_0
FQTFK--GKM------GPD--IL--MDSFYNLYYKDGASQLDGVPSELSEIFNPHWGTFP
PQHPLLTHVVCVTYCVLWTMSFFGNLLIIYIFLKASELRSPTNMFICNLALADLCMITSQ
TLPCIFNCFYERYWVWGVLGCQVYACVGGIFGTVSLLTMVVIGYDRYNVIVKGFSGVKIT
SGKAFVILLAIWAYSTLVCVPPFFGWGGYAAEGLLITCSYDYLAEDFNRKSFMAYAFIGN
YCIPMMFMAAFYVQIVKAVVAHEAALKAQAKKMNVDSLRSG-DQSGESAEFKIAKVAVTN
VLLLFCIWTPYALVVVIACFYDKKLVTPLVAQIPSYAAKTASAFNPSIYATSHPKFRAAL
AKHCP---SLGIGMEFLK------SGEGEASATT--RA--
>ARTHROPODA_Candidate_57053_117516451_3
----V--AKM---AW-KPEHGIY--MDAKYNLVYPEGATHLDGIPEDL-EFIHPHWGKFP
PQHPLVVHIVGIAFFFLWLMNFFGNGSVIYVFLKTNTLRTPSNMFVVNLAISDLVMMTTQ
GVPVILNGFMQRYWMWGKLWCDIYAFTGAVTGTCSILSMVVIGYDRYNVIVKGFSGTKIT
KGIAFILVVVLWVYSTLVSMPPFLGWGGYAPEGLLVTCSYDYLTQDWNEKTFMYYAFAFN
FTVPMLTVIFFYIQIVKAVVAHEAAMKAQAKKMNVDSLKSNQKDNEASAEVKIAKVAITN
VLLWVATWTPYATIAMIGVFGNQMLITPLVAQLPSFLAKTSSCLNPIVFAVSHPKFREAI
AKEIP---CLGIGDKPKE----V-GSSNTEAVKT--ETC-
>ARTHROPODA_Candidate_46335_92103458_5
-PLVV--AKM---AW-KPEHGIY--MDAKYNLVYPEGATHLDGIPEDL-EFIHPHWGKFP
PQHPLVVHVVGIAFFFLWLMNFFGNGSVIYVFLKTNTLRTPSNMFVVNLAISDLVMMTTQ
GVPVILNGFMQRYWMWGKLWCDIYAFTGAVTGTCSILSMVVIGYDRYNVIVKGFSGTKIT
KGIAFILVVVLWVYSTLVSMPPFLGWGGYAPEGLLVTCSYDYLTQDWNEKTFMYYAFAFN
YTVPMLTVIFFYIQIVKAVVAHEAAMKAQAKKMNVDSLKSNQKDNEASAEVKIAKVAITN
VLLWVVTWTPYATIAMIGVFGNQMLITPLVAQLPSFLAKTSSCLNPIVFAVSHPKFREAI
AKEIP---CLGIGDKPKE----V-GNSNTEAVKT--ETC-
>ARTHROPODA_Candidate_31959_50516953_2
-PLVV--AKM---AW-KPEHGIY--MDAKYNLVYPEGATHLDGIPEDL-EFIHPHWGKFP
PQHPLVVHIVGIAFFFLWLMNFFGNGSVIYVFLKTNTLRTPSNMFVVNLAISDLVMMTTQ
GVPVILNGFMQRYWMWGKLWCDIYAFTGAVTGTCSILSMVVIGYDRYNVIVKGFSGTKIT
KGIAFILVVVLWVYSTLVSMPPFLGWGGYAPEGLLVTCSYDYLTQDWNEKTFMYYAFAFN
YTVPMLTVIFFYIQIVKAVVAHEAAMKAQAKKMNVDSLKSNQKDDEASAEVKIAKVAITN
VLLWVATWTPYATIAMIGVFGNQMLITPLVAQLPSFLAKTSSCLNPIVFAVSHPKFREAI
AKEIP---CLGIGDKPKE----V-GSSNTEAVKT--ETC-
>ARTHROPODA_Candidate_9486_23786129_0
-PLVV--AKM---AW-KPEHGIY--MDAKYNLVYPEGATHLDGIPEDL-EFIHPHWGKFP
PQHPLVVHIVGIAFFFLWLMNFFGNGSVIYVFLKTNTLRTPSNMFVVNLAISDLVMMTTQ
GVPVILNGFMQRYWMWGKLWCDIYAFTGAVTGTCSILSMVVIGYDRYNVIVKGFSGTKIT
KGIAFILVVVLWVYSTLVSMPPFLGWGGYAPEGLLVTCSYDYLTQDWNEKTFMYYAFAFN
YTVPMLTVIFFYIQIVKAVVAHEAAMKAQAKKMNVDSLKSNQKDNEASAEVKIAKVAITN
VLLWVVTWTPYATIAMIGVFGNQMLITPLVAQLPSFLAKTSSCLNPIVFAVSHPKFREAI
AKEIP---CLGIGDKPKE----A-VSSNTEAVKT--ETC-
>ARTHROPODA_Candidate_3981_10053793_0
-PLVV--AKM---AW-KPEHGIY--MDAKYNLVYPEGATHLDGIPEDL-EFIHPHWGKFP
PQHPLVVHIVGIAFFFLWLMNFFGNGSVIYVFLKTNTLRTPSNMFVVNLAISDLVMMTTQ
GVPVILNGFMQRYWMWGKLWCDIYAFTGAVTGTCSILSMVVIGYDRYNVIVKGFSGTKIT
KGIAFILVVVLWVYSTLVSMPPFLGWGGYAPEGLLVTCSYDYLTQDWNEKTFMYYAFAFN
YTVPMITVIFFYIQIVKAVVAHEAAMKAQAKKMNVDSLKSNQKDNEASAEVKIAKVAITN
VLLWIVTWTPYATIAMIGVFGNQMLITPLVAQLPSFLAKTSSCLNPIVFAVSHPKFREAI
AKEIP---CLGIGEKPKE----A-GSSNTEAVKT--ETC-
>ARTHROPODA_Candidate_30911_49453937_0
-PLAV--AKM---AW-KPEHGIY--MDAKYNLVYPEGATHLDGIPEDL-EFIHPHWGKFP
PQHPLVVHVVGIAFFFLWLMNFFGNGSVIYVFLKTNTLRTPSNMFVVNLALSDLVMMTTQ
GVPVILNGFMQRYWMWGKLWCDIYAFTGAVTGTCSILSMVVIGYDRYNVIVKGFSGTKIT
KGIAFILVIVLWVYSTLVSMPPFLGWGGYAPEGLLVTCSYDYLTQDWNERTFMYYAFAFN
YTVPMLTVIFFYIQIVKAVVAHEAAMKAQAKKMNVDSLKSNQKDNEASAEVKIAKVAITN
VLLWIATWTPYATIAMIGVFGNQMLITPLVAQLPSFLAKTSSCLNPIVFAVSHPKFREAI
AKEIP---CLGIGDKPKE----V-GSSNTEAVKT--ETC-
>ARTHROPODA_Candidate_10148_26270850_3
------------------EHGIY--MDAKYNLVYPEGATHLDGIPEDL-EFIHPHWGKFP
PQHPLVVHVVGIAFFFLWLMNFFGNGSVIYVFLKTNTLRTPSNMFVVNLAISDLVMMTTQ
GVPVILNGFMQRYWMWGKLWCDIYAFTGAVTGTCSILSMVVIGYDRYNVIVKGFSGTKIT
KGIAFILVVVLWVYSTLVSMPPFLGWGGYAPEGLLVTCSYDYLTQDWNEKTFMYYAFAFN
YTVPMLTVIFFYIQIVKAVVAHEAAMKAQAKKMNVDSLKSNQKDNEASAEVKIAKVAITN
VLLWIVTWTPYATIAMIGVFGNQMLITPLVAQLPSFLAKTSSCLNPIVFAVSHPKFREAI
AKEIP---CLGIGEKPKE----V-GSSNTEAVKT--ETC-
>ARTHROPODA_Candidate_30408_48046496_3
-------------AW-KPEHGIY--MDAKYNLVYPEGATHLDGIPEDL-EFVHPHWGKFP
PQHPLVVHIVGIAFFFLWIMNFFGNGSVIYVFLKTNTLRTPSNMFVVNLAISDLVMMTTQ
GLPVILNGFMQRYWMWGKLWCDVYAFTGAVTGTCSILSMVVIGYDRYNVIVKGFSGTKIT
KGIAFILVVVLWVYSTLVSMPPFLGWGAYAPEGLLVTCSYDYLKQEWNEMTFMYYAFAFN
FTVPMLTVIFFYIQIVKAVVAHEAAMKAQAKKMNVDSLKSNQKDNEASAEVKIAKVAITN
VLLWVVTWTPYATIAMIGVFGNQMLITPLVAQLP--------------------------
----------------------------------------
>ARTHROPODA_Candidate_44003_84495506_3
-------------AW-KPEHGIY--MDAKYNLVYPEGATHLDGIPEDL-EFVHPHWGKFP
PQHPLVVHIVGIAFFFLWIMNFFGNGSVIYVFLKTNTLRTPSNMFVVNLAISDLVMMTTQ
GPPVILNGFMQRYWMWGKLWCDIYAFTGAVTGTCSILSMVVIGYDRYNVIVKGFSGTKIT
KGIAFILVVVLWVYSTLVCMPPFLGWGAYAPEGLLMTCSYDYLKQEWNEMTFMYYAFAFN
FTVPMLTVIFFYVQIVKAVVAHEAAMKAQAKKMNVDSLKSNQKDNEASAEVKIAKVAITN
VLLWIVTWTPYATIAMIGVFGNQMLITPLVAQLPSFLAKTSSCLNPIVFAVSHPKFREAI
AKEIP---CLGIGDKPKE----T-GSSNTEAVKT--ETC-
>ARTHROPODA_Candidate_30451_48262638_5
-----------------------------------------------------------P
PQHPLVVHIVGIAFFFLWIMNFFGNGSVIYVFLKTNTLRTPSNMFVVNLAISDLVMMTTQ
GLPVILNGFMQRYWMWGKLWCDVYAFTGAVTGTCSILSMVVIGYDRYNVIVKGFSGTKIT
KGIAFILVVVLWVYSTLVSMPPFLGWGAYAPEGLLVTCSYDYLKQEWNEMTFMYYAFAFN
FTVPMLTVIFFYIQIVKAVVAHEAAMKAQAKKMNVDSLKSNQKDNEASAEVKIAKVAITN
VLLWIVTWTPYATIAMIGVFGNQMLITPLVAQLPSFLAKTSSCLNPIVFAVSHPKFREAI
AKEIP---CLGIGEKPKE----V-GSSNTEAVKT--ETC-
>ARTHROPODA_Candidate_25402_39002480_3
------------------------------------------------------------
------------------------------------------------------------
------------------------------TGTCSILSMVVIGYDRYNVIVKGFSGTKIT
KGIAFILVVVLWVYSTLVCMPPFLGWGAYAPEGLLVTCSYDYLKQEWNEMTFMYYAFAFN
FTVPMLTVIFFYIQIVKAVVAHEAAMKAQAKKMNVDSLKSNQKDNEASAEVRIAKVAIIN
VLLWIVTWTPYATIAMIGVFGNQMLITPLVAQLPSFLAKTSSCLNPIVFAVSHPKFREAI
AKEIP---CLGIGDKPKE----A-GSSNTEAVKT--ETC-
>ARTHROPODA_Candidate_30211_47988731_5
------------------------------------------------------------
------------AFFFLWIMNFFGNGSVIYVFLKTNTLRTPSNMFVVNLAVSDLVMMTTQ
GLPVILNGFMQRYWMWGKLWCDIYAFTGAVTGTCSILSMVVIGYDRYNVIVKGFSGTKIT
KGIAFILVVVLWVYSTLVCMPPFLGWGAYAPEGLLVTCSYDYLKQEWNEMTFMYYAFAFN
FTVPMLTVIFFYIQIVKAVVAHEAAMKAQAKKMNVDSLKSNQKDNEASAEVKIAKVAITN
VLLWVVTWTPYATIAMIGVFGNQMLITPLVAQLPSFLAKTSSCLNPIVFAVSHPKFREAI
AKEIP---CLGIGDKPKE----A-GSSNTEAVKT--ETC-
>ARTHROPODA_Candidate_30799_48768846_0
--------KM--AAW-KPEHGIY--MDAKYNLVYPEGATHLDGIPEDL-EFVHPHWGKFP
PQHPLVVHVVGIAFFFLWIMNFFGNGSVIYVFLKTNTLRTPSNMFVVNLAVSDLVMMTTQ
GLPVILNGFMQRYWMWGKLWCDIYAFTGAVTGTCSILSMVVIGYDRYNVIVKGFSGTKIT
KGIAFILVVVLWVYSTLVCMPPFLGWGAYAPEGLLVTCSYDYLKQEWNEMTFMYYAFAFN
FTVPMLTVIFFYIQIVKAVVAHEAAMKAQAKKMNVDSLKSNQKDNEASAEVKIAKVAITN
VLLWVVTWTPYATIAMIGVFGNQMLITPLVAQLPSFLAKTSSCLNPIVFAVSHPKFREAI
AKEIP---CLGIGDKPKE----A-GSSNTEAVKT--ETC-
>ARTHROPODA_Candidate_30450_48228606_0
-------------------HGIY--MDAKYNLVYPEGATHLDGIPEDL-EFIHPHWGKFP
PQHPLVVHVVGIAFFFLWLMNFFGNGSVIYVFLKTNTLRTPSNMFVVNLALSDLVMMTTQ
GVPVILNGFMQRYWMWGKLWCDIYAFTGAVTGTCSILSMVVIGYDRYNVIVKGFSGTKIT
KGIAFILVIVLWVYSTLVSMPPFLGWGGYAPEGLLVTCSYDYLTQDWNEKTFMYYAFAFN
YTVPMLTVIFFYIQIVKAVVAHEAAMKAQAKKMNVDSLKSNQKDNEASAEVKIAKVAITN
VLLWIVTWTPYAIVAMIGVFGNQMLITPLVAQLPSFLAKTSSCLNPIVFAISHPKFREAI
AKEIP---CLGIGDKPKD----S-GSNNT-----------
>ARTHROPODA_Candidate_10582_27642538_2
-------------------------------LVYPEGATHLDGIPEDL-EFVHPHWGKFP
PQHPLVVHIVGIAFFFLWVMNLFGNGSVIYVFLKTNTLRTPSNMFVVNLAVSDLVMMTTQ
GPPVMINGFMQRYWMWGKLWCDVYAFTGAVTGTCSILSMVVIGYDRYNVIVKGFSGTKIT
KGIAFILVVVLWVYSTLVCMPPFLGWGAYAPEGLLVTCSYDYLKQEWNELTFMYYAFAFN
YTVPMLTVIFFYIQIVKAVVAHEAAMKAQAKKMNVDSLKSNQKDNEASAEVKIAKVAITN
VLLWIVTWTPYAIVAMIGVFGNQMLITPLVAQLPSFLAKTSSCLNPIVFAISHPKFREAI
AKEIP---CLGIGDKPKD----S-GSNNTEAVKT--ETC-
>ARTHROPODA_Candidate_25574_39180265_0
---------------------------------YPEGATHLDGIPEDL-EFVHPHWGKFP
PQHPLVVHIVGIAFFFLWVMNLFGNGSVIYVFLKTNTLRTPSNMFVVNLAVSDLVMMTTQ
GPPVMINGFMQRYWMWGKLWCDVYAFTGAVTGTCSILSMVVIGYDRYNVIVKGFSGTKIT
KGIAFILVVVLWVYSTVVCMPPFLGWGAYAPEGLLVTCSYDYLKQEWNELTFMYYAFAFN
YTVPMLTVIFFYIQIVKAVVAHEAAMKAQAKKMNVDSLKSNQKDNEASAEVKIAKVAITN
VLLWIVTWTPYAIVAMIGVFGNQMLITPLVAQLPSFLAKTSSCLNPIVFAISHPKFREAI
AKEIP---CLGIGDKPKD----S-GSNNTEAVKT--ETC-
>ARTHROPODA_Candidate_33624_56391085_2
SPYDL--ASM---AW-KPEHGIY--MDAKYNLVYPEGATHLDGIPEDL-EFVHPHWGKFP
PQHPLVVHIVGIAFFFLWMMNLFGNGSVIYVFLKTNTLRTPSNMFVVNLAVSDLVMMTTQ
GPPVMINGFMQRYWMWGKLWCDVYAFTGAVTGTCSILSMVVIGYDRYNVIVKGFSGTKIT
KGIAFILVVVLWVYSTLVCMPPFLGWGAYAPEGLLVTCSYDYLKQEWNELTFMYYAFAFN
YTVPMLTVIFFYIQIVKAVVAHEAAMKAQAKKMNVDSLKSNQKDNEASAEVKIAKVAITN
VLLWIVTWTPYAIVAMIGVFGNQMLITPLVAQLPSFLAKTSSCLNPIVFAISHPKFREAI
AKEIP---CLGIGDKPKD----S-GSNNTEAVKT--ETC-
>ARTHROPODA_Candidate_37789_65935080_2
SPYDL--ASM---AW-KPEHGIY--MDAKYNLVYPEGATHLDGIPEDL-EFVHPHWGKFP
PQHPLVVHIVGIAFFFLWVMNLFGNGSVIYVFLKTNTLRTPSNMFVVNLAVSDLVMMTTQ
GPPVMINGFMQRYWMWGKLWCDVYAFTGAVTGTCSILSMVVIGYDRYNVIVKGFSGTKIT
KGIAFILVVVLWVYSTLVCMPPFLGWGAYAPEGLLVTCSYDYLKQEWNELTFMYYAFAFN
YTVPMLTVIFFYIQIVKAVVAHEAAMKAQAKKMNVDSLKSNQKDNEASAEVKIAKVAITN
VLLWIVTWTPYAIVAMIGVFGNQMLITPLVAQLPSFLAKTSSCLNPVVFAVSHPKFRESI
AKEIP---CLGIGDAPKE----I--SNNTEAVKT--ETC-
>ARTHROPODA_Candidate_53965_107120911_1
-PLAV--AKM--AAW-KPEHGIY--MDAKYNLVYPEGATHLDGIPEDL-EFVHPHWGKFP
PQHPLVVHVVGIAFFFLWIMNFFGNGSVIYVFLKTNTLRTPSNMFVVNLAVSDLVMMTTQ
GLPVILNGFMQRYWMWGKLWCDIYAFTGAVTGTCSILSMVVIGYDRYNVIVKGFSGTKIT
KGLAFILVVVLWVYSTLVCMPPFLGWGAYAPEGLLVTCSYDYLKQEWNEMTFMYYAFAFN
FTVPMLTVIFFYIQIVKAVVAHEAAMKAQAKKMNVDSLKSNQKDNEASAEVKIAKVAVTN
VLLWIVTWTPYACVAAIGVFGNQMLITPLVAQLPSFLAKTSSCLNPVVFAVSHPKFRESI
A---------------------------------------
>ARTHROPODA_Candidate_33256_55634986_2
-PLVV--AKM---AW-KPEHGIY--MDAKYNLVYPEGATHLDGIPEDL-EFIHPHWGKFP
PQHPLVVHVVGIAFFFLWLMNFFGNGSVIYVFLKTNTLRTPSNMFVVNLAISDLVMMTTQ
GVPVILNGFMQRYWMWGKLWCDIYAFTGAVTGTCSILSMVVIGYDRYNVIVKGFSGTKIT
KGIAFILVVVLWVYSTLVSMPPFLGWGGYAPEGLLVTCSYDYLTQDWNEKTFMYYAFAFN
YTVPMLTVIFFYIQIVKAVVAHEAAMKAQAKKMNVDSLKSNQKTT---------------
--------------------------------------------------------RQAL
R---------------------------------------
>ARTHROPODA_Candidate_24674_36172460_0
----------------------------------------LDGIPEDL-EFVHPHWGKFP
PQHPLVVHIVGIAFFFLWVICFFGNGSVIYVFLKTNTLRTPSNMFVVNLAVSDLVMMSTQ
GVPVIINGFMQRYWMWGKLWCDIYAFTGAVTGICSILSMVVIGYDRYNVIVKGFSGTKIT
KGIAFILIVVLWVYSALVSFPPFIGWGAYAPEGLLVTCSYDYLKQEWNEMTFMYFAFAFN
YTVPMLTVIFFYIQIVKAVVAHEAAMKAQAKKMNVDSLKSNQKDNEASAEVKIAKVAITN
VFLWIVTWTPYATVAMIGVFGNQMLITPLVAQLPSFLAKTSSCLNPIVFAVSHPKFREAI
AKEIP---CLGIGEKPKE----V-GSSNTEAVKT--ETC-
>ARTHROPODA_Candidate_29720_46688752_1
----V--AKM---AW-KPEHGIY--MDAKYNLVYPEGATHLDGIPEDL-EFVHPHWGKFP
PQHPLVVHIVGIAFFFLWVICFFGNGSVIYVFLKTNTLRTPSNMFVVNLAVSDLVMMSTQ
GVPVIINGFVQRYWMWGKLWCDIYAFTGAVTGICSILSMVVIGYDRYNVIVKGFSGTKIT
KGIAFILIVVLWVYSALVSFPPFIGWGAYAPEGLLVTCSYDYLKQEWNEMTFMYFAFAFN
YTVPMLTVIFFYIQIVKAVVAHEAAMKAQAKKMNVDSLKSNQKDNEASAEVKIAKVAITN
VFLWIVTWTPYATVAMIGVFGNQMLITPLVAQLPSFLAKTSSCLNPIVFAVSHPKFREAI
AKEIP---CLGIGEKPKE----V-GSSNTEAVKT--ETC-
>ARTHROPODA_Candidate_29477_103174084_0
NKSLV--AKM---AW-KPEHGIY--MDAKYNLVYPEGATHLDGIPEDL-EFVHPHWGKFP
PQHPLVVHIVGIAFFFLWVICFFGNGSVIYVFLKTNTLRTPSNMFVVNLAVSDLVMMSTQ
GVPVIINGFVQRYWMWGKLWCDIYAFTGAVTGICSILSMVVIGYDRYNVIVKGFSGTKIT
KGIAFILIVVLWVYSALVSFPPFIGWGAYAPEGLLVTCSYDYLKQEWNEMTFMYFAFAFN
YTVPMLTVIFFYIQIVKAVVAHEAAMKAQAKKMNVDSLKSNQKDNEASAEVKIAKVAITN
VFLWIVTWTPYATVAMIGVFGNQMLITPLVAQLPSFLAKTSSCLNPIVFAVSHPKFREAI
AKEIP---CLGIGEKPKE----V-GSSNTEAVKT--ETC-
>ARTHROPODA_Candidate_50872_45878323_2
NKSLV--AKM---AW-KPEHGIY--MDAKYNLVYPEGATHLDGIPEDL-EFVHPHWGKFP
PQHPLVVHIVGIAFFFLWVICFFGNGSVIYVFLKTNTLRTPSNMFVVNLAVSDLVMMSTQ
GVPVIINGFVQRYWMWGKLWCDIYAFTGAVTGICSILSMVVIGYDRYNVIVKGFSGTKIT
KGIAFILIVVLWVYSALVSFPPFIGWGAYAPEGLLVTCSYDYLKQEWNEMTFMYFAFAFN
YTVPMLTVIFFYIQIVKAVVAHEAAMKAQAKKMNVDSLKSNQKDNEASAEVKIAKVAITN
VFLWIVTWTPYATVAMIGVFGNQMLITPLVAQLPSFLAKTSSCLNPIVFAVSHPKFREAI
AKEIP---CLGIGEKPKE----V-GSSNTEAVKT--ETC-
>ARTHROPODA_Candidate_32766_53613670_0
------------------------------NLVYPEGATHLDGIPEDL-EFIHPHWGKYP
PQHPLVVHVVGIAFFFLWLLSFLGNGSVIYVFLKTASLRTPSNMFVVNLAVSDLVMMTTM
GLPVIVNGFTQRYWMWGKLLCDVYGFLGAVCGTCSILSMVVIGYDRYNVIVKGFSGTKIT
RGIAFILVIVLWVYSTLVCMPPFLGWGAYSPEGLLITCSYDYLKQEWNEMTFMYYAFAFN
YTVPMLTVIFFYIQIVKAVVAHEAAMKAQAKKMNVDSLKSNQKDNEASAEVKIAKVAITN
VLLWVVTWTPYATIAMIGVFGNQMLITPLVAQLPSFLAKTSSCLNPIVFAVSHPKFREAI
AKEIP---CLGIGDKPKE----A-GSSNTEAVKT--ETC-
>ARTHROPODA_Candidate_31850_50402917_0
--------KM---AW-KPEHGIY--MDAKYNLVYPEGATHLDGIPEDL-EFIHPHWGKYP
PQHPLVVHVVGIAFFFLWLLSFLGNGSVIYVFLKTASLRTPSNMFVVNLAVSDLVMMTTM
GLPVIVNGFTQRYWMWGKLLCDVYGFLGAVCGTCSILSMVVIGYDRYNVIVKGFSGTKIT
RGIAFILVIVLWVYSTLVCIPPFLGWGAYSPEGLLITCSYDYLKQEWNEMTFMYYAFAFN
FTVPMLTVIFFYIQIVKAVVAHEAAMKAQAKKMNVDSLKSNQKDNEASAEVKIAKVAVTN
VLLWIVTWTPYACVAAIGVFGNQMLITPLVAQLPSFLAKTSSCLNPVVFAVSHPKFRESI
AKEIP---CLGIGDKPKE----T--SNNTEAVKT--ETC-
>ARTHROPODA_Candidate_47351_95074859_2
-SHFE--AAM---AW-KPEHGIY--MDAKYNLVYPEGATHLDGIPENL-EFIHPHWGKYP
PQHPLIVHVVGIAFFFLWLLSFLGNGSVIYVFLKTASLRTPSNMFVVNLAVSDLVMMTTM
GLPVIVNGFTQRYWMWGKLLCDVYGFLGAVCGTCSILSMVVIGYDRYNVIVKGFSGTKIT
RGIAFILVIVLWVYSTLVCMPPFLGWGAYSPEGLLITCSYDYLKQEWNELTFMYYAFAFN
FTVPMLTVIFFYIQIVKAVVAHESAMKAQAKKMNVDSLKSNQKDGEASAEMKIAKVAITN
VLLWIVTWTPYACVAAIGVFGNQMLITPLVAQLPSFLAKTSSCLNPVVFAVSHPKFRESI
AKEIP---CLGIGDRPKE----T--SNNTEAVKT--ETC-
>ARTHROPODA_Candidate_38796_67025804_3
----------------------------EYNLVYPEGATHLDGIPDDL-KFIHPHWGKFP
PQHPLVVHVVGIAFFFLWLLSFFGNGSVIYVFLKTATLRTPSNMFVVNLAISDLVMMTTM
GLPVIINGFTQRYWMWGKLWCDIYGFLGAVTGTCSILSMVVIGYDRYNVIVKGFSGTKIT
KGIAFVLVIVLWVYSTLVCVPPFLGWGAYSPEGLLVTCSYDYLKQELNEMTFMYYAFAFN
YTVPMLTVIFFYIQIVKAVVAHEAAMKAQAKKMNVDSLKSNQKDNEASAEVKIAKVAITN
VLLWVVTWTPYATIAMIGVFGNQMLITPLVAQLPSFLAKTSSCLNPIVFAVSHPKFREAI
AKEIP---CLGIGDKPKE----A-GSSNTEAVKT--ETC-
>ARTHROPODA_Candidate_44008_84495507_3
------------------EHGIY--MDAKYNLVYPEGATHLDGIPDDL-KFIHPHWGKFP
PQHPLIVHVVGIAFFFLWLLSFLGNGSVIYVFLKTATLRTPSNIFVVNLAISDLVMMTTM
GLPVIINGFTQRYWMWGKLWCDIYGFLGAVCGTCSILSMVVIGYDRYNVIVKGFSGTKIT
KGIAFVLVIVLWVYSTLVCMPPFLGWGAYSPEGLLVTCSYDYLKQELNELTFMYYAFAFN
YTVPMLTVIFFYIQIVKAVVAHEAAMKAQAKKMNVDSLKSNQKDNEASAEVKIAKVAITN
VLLWIVTWTPYATIAMIGVFGNQMLITPLVAQLPSFLAKTSSCLNPIVFAVSHPKFREAI
AKEIP---CLGIGDKPKE----T-GSSNTEAVKT--ETC-
>ARTHROPODA_Candidate_37797_65935081_2
KDLVE--GME---AW-KPEHGIY--MDSKYNLVYPEGATHLDGIPEDL-EFIHPHWGKFP
PQHPLVVHVVGIAFFFLWLLSFFGNGSVIYVFLKTTSLRTPSNMFVVNLAVSDLIMMTTM
GLPVIVNGFTQRYWMWGKLWCDIYGFLGAVCGTCSILTMVVIGYDRYNVIVKGFSGKKIT
KGLAFILVIVLWVYSTLVCVPPFLGWGAYSPEGLLVTCSYDYLKQEWNELTFMYYAFAFN
YTVPMLTVIFFYIQIVKAVVAHEAAMKAQAKKMNVDSLKSNQKDNEASAEVKIAKVAITN
VLLWIVTWTPYAIVAMIGVFGNQMLITPLVAQLPSFLAKTSSCLNPIVFAVSHPKFREAI
AKEIP---CLGIGDKPKD----S-GSNNTEAVKT--ETC-
>ARTHROPODA_Candidate_26930_41974835_3
----------------------------------------------DL-EFIHPHWGKFP
PQHPLVVHVVGIAFFFLWLLSFFGNGSVIYVFLKTTSLRTPSNMFVVNLAVSDLIMMTTM
GLPVIVNGFTQRYWMWGKLWCDIYGFLGAVCGTCSILTMVVIGYDRYNVIVKGFSGKKIT
KGLAFILVIVLWVYSTLVCMPPFLGWGAYAPEGLLVTCSYDYLKQEWNELTFMYYAFAFN
YTVPMLTVIFFYIQIVKAVVAHEAAMKAQAKKMNVDSLKSNQKDNEASAEVKIAKVAITN
VLLWIVTWTPYAIVAMIGVFGNQMLITPLVAQLPSFLAKTSSCLNPIVFAISHPKFREAI
AKEIP---CLGIGDKPKD----S-GSNNTEAVKT--ETC-
>ARTHROPODA_Candidate_37805_65935082_2
KDLVE--GME---AW-KPEHGIY--MDSKYNLVYPEGATHLDGIPEDL-EFIHPHWGKFP
PQHPLVVHVVGIAFFFLWLLSFFGNGSVIYVFLKTTSLRTPSNMFVVNLAVSDLIMMTTM
GLPVIVNGFTQRYWMWGKLWCDIYGFLGAVCGTCSILTMVVIGYDRYNVIVKGFSGKKIT
KGLAFILVIVLWVYSTLVCVPPFLGWGAYSPEGLLVTCSYDYLKQEWNELTFMYYAFAFN
YTVPMLTVIFFYIQIVKAVVAHEAAMKAQAKKMNVDSLKSNQKDNEASAEVKIAKVAITN
VLLWIVTWTPYAIVAMIGVFGNQMLITPLVAQLPSFLAKTSSCLNPVVFAVSHPKFRESI
AKEIP---CLGIGDAPKE----I--SNNTEAVKT--ETC-
>ARTHROPODA_Candidate_46818_94918879_5
RPLAV--AKM---AW-KPEHGIY--MDAKYNLVYPEGATHLDGIPEDL-EFVHPHWGKFP
PQHPLVVHIVGIAFFFLWIMNFFGNGSVIYVFLKTNTLRTPSNMFVVNLAFSDLVMMTTQ
GLPVILNGFMQRYWMWGKLWCDVYAFLGAVTGTCSILSMVVIGYDRYNVIVKGFSGTKMT
KGLAFILVVVLWTYSTLVCMPPFLGWGAYAPEGLLVTCSYDYLKQEWNEMTFMYYAFAFN
FTVPMLTVIFFYIQIVKAVVAHESAMKAQAKKMNVDSLKS--------------------
------------------------------------------------------------
----------------------------------------
>ARTHROPODA_Candidate_9510_23858622_4
RSPTM--GQ----EW-KPENGIY--MDAKYNLVYPEGATHLDGIPEEL-EFIHPHWGNFP
PQHPLVVHIVSIAFFFLWVINFFGNGCVIYAFLKTNTLRTPSNIFVVNLALSDLVMMTTQ
GLPVILNCFLQRYWMWGKLWCEVYGFVGAVTGTCSILSMVVIGYDRYNVIVKGFSGTKIT
RGIAFILIVVLWTYSTLVCMPPFLGWGYYAPEGLLVTCSYDYLRRDWNAVTFMYYAFAFN
FFTPLIIVTFFYVQIVKAVVAHESAMKAQAKKMNVDSLKSNQKDGEASAEVKIAKVAITN
VLLWVCTWTPYAVITMIGVFGNQMLVTPLVAQLPSFLAKTSSCLNPIVFAVSHPKFREAL
AKEIP---CLGIGDKPKE----L-SSNQTEAVKT--ETC-
>ARTHROPODA_Candidate_9517_23858623_4
RSPTM--GQ----EW-KPENGIY--MDAKYNLVYPEGATHLDGIPEEL-EFIHPHWGNFP
PQHPLVVHIVSIAFFFLWVINFFGNGCVIYAFLKTNTLRTPSNIFVVNLALSDLVMMTTQ
GLPVILNCFLQRYWMWGKLWCEVYGFVGAVTGTCSILSMVVIGYDRYNVIVKGFSGTKIT
RGIAFILIVVLWTYSTLVCMPPFLGWGYYAPEGLLVTCSYDYLRRDWNAVTFMYYAFAFN
FFTPLIIVTFFYVQIVKAVVAHESAMKAQAKKMNVDSLKSNQKDGEASAEVKIAKVAITN
VLLWVCTWTPYAVITMIGVFGNQMLVTPLVAQLPSFLAKTSSCLNPIVFAVSHPKFREAL
AKEIP---CLGIGDKPKE----L-SSNQTEAVKT--ETC-
>ARTHROPODA_Candidate_54113_107381898_0
[truncated: 238,331 more chars]
