# Supplementary material for: An Ocean of Opsins
Source: Genome Biol Evol. 2025 Nov 4;17(11):evaf189. doi: 10.1093/gbe/evaf189 (PMC12584886; doi:10.1093/gbe/evaf189)
Supplement: evaf189_Supplementary_Data [file evaf189_supplementary_data.zip › File_S3.fasta]

>ECHINODERMATA_TARA_ARC_108_MAG_00300_000000001419.1.1
-----------MEEL-------TTDFYRN--------------ISCTTFQD---------
---DPEKEEKAQSNGDFSSNVSIMAVGY-YLAVIVIFGTVGNSVVIHVIYKEVKFHTATY
MLIFNLAISDFAVCCF-GTPLSC-SSSFVG-YWLYGK-IGCEYYGFLNYYCGCISLNSYA
AIALVRFNIIVRRRS------VTKLQILRLICVIHAYTCVFTIPPLLGWNAFVLEGFYTQ
CDIAYKVKTPLYLSYICVMFVWLFFAPL-IIIMFCYFRIIRYVGEHK--------ARFER
THRLLTTGRRRKG----NSVSINSFRTSMIILICCSVFLFTWLPYCILVSYGLLGNP-DH
ISQ-TASAVPALIAKTSTIFNPFILIGFNREFYDTLLHR-----QCAC------------
-GPQSNSKMTSRDK----NYSLSYGGITVGDDLNKDSLNTRV
>ARTHROPODA_Candidate_46707_93604075_3
-------------------------------------------------MDNNILLP---
--FKP------D---IP--KWVFGVCST-YLFFLGVISLTFNSIIFYLYHRVKALRTDFN
LLLMNLLFGELFMSVY-GIPVDF-WAAARN-GWDMGT-KMCDLTGFLLTMFGMAAINNLT
GICLFRYYVFTS-----ANF-GGNKMAIFLIVSSWIWSFCLALPPLTGWGRFEIEANGMS
CAPSWRNPE--DFSYNIFLFVLGFFCPL-IIIILTAFAILKKIRKHV------IQDAGIK
----AT---V-K----------ES-KVTTMIVIMVSAFVFCWAPYAIQSLLAVVGLGD-K
I-PLLVSVIPLQFAKSSILWNPIIYVWKNKTFQK------FMPVP--------RMKFSME
---SDTRQHPRL---MWKQTS-ST-S-SV----VEE------
>ARTHROPODA_Candidate_41196_75005668_1
-------------------------------------------------------DELRE
VV-DDFWGQYP-----PQHPLIKDAFGILF-GLLYIVSFFGNGCVLYVFLGTKSLRTPTN
YFVLNLAFSDLLMMTG-QALPIF-FNAWMSDYWAFGV-LGCKLYAVHGAVVGTVSIWTMV
IIGYDRYNVIVKGFN---GVKITGGKAAAMILACWIYGGAIESLPFVGWGKYALEGQLIT
CSYEYISDDWNTKSFVMFTLCTNYIAPII-AIFF-YSQIVMAVVSHE-RALR---EQAKK
-MGV--DSL-RQ--GEAAEQSAE-MKIAKVAVTNVFMWIAIWTPYAGIVMLAVYGDK-TK
ITP-LMAQCPSMVAKAATCFNPIVFALSHPKYREALGK--KFP----CLVI---KE----
---EV---KAK-------PAA---------------------
>ARTHROPODA_Candidate_22636_31345833_5
------------------------------------------------------------
------------------------------------------------------------
-------------------------------------------YAALGAVTGVCSIYTLV
CISFDRYNIICNGFN---GPKLTKGKATMMALICWTMAIFTSSPPFFGWGGYTMEGIMTS
CSFDYLSQDIGTITYNLFMFIFNYCCPL-MTICGCYMMIINAISAHE-SAMR---AQAQK
-MNV--KSL-RT--AEANEQRAE-IRIARTAMFNIAIWICGWTPYAAITLQGSMGKF-EG
LKP-LTTTLPALMAKSISCYNPFVYAIGHPKYRQAMTI--HCP--GFC--I---HE----
--PEP--K----A--D--DASAG----D-------GKA----
>ARTHROPODA_TARA_PSE_93_MAG_00265_000000000603.2.7
-----------M---TNFT---GAM-------AQ-D---GYP-ESFTLY-N-YAPDDIKG
FL-HPHWHSMK-----ALHPMWYYVIGLVYL-VVGVFALGGNYIVLKIFGNFPALRTPSN
MLVINLAISDFMLMLS-LVP---IYNFLLGGPWRFGD-TACQIHAFCGSLFGYNQIFTLT
CISYDRYNVIVNGFA---GTKLT-GRVTAMILFSWVWATGWALAP-FGFGAYAMDGVLGS
CSYEYVTQSPNNKTAIMSLFWVNYIIPV-TIIIGCYYNIVQAVFKHE-KELR---EQAKK
-MNV--TSL-RSN-AEQDQVSAE-IRIAKVSVTNVTLWLMSWTPFAVICLIGTWGDV-SL
ITP-LVSAIPVIMAKASCVYNPIIYAISHPKYRECLKE--MMP--WMC--V---EE----
--PKK--K-APAVEKD--DASIV----T-------ENEKA--
>ARTHROPODA_Candidate_41949_76621342_1
LV-------NKM------S-------WNSQ--PELN---GMPFGNYTVV-D-AAPKDLLY
LV-HPHWYQFP-----PMNPLWYGILG--FIFIIGSCAFVGNAAVIYIFMNTPSLRSPAN
LLVVNLALSDFLMITC-MFPPMVI-NCYYH-TWAFSP-ISCQLYGFIGSMFGCISIWTMI
FITADRYNVIVKGMS---AAPLSKNGALARIGAAWGTSFLWGIMPFFGWNRYVPEGNLTA
CGTDYLTQTAASKSYLYIYGSFVWLCPL-VIVIAAYSQIVKAVVAHE-QAMR---HR---
------------------------------------------------------------
-----------------------------------------LP-----------------
-------------HTD--SSL---------------------
>ARTHROPODA_Candidate_1015_869007_1
SWDR---TV-RM------S-------YGG----Q-NVQFGYP-AGVTIV-D-VAPQHIKH
MI-HEHWANYP-----PVNPMWHYLLGVIYI-FLGVFSFLGNGVVIYLFLKVKKLRTPSN
LLITNLAVLDYLMLLS-NFP-QFTYNCFMGGFWMFSA-FCCEIYALCGFITGLGALWSLV
FITYDRYNVIVHGVS---GKPMTFGKAAIMIIFIWTNSITVSMGPMLGWGKYVPEGILDS
CSFDYLSKDWNTRSYGIFIFVYSYVIPL-STIVYFYLFIVKTVIAHE-AVMA---AQAKK
-MNV--GSL-RSG--T-EGESAE-MRVAKVAIFNVTLWIICWTPYMAVTVQGLFFDQ-TS
LTP-LVSLLPALLAKSCSTYNPMVYALAHPRYRAAMQE--HVS--FCC--V---ME----
--PEA--TPGQG-GDD--TKSNA----T-E--A--AKE----
>ARTHROPODA_Candidate_10432_26996325_1
----TEA-A-IM----------PSEIY---MDGSF--NLHYP-DGATQF-D-DMPDELRE
VV-DDYWGTFP-----PQHPLIKDAFGVMF-GLLFIISFFGNGCVLYVFLGTKSLRTPSN
YFILNLAVSDLVMMTG-QALPIF-FNAWISDYWCWGV-LGCKLYAVHGAVVGTVSIWTMV
IIGYDRWNVIVKGFN---GTKITGGMAGGMILVCWIYGSAIESLPFVGWGKYSLEGQLIT
CSYEYISDDMNTKTFVMFTLFTNYIAPIV-AIFF-YSQIVMAVVNHE-KALR---EQAKK
-MGV--DSL-RS--GDAAEQSAE-MKIAKVAVTNVFMWIAIWTPYAGIVMLAVWGDK-TK
ITP-LMAQCPSMVAKAATCFNPIVFALSHPKYREALGK--KFP----CLVI---TE----
---QV---KA--------PAA---------------------
>ARTHROPODA_TARA_MED_95_MAG_00418_000000007434.1.1
------------------------------------------------------------
------------------------------------------------------------
-MLMNLVFAETII-AV--IPVDF-TASLLQ-GWKMGKML-CYTTGFL-TFSG--------
-----KWWIMKSTFSPQ--MGI--S-SYSAITITWILALSLAIPPLLGWSHYEPEGM--S
CGPAWHDPD--GASYVIYILVIGFVIPN-FII---YTSVI--LQYQKM-SRP---RTIAK
-LR--K----R-----------ES-KVTQMITMLITTFNVCWTPYALICTIQLFGP----
VNP--A--VPTLLAKSSCCWNPIIYVFLNKKFH-AIIPHSAIPIF----IM--PAPSGER
AINESKNRLNYV----PKSVSMSNVSFSY-------SSQK--
>ARTHROPODA_Candidate_7826_18025667_2
------------------------------------------------------------
-----------------------------------VASFIGNGTVIYLFLKVKKLRTPAN
TLVANLAVLDFLMLLS-QFP-AFSYNCFTGGVWQFSP-FACELYAVFGIITGEGSLWSHV
FITWDRYNVIVHGVS---GKPLTFTKAFMMILFIWGYSVGIAIPPLVGWGRFIPEGILDS
CSFDYLSKDWNNFSFGMFLFTTSFLLPL-SAIIFAYVFIVKTIVAHE-ASMR---AQAKK
-MNV--SNL-RSG--GTEGESAE-MRVAKTA-----------------------------
------------------------------------------------------------
------------------------------------------
>ARTHROPODA_Candidate_27106_42086375_2
---KKPNLHNIMA--VNVT-V--PMAYRG------GVDFGYP-EGFTLM-D-FVPDDVKP
LI-HPHWAKYP-----PVNPMWHYLLAGIFM-ILGFLSFFGNGLVMYLFSCKKSLRSPAN
MFVVNLAFSDFMMMAS-QFP-MYVMNCFSGGYWSLGA-FACQVHAFTGAVFGLTSLLTLA
AIGYDRYCVIVKAFD---GGHISSGKAFFIILLCWGYSIGVSIWPFFGWNSYIPEGILTS
CSFDYISQDWSTKSFGLFLFIMCYCLPL-TVIIFVYSQIVSAIRQHE-KALR---AQAKK
-MNV--ENL-RSN-ADTKKQSAE-VRIAKVAVCNVFLWLLTWTPYAYVVMQGLFGDQ-DI
LTP-IVTALPGLIAKTASVYNPIMFAISHPKFRLALQE--TIP--WFC--V---HE----
--E---------------------------------------
>ARTHROPODA_Candidate_27045_42078277_0
-----------------------AQAY------G-GSDFGYP-SGMSIV-E-LVPAHMKH
MV-HPHWNNYP-----PVNPMWHYLLGVIYC-FLGFFSFFGNGLVMYLYMSHKNLQTPAN
LLVINLAFSDFCMLMS-QFP-FFAWNCFNGGIWTFSP-FFCELYAFFGAITGLCSLWLLV
FISFDRYNVIVNGMQ---GTPLTSGGAMARALFCWLYGAAMAVPPFFGWGKYIPEGILDS
CSFDYLSRDFMIRTHGMALIVFDFFIPV-SIIFGAYIMIVKAVCNHE-SAMR---EQARK
-MNV--KDL-RGN-KDAQAMSAE-VRIAKVAITNVTLWLVCWTPYFWVTFQGVFLDQ-TS
ITP-LATMLPALIAKSASGYNPVVYAINHPRFRLAMTK--SFP--GFC--I---HE----
--KDD--A--TSG--G---ASGD----A-ETKT--NA-----
>ARTHROPODA_TARA_RED_19_MAG_00053_000000002825.1.1
---------EDNESK-NLAF-----------DE----------------QNI--------
---------------------LYKFSSV-YLVILILLGIF-NTKAIASLLEKTR-KT-QN
FLLINLIFSELSIAAI--LPLDF-LGSLTY-GEIYESFFFCQFAGFS-QTFSISSLYTIT
GMAIVRYLSVVRLERSW----INT-NT--CIWIAWFMGVVFAFPPLIGLGDY-LDTSKIC
CTPQWSTSS--GVSYNCFLISVGFFLPT-FVIVASNVLVMRKVKQQAQ-VLN---THKST
-TL-DK-SRNRF----------KS-TVASTIALMTVAFYICWTPYAVRCIIELVGY---S
L-PPL-T---ILFAKLGVVINPILYIFYNKRTSNSCP-IRASFAN-----VLKRAYSM--
--PEGV--------------NKITSE--F-------SS----
>ARTHROPODA_TARA_ION_45_MAG_00179_000000008947.7.1
-------------------------------------------------MNNEIAIP---
--LKP------D---LP--AWVFGLCAF-YLFILGILSIFFNSSILWLFMKVKNLRTDFN
LLLMNLLSGELMVACY-GIPIDF-YASARH-GWDLGH-EVCQVTGFLLTFLGMASINNLV
AISIFRYLVIRY-----SNF-PVYKVVLALITLSWTYSLLLALPPLLGWGKFAIEVNGMS
CAPSWRDRS--DSGYNITLFILGFFLPL-GIIILTGIRILFIVREHL------V-TCQIG
----DS---RKK----------EE-KLSQMIVVMVTVFVICWGPYAAQSLAGVMEY---H
V-PLALSVFPLQFAKLAVLANPLIYVIMNKTFQK------FIPND--------AEKIGI-
---SDTRQQPRF--IMVRKSS----A-SG----FE-------
>ARTHROPODA_Candidate_10773_27901410_1
VKTQ--RTH-SM----------GEEIY---IDASF--NLHYP-EGATQL-D-DFPDELRS
VV-HEHWGKYP-----PQHPLIKDAFGLLF-GMLFIVALFGNLCVIYVFMGTKRLRTPSN
FFIVNLAFSDLCMYTT-QAFPLF-INTLYSSTWMYGA-MGCKVYAWVGAIFGTVSIGSML
IIGYDRYNVIVKGFN---GTKITTGMAFGMIGATWAYAFCVCTPPFIGWGNYALEGQLIS
CSYDYLSEDMNSVSFVLYAYIFNYCVPVSACIFF-YSQIVMAVVKHE-KALK---EQAKK
-MNV--ESL-RQ--GDHAEQSAE-LKIAKVAITNVFLWIAIWSPYATVV-----------
------------------------------------------------------------
------------------------------------------
>ARTHROPODA_TARA_MED_95_MAG_00461_000000003950.5.2
------------------------------------------------------------
----M-QP--------PS--SLYTLMGV-WA--A-VTGLLGNLTTICLFCKAKKLRTP-N
WVLINLSITEFIIALGG-NSLLA-FNSFPQ-EWAFSN-TACQASAFG-TYLGIQSIITLS
VLALQRYMMVTRDR-----FPLSTASTLLTLVFIWTYTATVSAPPLLGWGSFS-NSLHVS
CGVKWSGID--HVTYVFFIYLFGFIIPV-SIIFTSYLKIIKTIKI--KRI-R---RSVNQ
-----TRLE-K-----------DR-KLTVMVAVMIGSFLFTWFPYACVSLAETAGYTPAR
TQF-FLVAIPTILTKSAVCIGNVVFY-----YR---------------------------
------------------------------------------
>ARTHROPODA_TARA_MED_95_MAG_00520_000000007622.7.1
---------STTSAL--STE----WNL--------------FDNISSNIDDDNVSDRYRG
NT-NP---DFP----------VWAA-AI-TLAILGGFGIISNL-IVFVYVRNKSLHDD-T
LMLMNLIFAELIM-AL--IPINF-TASIMH-GWKFGHLT-CNVFGFL-TLGGKNCL----
-------WTVYSTTV----KQVSLG-SIKVIALTWLLGLFIAVPPLLGWSYYAVEGI--S
CAPAWSDPE--SASFVIYIFLFGFIIPN-VII---FSSTV--LHLHKK-CKR---GRIAE
-IV--R----R-----------QK-RITRMVILMIFAFNISWTPYATVCVLKLFRLN--F
VTP--S--FPGILSKSSCCWNPVIYVFFNPKFR-EVLPNE--P-----------------
--DESS------------------------------------
>ARTHROPODA_Candidate_36104_60824780_2
-GAYELSRE-LE-FI---KMGMPDVIY---MDSSY--NLFYP-KGANQL-F-DIPEEMP-
VI-NQHWAQFP-----PQHPLIPHIFGILF-FFLWMVNFVGNGLVIFIFLKTKSLRTPTN
MFVVNLALSDCVMMST-MGLPVT-INAFTQRYWMWGV-FGCQLYAFVGAVCGTCSILTMV
VIGYDRYNVIVKGFN---GVKITGGKAFVLLTLIWGYSIVVSMMPFFGWGGYMAEGLLVT
CGYDYLSQDMNRKSYMMFAFGFNYLAPLIMISFF-YTKIVKAVVMHE-AALK---AQAKK
-MNV--DSL-RSNA-DDGKDSAE-VRIAKVAITNVMLWVIIWSPYAFVNLIACFGNQ-AI
VSP-LVSQIPSFIAKSASCLNPVIYAISHPKYREALEK--DVP----CLGI---RE----
---ER--KVPA----S--AQSGQ---ESV-------QTKA--
>ARTHROPODA_Candidate_41309_75403056_0
----SSQITATM---ANFT-G-EPAAY-GA---N-A-EFGYP-AGVTAI-D-MAPDYLKP
HI-DPHWANFP-----PVNPMWHYILGLIYI-FLLFFSISGNGLVVYLFNKHDPIKTPSN
FLVVNLALSDLIMLTT-NCP-FFVYNCFQ-GHWSFSI-GYCHTYAALGAVTGVCSIWTLA
CISADRYNIICNGFK---GPKLTKGKATIMALFCWAIAIGCAAPPFFGWGGYSLEGILTS
CSFDYLSQDIGTVTYNLFMFIFDYACPL-MVILGSYAMIVKAISEHE-SSMR---AQAAK
-MNV--KSL-RT--AEANEQRAE-IRIAKTAMFNIALWIGCWTPYAAITLQGSFGDF-SG
LKP-LTTTLPALLATSASCYNPFVYAIGHPKFREAMTI--HMP--WFC--V---HE----
--ESA--K----A--D--NSSSG----T---TE--EKSGA--
>ARTHROPODA_TARA_MED_95_MAG_00463_000000000094.28.4
-------------------------------------MIGW-----------NVPADYMQ
YV-HPHWRTFE-----TPNPFLHHMLGVLYS-IFMLLALTGNGVVIWIFATAKSLRTPSN
MLVLNLAVLDFVMMLK-A-P-IFIINSFNE-----GK-LGCDIFALVGSYSGIGAGMTNA
AIAYDRYRTI--------ARPLSKKQVLLLILGIWLWATPFSIMPL--WGRFVPEGFLTT
CSFDYMTDDSSTRLFVITIFIFAFVIPF-GTVIFFYSKIVGLVRNHE-AALK---NQARK
-MNV--ESL-RS--QDANDNSAE-IRVTKVGLGLSTMFAFSWIPYATVALIGAFGNR-TL
MTP-LITMIPALTCKSVACIDPWIYAINHPRYRIELQT--RMP--WFC--V---HE----
--PEP--KPDY--SMG--SQSRQ----SVESQ----------
>ARTHROPODA_Candidate_46348_92116450_0
------------------------------------------------------------
------------------------------------------------------------
----------------------------------------------LGAIFGTCSILTMV
VIGYDRYNVIVKGFS---GKKITPGMAFIILALIWTYAIVICSTPFLGWGGYMAEGLLIT
CSYDFLSPGMNERTFILFAYIFNYFTPLILISVF-YVSIVKAVVAHE-AALK---AQAKK
-MNV--DSL-RSAG-KDNEESAE-VKIAKVAITNVLLWFTIWTPYAAISALPALGYQ-SA
LTP-LLSQLPSFMAKTASCINPIVYAVSHPKFREAMAK--ELP----CFGI---GE----
---KP--KS-L----D--NATTV---QE--------TTESC-
>ARTHROPODA_Candidate_5933_13602582_0
---------DEM---NAPV----AL-------AQ-E---PFP-DTFSVY-D-LAPDEVKQ
WI-HPHWRTQR-----AVHPIWSYMVGLYFL-VLGVLAIAGNTMVLRMFIRYEALRTPAN
ILIMNLTLSDLGLMWS-LIP---IFNFFSGGAWQFGE-IACQIHAFCGALFGYSQITTLM
LISWDRYNVIVNGFN---GKPLT-CKVITLVIFNWIWSLAWAVGPLVGWGYYTLDGMLGT
CSFDSY------------------------------------------------------
------------------------------------------------------------
------------------------------------------------------------
------------------------------------------
>ARTHROPODA_Candidate_44035_84503594_1
------------------------------------------------------------
-----------------------------------------------IFKNSCKLREFGD
----NLATSDLLMMGF-MTIPTLI-NCYYG-QWAFSA-TFCEIYAFIGSLSGCCSIWSLV
WITIDRYNVIVKGMS---AAPLTTGGAALRIMGIWIYSLAWTIPPFFQINRYVPEGNMTA
CGTDYLGTDIWTHIYLYFYAVFCYFLPF-FVIVYCYTFILKTVAEHE-KSMR---EQAKK
-MGV--KSL-RSD-PDAKKKSAE-ARLAKIALVNVSLWFMAWTPYCIINAAGLFN-K-PL
VTP-LFSI--SVFAKASAAYNPIVYGISHPKYRAAMEK--KLP--LAC--N---TE----
---KD---------DD--SASSG----VSETQSTNEKC----
>ARTHROPODA_TARA_PSE_93_MAG_00265_000000000377.89.3
------------------------------------------------------------
-------MQFE-----PIKPTAHFILAILYV-IIFIVGCTSNAIVIYILVSSRKLRTPAN
ILLINLAVSDLMLITM-I-P-IFVYNSFLQ-----GK-IGCYAYGFLGGFAGTSSIITLA
AIAVDRFLVI--------SRPMTRTRAYITVAIIWVYAGFFAGMPL---GKYVPEGYLTS
CSFDYLSNDVWTRVFIFIFFIGAWLYPL-SVISFCYAAIIRAVYHVR-LNV-------IT
-AD-----V-RSV---VNQPNLE-VTIAKFVMGLVSTWMIAWTPYALVSLMGISGHH-SL
LTP-SYSMLPALFAKTAACVDPFIYALNHPKIRKEIFC--RLP--TYD--W---KNGRSV
TFSGP--SSRRASSIS--SHDQQ----MVQRSADGSEMENM-
>ARTHROPODA_Candidate_35109_59732666_0
-------SAKKM---DGIT----AM-------AR-G---GYP-DTFTVF-S-YANEDVRA
FL-HPHWHNFK-----AIHPMWYFFLGCLYF-CIGTTAVCGNFIVLKIFSSFPALRTPAN
MLVMNLAFSDFCLMLA-LFP---VYNFFLGGNWQFGE-TACQIHAFLGSVFGYSQIFTLT
FISWDRYNVIVKGFS---AAPLT-SKVSMVLLFNYIWSVLWAVAPLVGFGGYGLDGILGT
CSYDYVTQTFTNQLSILLLCIFNYLVPL-FIILFAYYGIVQAVFKHE-DELR---QQAKK
-MNV--ASL-RSN-TEQQGQSAE-IKIAKVAILNVSLWTLAWTPFTVICMLGTWGDV-SK
ITP-LVSAIPVIIAKTSCCYNPIIYAISHPKYRECLKE--MYP--SMC--T---PE----
---K---EVAPA--RD--NASEA----T-------QDQTA--
>ARTHROPODA_Candidate_33410_56244391_1
YCQS--FTS-T--------------------------------GGASML-D-DIPEDLLP
VI-HEHWRKFP-----PQHPLIKDAFGLMF-GMLFIVALLGNLCVIFVFLGTKRLRTPSN
LFIVNLAFSDLLMYTT-QAFPVF-INTLYSSIWMYGA-QGCRVYAFVGAMFGTVSICTML
IIGYDRYNVIVKGFN---GTKITQGMAIGLIAASWVYSIIICGMPFIGWGSYSLEGMFLN
CSYDYLSEDWNSVSFVLYAYIGNYIIPVC-CIFF-YSQIVMAVVKHE-RALR---EQAKK
-MNV--ESL-RS--GDHAEQSAE-LKIAKVAVTNVMLWICIWSPYATVVIIGPFGNR-DL
ITP-LFSQCPSCAAKLASIFNPIMFALSHPKYREALGE--KFP----CLVV---HQ----
---QL--P-PP-------KPQ---------------------
>ARTHROPODA_Candidate_48398_98423618_2
--------N-RM------------------------SGFGYP-SGVTVA-D-LASPSIKH
MI-HPHWNNYP-----PVNPMWHYLLGVIYI-FLGVFSFLGNGVVVYLYLKVKKLRTPSN
LLVANLAVLDLNMLLT-NFP-IFAYNSFSGGVWMFSA-FYCEIYAFCGFVTGLGAIWSLA
FITYDRYNVIVHGVS---GKPLTFGKAMAMVIFIWTNAVVTSLAPFLGWGSYIPEGILDS
CTTDYLSKDFNNRSYGIFIFVWCYVVPL-SCILYAYFFIIKSVAAHE-SAMR---AQAKK
-MNV--ASL-RS---GTEGESAE-MRVAKVAVFNVSLWILCWTPYCAVTVQGLFFDQ-SV
ITP-LVSMLPALLAKSCSTYNPMVYALGHPRFRAAM------------------------
------------------------------------------
>ARTHROPODA_Candidate_45815_91548256_5
FGNS-STPN-KM------S-------YTAP--SNVD---VLPYGNYTVV-D-TVPKELLD
LV-DPHWYQFP-----PMNPLWYGLVG--FMVVMGVLSVVGNFVVIWVFMNTKSLRSPAN
TLVVNLAISDFLMMLT-MFPPMVI-SCYWH-TWTLGP-FFCQLYAALGSLFGCVSIWTMV
WITADRYNVIVKGVA---GEPLSSKGALQRILFTWVVTFAWILPPFFGWNRYVPEGNMTA
CGTDYLTDSLMSHSYLYIYSMWAFIFPL-LFIIYSYTFIVKAVANHE-KGMR---DQAKK
-MGV--KSL-RSE--EAQKTSAE-CRLAKVALMTVSLWFMAWSPYFIINYSGMLN-K-SM
VTP-LFSI--SVFAKANAVYNPIVYAISHPKYRSALEK--KLP--LAC--V---SE----
--------------DD--NQSE-----TTSTVTTNEKAET--
>ARTHROPODA_Candidate_8849_22115059_1
------QLD-IM---ANAT---GQMAYYG---SD-EATFGYP-AGMTVV-D-FVPEHIKH
LV-HQHWYSFP-----PVNPMWHYLLGVIYI-FLGFFSIVGNSLVIYLYFKAAHLKTPAN
MLVVNLALSDMIMLTT-NFP-PFAYNCFMGGRWMFSA-TYCEVYAALGAVTGVCSIWTLG
MISWDRYNIICNGFN---GPKLTQGKAMGMCLFAWIMAIGWAIPPFFGWGKYIPEGILDS
CSYDYLTQDFNTRSYNLCIILFDFCLPC-SIILFSYIFIVKAIFAHE-EAMR---QQAKK
-MNV--TNL-RS--NEANEQRAE-IRIAKTAIANVSLWLICWTPYAIITIQGVSGNF-QN
ITP-LVTMLPALLAKSASCYNPFVYAISHPKFRLAMTQ--HMP--WFC--V---HE----
--SAP--K---TD--D--TKSNT----T--QQN--EEK----
>ARTHROPODA_Candidate_30079_47974047_5
----VVVLL-KM------S-------Y-----GQ-DLTFGYP-AGVSIV-D-VVPPQIKH
LV-HPHWNKFP-----PVNPMWHYLLGVIYL-FMGACSLFGNGTVIFLYFKVKKLRTPNN
LLVINLAIMDFLMLLS-QFP-IFAYNSFSGGIWMFSA-FACEIYALCGSITGMGSLWSHV
FITFDRYNVIVHGMN---GKPLTMGKAFGMLIFTWAYAIGVSIPPFFGWGRYIPEGILDS
CSFDYLTKDFNNQSFGAFLFIFCYCLPL-STIIYAYFFIVKAVVAHE-SAMR---AQAKK
-MNV--TNL-RA---GTEGESAE-MRVAKTAIMNVTVWLICWTPYCAITVQGMFFSQ-DP
ITP-IATMLPALLAKTCACYNPMVYALSHPRFRAAMQS--EVP--CCC--V---HE----
--PEG--PSNA-AGSD--NATNA----T-KE----EK-----
>ARTHROPODA_TARA_ARC_108_MAG_00265_000000011425.1.1
------------------------------------------------------------
------------------------------------------------------------
----------------------------------------------------MVSMSSLT
SMSIYRWILIRHQ------GKISTKIIQLII-LSWVWSICLALPPLLGWGQYLPEGNGMS
CAPSWSFTS--DRSYNMFLFTFGFFLPL-FIITISSITVVRTVKQAL------ICVGDIR
----TK---IKR----------QF-RVTIMVVTLASVFVFCWTPYAILSLAAILGFST-A
I-PTSLTVFPLQMSKSSILWNPVIFVFMNPMFQSV-----FLKSE------VLGENMQLK
--EHSFTTETKL-GFDTKKLATLVR-----------------
>ARTHROPODA_TARA_RED_19_MAG_00047_000000001603.4.5
-------------------------------MTD--------------------------
------W---------PQ----HNLVGL-YI--L-VAG-VGNMTLL-IHMRIRDLD-PTG
VLLCNL-LMNLGMSILQ-FPFSA-SSSFAG-SWLYGDT-GCQLYAALG-FFGIGVVIGLG
LMILEGFLIV------------PL-TSYLMII--WMFLLSFVIPPYLDFGRF-LEGT--A
CTIDYW-HNFRNYYYVLYLTIMAYVIPI-TTMLVLFLKSVAQIQEKE--------ASK--
----WS------FT--------Q--QMIKVF-LLFLIQISCWTPDAVLCLW-TT------
IPP-LVTLLPSICCKLCPILNPVTY----KR-KGELFDHR--T--------ELEKEALAP
GS----------------------------------------
>ARTHROPODA_TARA_RED_19_MAG_00041_000000004906.1.4
------------------------------------------------------------
---------------------VFGVCST-YLFFLGVISLTFNSIIFYLYHRVKALRTDFN
LLLMNLLFGELFMSVY-GIPVDF-WAAARN-GWDMGT-KMCDLTGFLLTMFGMAAINNLT
GICLFRYYVFTS-----ANF-GGNKMAIFLIVSSWIWSFCLALPPLTGWGRFEIEANGMS
CAPSWRNPE--DFSYNIFLFVLGFFCPL-IIIILTAFAILKKIRKHV------IQDAGIK
----AT---V-K----------ES-KVTTMIVIMVSAFVFCWAPYAIQSLLAVVGLGD--
------------------------------------------------------------
------------------------------------------
>ARTHROPODA_TARA_AOS_82_MAG_00168_000000003387.1.1
-----------MSSF---DD----LSF--------------RTPEISSLSVS------HD
MV-SP---DIS----------VFMT-SV-VMVGIGILGVLGNS-IIITYLKNKSLHDE-N
RVLMNLIFAEMIN-CT--VSIDI-SAALQH-GWKLGRTV-CNTTGFL-TLSGMVSIYTLS
ALAIHRWWIMYSNVA----NSLAKS-ARVQIILIWMMGLTFAASPLFGWSYYAPEGI--S
CAPVWGDPS--GASYIIYLLVVGWAIPN-LII---LSAIV--LRYQRK-AQI---GRIAE
-IK--K----R-----------ER-RLTRMVIIMILSFNACWTPYALVCTLKLFHRN--F
VSP--S--VPGLLAKSAACWNPIIYVFLNTQFR-AMLPRKALPMA-----R--PGDSMST
VLSETG--LSEM---MLNSVSKKE-DHSL-------VR----
>ARTHROPODA_Candidate_65808_140837480_5
------------------------------------------------------------
---------FP-----PQHPLVQHIAGMAY-IILWLISFLGNGLVIYIFLKTASLRTPTN
MFVVNLALSDLCMMTT-QGLPVG-INMFIQRYWAYGV-MACKVYACLGAIFGTCSILTMV
VIGYDRYNVIVKGFS---GVRITGMKAALIIIGMWAYCVLVSAPPFFGWGGYASEGFLLT
CSYDYLKQDWNHKSFMLHAFIFNYLFPLFLISLF-YAQIVKAVVSHE-AALK---AQAKK
-MNV--ESL-RSG--DQSGESAE-MKIAKVAITNVLLWFFIWSPYAIVTMIGCFGNK-QL
VTP-LVSQLPAFLAKTASAINPVIYAISHPKYREALAT--SLP----CLGI---GN----
---KP--KEAA----G--DDQSA---TT----------KA--
>ARTHROPODA_Candidate_3981_10053793_0
----PLVVA-KM-AW---KPEHG--IY---MDAKY--NLVYP-EGATHL-D-GIPEDLE-
FI-HPHWGKFP-----PQHPLVVHIVGIAF-FFLWLMNFFGNGSVIYVFLKTNTLRTPSN
MFVVNLAISDLVMMTT-QGVPVI-LNGFMQRYWMWGK-LWCDIYAFTGAVTGTCSILSMV
VIGYDRYNVIVKGFS---GTKITKGIAFILVVVLWVYSTLVSMPPFLGWGGYAPEGLLVT
CSYDYLTQDWNEKTFMYYAFAFNYTVPMITVIFF-YIQIVKAVVAHE-AAMK---AQAKK
-MNV--DSL-KSNQ-KDNEASAE-VKIAKVAITNVLLWIVTWTPYATIAMIGVFGNQ-ML
ITP-LVAQLPSFLAKTSSCLNPIVFAVSHPKFREAIAK--EIP----CLGI---GE----
---KP--KEA--------GSSNT---EAV-------KTETC-
>ARTHROPODA_TARA_PON_109_MAG_00254_000000000408.1.1
------------------------------------------------------------
---------------------------------MAMMSKLRNPTMSLM--TELQLRTDFH
LLLLSLILGELLLTVY-GIPMDA-GASYRF-GWKFGR-NLCIATGFIHTCLGMVSINNLT
VISVYRVFMIIEK------PCIGSPLSRLLAASAWVLGALYALPPATLWGRYTVMENGMS
CAPAWRERE--DVSYNLFLFTVGFFVPL-TVIISASVAVMVKLRK---------------
-----------------------------------------VGRCFVTSAQAVTGIY---
-----------------FLW----------------------------------------
------------------------------------------
>ARTHROPODA_Candidate_35678_60646021_1
--------I-RM------S-------Y-G----Q-QVQFGYP-EGVSIV-D-VVPQHLKS
II-HPHWNNFP-----PVNPMWHYLLGVIYL-FLGVFSFCGNGAVIYLWLKVKKLRTPSN
LLITNLALLDFLMLMT-NFP-FFAYNCFMGGIWSFSA-FYCEVYALCGFITGLGAIWSLV
FITYDRYNVIVHGVG---GKPLTFGKAYGMVLFVWAMGIGSSIPPMFGWGTYIPEGILTS
CTIDYLSKDFNTRSYGIFVAVWSYCLPL-SIIVYAYVFIVKTVVAHE-SAMR---AQAKK
-MNV--SSL-KAG--SGDGESAE-MRVAKVAIFNVALWLICWTPYCIVVFQGLFGDQ-SV
ITP-LLSMLPALLAKSCSTYNPMVYALGHPRYRAAMME--HVS--FCC--V---YE----
--PDA--P-----AGD--TKSTG----T-E--A--EK-----
>ARTHROPODA_TARA_ARC_108_MAG_00282_000000000590.1.2
------------------MAQMK--IT---MDSFY--RISYP-EGATHM-D-GFPDHLRD
VV-DDHWGTFP-----PQHPLVVDLFGIFF-FVLTLASVFGNGLVIYVFLTTKSLRTPTN
MYIINLALADVGIMLT-QGPLMF-INAFTSDFWMWGSLI-CKLYGCTGGIFGVAAILTMV
VIGYDRYNVIVKGFT---GKKITPTIAFLSIVFIWAYACACCCPPFLGWGGYALEGLFMT
CSFDYLSDDWNRKSFVLYAFICNYCFPISLVIFF-YSQIVKAVVAHE-SALK---AQAKK
-MNV--DSL-RSNQ-V----------------------------YVFIYHTA----Q-RC
VLP--VSRPASFLSGTAILVNP-------PRGKET-------------------------
----------------------G---K---------------
>ARTHROPODA_Candidate_30051_47973752_3
------TLS-SM------S-------Y-G------SSGFGYP-SGVTVA-D-LASPQIKH
MI-NPHWNNYP-----PVNPMWHYLLGVIYI-FLGVFSFLGNGVVVYLYLKVKKLRTPSN
LLVANLAVLDLNMLLT-NFP-IFAYNSFSGGVWMFSA-FYCEVYAFCGFVTGLGAIWSLA
FITYDRYNVIVHGVS---GKPLTFGKAMAMVIFIWTNAVVTSLAPFLGWGSYIPEGILDS
CTTDYLSKDFNNRSYGIFIFVWCYVVPL-SCILYAYFFIIKSVAAHE-SAMR---AQAKK
-MNV--ASL-RS---GTEGESAE-MRVAKVAIFNVSIWIICWTPYCAVNVQGLFFDQ-TS
ITP-LVSMIPALLAKSCSTYNPMVYALGHPRFRAAMQE--HVP--FCC--V---FE----
--PEA--TN----TTD--NKSAS----T-EAEK--K------
>ARTHROPODA_TARA_MED_95_MAG_00446_000000005466.2.1
------------------------------------------------------------
---------------------------M-LLCIAVLVSFLFNLLVILVILRRKKIE-STD
VFIIALAVSDMMFSLA-IHPMLI-ATSFG--FSVFTT-SGCNWYGFGAMFFGCLSMVIHG
SISIVRCLPIVQPY--------LSLRGTFLLLSFVVYSATFAIAPVLGWG--R-EHFEYG
CCIAFSDPSFNVRSYVVTTLIAVFFLPI-CSCLVCYSLICYTAYRCRR------------
-------KI-Q---K---IWTMDK-NMTLMMATTAVGYLIAWGPFASLCIWEMVTEP-S-
-------KIPSLFAKSATAFNPVIYFFMFAGFRRDT--RMVL---------CSETDQSRN
V-----CYKGRE-------------NSPDQSPS------R--
>ARTHROPODA_Candidate_30451_48262638_5
------------------------------------------------------------
----------P-----PQHPLVVHIVGIAF-FFLWIMNFFGNGSVIYVFLKTNTLRTPSN
MFVVNLAISDLVMMTT-QGLPVI-LNGFMQRYWMWGK-LWCDVYAFTGAVTGTCSILSMV
VIGYDRYNVIVKGFS---GTKITKGIAFILVVVLWVYSTLVSMPPFLGWGAYAPEGLLVT
CSYDYLKQEWNEMTFMYYAFAFNFTVPMLTVIFF-YIQIVKAVVAHE-AAMK---AQAKK
-MNV--DSL-KSNQ-KDNEASAE-VKIAKVAITNVLLWIVTWTPYATIAMIGVFGNQ-ML
ITP-LVAQLPSFLAKTSSCLNPIVFAVSHPKFREAIAK--EIP----CLGI---GE----
---KP--KEV--------GSSNT---EAV-------KTETC-
>ARTHROPODA_Candidate_26721_41808770_0
LV-------NKM------S-------WNSQ--PELN---GMPFGNYTVV-D-AAPKDLLY
LV-HPHWYQFP-----PMNPLWYGILG--FIFVIGSCAFVGNAAVIYIFMNTPSLRSPAN
LLVVNLALSDFLMITC-MFPPMVI-NCYYH-TWAFSP-ISCQLYGFIGSMFGCISIWTMI
FITADRYNVIVKGMS---AAPLSKNGALARIGAAWGTSFLWGIMPFFGWNRYVPEGNLTA
CGTDYLTQAAASKSYLYIYGSFVWLCPL-VIVIAAYSQIVKAVVAHE-QAMR---EQAQK
-MGV--KSL-RNE--ETQKTSAE-CKLAKVALMNVALWFIAWTPYCVINFCGMEA-P-SV
ITP-LFTI--SLFAKCNAVYNPIIYAISHPKYKVALEE--HLP--L-C--K---KE----
---LD--IYAPGESTD--STSTA----ASEPA-VTEKA----
>ARTHROPODA_Candidate_25412_39003039_5
-----------------------------------------------------VDKELE-
VV-NEHWGKFP-----PLHPLINHVVGICF-FFLWAVNFFGNGSVCYIFLKVKSLRTPSN
MFVVNLAFSDLCMMTT-MGLPVI-VNAFTQRYWMWGP-FACRLYGCFGGIFGTCSIMTMV
AIGYDRYNVIVKGFS---GKKITPGMAFGLLLILWSYSTGIAIAPFLGWGDYSVEGLLIT
CSYDFISEDLNRRTFILFAYIFNFFTPMILITVF-YSNIVRAVVAHE-AALR---AQAKK
-MNV--DSL-RSGA-KEDEDSAE-VKIAKVAITNVLLWICIWTPYAAISAFPALGAG-EY
VTP-LVSQIPSFMAKTACCINPIVYAVSHPKFREAMAR--ELP----CFGI---GA----
---KP--KE-A----E--NKTMA---DSV-------KTESC-
>ARTHROPODA_Candidate_8370_20601251_0
------------------------------------------------------------
---------------------VNHFFGIFF-FFLWIVNFIGNGSVCYVFLKAKNLRTPSN
MFVVNLAFSDLCMMTT-QGPPVT-INAFTQRYWMWGA-LGCRLYGATGAIFGTCSIMTMV
VIGYDRYNVIVKGLS---GKKITPGMAFLFICCIWIYAVGICCTPFLGWGDYKAEGLLIT
CSYDFLSTDLNERTHLLFAYIFNFFTPMFFISMY-YISIVKAVVAHE-AALK---AQAKK
-MNV--DSL-RSAG-SSD-ESAV-L--------------------AAVMRAPKSRLQ-KL
LSL-MF------FCGSSSGLPMLLFLLYQPSVINIF------------------------
------------------------------------------
>ARTHROPODA_TARA_PSE_93_MAG_00265_000000001234.68.3
-----------M---NLSI----AM-------AQ-Q---PFP-DSFSVY-E-LATDEVKP
WI-HPHWRTQR-----AVHPIWAYVVGMYFL-LLGTLAIGGNTMVLRMFARYEVLRTPAN
VLVMNLTLSDLCLMLS-LVP---LVNFFSGGAWRFGE-IACQIHAFCGALFGYSQITTLM
LISWDRYNVIVNGFS---RRPLT-CKVTTLVIFNWIWSLGWAVAPLVGWGYYTLDGMLGT
CSFDSYTTDLSNKTHILAACIFQYLLPI-IVIIVCYVFIVRTVYRHE-SELR---QQAKK
-MNV--NSL-RSN-SEQEATSAE-IRASKVAIINVTLWIFAWTPFTVVSMLGVFGDT-SL
IGP-VASELPVIMAKTSAVYNPIIYALSHPKYRECLKE--MFP--WLC--V---IT----
--PKV--KKAPA-PVD--NSSVE----S-------AKVEI--
>ARTHROPODA_Candidate_43449_81316574_4
------------------------------------------------------------
------------------------------------------------------------
---------------------------------PVSI-R---------AITGVTGIYTLV
CISFDRYNIICNGFN---GPKLTKGKATAMALFTWVIGTVCALPPFFGWGGYALEGIMTS
CSFDYLSQDMATVTYNLFMFIFDYFCPL-SVIIGCYAMIVSAISKHE-SAMR---AQAAK
-MNV--KSL-RT--AEANEQRAE-IRIAKTAMFNIAIWICGWTPYAAITLQGSFGKF-EG
LKP-LTTTLPALMAKSISCYNPFVYALGHPKYRQAMTI--HFP--GFC--I---HE----
--PEA--K----A--D--DASAA----G-------DKA----
>ARTHROPODA_Candidate_43286_81267190_1
----------TM---ANIT-G-GPAAY-GS---A-A-EFGYP-AGVTAI-D-LAPDHLKA
HI-DKHWANFP-----PVNPMWHYVLGLMYV-FLLFFSITGNGLVVYLFNKHDPIKTPSN
FLVVNLALSDLIMLTT-NCP-FFVYNCYQ-GYWAFSI-SYCHTYAALGAVTGVCSIWTLA
CISADRYNIICNGFK---GPKLTKGKATAMALFCWAIAFGNASPPFFGWGGYSLEGILTS
CSFDYLSQDIGTITYNLYMFIFNYCCPL-MVILGSYVMIVKAISDHE-SSMR---AQAAK
-MNV--KSL-RT--AEANEQRAE-IRIAKTAMFNIALWIGCWTPYAAITLQGSFGDF-SG
LKP-LTTTLPALLAKSASCYNPFVYAIGHPKFREAMTI--HMPWAWFC--V---HE----
--ESA--K----A--D--NSSTG----T---TE--EKSGA--
>ARTHROPODA_Candidate_37541_64474946_0
----------------------------------F--NLHYP-DGATQF-D-DMPDELRE
VV-DDYWGNFP-----PQHPLIKDAFGILF-GLLYIVSFFGNGCVLYVFMGTKSLRTPSN
YFILNLAFSDLLMMTG-QALPIF-FNAWMSDYWAFGV-LGCKLYATHGAVVGTVSIWTMV
VIGYDRYNVIVKGFN---GTKITGGKAAAMILACWVYGAAIESLPFVGWGKYALEGQLIT
CSYEYMSDDMNTKTFVMFTLVTNYIMPII-AIFF-YGQIVMAVVSHE-KALR---EQAKK
-MGV--ESL-RS--GEAAEQSAE-MKIAKVAVTNVFMWIAIWTPYAGIVMLAVYGDK-TK
ITP-LMAQCPSMVAKAATCFNPIVFALSHPKYREALGK--KFP----CLVI---QE----
---PA--PKAA-------PSA---------------------
>ARTHROPODA_Candidate_2951_7184277_2
RAKE---HS-KM------S-------Y-G----Q-QVQFGYP-EGVSIV-D-VAPPHLKH
MI-HPHWNNYP-----PVNPMWHYLLGVIYC-FIGVLSFMGNGTVIYLWFKVKKLRTPSN
LLITNLAVLDFLMLLT-NFP-FFAYNCFMGGQWMFSA-FYCEIYALCGFITGLGAIWSLV
FITYDRYNVIVHGVS---GKPLTFTKAMAMVLFIWINSVTTSIAPMVGWGKYVPEGILDS
CSFDYLSKDWNSRSYGIFIFVWSFILPL-STIIYAYVFIVKTVVAHE-SAMR---AQAKK
-MNV--SSL-KAG--ADGGETAE-MRVAKVAVFNVTLWIICWTPYCAVTVQGLFFDQ-SV
ITP-LLSMLPALLAKSCSTYNPMVYALGHPRYRAAMME--HVP--FCC--V---FE----
--PEA--QS----GGD--NKSAS----T-EATA--KE-----
>ARTHROPODA_Candidate_34091_57449427_5
SLP-KYKGR-KM-SW---TPRSG--VY---MDEHY--NLVYP-ASASLL-D-GVDSELE-
VT-DEHWRQFP-----PQHPLINHFVGISY-FFLWVINVLGNGSVMYIFLKVQSLRTPSN
MFVVNLAVSDFCMMLT-QAWPVI-INAFTQRYWMWGK-LGCQLYGATGAITGVCSILTMV
AIGYDRYNVIVKGFA---GTKITPLRAFLILLIIWAYSVGICIGPFFGWGAYKTEGTLIS
CSYDFIARDWNAKSFVICAYILNYFTPLVMIGCF-YSAIVKAVVAHE-KTLK---EQAKK
-MNV--ESL-RSAG--EKEESAE-FKIAKVAITNVLLWFCIWTPYATVSSFPSLGVP-HL
LTP-AVAALPGFVAKLASCLNPLVYAVSHPKFREAMAR--EFP----GCGI---GE----
---KP--KD-V----D--STTVA---VT--------TA----
>ARTHROPODA_Candidate_8917_22128931_1
SLDR---VD-TM------S-------Y-G---GQ-SVSFGYP-SGVTVA-D-LAPAHMKH
LI-HPHWNNYP-----PVNPMWHYLLGVIYC-FLGLFSFLGNGTVIYLYLKVKKLRTPSN
LLICNLAVLDFNMLVT-NFP-FFAYNSFSGGQWMFSA-FYCEVYAFCGFVTGLGAIWSLA
CITYDRYNVIVHGVS---GKPLTFGKAGAMVLFIWVNAVVTSLAPFFGWGRYIPEGILDS
CTTDYLSRDFNNRSYGIFIFVWCYIIPL-MSLVYFYFFIVKAVVSHE-SAMR---AQAKK
-MNV--SNL-RST--GTEGESAE-MRVAKVAVFNVALWFLCWTPYCAVNFVGLFMDQ-SP
ITP-LVSLLPALLAKSCSTYN---------------------------------------
------------------------------------------
>ARTHROPODA_Candidate_29186_45125843_3
--------------------------------------------------D-GVPQDMGV
VV-DPHWSQFA-----PANPLIPHFFGVLF-FFLWLISFLGNGCVIYIFLKVKSLRTPTN
MFVVNLAISDLIMMTT-MGPTVT-INVFMQRYWVWGAFFGCKLYGFAGAVCGVASILSMV
VIGYDRYNVIVKGFN---GAKITAGKAMAIILAIWGYAVGISLPPLLDWGGYTTEGMLFT
CSYDYLKDDW--------------------------------------------------
------------------------------------------------------------
------------------------------------------------------------
------------------------------------------
>ARTHROPODA_Candidate_30684_48736814_3
---------------------------------------------VTLL-D-MVPDHLKP
HV-DPHWAQFP-----PVNPMWHYVLGLAYF-VLLFFSFIGNGLVVYLFNKHDPIKTPSN
FLVVNLALSDLIMLTT-NAP-FFIYNCFNGGQWSFSI-GYCHAYAALGAVTGVCSIYTLA
CISADRYNIICNGFN---GPKLTKGKATGMALICWAMAIATSSPPFFGWGGYSLEGIMTS
CSFDYLSQDIGTITYNLFMFIFNYCCPL-MVIVGSYAMIVKAISAHE-ASMR---AQAQK
-MNV--KSL-RT--AEANEQRAE-IRIAKTAIFNIAIWICCWTPYASITLQGSMGKF-EG
LKP-LTTTLPALLAKSVSCYNPFVYAIGHPKFRQAMTI--HCP--GFC--I---HE----
--PEA--K----A--D--NAS------T---QE--EVKA---
>ARTHROPODA_TARA_IOS_50_MAG_00143_000000004243.1.1
------------------------------------------------------------
-----------------------------------------------------QLRTPFN
WLLVNLISSDFCMLLL-GVPPEI-VAAFEY-GWTLGY-YPCIAQGMAMVVTGMGTVYSLV
MLSIQRCIIVWQPI-----FYCTYKMTKIQSAIIWIMAAIIACPHLFRWNNIVPEKSGLS
CGPCFMDEK--CFPYAIFILILGYLVPL-SIIFICAILTLVKVKLAS------AGKLNKK
K---AS---LAR----------ER-RVTKMIFLMIVAFLGAWSGYAILGIIRIHGYAD-F
S-DYLIG-VAMMLAKCGAWTNTIIFIWMNQEFRKV-------PQW---------------
-------SNENI------------------------------
>ARTHROPODA_Candidate_9593_24096935_1
------------------------------------------------------------
--------------------------------------------------KHDPIKTPSN
FLVVNLALSDLIMLTT-NAP-FFIYNSFNNGQWSFSI-EYCHAYAALGAVTGVCSIYTLA
CISADRYNIICNGFN---GPKLTKGKATGMALVCWSMAILTSSPPFFGWGGYSLEGILTS
CSFDYLSQDIGTITYNLFMFIFNYCCPL-MVILGSYAMIVKAISAHE-SAMR---AQAAK
-MNV--KSL-RT--SEANEQRAE-IRIAKTAMFNIAIWICCWTPYAAITLQGSMGKF-EG
LKP-LTTTLPALLAKSVSCYNPFVYAIGHPKFRQAMTI--HCP--GFC--I---HE----
--PEA--K----A--D--NASAG----T---TE--EKPAA--
>ARTHROPODA_Candidate_53271_106190031_4
----------KM------S-------YVGG-----NVAFGYP-AGVTIV-D-IVPDHIKH
LI-HPHWNNFP-----PVNPMWHYMLGVIYI-FLGVAAFLGNGVIVYLYLNVGKLRTPSN
LLIFNLALLDLVMVFT-NYP-AFIYNALSGGMWMFSA-FYCELYSAFGFVTGIGAVYSLV
CITYDRY----NAIQ---GERMT-GKAYAMVAFIWINAVGIAIQPFLGWGRYIPEGTLDS
CTVDYLSTDDENRSFGIFILLWAYVVPL-SATFYFFFSILNFVSSHE-PADE--------
------------------EESVE-IRIGKVTVYNVLLWIICWTPYALVIVQGFYFDQ-SK
VTP-LASIVTAMLAKSYSTYNPMVYAMGHPRFRAAMQK--HVS--WCC--I---NE----
--E------------D--SKSM-------------E------
>ARTHROPODA_Candidate_44609_87533850_0
-ASE---HS-KM------S-------Y-G----Q-QVQFGFP-EGVSIV-D-VAPPHLKH
MI-HPHWNNYP-----PVNPMWHYLLGVIYC-FIGILSFMGNGTVIYLWFKVKKLRTPSN
LLITNLAVLDFLMLMT-NFP-FFAYNCFMGGQWMFSA-FYCEIYALCGFITGLGAIWSLV
FITYDRYNVIVHGVS---GKPLTFTKAMAMVLFIWVNSTVTSILPMVGWGKYVPEGILDS
CSFDYLSKDWNTRSYGIFIFLWSFVFPL-TVIIYAYFFIVKTVVAHE-AAMR---AQAKK
-MNV--TSL-KAG--ADGGETAE-MRVAKVAVFNVTLWIICWTPYCAVTVQGLFFDQ-SV
ITP-LLSMLPALLAKSCSTYNPMVYALGHPRYRAAMME--HVP--FCC--V---FE----
--PEA--QS----GGD--NKSNT----T-ESQP--EK-----
>ARTHROPODA_Candidate_2990_7200268_3
----------KM------A-------YQDP--SKME---GMPFGNYTVV-D-AAPKDLLP
MV-DPHWYQFP-----PMNPMWYGVLG--FIFVIGSAAFTGNLIVIWVFMTTKSLRSPAN
LLVVNLALSDFIMIAC-MFPPMVV-NSYYH-TWSFSP-FFCEVYGCIGSVMGTVSISTMI
FITQDRYNVIVKGIS---AKPLTSGGAMARIAVAWIASIVWGIFPFFGWNRYVPEGNLTA
CGTDYLSPGWISHSYLYAYGFWCWGFPL-LYVIGAYSQIVSKVFEHE-KTMK---EQAKK
-MGI--KSL-RN------------------------------------------------
------------------------------------------------------------
------------------------------------------
>ARTHROPODA_Candidate_30211_47988731_5
------------------------------------------------------------
----------------------------AF-FFLWIMNFFGNGSVIYVFLKTNTLRTPSN
MFVVNLAVSDLVMMTT-QGLPVI-LNGFMQRYWMWGK-LWCDIYAFTGAVTGTCSILSMV
VIGYDRYNVIVKGFS---GTKITKGIAFILVVVLWVYSTLVCMPPFLGWGAYAPEGLLVT
CSYDYLKQEWNEMTFMYYAFAFNFTVPMLTVIFF-YIQIVKAVVAHE-AAMK---AQAKK
-MNV--DSL-KSNQ-KDNEASAE-VKIAKVAITNVLLWVVTWTPYATIAMIGVFGNQ-ML
ITP-LVAQLPSFLAKTSSCLNPIVFAVSHPKFREAIAK--EIP----CLGI---GD----
---KP--KEA--------GSSNT---EAV-------KTETC-
>ARTHROPODA_Candidate_48391_98422414_2
SLDR---VD-KM------S-------Y-G---GQ-SVSFGYP-AGVTVA-D-LAPAHMKH
LI-HPHWNNYP-----PVNPMWHYLLGVIYC-FLGTASFLGNGTVIYLYLKVKSLRTPSN
LLIVNLAVLDFNMLVT-NFP-FFAYNSFSGGVWMFSA-FYCSVYAFCGFVTGLGAIWSLF
FITYDRYNVIVHGVS---GKPLTFGKAGAMVVFIWANGIITSLAPFFGWGRYIPEGILDS
CTTDYLSKDFNNQSYGIFIFIWCYVIPL-SALIYFYFF----------------------
---R--TST-TS---PTESSSS------------------------------------SG
VT----------------------------------------------------------
------------------------------------------
>ARTHROPODA_Candidate_30017_47973750_4
--------N-RM------------------------SGFGYP-SGVTVA-D-LASPSIKH
MI-HPHWNNYP-----PVNPMWHYLLGVIYV-FLGIASFLGNGVVLYLYMKVKKLQTPSN
LLVANLALLDFQMMIT-NFP-TFAYNCFNGGVWMFSA-FYCEIYAFCGFVTGLGAIWSLV
FITYDRYNVIVHGVS---GKPLTFGKAMAMVIFIWTNAVVTSLAPFLGWGSYIPEGILDS
CTTDYLSKDFNNRSYGIFIFVWCYVVPL-SCILYAYFFIIKSVAAHE-SAMR---AQAKK
-MNV--ASL-RS---GTEGESAE-MRVAKVAIFNVSLWILCWTPYCAVTVQGLFFDQ-SV
ITP-LVSMLPALLAKSASTYNPMVYALGHPRFRAAMEE--HVP--WCC--I---NE----
--PAA--TPTP--TTD--NKSGD----T-AAEK---------
>ARTHROPODA_Candidate_29985_47970910_3
----QTKTS-SM------A-------GPSV--AALGG-DGAPFGNYTVV-D-TVWEDMLD
TI-DPHWYQFP-----PMNPMWYNLVG--FNFVTAFLALTGNATVMYIFTSTKSLQTPAN
YFVVNLALSDFILMFF-MCPPLVI-NSYYQ-TWTFGP-FYCQAYAAIGSLCGCASVWSMV
CITMDRYNVIVKGIG---GKPLTKGKAMGMILMCWLTASVWTFAPFFGWGRYVPEGNMTA
CGTDYFGKDMNNMTYLYLYTIWCYILPF-FIIVYCYSFIVKVVSEHE-KQMK---EQAAR
-MGV--KSL-RGD-KDAQKKSND-CKLAKIALMTVSLWFMAWTPYFVINMSGFNY-P-SI
VTP-LFSI--SVFAKANTIYNPIVYAISHPKYKVALYQ--KMP--LQC--A---GE----
--SDD--------HDD--SKSGA----SNATN-AEEKA----
>ARTHROPODA_Candidate_27366_42732825_0
Y---SSLI--TM---ANFT-G-EASAY-GG---G-QPNFGYP-DGVKLV-D-FVPDHLKP
HV-DPHWHNFP-----PVNPMWHYVLGLSYM-VLLFFSFIGNGLVLYLFNKHDPIKTPSN
FLVVNLALSDLIMLTT-NAP-FFIYNSFNDGQWSFSI-GYCHAYAALGAVTGVCSIYTLA
CISADRYNIICNGFN---GPKLTKGKATGMALICWTMAIFTSSPPFFGWGGYSLEGIMTS
CSFDYLSQDIGTITYNLFMFIFNYCCPL-FVIIGSYAMIVKAISAHE-SAMR---AQAQK
-MNV--KSL-RT--AEANEQRAE-IRIAKTAMFNIAIWICCWTPY---------------
------------------------------------------------------------
------------------------------------------
>ARTHROPODA_TARA_RED_19_MAG_00051_000000006595.1.3
--------M-SM------SLDKG--IY---IDSSY--SLHYP-EGASLL-D-DFPEELKD
VV-HPHWGTFP-----PQHPMIVDLFGLIF-FFLWCISFFGNGVVIFIFLLTRTLRTPTN
LFIVNLAFSDLCMMTT-QALPVS-INAFVQDVWMYGPLM-CKVYACIGGIFGTCSLLTMV
CIGYDRYNVIVKGMA---GTRITYGMAILMILCIWIYSTLICIPPFLGWGGYALEGLMVT
CSYDYLTEDWNHKSFMLYAFCGNFSLPLITVIIF-YSQIVKAVVSHE-AALR---AQAKK
-MNV--ESL-RSNVTAAQTESAE-VRIAKVAITNVLLWICTWTPYATVVMLGCFGNR-KL
VSP-LVSALPAFLAKTASCLNPIVFAISHPKYRQALTE--KLP----CLGI---GE----
---KA---SE--------SGTQM---QTV-------KSET--
>ARTHROPODA_Candidate_45497_90947434_0
------------------------------------------------------------
------------------------------------------------------LRTPSN
FLVVNLALSDMIMMLT-NNP-FFIYNCFNDGVWGFSI-EYCHIYAALGAVTGVCSIWTLA
CISADRFNIICNGFN---GPKLTKGKAAVMSLWCWILASVNAALPFFGWGAYGPEGILTS
CSFDYLSQDIGTITYNLYMFIFNYCIPL-LTIIGSYFMIVRAIWAHE-EAMR---AQAAK
-MNV--KSL-RT--AEANEQRAE-IRIAKTAIFNIALWICCWTPYASITLQGCVGRF-DH
LKP-LTTTLPALLAKSASCYNPFVYAIGHPKFRQAMTV--HMK--WFC--V---HE----
--PTE--Q----S--D--GQSTG----T-TT-E--GKA----
>ARTHROPODA_Candidate_39429_70184668_2
---------------------------------------GMPFGNYTVV-D-AAPKDLLY
LV-DPHWYQFP-----PMNPLWYGILG--FMFVIGMAAFVGNAAVIYIFMNTPALRSPAN
LLVVNLAVSDFLMITC-MFPPMVI-SCYYH-TWAFSP-IACQLYGFIGSMFGCISIWTMI
FITADRFNVIVKGIS---AAPLTKNGVLARIGAAWGSSFLWGIMPFFGWNRYVPEGNLTA
CGTDYLTQTASSMSYLYLYGTFVWFIPL-VIVIAAYSQIVKTVVAHE-EAMK---EQAKK
-MGI--KSL-RNE--ETQKTSAE-CKLAKVALMNVSLWFIAWTPYCVINFCGMNF-P-SA
ITP-LFTI--SLFAKCNAVYNPIIYAISHPKYKVALKE--HMP--L-C--K---SD----
---DD--LYGAGSSND--TES------------TNDKSQEA-
>ARTHROPODA_Candidate_44069_84518319_3
------KDF-RM------S-------Y-----GQ-SLTFGYP-AGVSIV-D-VVSPQIKH
LV-HPHWTKFP-----PVNPMWHYLLGVIYI-FMGAASLFGNGVVIYLFMKVKKLKTPAN
MLIINLAIMDFLMLLS-QFP-IFSYNCFSGGIWMFSA-FACEVYALLGSITGMGSLWSHV
FITFDRYNVIVHGMN---GKPLTMGKAFGMLIFTWAYAIGVSIPPFFGWGRYIPEGILDS
CSFDYLTKDFNNQTFGAFLFIFCYCLPL-STIIYAYFFIVKAVVAHE-SAMR---AQAKK
-MNV--TNL-RA---GTEGESAE-MRVAKTAIMNVTVWLICWTPYCAITVQGMFFSQ-DP
ITP-IATMLPALLAKTCACYNPMVYALSHPRFRAAMQS--EVP--CCC--V---YE----
--PEG--PSNA-AGSD--NATNA----T-KE----EK-----
>ARTHROPODA_TARA_RED_19_MAG_00053_000000001043.2.1
-----------MIE-----------------------------------FDA--------
---------------------LSIASVT-YMTILGISGII-NSLA---IQRKAK-KT-QN
IILTNLIVCELLISCFG-VPIDA-IGAATQ-ASIMSD-VLCPLVAFT-HTLGMNCLYTII
TMAIIRYLSVVQGDCSW----MTT-TS--LVHLIWLVSIVIAILPVLGLGEF-IDVGMMS
CAPNWTGED--AQFYNIMLMIFGFFFPT-IVLLITNVVVLRTSKKQESYSES---TQCS-
-FQ-EA-QSKFK----------DR-HTTILLLIMTVSFYVSWTPYAINSILAMSGI---S
L-PRI-A---ILCSKSGAVIN---------------------------------------
-------YNKSV------------------------------
>ARTHROPODA_TARA_ION_45_MAG_00159_000000012769.2.1
------------------------------------------------------------
-----------------------------------------------------QLRTPFN
YVLINLSFSDFFMGLL-GIPPDI-LAAFVG-GWHFGK-VYCDVLGFTMTLVGMGSLYTLT
ALSIQRCLYMYNTM-----LAKIEKYAVFFIFSTWFCALMISVPPLLGWSEYVPENSGLT
CSPSWYEPE--HYSYAWYLLTLGYFIPI-FTLATTTGLILIKLKKVR-----------SR
D---TH---YSR----------ER-KVTLMLMLMIMAFLMSWSPYAIICIMRLVGYAF-L
S-PTLVA-QAVVFAKGSVVWNPVFFIFLNSQ-----------------------------
------------------------------------------
>ARTHROPODA_Candidate_50477_102581580_3
------------------------------------------------------PQDMGV
VV-DPHWSQFA-----PANPLIPHFFGVLF-FFLWLISFLGNGCVIYIFLKVKSLRTPTN
MFVVNLAISDLIMMTT-MGPTVT-INVFMQRYWVWGA-FGCKLYGFAGAVCGVASILSMV
VIGYDRYNVIVKGFN---GAKITAGKAMAIILAIWGYAVGISLPPLLDWGGYTTEGMLFT
CSYDYLKDDWNHKSYVLFGFFFCYLIPMVVVFFF-YSSIVKAVWAHE-HALR---EQAKK
-MGV--GSLSRSNP-DNSAETAE-VRIAKVAVTNVSLWAGIWSPYAFVVLTAVIGSK-SS
ITP-LMSQVPAFVAKIASCLNPVVYAMSHPKYREALTR--EMP----CLGI----E----
---ES--LD------D--NV-TK---ETV-------KTEKA-
>ARTHROPODA_Candidate_38065_66604959_5
-ITTKASIM-SM------NIAKG--IY---IDANY--RLHYP-EGASMM-D-NFPEELNE
VV-YTHWKLFP-----PQHPLIVDFFGLLF-FFLWCISFFGNGIVIIIFLITKNLRTPTN
LFIVNLAFSDLCMMTT-QALPVS-INAFVEDVWMYGPLM-CRVYACIGGIFGTSSLLMMV
AIGYDRYNVIVKGIS---GFRISYGVALLIILTIWTYSTLVCIPPFLGWGGYALEGLMVT
CSYDYLSTDWNHKSFMLYAFIGNFSIPVLTVICF-YTSICKAVIMHE-AALK---AQAKK
-MNV--DSL-RSN--ANQGESAE-VRIAKVAITNVCLWIFTWTPYATVVMIGCFGNR-SL
VSP-LVSALPAFLAKTASCFNPIVFALSHPKYRQALQE--KLP----CLGI---GE----
---KS---AD--------GGTQM---QAV-------KADA--
>ARTHROPODA_Candidate_29335_45447500_2
LLID------KM------A-----------------------FGNSTVV-D-TVPQELLH
LV-HSHWYQFP-----PMNPLWYSLVG--FMTLTGICAVCGNFVVIWVFMNTKSLRTPSN
YYIVNLALSDFLMMFF-MCPVMII-NSFHQ-KFIFGE-LFCEIFALWGMVLGIVSIGSMV
CITLDRYNVIVKGIS---GQPLTTKGAMLRLLGVWAYAFFWSLPPMFKINRYVPEGNMTA
CGTDYLSEDIYGRIYLYLATCFTYGLAL-LIIVFCYFFIMKAVVAHE-KQMR---DQAKK
-MGV--KSL-RND-ADSKKQSAE-CRLAKVALVTVSLWFMAWTPYAIINMSGLLN-P-QV
VTP-LFSI--SVFAKANAVYNPIVYGISHPKYRAAMEK--KLP--LAC--T---TD----
---RE---------DD--NSKDV----SSEAQSTNEKC----
>ARTHROPODA_Candidate_1799_4908722_5
---------------ANTT---G--AY-GS---D-SVSFGYP-AGTSIL-D-IQPDYMKS
II-DPHWAKFP-----PVNPMWHYVLGMVYV-ILVSLSISGNCIVIWLFNKHTPIQTPSN
FLVVNLCLSDLIMMTT-NCP-FFIYNCFNGGVWGFSI-EYCDVYAALGAVTGVCSIWTLA
MISADRFNIICNGFN---GPKLSKGKAGMMCLVCWIVSGGIAACPFIGWGGYGPEGILTS
CSFDYLSQDIGTITYNLFMVIFDYCLPL-MIIVGSYVMIVKAIWAHE-EAMR---AQAAK
-MNV--KSL-RS--AEANEQRAE-IRIAKTAIFNIGLWIICWTPYAAIVYQGCLGKF-EG
LKP-LTTTLPALLAKSASCYNPFVYAIGHPKFRQAMTI--HMP--GFC--I---HE----
--PEA--K----V--D--NQSA-------GGTE--EKA----
>ARTHROPODA_Candidate_43334_81285351_2
---KHFQL--TMDAMANYT-G-DAMAY-QG-----GQTFGYP-PGVKLI-D-MVPDHLRP
HV-DVHWHQFP-----PVNPMWHYVLGITYG-LLCLMAFFGNGLVIWLFNKHEPIRTPSN
FLVCNLALADMIMLIS-NGP-PFIVNCFNDGQWYWSW-EFCKIYAALGAVTGVCSIYTLV
CISFDRYNIICNGFN---GPKLTKGKATMMALVCWGMATIVSTPPFFGWGGYTFEGIMTA
CSFDYISQDIGTITFNLYMFIVNYCCPI-TIIMGCYAMIVKAISAHE-SAMR---AQAAK
-MNV--KSL-RT--AEANDQRAE-IRIAKTAMFNIAIWLCGWTPYAAITLQGSLGRF-EG
LKP-LTTTLPALMAKSISCYNPFVYAIGHPKYRQAMTV--HCP--GFC--I---HE----
--PEA--K----V--D--DSQSS----A-------EKA----
>ARTHROPODA_TARA_PSE_93_MAG_00250_000000000485.3.1
------------------------------------------------M-D-GFPDEIRD
VV-HNHWASFP-----PQHPLVVDLFGVFF-LVLTFVSIFGNGLVIYIFLTTKCLRIPTN
MFIINLAISDVGIMLT-QGPLMF-INAFTSDFWMWGSML-CRIYGCLGGIFGTSSLLSMV
VIGYDRYRVIVKGFS---GRRSTPVSAFLGIVSIWLYSCVVCCPPFIGWGGYMLEGLFMT
CSYDYLSEDWNRKSFILYAFIFNYCFPMLIVIFY-YTQIVRAVVVHE-SALK---SQAKK
-MNV--ESL-RSNE-DETAHSGE-MRVAKVAITNVSLWFTIWSPYAVVVMIAAFGDR-SL
VTP-MVSQIPSFLAKLASVINPFIFALSHPKFRKALAT--KCP----CLGM---GD----
---KP----------V--EKLDG---KTM-------ATVST-
>ARTHROPODA_Candidate_18096_29868999_3
----HQPTKSKM---ENIT-------F----AAQ-GG--SYP-DSFTLY-Q-FAPEDIRS
FL-HPHWHTQK-----APHPVWFYGLGVYFL-VLCIIATFGNYCVLRIFSSAPALRTPSN
MLVLNLAACDMGLMIT-LFP---IYNFFTGGPWRFGE-TACYVHAFCGAFLGYCQITTLT
MISWDRYNVIVKGMA---GKPLT-QKSVMMIVFAWIWSFVWSIFPLAGWGAYAMDSMLGT
------------------------------------------------------------
------------------------------------------------------------
------------------------------------------------------------
------------------------------------------
>ARTHROPODA_Candidate_43317_81279279_5
----QIELA-SM------A-------A-----NI-PQDFGYP-AGTSIV-E-FVGPQIKH
LI-HPHWEKFP-----PVNPMWHYLLGVIYL-FMGAASFFGNGTVMYLYFKVKKLRTPAN
LLVANLAFLDFNMLLS-QFP-IFSYNCFMGGTWMFSP-FACELYSVFGSVTGLGSLVSHV
FITYDRYNVIVHGVS---GKPLTFGKAGAMIIFIYIYAIGISVPPLFGWGRYIPEGILDS
CSFDYLTLDWNNRSFGLFLFTFCYMIPL-STIIYSYLFIVKAIVAHE-AAMR---AQAKK
-MNV--TNL-RSG--GTEGESAE-MRVAKTACINVTIWLICWTPYCSIVMTGMFGNQ-DL
ITP-LSTMLPALLAKTCACYNPMVYALSHPRFRAAMQE--EVP--CCC--V---YE----
--PEG--EKKG--GSD--NTSAG----T-VAEK---------
>ARTHROPODA_TARA_PON_109_MAG_00275_000000008634.7.2
------------------MPQIE--LF---MDPYY--KLHYP-EGATHM-D-HFPDELRE
VV-HNHWGTFP-----PQHPLVVDLFGILF-FVLTFASFFGNGLVIYVFLATKSLRTPTN
MFVVNLALSDCGIMLT-QGPLMF-INAFYDNHWMWGPFL-CKLYGCTGGIFGTVSIMTMV
VIGYDRFNVIVKGFK---GQKITPGIAFIILITIWTYSVGVCIPPFFGWGGYALEGLFVT
CSYDYLTEDWNHKSFLVYAFVFNYCIPILMVIMF-YSQIVKAVVSHE-AALK---AQAKK
-MNV--DSL-RSNA-DAKAESAE-VRIA--------------------------------
------------------------------------------------------------
------------------------------------------
>ARTHROPODA_Candidate_30349_48005095_0
------------------------------------------------------------
LI-HSHWEQFP-----PVNPMWHYLLGVVYI-FLGVASFLGNGTVIYLFLKVKKLRSPAN
LLIFNLAILDFLMLLS-QFP-AFSYNCFMGGVWMFSP-FACELYSVFGSVTGLGSLLSHV
FITWDRYNVIVHGVS---GKPLTFGKATMMVLFVWAYAIGISIPPLVGWGRFIPEGILDS
CSFDYLSRDWNNRSFGLFLFLFCYVFPL-STIIYSYVFIVKAIIAHE-AVMK---AQAKK
-MNV--ANL-RSG--GTEGESAE-MRVAKTACINVTIWLICWTPYCAIVVQGMFGDQ-ST
ITP-IATMLPALLAKTCACYNPMVYALSHPRFRAAMQT--EVP--CCC--V---YE----
--PEG--NASSK-GSD--NASNA----T-ETAN--EK-----
>ARTHROPODA_Candidate_30790_48762632_0
----SNSLA-KM---ANST---G--AY-GQ---D-SIAFGYP-PGTSIM-D-IQPDYMKP
II-DPHWAKFP-----PVNPMWHYVLGMIYI-VLFVVGTFGNAMVVWLFSKHQPIQTPSN
FLVVNLALSDMLMQWS-NNI-FFIYNCFNGGVWSFSI-DYCYLYAALGAVTGVCSIWTLA
CVSADRFNIICNGFN---GPKLTKGKATAMCLWCWGLASFNASLPFFGWGGYSPEGIMST
CSFDYLSQSINRITFSLYMFIVNYCCSL-MIILGSYAMIVKAIWAHE-EAMR---AQAAK
-MNV--KSL-RT--ADANEQRAE-IRIAKTAIFNIALWISCWTPYAAIALQGCLGRF-DH
LKP-LTTTLPALLAKSASCYNPFVYAIGHPKFRQAMTV--HMS--WFC--V---HE----
--NEP--K----A--D--NASEA---------E--AKA----
>ARTHROPODA_Candidate_3162_7508359_3
----SSQIT-DM---ANFT-G-EPAAY-GS--GS-A-EFGYP-AGVTAI-D-LAPDYLKP
HI-DPHWANFP-----PVNPMWHYVLGLIYV-FLLFFSISGNGLVVYLFNKHDPIKTPSN
FLVVNLALSDLIMLTT-NCP-FFVYNCFQ-GHWSFSI-GYCHTYAALGAVTGVCSIWTLA
CISADRYNIICNGFK---GPKLTKGKAAFMSGFCWAIAFGNAAPPYFGWGGYSLEGILTT
CSFDYLSQDIGTITYNLYMFIFNYCCPL-FVILLSYAMIVKAISEHE-SAMR---AQAAK
-MNV--KSL-RT--AEANEQRAE-IRIAKTAMFNIALWIGCWTPYAAITLQGSFGDF-SG
LKP-LTTTLPALLAKSASCYNPFVYAIGHPKFREAMTI--HMP--WFC--V---HE----
--EAA--K----A--D--NSSSG----T---TE--EKSGA--
>ARTHROPODA_TARA_RED_19_MAG_00045_000000003287.2.1
-----------MT-YSAATEAQGSGLY---LDSKY--YQAYP-PGMKMT-D-GVPQDMGV
VV-DPHWSQFA-----PANPLIPHFFGVLF-FFLWLVSFLGNGCVIYIFLKVKSLRTPTN
MFVVNLAVSDLIMMTT-MGPTVT-INVFMQRYWVWGA-FGCKLYGFAGAVCGVASILSMV
VIGYDRYNVIVKGFN---GAKITAGKAMAIILAIWGYAIGISLPPLLDWGGYTTEGMLFT
CSYDYLKDDWNHKSYVLFGFFFCYLIPMVIVFFF-YSSIVQAVWAHE-HALR---EQAKK
-MNV--DSL-RSNA-STSAETAE-VRIAKVAVTNVSLWAGIWTPYAFVVLTAVIGSK-SS
ITP-LMSQVPAFVAKIASCLNPVVYAMSHPKYREALTK--EMP----CLGI----E----
---ES--LD------D--NVTTK---ETV-------KAEKA-
>ARTHROPODA_Candidate_51385_103702831_5
LQSSGLILS-IM------S-------Y-GA--GN-QVAFGYP-PGTSIT-D-VVPPAIKH
LI-HPHWNNYP-----PVNPMWHYLLGVVYI-FMGACSFFGNGVVIYLFFKVKKLKTPSN
LLILNLAIMDFLMLLS-QFP-IFSYNCFMGGMWMFSE-FACQLYALFGAITGLGSLWSHV
FITYDRYNVIVHGVG---GTPMSFGKATVMVLFTWIYATGVSIWPLFGWGRYIPEGILDS
CSFDYLSLDFNNRSFGTFLFVFCYCIPL-SIIMYAYIFIVKTVVAHE-SAMK---AQAKK
-MNI--SSL-KAK--QEDGESAE-MRVAKAAVMNVTIWMLCWTPYCAVVVQGMWFNQ-AP
ITP-LVSMLPALLAKTCACYNPMVYALSHPRFRVAMQE--HVS--CCC--V---YE----
--PEA--K----SGGD--SKSNA----T-EA----EK-----
>ARTHROPODA_Candidate_23103_32607930_5
------------------------------------------------------------
------------------------------------------------------------
--------------------PMVI-SCYWQ-TWTLGA-FFCEVYAFLGSLFGCVSIWSMV
WITLDRYNVIVSGMS---GTPLTSKVAMAKIAFTWAFALAWCLPPFFGWNRYVPEGNMTA
CGTDYLSEDIVSNSYLYIYAFFVYFIPL-FVIVYSYTFILKAVAVHE-QQMR---DQAKR
-MGV--KSL-RSE--ENQKTSAE-CRLAKVALVTVSLWFMAWTPYLIINFTGMTN-K-ES
ITP-LFSI--SVFAKANAVYNPIVYAISHPKYRAAMEK--KLP--LSC--K---TE----
---GG----------D--SYAE-----TE-STTVPEKSEQ--
>ARTHROPODA_Candidate_45433_90876910_4
-----------Q---VNIT-T-L--GV-GA---D-SVTFGYP-PGTSII-D-IQPDYMKA
II-NPHWAKFP-----PVNPMWHYVLGLVYC-ILWFLGFCGNFLVVWLFNKHTPIRTPSN
FLVVNLCLSDLIMMTT-NCP-IFIYNCFNGGVWSVAP-AYCEIYACLGAVTGVCSIWTLA
MISADRFNIICNGFS---GPKLTKGKAASMCLVAWIVSIGVAICPLFGWGGYGPEGILTS
CSFDYLSQDISTITYNLFMIIFDYFIPL-MIIVGSYAMIVKAIWAHE-EAMR---AQAAK
-MNV--KSL-RS--SEANEQRAE-IRIAKTAIFNIGLWIICWTPYTIITYKGCIGQF-DG
LRP-LTTTLPALLAKSASVYNPVVYAIGHPKFRQAMTI--HMP--GFC--I---NE----
--PEA--K----G--D--DASS-------A-VE--EKA----
>ARTHROPODA_Candidate_39296_70149677_2
FSDR---VV-RM------S-------Y-G----Q-SADFGFP-AGVTVA-D-LASPQIKH
LI-VPHWNNFP-----PVNPMWHYLLGVIYC-FLGTSAFLGNGVVIYLFLKVKKLRTPSN
LLITNLAILDFNMLLT-NFP-IFTYNSFSGGVWMFSA-FACEVYAFCGFVTGLGAIWSLV
FITYDRYNVIVNGVS---GAPLSFTKAMAMVAFIWVNAVVTSLAPFFGWGSYIPEGILDS
CTTDYLSKDFNNRSYGIFIFVWCYVVPL-SCVLYSYFFIIKSVAAHE-SAMR---AQAKK
-MNV--ASL-RS---GTEGESAE-MRVAKVAIFNVSLWILCWTPYCAVTVQGLFFDQ-SV
ITP-LVSMLPALLAKSCSCYNPMVYALGHPRYRAAMQE--HVP--FCC--V---YE----
--PE---KTNT--GGD--NKSTA----E-EK-----------
>ARTHROPODA_Candidate_29791_46800900_0
FGIS--SAS-KM------S-------YSDP--ARMD---VLPYGNYTVV-D-TVPNELLH
MV-DSHWYQFP-----PMNPLWYSLVG--FMVVMGLLSVVGNFVVIWVFMTTKSLRSPNN
LLVVNLAFSDFLMMFC-MFPPMVI-SCYWQ-TWTLGA-FFCEVYAFLGSLFGCVSIWSMV
WITLDRYNVIVKGVS---GEPLTSGGAMTRILGTWATALAWCLPPFFGWNRYVPEGNMTA
CGTDYLSGDSFSNSYLYIYSLWVYIFPL-FFNIYLYAFIIKAVANHE-KQMR---EQAKK
-MGV--KSL-RSE--ESQKTSAE-CRLAKVALMTVSLWFMAWTPYFIINYTGMLN-K-AA
VTP-LFSI--SVFAKANAVYNPIVYAISHPKYRAAMEK--KLP--LSC--N---ND----
---SH----------D--NIS------SDSAATTTEKSES--
>ARTHROPODA_Candidate_25333_38713445_3
------------------------------------------------------------
------------------------------------------------------------
-----------LMFTT-QAFPLF-INTLYSSTWLYGA-LGCQIYACIGGIFGTVSICSML
VIGYDRYNVIVKGFN---GPKMTHGKALGIILAAWVYAILTTSGPFIGWGAYTLEGMLIS
CSYDYLTETVNAQSFVVYGYMFNYFIPVT-CIFF-YSQIVMAVVKHE-RALR---QQAKK
-MNV--DSL-RQ--GNEADESAE-MKIAKVAVTNVLLWIAIWSPYATVVIMGVFGNR-DL
ITP-LGSQIPACAAKMASIFNPIMFALAHPKYREALGE--KFP----CLVV---QQ----
---PQ--T--G-------KATN--------------------
>ARTHROPODA_Candidate_26984_42075889_2
--PP-QKTT-TM----------GPEIY---MDGSF--NLHYP-DGATQF-D-DMPDELRE
VV-DEYWGTFP-----PQHPLIKDAFGILF-GLLYIVSFFGNGCVLYVFMGTKSLRTPTN
YFIMNLAFSDLMMMTG-QALPIF-FNAWMSDYWAFGV-LGCKLYAVHGAVIGTVSIWTMV
IIGYDRWNVIVKGFN---GTKITGGRAAAMIIACWVYGAAIESLPFVGWGKYALEGQLIT
CSYEYISDDWNTKSFVMFTLCTNYIAPII-AIFF-YSQIVMAVVNHE-KALR---EQAKK
-MNV--DSL-RS--GPEAEQSAE-MKIAKVAVTNVFMWVAIWTPYAGIVMLAVYGDK-TK
ITP-LMAQCPSMVAKAATCFNPIVFALSHPKYREALGK--KFP----CLVI---TE----
---EV---KVQ-------AKA---------------------
>ARTHROPODA_Candidate_54505_107994287_3
---RHKATA-TM---ANIT---G--AY-GA---N-DVSFGYP-AGTSIL-D-IQPDYMKS
II-DPHWAKFP-----PVNPMWHYVLGMVYV-ILVTLSISGNCIVIWLFNKHGPIQTPSN
FLVVNLCLSDLIMMCT-NCP-FFIYNCFNGGVWGFSI-EYCDVYAALGAVTGVCSIWTLA
MISADRYNIICNGFN---GPKLSKGKAGIMCLICWIVSGGIAACPFFGWGGYGPEGILTS
CSFDYLSQDISTITYNMFMVIFDYCLPL-MIIVGSYAMIVKAIWAHE-EAMR---AQAAK
-MNV--KSL-RS--AEANEQRAE-IRIAKTAIFNIGLWIICWTPYAAIVYQGCLGKF-DG
LKP-LTTTLPALLAKSASCYNPFVYAVGHPKFRQAMTI--HMP--GFC--I---HE----
--PEA--K----T--D--NQSG-------AATE--EKA----
>ARTHROPODA_TARA_ARC_108_MAG_00265_000000018340.1.4
------------------------------------------------------------
---------------------VYRVCTI-YLICIGTLGIIFNTTIIILYIRVKKLQTDFH
LLLVSLIIGELLLSVY-GIPMDA-AASSRN-GWKLGK-NLCIITGLFHTALGMVSINNLT
VISIFRLVQVLHK------TYLPSLLSRVSVAYAWTSGILISLPPIVGWGRYAVMDNGIS
CAPTWKEQK--HLSYNLFLFICGFFIPL-LIIIITSLSVIIALRKNM------ISSEFVK
----KG---ERR----------ER-QVLMMVLTMVAVFLVCWGPYAVLSIMGVLGLHK-S
V-PLYMTVFPVLFAKLSILWNPVIYICMNKSFHKI-----SLPFK------QEGEHMGSW
LISQNMSENPSLL-TEERKSFISKKT--------EE------
>ARTHROPODA_Candidate_22782_32485814_4
VKTQ--RTH-SM----------GEDIY---IDASF--NLHYP-EGATQL-D-DFPDELRS
VV-HEHWGKYP-----PQHPLIKDAFGLLF-GMLFIVALFGNLCVIYVFMGTKRLRTPSN
FFIVNLAFADLCMYTT-QAFPLF-INTLYSSTWMYGA-LGCKVYAWVGAIFGTVSIGSML
IIGYDRYNVIVKGFN---GTKITTGMAFGMIGATWVYAFCVCTPPFVGWGNYALEGQLIS
CSYDYLSEDMNSVSFVLYAYIFNYCVPVS-CIFF-YSQIVMAVVKHE-KALK---EQAKK
-MNV--ESL-RS--GDHAEQSAE-LKIAKVAITNVFLWIAIWSPYATVVIIGPFGNR-EL
LTP-LATQIPSCAAKCASIFNPIMFALSHPKYREALGE--KFP----CLVV---QE----
---QV--K-AA-------PPAS--------------------
>ARTHROPODA_Candidate_23389_33542451_0
---RYSQIT-IM-AMANFTDG-EASAY-GG-----ASEFGYP-AGVKLI-D-MVPDHLKP
HV-QQHWHQFP-----PVNPMWHYILGLAYM-VLLFFSFIGNGLVVYLFNKHDPIKTPSN
FLVCNLALADLIMLIT-NAP-VFIYNCFNNGQWSFSI-EYCAMYAALGAVTGVCSIYTLV
CISFDRYNIICNGFN---GPKLTKGKATMMALVCWAMAIFTSSPPFFGWGGYTMEGIMTS
CSFDYLSQDIGTITYNLFMFIFNYCCPL-MIIIGSYLMIIKAISAHE-SAMR---AQAAK
-MNV--KSL-RT--AEANDQRAE-IRIAKTAMFNIAIWICGWTPYASITLQGSMGKF-EG
LKP-LTTTLPALLAKSISCYNPFVYAIGHPKYRQAMTV--HCP--WFC--I---HE----
--PEQ--K----A--D--DASAA----E-------GKA----
>ARTHROPODA_Candidate_35827_60658398_3
-E-KHSQI--TM---ANFT-G-DAMAY-GN-----Q-EFGYP-AGVKLI-D-MVPDHLKP
HV-QQHWHQFP-----PVNPMWHYVLGLAYM-VLLFFSFIGNGLVVWLFNKHDPIKTPSN
FLVCNLALADLIMLIS-NAP-VFIYNSFNDGQWSFSI-EYCAMYAALGAVTGVTSIYTLV
CISFDRYNIICNGFN---GPKLTKGKATMMALICWGMSILTSSPPFFGWGGYT-------
------------------------------------------------------------
------------------------------------------------------------
------------------------------------------------------------
------------------------------------------
>ARTHROPODA_Candidate_27630_42986654_2
------------------------------------------------------------
------------------------------------------------------------
--------------------PILV-NCYYE-MWAFSA-LFCEIYAAIGSCCGTASIWAML
FITLDRYNVIVKGIG---GKPLTSKQAIINILVVWGQSIFWTVLPFFGFCRYVPEGNMTA
CGTDSLTNELWSEIYLYVYTFFSYFVPM-FVIFYSYAFILSAVATHE-KQMK---EQAKK
-MGV--KSL-RND-PEAKKTSSE-CRLAKVALMTVSLWFMAWTPYLVINWGGLLY-K-PI
ITP-LFTI--SVFAKANAVYNPIVYAISHPKYRAAMEK--KLP--LSC--A---TE----
---RD---------DD--SASD--------ATSTNEKC----
>ARTHROPODA_Candidate_49424_101664209_4
FADR--DLE-RM------S-------Y-G------SAGFGYP-SGVTVA-D-LASPQIKH
LV-HPHWNNYP-----PVNPMWHYLLGVIYC-FLGVASFLGNGVVLYLYLKVKKLQTPSN
LLVANLALLDFQMMIT-NFP-IFAYNCFSGGVWMFSA-FYCSIYAFCGFVTGLGAIWSLV
FITYDRYNVIVHGVS---GKPLTFGKAGAMVVFVWLNGILTSLPPFFGWGTYLPEGILNS
CTTDYLSKDFNNQSYGIFIFVWCYVIPL-SVILYSYFFIIKSVAAHE-SAMR---AQAKK
-MNV--TSL-RS---GTEGESAE-MRVAKVAIFNVSIWIICWTPYCAVNVQGLFFDQ-SS
ITP-LVSMIPALLAKSCSTYNPMVYALGHPRFRAAMQE--HVS--WCC--I---YE----
--PEA--TP------D--NKSTG----T-EAAE--K------
>XM025257487PocaGASRET
------DLKRAM-------A----------TDSM-------EQMCSSP------------
-----S--EFT----------EHATVGA-L-MIFGVGGVVTNLLIL-AFFKDKALT-S--
WLHVSLAFANICV-VA-PAPF--ASSSFSG-RWLYGD-KVCQAYAFEG-MFGIAAIGAVF
SLCVERYLVSKEDA-----QQNPA--AYWATVINIS-ALFWSVMPLLGWSRYV-DGA--A
CAIDWKSGD--SYSYMTMLCFFPFALPF-AFAIAC----LAS---PKS-ASG---LPQAS
G----QPAR-----HT----TSEG-QLRWLCLCFLVLVLVGWGPFAWLCLW-MVGDT-A-
VS--LAATIPPLACKFTTMMYPLTYNVINPRFRAAY-----F--------L-GTSAT---
------------------------------------ETD---
>MolBivalviaMytilusgalloprovincialis_2369
------------------------------ANSTT-------------I-D-RVAAQ---
-------T--------PA--WFHYVTGI-VL--L-ITNIGSNGVLIVLLLKSRKLLIR-N
QYIAAICLKSFMMSAFG-VPMVV-VSCFN-KWWFFGE-AGCKYYAFL-SYGGLANMLLLC
MISVERYIYVV--------HGLSQSSSTFSIVSITVIAFGFAIGPLAGWNQYT-EGVGTS
CAMDLIGE--EGRSFMITLLVIFFALPV-IIMAFNYGSVYAKV--ESRSNSQ---MKKMK
-----------K----LTM---EK-ELAITVVIIIGFFLLCYSPYAILLLWKLADKDSD-
IDP-MLMAVPAMVTKIGGMLTPFVYLGRDKTIRSKVLE------------VPPENQKVQ-
--KNLTI-PSKC-NETLEVTSS--NFKQY-------------
>Plos1_21-247
------------------------------------------------------------
-------------------------MHA-ITVMYSLLAAFVNGIVLIIFLATRSLRTIPN
MILLSMAWADWLMACL-ADAVGA-YANANN-WPSMVG-GLCVYYGFITTALGLTSMIHLT
ALSVERFVTVTIPM---TRPE---TQMLLVVTFLWAFSFLWAIFPL-----YGPEPGYAA
CSIAM--------SYILCLFMFFFFLPI-VIMIACFSSIYFTVRKTR-------------
-----D---TAA----------ER-KTAWMSFIMVLAFLFAWVPYAVVASFG---GVT-T
I-PKLMSTLPAMLAKTSAC-NPIIYFFMYSKF----------------------------
------------------------------------------
>BraBrachiopodaLingulaanatina_1503
------------------------------------------------------------
------------------------------------IGLFGNIVCLATC-KQKS-R-K-H
-LITHLAIAGIALTASG--VMFT-VSAFAG-TWVFGD-YGCVLAAFL-CFFAVCSI--HV
AISVYRYIEVCKPH-----LRFSPGRA--LAA-SWLYALFWTSLPLFGWSKYTYESFGVS
CSLNWESRD--DVTYIYSSFLFSFAIHI-IVIVFCY------------------------
---------------------------TKMCAALVLCYLLAWSPYAIFTFWSIH-----P
LPPVLV--MPTMFAKSFCVFTPVAG-LLNRDFREQL--GK--PLKFIC--IPTRDDAPAA
KLPRGGRKESPV-IKRRSNHSDIQM-----------------
>MolBivalviaMizuhopectenyessoensis_2178
------------------------------------------------------------
-------------------------VAI-LLS-----NIFLNGLIVYIFWRQTSLNTPTN
YFILALSILDCMMSLF-GLPMIA-ISSFGE-SWVFGD-KGCVYYGFIMTFLGLSVISILT
IISVDRYIVIVKTH-------ISRRVAVGMILGCILYALTWAVAPLFGWSKYALEGMNIS
CSVNWNSDQPADATFSIAMLLLCLVVPL-GFICFCYGHIFYK------------------
------------------------------------------------------------
------------------------------------------------------------
------------------------------------------
>MolGastropodaElysiachlorotica_1056
------------------------------------------------------------
---HPHW-ERG--------SPIHLAVGL-FVSVLGIFSVCGNLLVVWTCTRFKDLRTRSN
ILIINLAIGDLLMCCI-DFPLMA-GASFLH--WPYGQ-IVCQLYAWITAVAGLVTINTLA
AIAVDRYWAVVRA-TPE--QRLSKRVTGLVVLVVWTYSIAWALCPIFGWGDYVLDGIGTT
CTFDYLTRTWWNRSFVMAMAAGNFLLPF-SLMVFCYTRIWAAVREVK-RGLESSSTNSSR
TLSIGRGGSRHH------RLNCE-HKTLRIILFLLLAFTIAWCPYLAVSLVGLFGDH-TR
ISY-LTSVLPSLVAKTSIVTNPILYSISHPKVRKRILT----------------------
--SRPT-VRMRT------NPSSFGN-----------------
>MolBivalviaMytilusgalloprovincialis_2297
----------MTVAN----------------------------------FD---------
----------------DR--DAEYIVGA-YLVVLGSLSIMFNIFVIIVLVKGNKYHAVHN
ILLLNISVSDLLLSSV-AYPLWA-STNFYY-RWIWPE-SVCAFSAFWCFTLAQNDMNTLA
AIAICRYIIVCKPQ---YEYYLKPNFKYWILVVVWSHSVMNTVPPFFGWSSYKQEVFGTS
CSIDWTGKSASVISYNIVVTLTCYCVHL-VIFCYCYTYII-----REP-PIS---HIIP-
------ERVHRVST--------S-RAVTVTSLSMVGVFLIAWTPYTVVSIYSIWSNSL-S
T---WMLLLPTLLAKSCTLLNPTVCALMSSKFRKAARMCK--------------------
--P----TVAMF-EIRNSTTSSCLRGETI----IT-----N-
>Tra_429091jgi|T1-23
-----------MT--------------------------------RIIL-----------
-----F----------------FMLIG---NAVL-LV--------------------LSN
YFITNLALTDFLLGVL-CMPCIL-ISCLNG-QWVFGQTL-CSLTGFANSFF-INSMITLA
AVSVEKYCAIASPL---TYHM--KSKVTCVISIIWIHAI-NASLPFY-YANY--------
GF-----------------IVGNFG-LP-TVIMSCTYFLLK-IAR-RR------------
-IG--K-THIK--ATL-------------ML-LIVIGFIVCWLPHTIISPLCSF-HQ---
I-------------------NPIIYG----------------------------------
--------------------AKLY------------------
>Hypsibius_dujardini_Hd_c_opsin1
------------------------------------------------------------
-------------------PGGYTAAAI-VLTFISVFGVFNNFWIFVVIAKHRPLRTPVN
LMLMSLSFGDFVIAGF-GTPLTA-GAAFAG-NWIYGS-NLCVAYGFAMALAGIASIVTLA
VISVERYMLICHP----GAVVITTRKTILVILFVWVYAFAVTFPPVLGWSSIVPESPNIA
CAVNWESSASLDLSYQIYLLILGLVIPL-GAIVGSYGKILHFIRHQAQ----Q----GVA
----------KS----------QT-HLIRMVVIMIACFLIAWMPYTLVSLITMAGRKD-I
L-TATATAVPAIFAKSSIVYNPIIYALMNVQL--------RT------------------
------------------------------------------
>XM014924517OcbiOCTOCE
-------------------------------TATT----------I--------DLD---
--PYT-WN--------PE--KAYAARGI-CL--I-LFGTFGNVFIIVAIVPNRRLRTV-N
ILLVHLGLIGLASSITL-TLYAA-VVIFHG-VWIGGR-SACHAYGFI-SVFTFASIWTIT
ALSWDKYRTIASPL-----HSLSARKMAGCFILFWLGAVSLSVPPLTGYSRFI-DKNMAI
CTVELRAS---DLWYSLVYLSSAFLLPF-VLITYCYLHIFRIARNQSATMVRSSAPQA--
-----ALSI-K-----------GT-KAISTILQLTGAFAFTYLPYSMILLFKMLFTSSH-
MDN-VTVVLATTLFQAAPLTNAAVYGIRNKILRSSF--NRKM---EFC--IKRQPSALKL
SLRRTQEVNG---------------QSLVDINSPIE------
>PlaPlatyhelminthesOpisthorchisfelineus_2565
------------------------------------------------------------
------------------------------------------------------------
-----------------------------------------MLYGFSGGLFGFASFCTLA
VIAFGRYYAVVKNF-----EKMTGRTVLLIILFVWQWSAFWPLLPFFGIGRYVLEGFLTA
CTFDYVSADTSSLVFGISLYVGGFLCPL-AVIVYAYAGIIRFVRKTE-RQLSVYSTV--R
-VS----------------KRLQ-VKASKWSALLTLLYLVAWGPYALICGVSLLGYR-KH
LTP-YVTEFPGLFAKLASIYNPLIYVFRHSRVR-----SKNVQ-----------------
--CRRT-SAHQ---------QT--------------------
>ELU01272_Capca1_119596_Capitel
------------------------------------------------------------
-------------------PLIYYGLGL-YMAVVGIVGTLGNLVVITLFIKTRSLRTPPN
MFIINLALSDMGFCAT--FPLMT-VASFQK-LWRWGP-VACELYALAGSITGFNSIATLA
LISMDRYMVIAKPFYAM--KHVSHKRSLIQIILAWTWAFIWSAPPLLGYGRYIPEGFQVS
CTFDYLSRDLKNLIFVWCLFVFGFFIPV-LAIACSYVGIIRAVGAQS-KEMR---KTAEK
-MG-AK-TG-KS--D---EKKQD-IAMAKVAAGTIGLFLMSWTPYAAVSMIGIAGNR-SW
ITP-YVSQIPVMFAKASAMWNPILYALSHPKFRAAL--EDHMPWL-LV------------
------------------------------------------
>MZ277547_Macrobiotus_c-opsin_1
------------------------------------------------------------
------------------------------------------------------------
------------------------------------------------------------
------------------------------------------------------------
-------------------------------------------REAGL----Q----SVE
----------KG----------QG-KVTRMIIFMVAAFLFAWMPYAVVSLIVVFGGDY-L
I-TPSAAAAPAIFAKSSIIYNPIIYVLTNPKVRFNTPL----------------------
------------------------------------------
>MolBivalviaMercenariamercenaria_1991
--------------------------------------------------NI-SSS----
--------GMSN---YP--KWGHQIVGL-FLMCVGILGFIENSLVLFTFYKSKQLLSPTN
VFILGLAIGDFSMVIF-GNPLAF-TSALNG-GWFAGD-FMCTWEGFIVYFIGCSQVYLMM
AIAIDRYIVIAKPL---SSM-ITKRVAALCVAACFGGGLFWALMPFAGWSAYGLEASGSF
CGLHYED----SKSYIMLIFIFDFFIPL-LVMIYSYFKVFMT--------------VSTF
I---IS---TCI----------NI-KCH--------------------------------
-------PKYSYCLK---------------------------------------------
------------------------------------------
>KX714608StcoPOLRET
------QLSTEM------ST----------TTSP-------DMAAHTIL-----------
--------PMS----------EHSVVGV-L-FTIGIIGTIGNLLFV-VFMY-QKPR-N--
LVFANFALANMFV-VA-PFII--GSSSFVG-RWLYGD-TACQAYAFEG-MLGIGAVGGLI
VLGVERYLAICKDL-----LNLSS--GVMMILLGWL-ALFWAAMPLLGWCRYI-EGT--S
CTIDWQIID--QYSYITGLTTFCFCIPF-TALVIC----LKA-----S-SVA---DSETK
D----KVSP-K---ET----EEEK-QLLKLAWLFTITAFIGWGPYAYIVIW-FFNDI-S-
AT--FLAVLPPLMAKASTMVYPFAYMSYSGKFRKAM-----F--------M-GCGEQ---
------------------------------------RK----
>MolGastropodaCandidulaunifasciata_278
-------------MG-NTSVKQD-HYFLENFDST----------------------D---
--PSA-WL--------SP--SVNIVRGA-CL--V-VVSVLGNAFMIVAIVPNRRLRTV-N
ILLVHLGGVGLLSSMFT-TMYAA-LVTFHG-TWLGGN-PMCQTYAYI-CVFTSVSVWTIA
ALSWDKYQTIASPL-----HSLTARKMLPCFSVFWGCGLILSLPPLFGANEYS-HSTMGI
CGVNSSSI---GRWYTCVLVCLSFIFPF-CLMIYCYAHIFRIARTQSATMLRAPATQS--
-----SLSL-R-----------GT-KAMGTILQLIGSFVLTYLPYAIIILYEVIFAVH--
ANA-VFVSIATTLFLAAPFTHAAIYGIRNQILRTSF--YRKI---HCC--IRKSPTALKM
PLRRTLRPHS----DVLRNTIG--WHSYYEMSVEMEKKELS-
>MZ277603_Macrobiotus_r-opsin_I-1
------------------------------------------------------------
------------------------------------------------------------
------------------------------------------------------------
------------------------------------------LP----------------
----------------------LQIAPM-TIISYCYIHIVQEVRTYT-KKFGEL-GADIQ
K--------RYG------KHKMD-VKTTKTSALIVIGWCVAWTPYTVIALLGIFTDR-SH
LTP-LAAHLPALFAKTAAVYNPI-------------------------------------
------------------------------------------
>NemNemerteaLineuslongissimus_617932
-----------M------------------------------------------------
---------------------EPFVVGM-L-LIIGTTGVLSNLVLV-TFIN-GNVK-H--
VLHAHFAVANIGV-IA-GSAF--SLSIMSG-RWLFGE-IGCQAYGFEG-FLGVSAIGFVV
ALGLERYLINTPDK-----SSITT--KMHFAMVVWA-GLFWATMPLLGWSRYK-EGT--S
CTIDWTAAD--NHSYITSLTTFGFGVPV-LVVGHF----LQS------------------
------------CKAE--NKQGEI-QLLKIVTFILLMTLVMWSPYAFNCMYVMIGGD-Q-
PS--LRVALPALCAKGGTTFLPLIYPAVSLEFRQGL--K-RL--------A-GAKSS---
------------------------------------KK----
>HM_CN170_UPI0001-23
------------------------------------------------------------
---------------------------T-YVFLS-LLVVM-NTTACYTIL------IK-H
LFILSISFTN-LMSIIG-VP-VI-TS---G-E--IGSNL-CIASGFA--VFAITSISHLC
IHSLNRTVAI-YPI---YF----W-YA--LIS-LYAYGFMWASFP-----AY-LDKK--R
CSLD---------SYILSVLIFCNIFPG-ILIVIGL-------RSKK-------------
-VI-YRRSL----G--------E--K-LKVFSLSSAMFFVTWTPYALVALL--------K
IAPPV---TSALLSKLSTV-NVLVNCFINKSFKKHV------------------------
------------------------------------------
>MolBivalviaPectenmaximus_2802
-----------MNST----------------------------------ANVSVTLG---
--D--------S---MR--ESMLYVTAI-SMLLLATFGLLFNSLFIYILITHNTLKTKNN
LYVMTLCVSSILIAVL-VVPTLG-ISSLEE-RWVFGD-AGCTLHGFIMTSFGLFQIFIIT
AMSFEKYVIVVKNS-------VSKTGTRFSIGGSLLMGITLGSCPIIGWNSYKLEIQNVS
CSIDWSDKGDIAVSFTYLLLMVGFVMPV-SIMLFSYISIFLEIRGHIF----MLRNSG-K
C---AN---LKR----------EV-KAIKTMLILVCAFIVSWLPYVILSMYAMFGEIG-S
V-NPWLSMIPTLFAKASVIWNPIIYLFINKSFRNALME--KAP---MC---SRNELLSNE
T-----KVKS-----------QSFDRNPG-------------
>MZ277579_Paramacrobiotus_r-opsin_II-2
------------------------------------------------------------
------------------------------------------------------------
------------------------------------------------------------
----------------------------------------------------VLEGFLTT
CTFDYMDSSPASRAFIFAMFCGAYVAPL-LTIIVSYVLIIWEVYRHA-KQFK---QAANR
----NK---EQV------KQKKE-IKTAKIAAVIITCWVLAWTPYAIVALLGIATNG-SL
LTP-IASQLPALFCKTAAVYNPI-------------------------------------
------------------------------------------
>AneClitellataHirudoverbana_383968
--MN--TSW-GISTTNG--------SWKE-------------------------------
--FHPHWWKYGE---KAP-REFLYFIGT-FFTVVGLIGFLGNLAVVWVFSRLPALRSG--
---VHQ--------SV--EQIQL-QKVIPQ-R----------------------------
----DHHLVLGIPLVPV----SNHR-----------------------------------
-----MGRVHSG------------RFRI-FIIICSYIGIVRVVMKHR-KDFT---SLTSD
-IV-SR-E--R----------QE-IKIAKVFAICILAFVTCWLPYATVAQLGIWGFE-SL
VTP-YSAEIPVMFAKTSALWNPIIYAFSHPNSRGEC--------FGKL------------
---APPESNVRD------NDDQERNAQTVDVACLTE----F-
>MolBivalviaPectenmaximus_2832
-----------MDTN----------------------------------GES--------
----------------DL--DTGYLVGI-YLSILGLSSICVNGFVILILLKGKKHNVMHN
ILLLNMAVTDFLISIV-AYPLSA-SSSLHG-------------------SLAVGNMNTLA
VIAICRYIIAVRPE---YSYLLKKNAKY-ILCMIWIYSFMWTSPPLVGWSTYTFEAYRTS
CTINWAGRSILDKTYNITITVTCFIVHV-SICSFSYFHVI-----KRNLALR---SGRNL
E--TFNETVHKVTT--------S-RKVTMMCFAMLTSYLIAWTPYTFLSVWIMFIGDV-K
P---WVHVLPTMMAKSSTLTNAIVYGILSSKFRESVKLKR--------------------
--P----MTTNI-LSEPVATSSRVQESYK----VT-------
>MolBivalviaCrassostreagigas_531
-----------MMEN---------------------------------------------
-I---H--NFT---------ELHKLLGV-FLVVV-IVGIISNGFILWMFYRYRSLRS-SN
LLVLNLAITDLAL----NLPWLA-ISSFRG-VWIFG--IGCQVYGFVGAMSGFISINTLA
MIAIERFFVIVEPY-----RHITSNKTLISIMFIWIYSFVWAICPLIGWGSIILEGSMTS
CTFDFFSRDVNTKSYVASILVFCFTV-L-FLIICSYVRIYLKVLQHEK-EIVTLQIQNRK
V----K---FRS----------H-VKTAKISLVIISIFCLSWTPYAVVAIIGNFGDA-SV
ITP-LASTIPGVFAKLSTVLNPMIYALLHPKFRNKL--KKKLP-----------------
------------------QTSSSLS--------PKE------
>TRA_530235_jgi|1-22
------------------------------------------------------------
---------------------SNTI--K-GAILTT-LGVLGNLMVVF----------STN
YLLFNLAVLDIITVTI-RLPIHL-INIMEN-RQAIDD-PLCHFHAFLTGVCFIGSVYSMV
GIAVFRYIVVCRSLSVK----LSNRHALYAIGLIWLITVFIALWPF-----FV-DPRERA
CIP---------EGISILEIFLDFGIPL-TTIFVCYWKIYRYIRATH-------------
---------QR-----LYRKR----RVTLTMWIVFVAFFILYAPW-SIMV----------
--------FP--------AANPIIYGVMMGQFKRQYKK--VI------------------
------------------------------------------
>AGL94564_r_opsin3_Platynereis_
------------------------------------------------------------
-------------------DIIHWVIGV-YIAIVGMIGVIGNFLVIFFFSTTRSLRTPSN
LFVINLAISDLGFSAV--FPLMT-ISSFMR-KWYFGN-IACTLYGFLGGIFGFNSIGSLM
FISLDRYYVIAKPLEAM--RKATKKRAFLQIIVIWIWALIWSGPPLIGFGSYIPEGLQTS
CSFDYLTRSPTNIAFNMGLFGMGFCFPL-LIIIACYVQIIAAVSRQA-REMQ---KTAEK
-MG-AK-TA-SD--D---KKQQE-IQLAKVAAGTISLFCISWIPYALVAQFGIWGLR-QF
VNP-ITCVVPVLFAKASAMWNPILYALSHPRFRAVL--DDKMPWL-LC------------
------------------------------------------
>MolBivalviaCrassostreavirginica_777
-----------MN------------------------------------SNV--------
-----D-----L---IP--VPMYYIIGT-GLLFVVLFGPFMNATSLMVFAKNSHLRSPTN
VLVISLLLGDLGMSCV-AS-ISM-TANFRR-YYFWGD-RVCVFEGFWLYLMGLTNLYTHA
VIAVDRYIVIAKPL---KAHKITNRAAVLVVIIVWIQGLCWASFPHFGWGKYTYEPARTS
CAVEWDSKELGSASYNVAITIWSLCIPL-GMIFFSYYHVFRTIRHIAR----DMGSRIAR
-----K---LKI----------EK-KMFKTIAYMLGSYMWSWTPYTVVSVWAIVGESR-D
I-PIYIITIPAMVAKSSCIWDPLIYLWTNRQFRIAFYK--TLP----C---AFGRKLLER
DEQRQKAKGKNT--APVISVSEYGQAPST-------------
>MolGastropodaPlakobranchusocellatus_2999
----MEP--PLIGVILPSS------------------------------WRD--------
-----H-------------P-------------------------------HASLRTSSN
LFIMNLTVADFLMGVT-DLPVFA-ISSLKG--WFLEF-TGCQIYGMTTGVFGLVTIHTLA
AIALDRYIVVVRTLNPR--NRMPKSTSVIIIVIIWMFSLVWSAVPLTGISMYRLEGLGTS
CTFNYVKRNTAEIYYFLGLISFNLLMPF-LIINFSYLGIYVNVRRIK-RELSLL-MD-SH
G--------KRV------QVQAE-VRTAITSAVIVTIFILSWMPYAVISFYGLFGPS-SA
VKP-LVSMMPNFLAKLSIVANPILYSIGHPNVRKKIVG----------------------
--SYQS-RQ---------VSGVTVSVHEF-----------I-
>PlaPlatyhelminthesOpisthorchisfelineus_2562
------------------------------------------------MPD---------
--------------------------GF-VLVIVGSIGIL-HSLNF-SIRKIDTV--IHG
FLHYHLTLANLVVA----FPF--SIYTLFN-RFCLGT-YGCQLYAVEG-MTGMTAILLAC
TICIVHRF-VTKGW-------LTR-H----SLAMWVVGFIWAVLPLFGIGSYSIG--QTA
CTLDISRSD--SLVFLLALTIFGYLIPV-ALLSLRWSNV---V------------SSSDR
EAGL-HVTVFQ-VK--------EE-KLERNRLHILVFTCFTWLPMGVLATCVMIQN--S-
WSR--V--MPQLLAKVGSAFAPLAY-SS-TRY----------------------------
------------------------------------------
>XP_011421213_Crassostrea_gigas
------------------------------------------------------------
-----------------------VVLAV-YLFFLTFFGILVNGAVIYLYFSRREIATVSN
MYIVALCLCGFLIATL-GIPFAA-ASSIRH-HWLFGD-GMCKLHGFLLTGLGIVMIALMT
GIAIDKYIHIVWFQ-------VTKSFALGIITLCYVYGVIWGILPLFGWNKYILEPARLT
CSVEWTG-DFSNHSYAITILFTGLLIPV-GVIASLYSSILKKIHLQR-----SQQLVSLA
R---QK---IKR----------EK-KVAITLFLMVGSFIVAWLPYSIYGFICILGYSK-D
I-PLVWHTIPSVFAKASILWNPLIYASRSKVMKKALAE--TF------------------
------------------------------------------
>BAQ54847_1_opsin_pteropsin_type_Anax_parthenope
-----------MK------------------------WETE-------------GGD---
--QGSE-----L---MS--PGGYAAAAV-ALLLIGLVGFLSNLLVMIIMCRNKQLWTPLN
VILFNLVCSDFSVSIL-GNPITL-TAALFR-RWIFGR-TMCVIYGFFMSLLGIASITTLM
VLSFERYVMISKPF---QVHRLTQKGAVALIGAIWVYALFLTVPPLLGWGDYVHESANIS
CSVNWESKTMNATTYIIFLFAMGLVVPV-FVISFSYLNIIWTMKKNAL---------RVT
----------KA----------ES-RVTLMVFVMIVAFLVAWTPYSVLALLVAFGDAS-M
I-SPGVAVVPALMAKSSICYNPVIYVGLNTQFRSAWH---KLPSH------DGG-ATGTT
AT----TNSS-----SPILAATLRK-----------------
>MolCephalopodaOctopusvulgaris_2516
-----------MNN------------------S---------------------------
-----H--EFT----------EHTFTGI-L-AVFGVTAFATNGLAI-VLAR-QNTK-Y--
SMLIYFLLTSALV-NI-GFPL--SSSSIAG-RWLFGN-FGCHFYGFIG-FVGISHIWMLF
AFCIERYIATCREF-----KRMPS--IYTLIAAMYS-GTFWAVMPLLGWGEYL-EGT--S
CTISYINAT--SFSLIMSMVIVTYSFPI-VVSCYA----VKA-----T-ALG--------
-------------NSE--KDRDEE-QLTAMATIFIPIALVSWSGFAYVSIYAITDGG-T-
LS--LSVTMAPLLSKSGVILYPLIILVAGIR-------------------I-PKAES---
------------------------------------KP----
>MolPolyplacophoraAcanthopleuragranulata_4792
---------SYIRSDWQISYRSD-------VFSG---HG-YP------------------
--SHPHWD---R---FPR--HTVHVFGV-SALFFGITAILGNLAVIWTFCRHRSLRTTAN
MLIINLAVGDLLMSIL-VVFMHS-SSALTG-RWLFGG-TGCMVYAASCALAAFVSISSMT
VIALERHLVITQKY---ALTRISRTKAIRWCIGTWLYSLALSCSPFFGWGRYIPEGVETS
CTFDFFSRDWNNLSFVLTISALGFAIPL-CIICICYMGIL-IITNHEKREVR---DSQKR
S--------TKTD-----------VRTAKIIFSTVTLFCLSWLPYSVIAFIGSFGNAC-F
VSP-LVSAIPGMIAKAATMLNPLVYALCHQRYK----R-K-------C------------
--S----SVRRQ-RGSSINAGESKHTSFP----AAE------
>MN788450SeofDECXEN1
------------------------------------------------------------
-----------S---VS--SEVGLTVAL-ILSMFSAAAFLLNGAIVIFFIVRKDLITPTN
VFIMTLSVCDFLIATL-GNPLAI-VSSAMR-RWYFGR-NICVWYGFTMTFLGLTTISLLT
AISLDRYVLIVHTM---TVT-ISMRTSVVCVICCAIWGLFWAVMPLLGWNGYVTEINGLA
CSVDWQGKT--ATSYIIMLLICCLLIPM-LILGYSYIRIFMTVYK-------N-------
-----I---SRI----------EM-KVAKTIFFVTLAFLASWLPYAIVSLLFVLD----I
I-TPAAEISCAILAKCSVIWNPLIYVMTNAQLRHSMLD----R----C--ENGREE----
------------------------------------------
>MolGastropodaCandidulaunifasciata_267
-----------M-------------------TST-------DQVAETAI-----------
--------EFT----------EHVTVGV-L-LLACVVGLTSNLLAW-TFYKESRLK-P--
WLHILLSLANIGV-VA-ASPF--ASSSFSG-RWLYGQ-AMCQLYAFEG-MFGIAAIGAVI
ALCVERYYIANSSG-----KDGSG--WYTSLILVVG-ALFWATMPLLGWSRYI-EGT--S
CAIDWAHPD--SYSYMATLTIFSFVVPL-LVALLC----VSA---VTS-VPG---SESSQ
G----QGPS----QHS----PGET-QLRMMCYIFVLLVLIGWGPFAFLCTT-MFGGS-S-
MS--LAASIPPLTCKLMVTMYPVVYAVVSPRFRHSF-----M--------L-GLSDR---
------------------------------------QD----
>MolGastropodaPlakobranchusocellatus_3011
IDSS--TTR-AAAASTTTT----H-VY----------------------DTH--------
-IIHPHWYQFP-----VP-PIWHYSMGI-FITFVSIFGALGNLLVMYTFSTNKSLRTPSN
MFVVNLSMSDFIFSII--FPLMT-ISCFTR-KWIFGK-VACELYGLIGGVFGLMSINTLA
VIAFDRYNVIARPMKAS--RSLGYRRAFIMLTLVWTWSTAWTLPPLFGFGAYIPEV----
------------------------------------------------------------
------------------------------------------------------------
------------------------------------------------------------
------------------------------------------
>Helro1_84106_new_Helobdella_ro
------------------------------------------------------------
-------------------------------------------------TRTPILRTHAN
VLIINLALCDLIFSSL--FPMTA-LSCFKR-HWIWGD-LGCDFYGFVAGWTGLGSITCLA
FISIDRYMAIVHPFYML--NKKSSSLTLLQIGAVWSWALIWSVMPLFGWGRFIPEAFGVS
CTFDYLTRTWSNICFNYVLITCGFFLPV-VIIVTSYIGIVIEVTKST-VEED---GMKDH
-MD-AQ-NA-RC--YV-VAVLSM-LKTAKVLACCFGAFLICWTPYAIVAQLGINGFA-HL
VTP-FTSEVPVLFAKTSSIWNPLIYALSHPRYRRAV--VLEVSNFRK-------------
------------------------------------------
>150DappuU11-239
------------------------------------------------------------
---------------------MHHLLGVLYI-FFMI--CLGNGIVIYIF---------SN
ILILNLAICDFIMMIK-T-P-IFIVNSFNE-----GR-LGCSIFGLLGAYVGPCSAVTNA
AIAYDRYRCI--------SDPMSKSQASLIVLGCWVYASPVSLLPF------VPEGYLTS
CTFD--------KMFVFILWIWCWIMPL-GVIIFSYGKITTQVMTE--------------
--------------------KDE-IRVAKVGISLTTLFLLSWTPYFA---IGCYGNR-SL
LTP-GLSMIPACTCKMAAC-DPFVYAINHPKYRLEL------------------------
------------------------------------------
>AneCapitellidaeCapitellateleta_310
-----------MTVG------------------E-----------TTAK-NQ--------
---------FIS---RPR----------------STLAYI-----LFEY-RVKKM-QN-N
---VNKA-------------------------------SACSYEAFV--VFGCASIWTLT
ALSFFRYI-ICSNTQASA-GQFNK-R---VLLAINLITLIWCVAPLLGWGSY-PEGV--S
CSLDWAKLS----SYISTIFVFSYLLPA-CVITFSYVRIGSVV-------------RRSR
L--------ARK----------D-IYSYKVSVVMCSTFMLSWLPYALLSFLRTLPINLY-
IQPD--TVIATVLAKSNTFVNPAIYFLA-KRFREDALF----------------KQNPV-
--------IGR---SFGTDQTNRS-YSPV-------DT----
>MolGastropodaLottiagigantea_1725
------------------------------------------------------------
---------------------------I-LVFLIGVTATIGNSLVVILILTDKTLKKPHN
LLLLNMAASDLGISIL-GYPLTT-ASNYAG-RYLFSD-YVCVIQGFWCFTFAQASLNTTI
PISLYRYIAVCKPHLS---YHLTKRATVLVILGVWIYTIAWTAPPLFGWSSYT-EPFGTS
CSLDWGSPKPLDVSYIYILFFSCYLLHI-AIISYCYYYVYK--KSVNKAPIS--------
---------KN------YRA--ES-KITTMCVVMVVVLIIVWAPYTFVCLALIYKPD---
IPVWW-TTLPTMFAKLASMLNPFIYAATNSTFRATLT----------------------A
VFPRRE-NNQGG--TS----------TTE-------------
>PlaPlatyhelminthesOpisthorchisfelineus_2564
------------------------------------------------------------
------------------------------------------------------------
------------------------------------------------------------
---------------------MSYVRASVMLAICWIWALLWSVPPFFGIGYYIPEGFHTS
CTFDYLSTDLGNMLFNAGMYIFAFMIPL-MVICYCYYQIVKTVRRNE-IELM---KMAQK
-LN-AETSM-KS--T---DKKAD-VEAAKTSIILVLLFLVAWTPYAVVCLMVLLGKM-DD
LSP-TGSELPVLFAKTSAVYNPIVYAIRHPKFRMEL--EKRFPFLLCC------------
---KPK---ERA------VETTVTK---------------S-
>GFGZ01033392_1_TSA_Milnesium_tardigradum_comp16191_c0_seq1
------------------------------------------------------------
------------------------------------------------------------
---------------------MA-ISSFKE--WIFGS-KGCTYYGGAGGLFGILSITSMA
AIAIDRCNAVTI-------WKLTTRRVIQWAAFVWIYSIVMISPPFFGWSQYIIEGLQTS
CSFDYLTADTPTISFTLYLFILGFIVPV-IIIIVCYSKILNYLMNHR-ALMQ--------
------------------------------------------------------------
------------------------------------------------------------
------------------------------------------
>XM011448766CrgiBIVRrho
MDST--PPT-TVTDINETT----THIF----------------------DTY--------
-FVHPHWYNFP-----VS-DNWHYAIGV-FISIVGIIGIFGNATVIYIFSTTKNLKTPSN
MFIVNLALSDMIFSLV--FPLLT-ISAFNK-KWIWGN-TACELYGLVGGIFGLMSITTLS
AISVDRYYAIAHPLRAA--RNMTRKKAFIMICIVWVWSLCASLPPLFGWGRYVAEGFQTS
CTFDYLTTTPNNRTYIFFLYLFGFAAPL-LVIALSYILIIRALKKHE-RKMQ---QMAAK
-MK-VD-DI-KA--NQ--KTKAE-VKVAKVAIIIVFFYMLSWSPYATVALIGQFGPA-EW
VTP-FLSELPVMLAKASAMHNPIVYALSHPKFREAL--YKRAPWIFCC------------
----PP-ATPRT------SKAT---SSS-NLSDIQGTNQQ--
>PlaPlatyhelminthesSchistosomahaematobium_3206
-----------MSS--NRTI---------------------------MLKDF--------
-SVLPYWHKFE-----PH-PYYQYAIGL-FIAVVGITGVCLNLLVIIFFTMFKSLRTPSN
ILVVNLAISDLGFSAV--FPLKT-MAAFNN-FWPWGK-IACDIYGLAGGLFGFVSLSTIA
AVALDRYLVIATPFESV--FQTTPRRTLLLMLFLWLWSLIWTIPPLFGFGRYVTEGYQTS
CTMDYISTDLNNRLFNIGLFGFGFLCPL-FLSLFCYARIILIVRSRG-KDFI---EMAA-
--S-SK-TN-QK--EK-SSSKSD-TFVLKSSAILLGVYLLCWTPYSVVCLMALIGYA-DY
ITP-LMVELPCLCAKTAAVWDPCIYAFRYPKFRVLL--QRQFGFL---------------
------RTKNKT--------DQSSR--------IEE------
>AneSabellidaHydroideselegans_478185
--MM-----SNMQVNHDASE-----------------------NDVVCYLNA--------
-I----------------------------IIQVY-------------------------
------TINDI--SFV-PAPIEI-GVRSQG--WLSYF-AGCDFYGMTGAWFALMSINSMV
AIAVDRYLIIYMEY------KITQKQSLLWITAVWIYSLIWALPPLLGWSRYNTEAFGTT
CSYDYLIPNKTDKYFLLCVVICDFVLPL-IIICYCYVWIWLKFRSHK-HMYGSQ-QASTS
S--VAK---NK-------MRHIE-YKIARTVIFVVTVFSISWTPYAVVTMIG--------
----------------------XXXXLT----RTKINV----------------------
------------------------------------------
>MZ277570_Ramazzottius_c-opsin_1a_g8865
----------MLR------------------------QGTFPLHI----RSISVNNT---
--GPQE----GR---FT--SYGYTVAGV-LLTFICIIGTFAHLSVIIIIVKNQHLRTPVN
WMLLNLS--------A-RAPMTA-GAAFAH-DWIYGR-NLCVTYAFAMALTGVASITTLA
VISVERYMLIAYP----GRFTVTNRITLIAIIAVWAYAFIATFPPVVGWSSFQLESPGVA
CAPYWESRAPLDFSYEIYLLFLAFIFPV-LTILTCYGKLLNFLRNRIQ----H----KVA
----------KG----------QS-RLTWMVVLMVVAFLVAWLPYAVVCMMIMAGGQH-L
V-SATAASVAPIFCKSSLIYNPIIYVLFNTQM--------RSPTF------QTGAAIANR
SS-KKNVYSS---GIKKISKP---------------------
>AneSpionidaStreblospiobenedicti_886623
------------------------------------------------------------
------------------------------------------------------------
MLVVNLAVCNLVPAVT-LFQMVV-ASSFKG-AWLFGS-AGCYVYSIGVGTCGLASVGTMA
LISLDNYSTIITTL---TARALTRARALVAILATWLYGFLWTAPPLVGYGEYVLVGTAV-
-------------------------------------------------------DTAA-
------------------------------------------------------------
------------------------------------------------------------
------------------------------------------
>MolGastropodaElysiachlorotica_1065
MTPLGHTTP-AAA--NITT----H-VY----------------------DTH--------
-LIHPHWYKYP-----IP-PMWHYSMGI-FITFVSIFGAIGNLLVMYIFGTTKSLRTPSN
MFVVNLSMSDFIFSII--FPLMT-ISCFTR-KWIFGK-VACELYGLIGGVFGFMSINTLA
VIAFDRYNVIARPIKAS--RSLGYRRAFIMLTAVWTWSTCWTLPPLFG-GAYIPEGFQTS
CTFDYLTRDRFTRIHILCMYIFGFSTPL-CIILFCYFHIYRAVAAHE-KEMG---QMAKK
-LN-A--EI-RQ--GQ--AKKAE-IKTARIAMTIILTFLCSWVPYATVALIAQFGPQ-EL
VTP-YVSELPVVFAKASAMHNPLIYALSHPKFREAL--DKRFPWLLCC------------
---TAR-EQSVS------TAAQVKKSSE--------------
>PlaPlatyhelminthesDibothriocephaluslatus_925
------------------------------------------------------------
-M------Q---------------------------------------------------
-------------------------------------------------LLGFAALNTAV
MLSVDRYLLIVQPF---I-ARIGRRRVLLMIEFKWCWSLIWSSSPFYGLGRYIPVRLQTS
SAFDFLTHNVNIK-HVVGMLIFELLIPI-GTVFFCYIQI---VLM---------------
---I-KLLT-L--------------QTANTSAITISILFITWLPYAILIFLSVNGYH-N-
LTP-HVSI---VFVKSYSVCNPAVYAFMNARFRIRL--VKQL---AGC------------
------------------------------------------
>MolGastropodaLottiagigantea_1754
-----------MKHS---------------------------------------------
---TP---------------------------------LMMHGLT----------RQTRN
ML-------------------------FKP-RWRFGEV-TCRWYAFNGMFFGLASIGCLA
SIGLDRYM-LCRYHKYL----LET-K-YVGLLAVWL-ALFWAVMPLLGWSQYI-DAI--A
CLLDLSRPE--GLLYILAIFIFCFVIPL-TIVGITYYKAILEIAQEN-------------
---I------------------EH-KITKMSVVVVVMFCFTWSPYAMVHLYCIFRTTR-H
I-PP--ALIPALLAKSSAVYNPYIYAIVNKRFRLALKK--QI------------------
------------------------------------------
>LC021434IdpaDECRrho
-------DA-AMARGDNET----W--W----------------------YNP--------
-MVHSHWKQFD-----VP-DAVYYCLGI-FIGICGIIGCGGNGIVIYLFTKTKSLQTPAN
MFIINLAFSDFTFSLV--FPLMT-ISCFLK-KWIFGM-AACKVYGFIGGIFGFMSIMTMS
MISIDRYNVIGRPMAAS--KKMNHRRAFLMIIFVWLWSTMWAIGPIFGWGAYALEGVLCN
CSFDYISRDPSTRSNIICMYILGFMLPI-IIIFFCYFNIVMSVSNHE-KEMA---AMAKR
-LN-AK-EL-RK--AK--GANAE-MKLAKISIVIVTQFMLSWSPYAVVALLAQFGPP-EW
VTP-YAAQLPVMFAKASAIHNPMIYSVSHPKFREAI--AAQFPWILTC------------
---DEK-EDDRD------AEAEIPDE-------MKEQAQQG-
>MolBivalviaMizuhopectenyessoensis_2191
------SLS-SV------------------------------------------------
----------------LS-ASL-------------VTGVVGNILVIWMFTTNKKLKTPSN
MLIVNLALSDLTFSAV--FPLKS-ISAFSK-KWVFGM-VACELYGLIGGIFGFMSISTLA
AISIDRFICITKPLQAA--RIMTRKKAFIMIVVVWTWSVFWSIPPLFGFGAYIPEGFQTS
CTFDYITKSTSNRIFIIGMYVFGFLMPC-LIIIGCYIQILKAIKAHG-KEMT---RMADK
-LN-AE-EA-DK---S--KAKAE-MKIAKIALMLISLFILSWSPYATIALIAQFGSP-DF
VTP-LMSELPVLLAKTSAMHNPLVYALSHPRFRAAL--AEKAPCFMVC------------
---PEK-----------------PT--S-NMSDVKDTQNAG-
>MZ277575_Acutuncus_r-opsin_III-1
------------------------------------------------------------
------------------------------------------------------------
------------------------------------A-KVLR------------------
--------------------------------DFLLNSIGWAIPPLFGLNNYVLEGFLTT
CSFDYLDTSTSSRAFILAMCIGAYAAPL-LLIAMAYAHITWKVHIYS-RRFQQF-SSASQ
Q---KK---MSR------SMKRE-ISTAKITFLVVMCWTIAWTPYAMVALIGIAGYS-SA
LSP-LAAQLPALFAKTAAVYNPF-------------------------------------
------------------------------------------
>MolGastropodaAplysiacalifornica_80
---------RKMNDD----------------PAA-------TAAHSTAL-----------
--------GFT----------EHASVGA-L-MLFCIVGVTLNLLAL-TFYKDTKLQ-P--
WLHILLALANVGV-VA-PSPF--ASSSFSG-RWLYGS-TMCQIYAFEG-MFGIAAIGAVI
ALCIERYIACQRSG-----NDTQG--WYGSITLVLG-ALFWAIMPLLGWSRYV-EGT--S
CSIDWKNPD--SFSYIMTLEVFSFGIPM-MSAFFC----LSA-----Q-PQG---ATAAA
G----SGQE----QDT---CKGED-QLRLLCYVFIGFVLVGWGPFAYLCTL-VFSDA-R-
IS--LAAAIPPLACKAMVSAYPLAYAVVSPRFRQSF-----L--------I-GGGEK---
------------------------------------KE----
>MTR1C_XENL7-188
------------------------------------------------------------
----------------------------------------------------------GN
LFVVSLSIADLVVAVY-PYPVIL-IAIFQN-GWTLGN-IHCQISGFLMGLSVIGSVFNIT
AIAINRYCYICHSLRYD----YNQRSTWCYLGLTWILTI-IAIVPN--------DPRIFS
CTF---------SSYTITVVVVHFIVPL-SVVTFCYLRIWV-------------------
-------------------------RNFLTMFVVFVLFAVCWAPL---------------
------------------CLNAVIYGVLNQNFRKEYKR--IL------------------
------------------------------------------
>128SWSPore31-276
------------------------------------------------------------
-----------------------HLQAL-FMGFVFF--TPLNLLVLLATAKYKKLRAPLN
YILVNISFAGFIFVTF-SVSQVF-VASLRG-YYFLGY-TLCALEAAMGAVAGLVTSWSLA
VLSFERFLVICKP------FKFGSTHAAAAVVFTWFMGVGCASPPF-----YIPEGLGCS
CGPD--------TSYMYFLLITCFCMPL-SIIIFSYSQLLGALRAA--------------
----------KA----------EK-EVSRMIIVMVGSFVTCYGPY---ALTYANSEEV-N
K-DYRLVTIPAFFSKSSCV-NPLIYAFMNKQFNACI------------------------
------------------------------------------
>MolGastropodaCandidulaunifasciata_222
MVTVYLTTP-VFEEN--TT----H-EY----------------------DTF--------
-VIHPHWYKFP-----IP-PAWHYAMGV-FITFVSVFGSLGNFLVMYIFGTTKSLRTPSN
IFVLNLSMSDTIFSVI--FPLMT-ISCFSR-RWIFGK-VACELYGLVSGMFGLMSINTLA
AIALDRYNVIARPIKAS--RGMSYRRAFTMLMFVWCWSATWTIPPLFGWGAYIPEGFQTS
CTFDYLTRTDHFRSYILCMYIFGFALPL-MVILFCYVQIYSAVAKHE-KEMG---KMAKK
-LN-A--EI-RQ--GQ--AKRAE-IKTAKVSLTIVLGFLLSWTPYATVALIAQFGPA-EL
VTP-YVSEIPVMFAKASAMHNPVIYALSHPRFRDAV--DKRFPWLLCC------------
---SEK-E-------------LVRQS-S-NL-DIKDTAQA--
>AneSabellidaHydroideselegans_469292
------------------------------------------------------------
-----------------------------------------------MC-RWRNK-TP-E
WCIINLAATGIVPAIMS-YPIYA-MSCFNG-GWFLG--SACMFDAVV--VFGMVSISTLV
ILAVLRLL-TLKS--T----RMPS-S---VL--TYAFAAFWSLAPLFGWGQY-VEQL--A
CGLTWYDLA----SYFASLVAAGYFAPL-VVISYCYLRIWLSIRRM---------RRDRY
F--------KRV----------S---LTKVTFYTCVAFFITWTPYTFFSMTSYAKHELQL
TTPL--STIPGMLAKSSWIFNPLIYFYM-KRFRQATLASK----P-------RARSHVV-
-------SVST---NEATNESSESV-----------KA--A-
>MolGastropodaPomaceacanaliculata_3058
------------------------------------------------------------
-------------------------LGY-ILINP-VAAVL-NLLVLVS-LKNRKLNH-AD
AFIVSLAASDLLL----GYPMVI-ASSFHH-RWIFG---TCQVNGFLG-LFGTNSMMTLA
CMSFSRLLSVTRPS-------TARGKT--FLIFAILYAIFWSTCPLLGWGRY-LE--RTS
CTLDFP--D----SFVTA-FIGCLAVPA-GVMCVSYGQITLAQTGKNQ-------RWNQR
K---DK-TLNKQ----------E-LRLLKMTVAMCTVFIVVWTPYAISAMIKSY----ST
VHP-ILTAVPAMAAKCSHVIDPILYTLN--KFKKTL--KENFPKL-----V---------
-------ETEDF------RISAEES-----------NN----
>MolGastropodaLottiagigantea_1706
------------------------------------------------------------
-----------------------------VMTMYCITAVLFDGCAMLVFLKNKNLRSPTN
LFILGLNVCDFLMATI-AAPLSG-ISSFHH-RWLFGT-IGCTYEGFAVYFLGQTSMYLLA
AISFDRYYVIAKPL---ASK-ITHRVATIAVLACYAGGFFWAFVPLVGWNEYTLEGAKIS
CSVVWESSN--YTSYIFTIFITCLVIPL-AVMFFSYFNVYMTVR------------KLSR
I---RR---FRI----------EK-KMFKTIIAMCTTFVAAWMPYTVVSFYGAFGQG--S
V-APALGTMPALFAKCAGLLNPIIYVATNKQFRTAFYQ----P----C------------
------------------------------------------
>K1QG76_Crassostrea_gigas_Opsin
------------------------------------------------------------
-----------------------YIFGV-IMLLN-VVATTGNVVVLYVFFRSKKLHSA-Y
FMISALCLGDLLMS-S--LTILS-IASFAT-YWVLGD-WGCIAYGTL-MTFGLMQITLLT
VIAVTRYIFVVHNN---N---IGP-SAKVITLLCTLYALGFSVAPLLGWSKFVLEPIGTS
CGPNWVEWD----SFNMTLFFLCFLAPL-SFILFSYIMIF----------IK---RIQKK
N----T---------------YE-IHVSTTILFMIVAFLGSWTPYAFLYIV---------
IT--ILAALPLVFAKCAPIWNPYIYFMRDTKFNHML------------------------
------------------------------------------
>PlaPlatyhelminthesMacrostomumlignano_1784
----LVMTP-STMSWATTTE---R-YWW---------------------PEF--------
-AIHPFWRQFP-----VP-ELHHYLVGF-YISVVGIIGDVGNMLVLFIFVTTKALRTPPN
IFLVNLAISDLSFSVI--FPLLT-ISSFNG-RWAWGR-LACELYGFFGGVLGFVSIHTLA
LISMDRYFVIAQPFEAL--KRLTYTRAIVMVFFAWLLALLWAIPPFFGYGYFVPEGFQTS
CTFDYLSQDKGNLIFNGLMYSCGFVLPL-SIIFFCYYKIVRAVRSHE-LELI---KMATK
-MG-GH-SM-KS--A---DQKSD-LKTAKIALITISLYLLSWTPYATVAFLSLIGKR-DH
LNQ-YTSELPVLAAKTSAIYNPIIYSLSHPKFRAVL--EKKFPWLLCC------------
---KAK-EATSS------AGSKFSRSPS-----------QG-
>054NeooeL153-287
------------------------------------------------------------
----------------------YGILA--FVVV---GLICGNFVVIWVF---------AN
TLVVSLAVSDFIMMAC-M-PPLVL-NCYWG-T-IFGP-LFCEVYAFIGNTVGCASIGNMI
FITFDRYNVIVKGIS----GPLSQKNTTLQVLFVWICSIMWCVFPF-----YVPRGDMTA
CGTD--------RSYLYVYSVWVYIGPL-ALIIYCYFHIVSAVA----------------
-----------TE-------KKE-CRLAKVALTTVSLWFMAWTPYLII---GMFY-P-SV
VSP-LFSI--SVFAKANAV-NPIVYAISHPKYRAAL------------------------
------------------------------------------
>010PapglRE18-252
------------------------------------------------------------
----------------------HGLLG--FIVL---GFMVGNGMVIYIF---------SN
LLVVNLAFSDFLMMFT-M-PAMVV-NCYNE-T-VFGP-FACELYGCAGSLFGCISIWTMT
MIAFDRYNVIVKGIA----APMTKKGALLRILFVWAASLAWTLAPL-----YVPEGNMTA
CGTD--------RSYILVYGFFVYFAPL-FLIIYSYYFIVKAVA----------------
-----------AE-------ANE-CKLAKVALMTISLWFLAWTPYLII---GIFE-S-MP
ISP-LTTI--SLFAKANAV-NPIVYGISHPRYRAAL------------------------
------------------------------------------
>EFX84032_arthropsin8_Daphnia_p
--------------------------------AN--------------------------
---------------------AFVVMGL-IVSIIGIFGLVANGMVLFIFSRFKRLRSPAN
TFIINLAFSDMSASIL--HSMAA-YSNFNG-RWAFGR-LGCKLYAMGITCFGLVSILTFS
AIACERCLVIGVASSR---FKVSRSQAKKACCFIWLHCAVLVSMP-LGWSSYVPEGLLTT
CSWDYKTRTVSNRAYYVLLLSAGFFLPL-LVIFVSYGRIMSSVRQMI-------NSQNSV
----LR---LRR----------QT-EIRTQVVTLILVYLTAWTPYAIVTLIGQFG-----
-SSPMATAVPAYFAKTAVVLDPLVYGFSHPHFRTSLKN--YL------------------
------------------------------------------
>KX550905_Argopecten_irradians_
------------------------------------------------------------
-----------------------AILAI-FMFTVFLGGVIFNGLFVYVFLVHSKLKTRPN
ILLISLCISSFLIAAL-AIPFVG-ASAISR-KWLFGQ-FGCVFHGFIVTALGLTQIAILT
VLSFEKYIAIVKCH-------LTQSATLLLLFGCFMYGFLLAAYPLLGWNRYTMEDGNIS
CSIDWTSRSAIDLSYSISLLVIGLVVPL-AVMSYVYISILLLIKKQT-----SQRYKGFQ
H---NR---SKR----------DV-KVMKTILLLVFAFIISWLPYSIFAMTSITGYAD-D
I-HPLLGTLPSLFAKSSILWNPLIYVCRNRSFKRALLE--TF------------------
------------------------------------------
>AneSpionidaStreblospiobenedicti_878888
----MATTA-TLASPNDSAY---LDLY----------------------QGV--------
-LIHPHWRQYSM---GIP-DYAHYILGV-YIGVVGIAGTIGNTLVIYIFASTASLRTPSN
LFIINLAVSDLGFSAL--FPLMA-VSCFLR-HWAWGT-TGCELYGFMGGLFGFNSINTLA
WISLDRYYVIAYPFDAM--RKCTQKRALLQICFVWLWALLWSVPPLLGWGAYIPEGFHTS
CSFDYLTSDVGNVTYVWSMFTGAFVLPV-AVIVLCYGLIIRTVSVQT-SALR---STANR
-LG-AKTST-QH--K---RQKQE-VELAKVAAVTISLFLVSWTPYAAVTLLGITGHD-HL
VTP-YTCQAPVAPKDARSYYQPFCVVLSHPEMRASFR-GARIGHVKCV------------
---KSFRSRNNT------LDSSGAESFSK----VNEDEKEG-
>MolBivalviaMercenariamercenaria_1992
------------------------------------------------------------
------MA-----------------VSN-LM-----------------------------
-FIS-----------------------------------VCNIDASVAALTGFVSIWSLV
ALAFDRCIVI-RCM-----GT-PA-KTC-ILTAIWLFCISCSAMPFMGIGRYVLEGSNMS
CTF-YFTRSSENI-YNVFIQIAFFGIPI-ICIIFCYVSIL--VKKHERFSVR---QESLR
RMS--R-SRER--N--------E-LKTAKI--VLITVFCFSWMPYSLVSLIALFGNS-S-
ISP-IVVTIPVIFAKVSTVLNPVLYALVHKRFKSKL--RRYF--------ITGSSDGHEM
E--------ENV------ARST--------------RS----
>MZ277608_Paramacrobiotus_arthropsin_2
------------------------------------------------------------
------------------------------------------------------------
---------------------LV-LTLL----------AGCAYYATSCGLFSMVSVSTMA
CIAVDRCLAITRK---P--WHLTYSRAGLLIGVIWLYGFILVMPPLCGWSDYMLEGHQTS
CTFDFISRRPVNVSYTVWLFVMGLFIPV-SVIAVCYVSIVRYILNQR-ALMR---RN---
---L-----RR----------AE-VRAAVTCGVIIVLFCLAWLPYTCISLMSAFGAQ-HL
INP-FVNALPSLCSKSSVIWNPLVHALMNRKFRAKLLE--------------SPGHM---
--RRAA-RTARL------SSDTSS------------------
>ClR_CN120Suga081-23
-------------------------------------------------MD---------
-----------------------AVMGS-LFLLFLIT--T-NILVIVAVL--------KD
IMVISLTCSLLSEIYFG-FVWEG-YGRFID-DSSLE---LCKFAAYG-ATFALASIMQLM
GMVLERYVSIIYPVS-----------A--FVLP-WAFCIVWAFLPF-----Y-REAVHTR
CSVI--------RSYNYSLLILFFFAPI-IIITYLIVRVQMELRKA--------------
----------KY----------ER-QI--LTCIVIVLFFITWTPYALAA----LFD---S
T-PDY-S---ALFAKSSLV-NPIIFVFFNKEFYKTL------------------------
------------------------------------------
>MolGastropodaPlakobranchusocellatus_2966
------------------------------------------------------------
------------------------------MSYETLYSMYASQLAIK--KRVKEEKGRKK
LIAEEKEI---------------------------RE-EVCQFYAGITAVAGLVTINTLA
AISVDRYWAVVRA-TPE--QRLSKRVTGLVVISVWTYSVSWAACPILGWGSYVLDGIGTT
CTFDYLTTTWWNRSFVISIAAGNFVLPF-SLMVFCYTRIWAAVREVK-RRLEST-RLCNK
TTSLSKGTIRHH------RLNCE-HKTLRIILFLLLSFTMAWCPYLAVSLVGLFGDQ-SK
ISY-LTSVLPSLVAKTSIVTNPILYSISHPKVRKRILT----------------------
--SRPA-VRMRT------NQSSFGN-----------------
>MolGastropodaPomaceacanaliculata_3122
------------------------------------------------------------
------------------------------MTVGCLVGIL-NGLVV-VF-RTKQLRTPTN
VFVIALCLCDLLM-CL--MPIAV---AWR----QQSAAV-CSFDAFS--VYGLTSIYVLA
AXSVDRYVVIVHPM-------LTH-RACLAIACVL--ALAFAFMPLMGWNGYVLEGIGVA
CSIIWDSDE--AISFVFTLFVCCLLIPL-LVMTFCYISLIRVVAR--SWGPE--------
-----S-HIAQ---NN------ER-KM-KTVVIMIGAFLLSWAPYAVVSFLGTLYGH--V
LSP-VAETFPAMAAKCSALWDPLIYLATNQQFRRVLCPDR--P------------EAA--
--P----VGDSS------GMT----SQSIAASGATE----N-
>MolBivalviaMytilusgalloprovincialis_2298
--MS--RSINVTAVY----------------------------------TE---------
----------------SI--EAEYMIGV-YLLVLGALSVLFNIFVIIVLVKGNKYHAVHN
ILLLNISVSDLLLSSV-AYPLWA-STTFYY-RWIWSD-AWCTFSAFWCFTLAQNDMNTLA
AISMCRYIIVCKPQ---YEFYLKPRTKYMILVAIWSHSLLHTTAPLFGWSSYKQEAFGTS
CSIDWTGHSASVITYNSIITLTCYGIHL-FIFTYCYYFVI-----QEA-PLN---QIVS-
------EKVHRVST--------S-LAVTMTSLAMVAVFLIAWTPYAIVSIYSMFSNGL-H
P---WMLVIPTMLAKSCTLLNPTVCALLSCKFRKAACRSR--------------------
--P----IVDEC-EFKHSSTSSGVRGERI----IS-----N-
>A9UMW6_Nematostella_vectensis_
------------------------------------------------------------
-------------------------VTL-YLSLV-SCGGL-NLLVLVVLLRLRSLRVP-E
IFILSITLSD-FLCAVG-ILAAS-IA---G-TWYCG----CKAHAFF--IYGLVSLVHLA
IMAFEKYLTI-KHM---KWGNFSK-RS--LIVVLWVYCLFFTVPPLFGWAAY-LENL--T
CSIKFDSRD----SYYVVMYIGGFFIPL-GLILYSY-HIVKHVASND-------------
-VN--RAHI----R--------V--K-VKLALLIG-GYLLSWAPYSVITFLIVL-----Q
VESDV---VPSLFAKTSFMYNPFLYLVFFRSFRKKLFV----------------------
------------------------------------------
>A0A059NTC6_Tripedalia_cystopho
------------------------------------------------------------
-----------------------NFMGG-YTSVVVVVGVI-NMCVIIGILRFKR-MD-YL
MLVLSQGFCDLLSPLVA-YPLSL-ASSFAC-TWLFGDG-WCYYYGFV-TSFGYTSIFNLT
AFAVERYVTFKFPLKRE----VS--KM--MISLVWIAGFVWAALPLMGISAY-KEGIGTM
CSVRWHSDD--DFYYSLSLIICAYLLPV-FIILMCYKSFLGIIYSIMR-ILG-------N
P------ELTSV----------ER-QF--IVIFMVLWYNIAWLPYALVCFISVIYP---N
L-ISQ-AAIPGVFAKTSNIINPIIYCFICKQFRSTIFG----------------------
------------------------------------------
>AY545165OpmaCIRRrho
------------------------------------------------------------
------------------------------------------------------------
------------------------------------------------------------
-----------------------------------------ADGPVFNWGAYVPDGILTS
CSFDYISTDPSTRSNILCMYXCGFLXPV-IIIGXCYFNIAMSVSNHE-KEMA---AMAKR
-MN-AK-EL-RK--AQ--GQSAE-MKLAKISMEIISQFLLSWSPYXLXALLAQFGPR-QW
ITP-YVAELPVLFAKS--------------------------------------------
------------------------------------------
>217BluTaru44-289
------------------------------------------------------------
-----------------------YGMSA-FMFFLFVTG--INVLTIACTIQYKKLRSHLN
YILVNLAFSNLLVTTV-GSFTCF-CCFFVR-YMIVGP-LGCKIEGFAATLGGMVSLWSLA
VVAFERWLVVCKP------FIFKPDHAIVCCIFTWFFALIISAPPL-----YIPEGFQCS
CGPD--------ESYVWFIFGFGFAVPL-FVIVFCYSQLLVMLKSA-------------K
----------KA----------ER-EVTRMVVVMILGFLVCWLPYASF---VVNNRGT-P
F-DLRLATIPACFSKASTV-NPIIYVVLNKQFRSCM------------------------
------------------------------------------
>K1PW76_Crassostrea_gigas_Melan
------------------------------------------------------------
-----------------------YAIGV-AVLIM-LISTLGNGGVMYVFIRTRNLRTP-Y
FLVSALCLGDFLMS-T--MPMFI-TSCFFT-RWILGR-VGCLVYGTL-MTFGLSQITLLA
SIAFTRYRYVVNNC---S---IDT-FAKIVVIMCYLYAFIFSLAPLFGWSRPVVEPIGTS
CGPNWAEPD----SYNLTIFVLCFFVPL-SIITFSYFMIY----------IK---RIHKK
N----G---------------YE-NHVTVTILLMIVAFLLSWSPYAAMYVI---------
IT--MLSSVPVVLAKTAPLWNPYIYFVRDRRFNKLL------------------------
------------------------------------------
>MolGastropodaLottiagigantea_1700
------------------------------------------------------------
--------------------------------------------MVIAIVPNRRLRTV-N
VLLVHLGSVGLMACVIT-TFVPA-IVVLNR-EWIGGN-VSCQIYAFI-SLLTCVSVWTIT
ALSWDKYQTIAAPL-----HSLTARRMSGCFLTFWVCAICLCLPPLIGASEYA-HPAMGL
CTVRGSTF---HRWYTMAYICCAFCIPL-ALVVYCYAHIFRIARNQS-------------
------------------------------------------------------------
------------------------------------------------------------
------------------------------------------
>BAQ54737_1_opsin_pteropsin_type_partial_Somatochlora_uchidai
------------------------------------------------------------
-----------L---MS--PGGYAAAAV-CLLLIGLVGFVSNLLVMVLMCKNKQLWTPLN
VILFNLVCSDFSVSIL-GNPITL-TAALFR-RWIFGR-TMCVIYGFFMSLLGIASITTLM
VLSFERYVMISKPF---HARRLSQKGAVALIGVIWVYALLLTAPPLFGWGDYVHESANIS
CSVNWESKTFSATTYIIFLFAMGLVVPV-FVICFSYLNIIWTMKKNAV---------RVT
----------KA----------EC-RVTVMVFVMIVAFLVAWTPYSVLALLVAFGDAS-L
I-SPGVAVVPALMAKSSICYNPVIYV----------------------------------
------------------------------------------
>XM014927502OcbiOCTRrho
--TYVTTPK-MVESSVNQT----W--W----------------------YNP--------
-VIHPHWAKFD-----IP-DAVYYSVGI-FIGVVGIIGIFGNGVVIYLFSKTKSLQTPAN
MFIINLAMSDLSFSAI--FPLKT-ISAFMK-KWIFGK-VACQLYGLLGGIFGFMSINTMA
MISIDRYNVIGRPMAAS--KKMSHRRAFLMIIFVWIWSIVWSVGPVFNWGAYVPEGILTS
CSFDYLSTDSSTRSFILCMYFCGFMLPI-IIIAFCYFNIVMSVSNHE-KEMA---AMAKR
-LN-AK-EL-RK--AQ--GQSAE-MKLAKISMVIITQFMLSWSPYAIIALLAQFGPA-EW
VTP-YAAELPVLFAKASAIHNPIVYSVSHPKFREAI--QNTFPWLLTC------------
---NEK-EDANE------AEQEVAPG-------MKEQAQQG-
>AneClitellataAmynthascorticis_64410
------------------------------------------------------------
------------------------------------------------------------
-----------------------------------------------------MSINTLA
IVAIDRYYVITKPLSAA--QRMTKGRTTGMILLIWFWSALWSAPPLFGWGNYIPEGLQTE
CTFDYFTQTVNNISFVSCMYIAGFVFPV-SMIVFSYKGIVAAVFAHH-KELQ---ATAQR
-MG-AS-MT-KE--DQ--EKKSE-IQTAKVSAMAVGSFLCSWTPYAVVALLGMVLPH-EK
VTP-YLSMVPVMFAKASAAYNPIIYSLSHPKFRAEI--DKRMPWLICC------------
---KKRYD-SRM------SHSSTIS--------YVE------
>165BrakuM153-248
------------------------------------------------------------
----------------------YYVMGLYYV-VMG--SLFGNIMVLKIF---------AN
VYVINLAFSDFTLMLT-L-P---IWNFFLGGP-RFGE-YGCYVHAFCGALCGYNQIFTLV
LISLDRYNVIVKGFS---G-PLT-NKAISMVAFSWIWALGWSITPL-----YAMDGILGT
CSYD--------RSHITTSFTFNWVFPL-LTIMCCYWFIVQAVFKEQ-N-----------
----------------------E-IRIAKVSIMNVSLWLAAWTPFAAI------------
------------------------------------------------------------
------------------------------------------
>XM011414204CrgiBIVRXEN
-----------MN------------------------------------SNI--------
-----G-----F---IP--QPLYYIIGT-GLLFVFTFGSFMNFTGLLVFAKNKHMRSPTN
TFIISLLMGDFGMSIC-SF-ISM-TAHYNR-FYLWGD-NVCTFEGFWMYFMGLTNMYTIM
GISFDRYIVIAKPL---QASKITTRVAVAACLAIWFQGFAWAAFPFLGWGRYTYEAGRTS
CSVQWDTDDIESASYNISIFIWSLFLPL-MLIFYCYYNVFMTIRHVAR----DMNSRIAR
-----K---LRI----------EK-KMFKTIVYMLVSYVGSWTPYSIVSLWAIFGEAK-D
I-PPYLMTVPAVIAKSACIWDPLIYVGTNRQFRMAFYN--TLP----C---GLGKMLIKR
EEEKA-AKKTTL-VAPID--DEAGQQQSG-------------
>BryAneClitellataMetaphirevulgaris_721922
----------PLPRT----------------------------------SNS--------
-IVESHERSRS-----------------------------GSGKRIRPENGAASLRTPSN
VFVISLAISDLTFTVV--FPVMT-IACFRR-RWPWGD-TACQWYSYLSGITGLSSINTLA
WISIDRFTVIAKPFHMM--RLASNRRSLLQLVFIWSWALLWSTPPMLGWGRYIPEGLQVS
CTFDYLTRTPANIAFNYCLFGLGFLLPV-AVTVVAYAGIVRSVTAQS-KNLS---DACRR
-LG-AS-SV-HG--PG-QEYQLE-LQLAKVAAATVCLFVVSWLPYAVIAQLAINGYQ-SH
VTP-YVTEVPVMFAKASAIWNPIVYGLSHPRYKKEL--RRMLPAWMPF------------
---RGR----------------------------------S-
>BraBrachiopodaLingulaanatina_1625
-----------MNNCDYASR----------------------------------------
---------------------QDVVLGV-SLTIVDVFALI-NGIVFTIFCTTKL-HR-HD
LLILNLAISDISLPVFA-YPLAI-YSLFKH-QWSFGNA-GCIYYGFI-SFFGVYSIGLLT
AISISRYMKLCKTSNA-----ES--VI--GVLGSVLYSLGCSLPPLFGWGEY-PDPHGTS
CSLKWDSRS--QVSYVATLVVVGYVAPL-AIMSACYGCILKKSRR------------LKK
----------MD----------VM-ELCKMSAAMGLGFMLAWTPYAIVSFWITFNA---S
V-PPI----SAILAKASHAYNPVIYFLMNRTVRDKIRTYTAL------------------
------------------------------------------
>CCP46948_arthropsin_Euperipato
------------------------------------------------------------
--------------------KAHAIVGY-IMIFIGVIGSLGNALVIWIFGSSRLLRTPAN
LFIINLAFSDFLMSTT-NFPLVV-ISSFKG--WYFGK-IGCDIYGFMGGVFGLMSIVTLA
AIAMDRNRVISRPFDVL--QKMTTSRTAKIICFIWIYCLILASPPLFGWSQYVPEGFLTS
CSFEYLDRNLLTRSFILYLFILGFALPC-LVILFCYIFIIKSIYNHE-KMMA--------
----IK---NK-------KLNND-IQAAKIAFVIIILFCLSWIPYAIITLIGQFGNK-TL
ITP-WVSTLPAVFAKASTMYNPLVYAISNPYFRKALIK----------------------
------------------------------------------
>AY545171HamaOCTRrho
------------------------------------------------------------
------------------------------------------------------------
----------------------------------------------YGGI----------
-------------------KKMSHRRAFLMIIFVWIWSIVWAVGPVFNWGAYVPEGILTS
CSFDYLSTDPSTRSFILCMYFCGFMLPV-IIIAFCYFNIVMSVSNHE-KEMA---AMAKR
-LN-AK-EL-RK--AQ--GQSSE-MKLAKISMVIITQFMLSWSPYAVIALLAQFGPA-EW
VTP-YAAELPVLFAKASAIHNPIVYSVSHPKFREAI--QNTFPWLLTC------------
---NEK-EDAND------AEQEVAPG-------VKEQAQQG-
>AneSabellidaOweniafusiformis_2690
-----------MS--------------------------------STAA-----------
-------------------------LGL-VI--FGILGVL-NGLALFTF-QTKNI--P-N
-LL--LAVS-LVL------PG---LASFSG-SW--GDIV-CQIQGFYG-MLGMV-IYAVA
MLAGERYV-V-KGM---G---V----AYLFTL-CW-FAAFWSCLPLMG-SRYTLQ--SSA
C-IDWKEQS--SISYILAISCFGFAVPL-AAT---F----GALSKHA--------AEDSK
D----E------FT--------ES-QLIK------------WLPFAVLVF----------
I-P-LA--IPALFAKLSPGY-PVLY-VASSRFRTSL--------------V---------
------------------ASSNHV------------KD----
>NemNemerteaLineuslongissimus_629467
--------------------MPD------------------PTTD---L-K---------
--DEK-PI--------PF--PDNFIAAA-YL--S-LAMTAGNGWLVVAYFRN-KLKSQ-N
SLILNLALAQSLM-LMT-FPVKI-AALFQN-EFPFGW-LSCQLIGCL-FVSGIASIMTLF
AMSVERYYVTR--------NPRNANQVFSWLLSIWIFSIGWGIMPLAGWSEYR-EANQAS
------------------------------------------------------------
-------------------------------LAMLISFLVCWTPYAIISVLGNTLGAVS-
VSP-AGSLVAPIMAKTFVILNPAIYFLFNEAPRAAR--AE---------ALHRASELSRL
SV----ASASSS-INSVRRFQE---QTTT-------------
>AneSabellidaOweniafusiformis_2741
-----------MA--------------------------GY----METR--------LMY
GIMENNWNDLN--------------LGA-LVLLLTIVTVLGGLLMLL-Y-ASTSF-IT-T
VFQ--LPLL--------------------------------QIHGFI-SLI-VVTIWNIT
ALSWDKYQAISHPL---Q-HT-TIKRA--WIC-VWIFTTLLCLPPLIPSGNITPKTA---
CEIDFS--NYA--GYVVYILA--FFAPM-VIMLYCFQMIVSVVQAHTK------------
-IRT-PHAF-R--G--------K--RMGT-IVQLITTFIVTYTPYAIVTILQSF----KF
VKPKLRTS-PSMTAR---AVNP-IY-LEHPEFKNDV--IEDIPDI-----V---------
------------------------------------------
>MolGastropodaPomaceacanaliculata_3099
----------------------------------MGSEATGPSSS----L----------
----------------PL---GAYIIGV-YVTLLGAGAFIGNVSVLVVILSQKAALRLQN
LLLLNLATADLLVTVT-AYPLTS-VSSFHK-HWLFGD-VGCKVSGFLVFCLTMVSLNTLT
AIAVFRFILVCKPMYH---HLLRPESAKPALLASWLQAAVWTSLPLFGWSQYV-EPFLTS
CTVDWGGRSASNLSYVAMTIILCFVVHL-VIISFCYVRILVISRRLTFSNMI--------
---------HH-----KVET--ER-NVTRMCMVMMATFLLCWTPYALLSCLAIAGLP---
LSAAM-STLPTMFAKVSCVVNPVIYAFMSSSFRKICWK--LF-----------------G
QRNRVACDMTRAGVISL---------QST-------------
>PlaPlatyhelminthesSchistosomamargrebowiei_3268
-----------------------------------------------MIYDS--------
-IMLNHWTSYT-----PD-PIYNYLIAI-LVALIGIIGTITNLFVIFVFLTPKSSISLQW
ALIINLAISDFGFSAV--FPLKT-IAAFNQ-YWPWGS-VACQLYGFMSGAFGFLSLTTIA
AISFDRYLVIVKNYKTK-----NFLIICTVIGFLWIWSILWTIPPFFGYGRYVLEGYQTS
CTFDYISNDMPNLLFSFGMYVFGFTFPV-LLCTYCYVNLLKVVYNNE-RIVL----ISL-
--S-NH-SA-KQ--HK-R-KRLD-IEATKSVILSLLFYLMSWTPYAIVCLISIMGQS-YF
LTP-TIAEMPNIFAKMAAIYNPILYAFTNRQFKNAV--GIRKTSS---------------
------VMQQQR------LLSQGLF--------LFK------
>NV_CN146Suga08_1-24
-----------QS-----------------------------------------------
-------------------------FLS-FIGVVGV--VLGNVLVVAAF---------TN
TFILHLGLCNLILASMD-LLFTL-PSTASK-KWMFG--LACRFYGLT-YFF-YVSLNTLA
IISLDRYWVITKPA---I-GKITI-KALICIAVSYVYTLVFSIPLFFE------KIF-TG
CYL--------TLLYSIVHGVFLFLFPF-GLMIFCYGSIFKSVRK--------------R
YVR--I----------------H-WRTARMIIVVIFVFLACWLPYVIVMSLGRR----PQ
ISL--TLEITLLVAKSGVI-NPFIYAALNLRFRTAF------------------------
------------------------------------------
>BV898_16526_t01_hypsibius_dujardini_nhd315_core_32_85_1_cds_ropsin_F1_nHdropsin
---------PEMA--ND-------------------------------------------
-----HW-ASI--------SFLHVVNRN-KLQSLGHLHL----------SRTRRLRNAFN
ALIVNLAVADFCMMTI-LSPILF-VNTLYG--WIFGA-NVCRFYGFSGALFGTASIITMA
GIALERYLVICRPLIGI--KT-SRRRSTVMIIFIWIYSFCWATPPLFGLNQYVLEGFLMT
CSFDYLDRGSGSRAYILAMCVGVYVLPL-LLIGFAYASISWKVRA-S-RRFLMF-RSRSS
H---SA---LR----------RS-IKIARITFTTVVCWTVAWTPYTAVALMGLAAWT-SQ
LTP-LVAQLPAIFGKSAACYNPIVYVFAHQRYRRALRK---------C------------
------------------------------------------
>MolGastropodaAplysiacalifornica_79
------PSTSSLTSQ-----------------------------------YH--------
-LLHPHW-EHE--------PEVHLSVGV-FITLVGVLAVCGNSLVIITCIRFKDLRTRSN
ILIINLAVGDLLMCLI-DFPLLA-AASFYG--WPYGR-QVCQMYAFLTAIAGLVTINTLA
VIAADRYWAVVRP-TPG--QKLPKCVTSIAVASVWAYSISWALCPILGWGAYVLDGIRTT
CTFDFLTRTWENRSFVIGMMIGNFVLPF-ALMVFSYFRIWVAVRKVK-SGLESC-RGGGR
FVN-SS-TLHRY------RLHCE-QKTVKIIMFLLIAFTVSWSPYLAVSIIGLFGDR-SQ
LTY-QNTLTASLIAKTSMVFNPILYSISHPKVRKRIAN----------------------
--QQTS-KTGRR------STSSATR-----------------
>KF854109HeblDECRrho
------------------------------------------------------------
------------------------------------------------------------
------------------------------------------------------------
-----------------------------------------AIGPIFGWGEYTLEGVLCN
CSFDYITRDAATRSNIVCMYIFAFMCPI-IVIFFCYFNIVMSVSNHE-KEMA---AMAKR
-LN-AK-EL-RK--AQ--GANAE-MKLAKISIVIVTQFLLSWSPYAIVALLAQFGPI-EW
VTP-YAAQLPVMFAKASAIHNPMIYSVSHPKFREAI--ASNFPWILSC------------
---DEK-EDEKD------AEAEIPA--------MKEQ-----
>PlaPlatyhelminthesEchinostomacaproni_1029
---------------KIVSS---L-LCS---------------------PDF--------
--LSPLCGK----------------------------------------RSAKSLRSPAN
LLIINLSLSDCLFSAT--FPLKT-IAAFNQ-RWTWGK-LACEIYGFLGGLFGFVSLSTMV
AIALDRYFVIVQPVQAL--ARMTYTRAIVMLIVVWLWSLLWSVPPWLGIGRYIPEGFQTS
CTFDYLSHDLENLLFNAGMYIFGFSIPV-LIIVYCYYQIVRAVRLNE-QQLK---KMAQK
-LN-ADTSM-KS--S---DKKAD-VEAAKTSVILVLLYLMAWTPYAVVCLMAMIGQL-PA
MTP-FMAELPVFFAKASAVYNPFVYALRHPKFRAEL--EKRIPFLLCC------------
---PQK---QPS------QGATVSN-AA-----------E--
>EFX83617_arthropsin1_Daphnia_p
--------------------------------RR--------------------------
---------------------IHVALGV-LLSFIVLFGFAANSTILYVFSRFKRLRTPAN
VFIINLTICDFFACCL--HPLVV-YSAFRG-RWSLGQ-TGCNLYGMGVAFFGLNSIVTLS
AIACERYIVITSSSCRPAKWRITRQQAQKACAGIWLHCAALVTPPWMGWSSYEPEGVLVT
CSWDYTTRTLSNRLYYLYLLLLGFVLPV-SVLTFCYAAIFRFIKEMTS----PFSTNSTS
----FR---RRR----------QT-DVRTLILSLAMLCYTAWTPYAIVSLIGQFG-----
-PSPMATAIPAFLAKTAIVFDPLVYGFSSPQFRSSVRQ--IL------------------
------------------------------------------
>MolGastropodaElysiachlorotica_1066
------------------------------------------------------------
------------------------------------------------------------
------------------------------------S-TACELYGLVGGVFGIMSINTLA
VIAFDRYNVIARPIKAS--RTLSYKRAFMMLMVVWTWSSAWPLPPLFGWGAYIPTGFQTS
CTFDYLTMDQSTRSYILCLYILGFAVPL-AIIMFCYYHIYSAVAAHE-KEMG---KMAKK
-LN-A--EI-RQ--GQ--AKKSE-IKTARIAMTIIITFLLSWTPYATVALIAQFGPQ-EL
ITP-YVSELPVMFAKASAMHNPLIYALSHPKFRD--------------------------
------------------------------------------
>MolBivalviaMizuhopectenyessoensis_2137
-----------MDIP--CTG----PLYEDYNDSK------L----NTSI-DV-IHKKVMD
LIYSK-VEDTL--------------VAL-YLGVVGATSIF-NAMVLFVF-KRRTLKS-ID
YYIVNLAITDLFL-LFG-FPLVV-TSSLQH-EWQFGV-YGCYVYGFLG-FFGTVSISTLA
MMSFVRYMSVCQ--------KLTK-HTVLVF--TYVYACIWSIPPFLGWGNYV-EPHGTS
CTLNW-SG---SRSFVTVMLIMCIILPV-VIMTFCYGRVLLFLKRSTD-NLN---WTPHR
-PN-------R--K----HAN----KLIKLTFTMCVAFVGTWTPYAVFSLWTAYGNK-E-
I-P-L-TLSSILIAKLSTIINPTIY-VLNRKFRPYLSM------------I---------
------------------DKSSTS------------------
>MolGastropodaPomaceacanaliculata_3146
MTLFASPL-PFLSDVENSST--------------------------DAWWER--------
-V-DPHW-QQE--------PYMHVCIGV-VVFFVAAFAIVGNVLVLWSIVRFRSLRTSSN
LFIISLAVADIIMSVI-DFPLFA-VSSFLG--WSFGY-NMCQMYTISTGAAGLVNINTLA
AISYDRYTVVVRRVLPV--HHVSRSMTRLVIAVIWISSVLWMMFPMMGWGHFTLEGTGTS
CTFDYLDRSAANRAYVTTLTLANFVVPL-IVIVFSYVRIFLSVSAVR-RGLMSL-QS---
-----Q---QGR------KLHTE-LKMAVTTLVIVGVFCVSWTPYVIVATIALFGDA-HL
VTP-MTSAVPCLLAKVATVSNPPLYSLGHPKFRKKIRL----------------------
-------------------------VSSF-----------V-
>AY616924SephDECRrho
------------------------------------------------------------
------------------------------------------------------------
------------------------------------------------------------
-------------MAAS--KKMSHRRAFLMIIFVWMWSTLWSIGPIFGWGAYVLEGVLCN
CSFDYITRDYTTRSNIVCMYIFAFCFPI-LMIFFCYFNIVMSVSNHE-KEMA---AMAKR
-LN-AK-EL-RK--AQ--GANAE-MRLAKISIVIVSQFLLSWSPYAVVALLAQFGPI-EW
VTP-YAAQLPVMFAKASAIHNPLI--VSHPKFREAI--AENFPWIIAC------------
---DEK-EDEKD------AEAEIPAG-------MKEQQQQG-
>MolBivalviaCrassostreagigas_549
MDST--PPT-TVTDINETT----THIF----------------------DTY--------
-FVHPHWYNFP-----VS-DNWHYAIGV-FISIVGIIGIFGNATVIYIFSTTKNLKTPSN
MFIVNLALSDMIFSLV--FPLLT-ISAFNK-KWIWGN-TACELYGLVGGIFGLMSITTLS
AISVDRYYAIAHPLRAA--RNMTRKKAFIMICIVWVWSLCASLPPLFGWGRYVAEGFQTS
CTFDYLTTTPNNRTYIFFLYLFGFAAPL-LVIALSYILIIRALKKHE-RKMQ---QMAAK
-MK-VD-DI-KA--NQ--KTKAE-VKVAKVAIIIVFFYMLSWSPYATVALIGQFGPA-EW
VTP-FLSELPVMLAKASAMHNPIVYALSHPKFREAL--YKRAPWIFCC------------
----PP-ATPRT------SKAT---SSS-NLSDIQGTNQQ--
>MolBivalviaMytilusgalloprovincialis_2320
------------------------------------------------------------
---------------------------------------MS-------------------
--------------------------------------VGC-------------------
------------------------------------ITFGFAISPLLGWNQYT-EGVGTS
CAMDLVGD--SGESFILALFATYFVMPV-SVMIFSYGNIYAKVMKDSRNLTK---CNKAK
QCR-------KK----LTM---EQ-DLAVTTTIIIGFFLICYTPFAVLLLWKVLNKDAE-
IDP-ITMAIPSMITKVAGIFTPFVYLSRNKVFRKHVLN------------VPFNN-----
--EQTR--TTT--YDEIQT--------VF-------------
>AneClitellataHirudoverbana_396840
------------------------------------------------------------
------------------------------------------------------------
----------------------------------------CQWYAFVAGVSGLVSINTLT
AISVDRYMVIAKPMYML--HAASKSRTLQQIAFVWVHAVCWVSAPWFGWGAFMLEGFGFS
CTWDYLTQTWNNISFNLCFVVFQFVVPV-TLILLCYVGIISAVAKNR-KEMS---RMNKE
-TA-NQ-Q--K----------QE-IQIAKVVAVNVIMFIITWVPYVTVAMLGVAGHS-NL
VTP-YTTEIPVMLAKASGAWNPIIYALSHPRYREALR-KSKLP-FRYC------------
---KPTSANTRM-------SEMSSSAPTI-------------
>MolBivalviaCrassostreavirginica_875
-----------MLSS----------------------------------SN-PITSD---
--VSIE-----E---LP--AAMYVALAI-YLFLLSLFGILVNGAFIYLYFSRKEIATVSN
LYVVALCFCGFLISTL-GVPFAA-ASCIRH-EWIFGD-GLCKLHGFLLTGLGIVMIALLT
GIAVDKYIYIVRYH-------VTKSVAMAIIVSCNIYGIIWGILPLFGWNKYTLEPARLT
CSVEWTG-DISNHSYAITILFTGLLIPV-GAIAYLYSTILQRVHSQR-----SQRLVSGS
R---QI---IKR----------EK-KVAMTLFFMGPSFLRGFR----IQFMVFYVYSV-T
V---------RIFLLCGILYR--------------LCL--QKP------------IL---
------------------------------------------
>A9CR38_Cladonema_radiatum
------------------------------------------------------------
-----------------------AITGI-LVVLFLTTGII-NTLVILAVM-KSS-HT-KD
VLVISFTCCLLGEICFG-IIWEG-YGRYID-DSSLA---LCKMAGFG-ATFTLVSIIHLI
GMALERYISIIHPMTAY----YKD-HA--FLIPSWVFGIAWACFPFFGWGAY-REPVHTR
CSVVASSNS--AQSYNYSLLIFFFFLPI-ILIIYLCACVQIELAKTRE-TLT-----G-D
S------AMKKH----------EK-EV--LVCFVIITYLVTWTPYAISACWFAFFK---S
Q-SNY-S---ALFAKSALVTNPIIYVFFYKEFRETLKT----------------------
------------------------------------------
>MolBivalviaCrassostreagigas_547
-----------------V------------------------------------------
------------------N--MHYAIGV-AVLIM-LISTLGNGGVMYVFIRTRNLRTP-Y
FLVSALCLGDFLMS-T--MPMFI-TSCFFT-RWILGR-VGCLVYGTL-MTFGLSQITLLA
SIAFTRYRYVVNNC---S---IDT-VAKIVVIMCYLYAFIFSLAPLFGWSRPVVEPIGTS
CGPNWAEPD----SYNLTIFVLCFFVPL-SIITFSYFMIY----------IK---RIHKK
T----G---------------YE-NHVTVTILLMIVAFLLSWSPYAAMYVI---------
IT--MLSSVPVVLAKTAPLWNPYIYFVRDRRFNKLLP-KK---------------EQHEW
------DTSSTN------PLC-------------EHKA----
>045AnogaRE2-237
------------------------------------------------------------
---------------------MHAALA--TILL---ALIVGNGCVILIF---------SN
LMVINLAFADFMMMFT-M-PPLII-NSYHE-T-VFGP-LMCEIYGMFGSLSGCVSIWSMT
MIAFDRYTVIVKGLS----APLTYVGSVMRILFVWANSLVWTLAPL-----YVPEGNMSA
CGTD--------VSYIYAYSVFVYWLPL-LLIIYCYTYILKAVS----------------
-----------AE-------SKE-IKLAKVALVTITLWFMAWTPYLVI---GIID-S-SP
ISP-LQTI--SVFAKANAV-NPIVYGISHPKYRAAL------------------------
------------------------------------------
>Pleurobrachia_opsin1
------------------------------------------------------------
------------------------------------------------------------
------------------------------------------------------------
-------------------------------------AFFFGIAPLV-----G-EGYGVS
NSL--------NASYIICAMIIGYFFPL-IIIMFCYRAIYRLVKI---------------
-----------------MLVQ-ER-QLASTITFVILSFFFAWTPYVFVNIINMFST----
KYRIL-ATIPALFAKSSTL-WIIVYCLMDVRIK---------------------------
------------------------------------------
>MolBivalviaMercenariamercenaria_1981
-----------------MNN-----TL------------------ATKTDDW--------
------VN-----------------SSI-LLVIM-IGTLIGNTLVL-LFIKYKSLRT-SN
IFIASLTIADLMMCLCG-LPA--LINNYLV-KMEPNAEFICYSDTFIGAFTGFGAIWSLM
ALAVDRCVVI-RSM-----VQ-PT-KAY-VTATIWIVALAFAMMPFLGFGRYSIEGSKIA
CSV-NFTKSFSNM-YNILIQVLYFFIPI-ICMICCYSIII--VRTHERFNVK---DSSFR
RMR--K-SRER--N--------E-MKTARL--ILISVFCLSWTPYSIVSWIGLLGNR-Y-
LTP-LAVALPAVFAKMSTILNPLLYALLLRSFKLKL--KQHF--------LNVASERTHV
EF----RRREAA------DRTR--------------KN----
>KR869765PlduANEGo
---------FLILPN--WTR----------VTMEFNHEDSYDFIT----THVIYKRP---
-----------I---QPR-----YMIGV-YLTIAGIISTVGNSVVIGVVVKNKELRKGHN
ILLLNLAICDLGFTFV-GYPLTA-SSAFAQ-RWLFGH-LGCVIYGFCCTVLALTDINILM
ALSIYRYIVICKPHIR-ILHRRTVAAAM--VTSCWVYSLLWGVAALVGWNRYT-EAFGTS
CSIDWTARGASDLSYTILMIFFCYISHI-IVMTFCYYKIKQR-SSLMSHKFS--------
---------NN------IRN--EK-RLTVMTMVMVGGFILVWSPYAWVAVWKIVVPD-G-
VPDWL-TTFPTMFAKATPMLNPLIYVSTNRKFRREARG--ML---CCC---SAKVDDIVA
SANRQ-FNMTKEGRVSLP--------ETI-------------
>MolBivalviaCrassostreagigas_628
------------------------------------------------------------
------------------N--VHYIFGV-VMLLN-VVATTGNVVVLYVFFRSKKLHSA-Y
FMISALCLGDLLMS-S--LTILS-IASFAT-YWVLGD-WGCIAYGTL-MTFGLMQITLLT
VIAVTRYIFVVHNN---N---IGP-SAKVITLLCTLYALGFSVAPLLGWSKFVLEPIGTS
CGPNWVEWD----SFNMTLFFLCFLAPL-SFILFSYIMIF-RVASHTN-QIK---RIQKK
N----T---------------YE-IHVSTTILFMIVAFLGSWTPYAFLYIV---------
IT--ILAALPLVFAKCAPIWNPYIYFMRDTKFNHMLP-SR--------------SQADHV
------DTLS--------------------------KT----
>AneSpionidaStreblospiobenedicti_862696
----------------SWSV--D-LSVSEPTNAS------------------NTAGA---
--PDP-TV--------PY--PVHVFVGL-LM--G-TVLVLGNTIIVWLFARPCR-RSPSH
LFIVNLALTNLVPVAGC-FFMYV-VSSFNA-RWMFGS-SGCVYYALT-STCGCTAIVTTT
LIAVDRYIAIS--H-----FKSKVRRTLIAIILSWIYSFAISAPPLVGYGRYT-DGVGTS
CSYDYLSG--STRSFVLFLLVMAFCLPC-AVTTACYVSIYRTVQMHHRSQLD----RVSS
-----GHSL-K-----------SQ-IQVAKISVTVIAFCVAWMPYCILGIMGVIGYEHVS
-PY-ASLACAT-FAKITCIFTPFVYASVKNPVRLLV--QC-----------PDRSPICN-
--KR--NETTKL-SSVKRSVTV----TTI-------------
>AY617049EutaDECRrho
------------------------------------------------------------
------------------------------------------------------------
------------------------------------------------------------
-------------MAAS--KHMSHRRAFIMIIFVWLWSVLWAIGPIFGWGAYTLEGVLCN
CSFDYITRDYATRSNIICMYVFAFCFPI-IIILFCYFNIVMSVSNHE-KEMA---AMAKR
-LN-AK-EL-RK--AQ--GASAE-MKLAKISIVIVTQFLLSWSPYAIVALLAQFGPL-EW
VTP-YAAQLPVMFAKASAIHNPMIYSVSHPKFREAI--SNTFPWILTC------------
---DEK-EDDRD------AEAEIPAS-------VKEQAQQG-
>AY616918SeleDECRrho
------------------------------------------------------------
------------------------------------------------------------
------------------------------------------------------------
-------------MSPS--KKMSHRKAFIMILF-WIWSTIWAIGPIFGWGSYTLEGVLCN
CSFDYITRDTATRSNIVCMYLFAFMCPI-IVIFFCYFNIVMSVSNHE-KEMA---AMAKR
-LN-AK-EL-RK--AQ--GANAE-MKLAKISIVIVTQFLLSWSPYAIVALLAQFGPI-EW
VTP-YAAQ-PVMFAKASAIHNPMIYSVSHPKFREAI--QTNFPWILTC------------
---DEK-EDEKD------AEAEIPA--------MKEQAQQG-
>024NeuMumu1-198
------------------------------------------------------------
------------------------------------------------------------
------------------KPFTI-ISCFCH-RWVFGW-FGCRWYGWAGFFFGCGSLITMT
AVSLDRYLKICYLV-------LKRKHAYICLAVIWAYASFWTTMPL-----YAPEPFGTS
CTLD--------GVFILSILFFCLLLPT-AVIVFSYAKIIAKVKSSSK------------
---------VVL----------EV-KLTKVAMLICAGFLIAWIPYAVV---SAFGRPD-S
I-PIQLSVVPTLLAKSAAM-NPIIYQVIDYRFACCQ------------------------
------------------------------------------
>MolGastropodaBiomphalariaglabrata_163
--MTLKTSP-AFSYN-MTT----H-VY----------------------DTY--------
-LIHPHWYQFA-----IS-PAWHYAMGI-FITFVSIFGSLGNLLVMYIFGTTKSLRTPSN
MFIVNLSMSDFIFSII--FPLMT-ISCFNR-RWIFGK-VACELYGLVGGIFGLMSINTLA
VIAFDRYSVIARPIKAS--RSLSFRKAFFMLVFVWCWSTTWTIPPLFGWGAYIPE-----
-------------------------------------------------EMG---QMAKK
-LN-A--EI-RQ--GQ--AQKAE-IKTARIAMTIVITYLMSWVPYATIALIAQFGPA-EL
VTP-YVSELPVMFAKASAMHNPMIYALSHPRFREAL--DKKFPWLLCC------------
---SEK-E--LA------SAAAADKS-S-NL-DVKDSAQA--
>MolPolyplacophoraAcanthopleuragranulata_31340
------------------------------------M-GKW-------------------
-----------------------VMVGV-LSPVLGMLGTFGNLTVITVVLKKKNLSRPHL
PLVLSLATSDLCITFF-GYPYSS-LSGYAG-RWLFDD-HVCKMVGFCCFFLSMASLDILV
AISVYRYITICRPALS--------------------------------------------
------------------------------------------------------------
---------HH-----HLST------VTE-------------------------------
------------------------------------------------------------
------------------------------------------
>KR902901OcvuOCTRrho
----------MVESTVNQT----W--W----------------------YNP--------
-VIHPHWAKFD-----IP-DAIYYSVGI-FIGVVGIIGIFGNGVVIYLFSKTKSLQTPAN
MFIINLAMSDLSFSAI--FPLKT-ISAFMK-KWIFGK-VACQLYGLLGGIFGFMSINTMA
MISIDRYNVIGRPMAAS--KKMSHRRAFLMIIFVWIWSIVWAVGPVFNWGAYVPEGILTS
CSFDYLSTDSNTRSFILCMYFMGFMLPV-VIIAFCYFNIVMSVSNHE-KEMA---AMAKR
-LN-AK-EL-RK--AQ--GQSAE-MKLAKISMVIITQFMLSWSPYAVIALLAQFGPA-EW
VTP-YAAELPVLFAKASAIHNPIVYSVSHPKFREAI--QNTFPWLLTC------------
---NEK-EDAND------AEAEVAPG-------MKEQAQQG-
>LC440464AmvaGASRET
---------YRM-------------------TSS-------DYVIEEAI-----------
--------GFT----------EHATVGV-L-LLFCVVGVTTNFLAL-TFYKDARLK-P--
WLHICLALANIGV-VA-PSPF--ASSSFSG-RWLYGK-TVCQVYAFEG-MFGMVAIGSVI
GLCLERYYIANRSK-----KETSG--WYGTILLIVG-GFFWAVMPLLGWSSYI-EGT--S
CAINWKNPD--SFSYMLTLMVFSFALPS-AVAFFC----LST---AKS-TPA---DGSGQ
G----QAST-S-AQQH----LGED-QMQSLCYVFLLLMLTGWGPFALLCLV-ILEGS-A-
LS--LAGCIPPLTCKLMVSMYPLAYAIISPRFKQSF-----K--------L-GGTDK---
------------------------------------QD----
>MZ277615_Acutuncus_r-opsin_II-1
------------------------------------------------------------
------------------------------------------------------------
------------------------------------------------------------
----------------------------------------------------VLEGFLTT
CSFDYLDPSLESRIFIFAMCIGAFVAPL-GIIILCYLLIIYEVHTHS-KKFK---RAASD
L---QK---ESA------KKKKE-VQTAKIACTITICWVVAWTPYAIVAIMGISFER-AW
LTP-LVSQLPALFAKTAAVYNPL-------------------------------------
------------------------------------------
>MZ277573_Acutuncus_r-opsin
------------------------------------------------------------
------------------------------------------------------------
------------------------------------------------------------
----------------------------------------------------VLEGFLTT
CSFDYLDRSVTSRVFILAMCIGAYFLPL-LLIVTAYCSVIWKVHTHS-KSLR------GS
Q---PS---FFS------KMKRE-ISTAKAAFIVVICWTIAWTPYAVVALLGIASYT-SV
LTP-LVVQLPAVFAKTAAFYNPF-------------------------------------
------------------------------------------
>AneSabellidaOweniafusiformis_2594
-----------MALN---SSTCG--QF---ENAS------SNTSGSTVINETAYAEK---
-L-TP----------------TGYLIGI--TTFVGIIATSGNGIVITTIVKSKPLK-PQV
LLLLNLAISDLLIFFFG-YPFSA-ASGYAG-KWLTG--VGCQIYGFM-CFL-MSSMNTLV
LISCYRYVHVCRYS---A-YRLNN-NTLKAIIVAWIYALLVTVPPLMGWSSYT-EQF-TS
CSTNWGGKLPTDVSYNTFIIFTCFILHL-AIMIPCYIKISVKAFSRD--PVT---PQNTR
HAS--RLRV-K--K--------E-IRTSLVCGLMVGTFTVVWTPYAVLSVVHLF----MH
VPV--FSTFPTLFAKSSCMMNPLIYFCTNRRFRNYV--RQVLPDD-ICRDV-QAKE----
--PIASSIHNSL-REAARHLSPVDRSVTTSTKQDDEKNES--
>PlaPlatyhelminthesSchistosomamansoni_3256
-----------MSEIYNRTF---------------------------MIHDS--------
-IMLNHWIKYT-----PD-PIYNYLVAI-FVALIGIFGTITNLLVIFVFLTPKSSISLQC
ALIINLAISDFGFSAV--FPLKT-IAAFNQ-YWPWGS-VACQLYGFISATFGFLSLTTIA
AISFDRYLVIVKDHKTT-----NFRVICTVIGFLWIWSIIWTIPPFFGFGRYVLEGYQTS
CTFDYISNDMPSLLFSGGMYIFGFMFPV-LLCIYCYVNLLKIVRNNE-RVVL----ISL-
--S-ND-AS-KQ--RE-R-KRLD-IEATKSVILSLLFYLMSWTPYAMVCLISILGQS-YF
LTP-TIAEMPHIFAKMAAIYNPILYAFTNRKFKNAL--GIRKTSS---------------
------VMQQQR------LLSKGQL-----------------
>MolCephalopodaOctopusvulgaris_2536
-------------------------------------DLLY-------------------
-T--PDIF---A---HSA---VPVI--T-IVSI--VLGTFGNIFTILAIIFTKKLRTTEN
IFLVNLAFADLFVSSF-VNIFSI-AGAIAG-YFKDKR-ALCEFIGFFCLVCCLVSLFNIT
AVAFNRFIFICHHSFYR--SIFTPMKSLIIAIGLWVFGIMLETVNFMPWGNHG-DKKTLT
CIWD-----TASLGNTIFITILGISLPV-VITTVSYIMIFYHFYQAKR------------
---------KK-----NTLQE-SK-KLMTTLFSLFVVFAVCWMPYAFIALSDIH------
------DTFNVTIAHVNSCLNPVVYVTNNEHFRKAFKR--IL---FQC------------
--RKVA-------ETQVYSITKN-------------------
>090DappuM21-239
------------------------------------------------------------
---------------------MHYLLGLIYI-VLGI--ITGNSLVLHLF---------AN
MFVVNLAFSDVCMMIT-Q-P-MFVLNCFNGGVL-FGP-LFCELYACTGSIFGLCSICTMA
AISYDRYNVIVNGMN---G-RMTFGRAALFILFCWVYAIGWSIPPF-----YIPEGILDS
CSFD--------ISFTCCLFVFDYCFPL-IIIVYCYYHIVGAIV-HE-QT----------
----------------------E-IRVAKIAMMNISLWVAAWTPYAAI---GAVGNQ-DT
ITP-LVTILPALIAKSASI-NPIIYAISHPKYRLAL------------------------
------------------------------------------
>Pleurobrachia_opsin2_FQ011385
------------------------------------------------------------
-------------------------LAS-LLAVNALCSIAGNALVIYTFLKEKPL-GPLR
VILTHLAVTNLIIASI-GEPMVV-ISGYSM-RWVFGE-MGRGFEAFIVTSCGLMAMSLLA
LVSIERYLRVT-PRQR---FPFTEPTAVKCCSFLWVFNVIYASLPFYGIAAWE-EGIGIS
NSITWTTEHTQDFVYIICMMSTGYFIPL-FIIAFCYNRILFFVKQ---------------
-------------------------------AVDV-------------------------
------------------------------------------------------------
------------------------------------------
>023NeuGaga4-255
------------------------------------------------------------
--------------------MADIIAGF-YLTVIGI--TLGNGYVIFMSSKRKKKLRPAE
IMTVNLAVCDLGISVV-GKPFSI-ISFFSH-RWIFGW-MGCRWYGWAGFFFGCGSLITMT
AVSLDRYLKICHLT-------LKRHHAFICLALIWAYATFWATVPF-----YAPEPFGTS
CTLD--------AAFVLSILFFCLLFPT-AVIVFSYVKIILKVKSSTK------------
---------VIL----------EM-KLTKVAMLICAGFLIAWIPYAVV---SAFGQPD-S
V-PIQFSVVPTLLAKSAAM-NPIIYQVIDCKFACCR------------------------
------------------------------------------
>026NeuBota1-250
------------------------------------------------------------
--------------------MADLVAGF-YLTIIGI--TFGNGYVLYMSSRRKKKLRPAE
IMTVNLAICDLGIS---GKPFTI-ISCFCH-RWVFGW-IGCRWYGWAGFFFGCGSLITMT
AVSLDRYLKICYLI-------LKRKHAYICLAVIWAYAAFWTTMPL-----YAPEPFGTS
CTLD--------GIFILNILFFCLLLPT-AVIVFSYVKIIAKVKSSSK------------
---------VVL----------EV-KLTKVAMLICAGFLIAWIPYAVV---SAFGRPD-S
I-PIQLSVVPTLLAKSAAM-NPIIYQVIDYKFACCQ------------------------
------------------------------------------
>AneCapitellidaeCapitellateleta_399
-------------------------------------AYLY-------------------
------------------------L--I-CTAV--VSGTVGNSMVIAAVLITKKLKTVGN
MFIVNLALADLCVTAF-VDPFSI-IGIILG-WFVVRP-VICETVASICLTSCFCSLLSIG
TVSFNRYIHICHNELYP--KIFTKTKSFFMCIALWVICFLAEMSCFIGWGDHS-DKKTLS
CVWD-----TADFSYTLFFALVGVAFPV-TLISICYVRIYRFVNASKR------------
---------FS-----NQRQE-SM-RLARTLFIIFAVFAACWTPYAIIVVADRY------
------DTYPILVAHTNSSLNSILYGLTNANFREGYKQ--IA---FSC------------
--RRNA-------ELTCNSMTDNS-NATT-------------
>BryAneClitellataMetaphirevulgaris_698485
------------------------------------------------MSDT-----ISD
I-------------------DALNEMVV-IFLLL-FAGVA-NGTVVVVFKWNRLIRTA-N
SM-----VAN-LAS--D-LLFVT-IACTT-----------SVVSALV--LFGLLCIHLFQ
SVSFHRFSSIVVPQ---R-KLRCTRRAVVGM---WIFTIVTLIPSAFRQDTYQENPVLAI
CTNFGHSRSH-------VIFALNFILPF-ALMLCFYYRIYGTVRR--A-SIS--------
-VN--N-SE-M--V--------ER-KSKRLMAAVLGVFAITWTPYSVVLLHSSFDDALST
IAP-LAGLEPPCSAETSTFWNPVKFVLSAKRLTAKV--RPQIP-------IGTQRPAMNH
LRPASPGTPSTP------SSSAAAARNAS----VIDKDEH--
>PlaPlatyhelminthesSchistosomamansoni_3249
---------------QNLTF---T-LWD---------------------NDF--------
-SVHSHWHKFI-----PD-PLYYYLVGI-YIGIVGILAVMGNSLVITLFLLCKQLRTPPN
MLIVNLAISDFSFALI--FPLKT-IAAFNH-RWGWGK-LACELYGFAGSIFGFISLTTMA
FIALDRYLVIVQPFETF--SRITYGKVIVMIFITWIWSALWSIPPFFGYGSYIPEGFHTS
CTFDYLSTDLPNLIFNAGLYILGFLCPV-FIIIFSYYQIVKTVRLNE-LELM---KMAQS
-LD-LQSAM-KT--G---DKKAD-IEAAKTSIILVLLYLMSWSPYAIVCLMTLIGSR-DS
LTP-FHSELPVLFAKTSAVYNPIVYAVKHPKFRMEI--EKRFPFLICC------------
---KPK---ERL------QNTIVSKNNT------------E-
>228EncDare1-247
-----------MK-----------------------------------------------
-------------------------L----LTFIGI-GVF-NIIVIILY-RYKRLRTPTN
LLIVNISVSDLLVSLTGNFTF---VSCVK--RWVFNSAT-CVWDGFSNSLFGIVSIMTLS
GLAYERYIVV---------AKV---R---AI--IWLYSLAWT-APL--Y---TLE--QLG
CSL-----D----SFILF-FLLCFFVPV-GVMVYCYGNILYTVKQ---------------
-------TV-RY----------EK-KV--VMFLMMISFLVCWTPYAVV---EAFGKK-SV
VSPTV-AIIPSLFAKSST--NPVIYAFMSRKFRR-------------C------------
------------------------------------------
>MolGastropodaElysiamarginata_1109
-----------MS-----------------------------------------------
-L-CPS--PF----------------------------------------RYRDLRSPTN
TFILALCVCDFFM-SA--SPIAY---AFK----TFSKLV-CDIDAFA--VYGLTSLYLLA
AISVDRYLVIVKPY-------VTQ-RANLAVVVIL--GFFWALMPLVGWNEYTLEGIGIA
CSVNWYSQD--HKTFIIFVFIFCFILPF-VVMLFCYLKIVKQIFS--T-GVT--------
-----T-S--R---KH------EN-RL-QTIIIMIAVFLVSWLPYVVISFSEAFGTG--T
MSR-MVATIPALIAKASCVWNPIIYVAMNANFRTSLIPSRKVPGA----E-----EQQ--
--PAEE-AGSTY------EISHSSYMSHHSVADPNETAQHS-
>MolCephalopodaArchiteuthisdux_201001
-----------MGRDDNET----W--W----------------------YNP--------
-IVHPHWRQFD-----VP-DAVYYSLGI-FIGICGIIGCGGNGIVIYLFTKTKSLQTPAN
MFIINLAFSDFTFSLV--FPLMT-ISCFLK-KWVFGN-AACKVYGFIGGIFGMMSIMTMA
MISIDRYNVIGRPMAAS--KKMSHRRAFIMIIFVWIWSVLWSIGPIFGWGQYTLEGVLCN
CSFDYISRDSTTRSNVLCMYIFAFMGPI-LIIFFCYFNIVMSVSNHE-KEMA---AMAKR
-LN-AK-EL-RK--AQ--GANAE-MRLAKISIVIVSQFLLSWSPYAVVALLAQFGPL-EW
VTP-YAAQLPVMFAKASAIHNPMIYSVSHPKFREAI--AETFPWILTC------------
---DEK-EDDKD------AEAEIAPS-------MKEQAQQG-
>MolGastropodaPomaceacanaliculata_3125
---------GDLDGE-----------------------------------SVSAGDA---
-----------R---MS--RAGYMVVGA-TLTLTWVLGTLGNATCLAVFTLHKRLRSPTN
MFVMSLNTSDLLMSSV-ACFFCL-SSAWRG-GWLYGH-AGCTFEGFLVYLLGMTSMYSLA
AISLDRYIVIAKPL---GPR-ITPRVAGGSIALCWLGGFLWAALPLVGWNEYRLEGGGIS
CSVVWESTS--YTSYIWAIFFFCFLLPV-GVMFFSYYHIFMTIRV-------QTWDKNSR
I---RR---QKV----------EK-KMAKTIAAM--------------------GSG--S
I-SAELATYPAIIAKSQGVLNPIIYVASNKQFRQAFYE----P----C--IEGESEESDV
DEEKGGKKAS---CMAVHPTPGNRHPTVV----VEE--TG--
>MZ277536_Acutuncus_c-opsin_1
------------------------------------------------------------
------------------------------------------------------------
------------------------------------------------------------
------------------------------------------------------------
---------------------------------------------QSK----Q----GAA
----------KS----------QK-KLTQMILAMVIAFLIAWLPYTCVSIIVMAGGSH-L
L-SPTATAVPAVFAKASLVYNPIIYALFNPQVW-----------F---------------
---------------RVV------------------------
>OG41BraflM1-245
------------------------------------------------------------
---MPH-----------------------YI--VGVVGMFGNAVVVY-F---------AN
FFIINLALSDFLM-LT-NMPIFA-VNAFQ--RWLLSD-FACELYGFAGGLFGCLSINTLM
AISMDRYLVITKPF-----VRITKQRVMFAILLLWIWSLVWALPPL--Y---VPEGFGTS
CTFDHI-------TYIIF-FTMYFI-PM-GVIIYCYYNIFATVKSDK-------------
-----Q---GKN----------E-IKTAKIAFIVITLFL-AWTPYAVVTL----GYQD-L
VTPYL-QSIPAVFAKSSA--NPIVYAITHPKFRAAV------------------------
------------------------------------------
>MolBivalviaPectenmaximus_2958
------------M------------AA-----------------------SN--------
-V-----------------------FGI-SVVLL-IAGLIGNA-IIFVF-K--K-HS-SN
TFV--LTVLDFFMSLVN-MPMVI-VSSF-G-YWVFGSP-GCTFYGFT--MTGLTIIAVLT
MISFDQYIVV-KNS-----HKT---RAL-CI-GCALWGLSWAIFPLIGINSYVFEGVHTS
CAINWKSKKFNDL-YTMAMFVLCFLLPC-VLICFFYGSIMKV---KE--LPR--------
-RDV-S-SATR--Q--------E-LRIAKTMLCMISSFILSWFPYAMVALWSALGDAR-D
I-PTLVTLLPAVFAKISVIWNPLIYA--NRKFRN--------------------------
------------------------------------------
>PlaPlatyhelminthesSchistosomahaematobium_3217
------------------------------------------------------------
-M---N--TYQ--------------LG----AFL-LTGLLG--LHTKNISRTK-I----S
ILPDGLKKFHLVAACIA----ITPFSAI-K-GWSFGH-FGCQ-YAFAG-FFGMTSIYTMV
EILNLTYIHI------------SN-QY--IP-FIWM-GALWAILPLYGYGRYA-E--NTS
C-LDWTNMD----SYMFSLVIFGYVLPF-GIGIW---------SQYKL------------
-IQ--YVSDAN-------KNKKK--T-TK-IE--ILILNNSILLFNIFGWL-SYGLL-A-
--------INSLISGITL--NPFTYCIPQAKISQAF----PI----------SYTEKQIG
-------------------QWNKAY-----------------
>AJ316544PlduANER
----LAGQP-SVAYNGSMSL---TTAHIG--------------------DSI--------
-TLHPYWQQFDN---TIP-DSWHYAVAA-WMTFFGILGVSGNLLVVWTFLKTKSLRTAPN
MLLVNLAIGDMAFSAI--FPLLT-ISSINK-RWVWGK-LWRELYAFVGGIFGLMSINTLA
WIAIDRFYVITNPLGAA--QTMTKKRAFIILTIIWANASLWALAPFFGWGAYIPEGFQTS
CTYDYLTQDMNNYTYVLGMYLFGFIFPV-AIIFFCYLGIVRAIFAHH-AEMM---ATAKR
-MG-ANT---GK--AD--DKKSE-IQIAKVAAMTIGTFMLSWTPYAVVGVFGMIKPH-SE
IHP-LLAEIPVMMAKASARYNPIIYALSHPKFRAEI--DKHFPWLLCC------------
---KPK---SST------TKGSIAS---------TE------
>BraBrachiopodaLingulaanatina_1561
-----------ME--GNGT-------F----------------------LNG--------
-A-HPFW-TYP--------PRVNVIVGT-FVLAVSLITIAGNSFVIGFFCRCKSLRTPAN
FLLMNLSLSNVLMSV--SVPMVT-VASYLG--WPFGE-IGCNLHAVMMGGFGLMTINTMA
AIAVEKHHSIVKSQTVV--SRVSWRLALKYLAIVWVNSIIWVLPPLFGWGRYILEGLGTA
CCFDYITETITNRAFVVTLFAAGFICPL-SVIVVCYIWIFAHVHNNS-HAMK--------
---------KKR------ISRSE-LKIVKMILVVLMIYIGAWTPYAVVSLMGIFGKA-NQ
LDR-VTSTIPAMVAKASAIYNPLVYIHYHRRFRGELRR--------IF------------
--AS---SAQNS------S-------KSDQTSA---------
>MolBivalviaMytilusgalloprovincialis_2322
-----------MFFN-NSTTGED-VIRNISKSTSF-------------------------
------WP--------PQ--NRNIVHGI-IL--L-TISVVGNSFMIISIAPNQRLRSV-N
ILLLHLAGVGLLMSMFP-TLFIG-VISLYG-YWIGGE-VTCKMLGVF-TTFTSVSIWTIA
ALSWDKYQTIASPL-----HSLSARKMTFLFSLFWIFAILLSVPPVFFNNRHI-HHSIDS
CYGDYFKS---GSWYVTTVFCGIYFLPF-LVLLYSYTHIFIIARTQSATMIRAFAGPSNN
GI---SPSI-K-----------GT-KAMMTILQLVGTFTFTYFPYAIVIVIRSYCTYTC-
INS-VLSLVVITLNQAAPVTNGAVYGLRNKILRNSF--SREF---HMC--I--RTSSFRM
SFRRTQQKQS------LRKTQS--FHNMLESDA-----ET--
>043uppTeni1-245
------------------------------------------------------------
------------------------MIVL-SLMAL-VTGIVLNATVIIVSLMHKQLRQP-N
YALVNMAAADLGTA-V--GLLSV-VNNAQG-HFSLGR-TGCVLEGFA-VSLGIASLCTVA
LIAVERMFVICKPM---Q---FQK-HALAGISLSWLWSLTWNLPPLYE-----LEGVGTS
CAP-----D----SYVLAYFTVCFAAPF-AIILVSYAKLM----------LH---KMTCK
S---------------------E-MKVAYMVVLMVATFLLSWLPYAG--VV---------
FK--IVGTVPVYLAKSSTA-NPIIYIYLNKQ-----------------------------
------------------------------------------
>MolPolyplacophoraAcanthopleuragranulata_3988
-------------------------------------------------GNT--------
-----E-----L---LS--PTQFTIITC-FLTFCAVVGLVINSVTFLVFVAVPSLRCPTN
LFIMAVLTCDLIMSTL-GIPFSA-IASSYN-RWIFGR-AGCSWYGFIMSFLGYTSIYLLT
AISVERYLLITNPF-------ITNTRAFGVILACVTLALLLSAFPLIGWSSYKLEAALIS
CSVNWQSNNAVDASYIVTVFLLCLLAPV-GIMVYSYSNVFLTVRSLA-----QLLGKDSH
V---RR---IKI----------EY-RTTRNIILVIGAFLLCWTPYAAVSLWSAFGNPG-D
I-SPLAGTVPALIAKSSVVWNPLIYVLTNKQFRGRVGS--LLPSLPIC---SERTMMFIL
TDSKSVICKSD----KIEDGLGKADESRS----VEQ------
>AY616926OcorOCTRrho
------------------------------------------------------------
------------------------------------------------------------
----------------------------------------------YGGI----------
-------------------KKMSHRRAFLMIIFVWMWSIVWAVGPVFNWGAYVPEGILTS
CSFDYLSTDSSTKSFILCMYFCGFMLPV-VIIAFCYFNIVMSVSNHE-KEMA---AMAKR
-LN-AK-EL-RK--AQ--GQSAE-MKLAKISMVIITQFMLSWSPYAIIALLAQFGPA-EW
VTP-YAAELPVLFAKGSAI-NPIVYSVSHPKFREAI--QVKFPWLLTC------------
---NEK-EDAND------AEQEV-PG-------MKEQAQQG-
>AneSpionidaStreblospiobenedicti_895689
-----------MIKE---------------EDHE-----------LTLLTNSRVRQN---
-I---HWSAIPG---DPT-QEDGRLYG--YLTILGLIATVGNVSVIYILLENKQLRKP-N
MMLLSLACSDLGFSVF-GYPWTT-SSAYAGVRWLYGN-IGCQIAGFCCTTLAIQSMNILV
VMSVVRYILICKPQY----QHLRAGVCEQIIAATWLYSVLVSVPPLFGWCSYT-ESYGIS
CSMKWESTEFTDVSYTIFLIVLIYGVNI-GVMLFCY---LQTLRRQT--------ANKLT
I----ENEM-NK----------ES-KITMMIIVMVVSYIIVWSPYTWVCLVVLWGD----
ILPL-LRTFPTMFAKSSCAMNPFIYAVTNENFREELKLSRRL------------SKLSTV
VS-RTE-FVSQ-----HNSDSTMF-----------E------
>MolBivalviaMizuhopectenyessoensis_2192
------MVL-GVTELENTT----H-LY----------------------DTY--------
-YVHPHWKQFD-----VP-HTWHYFIGI-FISIVGVSGVIGNIVVITMFSTTKTLKSPSN
MLIVNLALSDLTFSAV--FPLLT-VSAFNT-KWVFGD-TACQFYGLIGGIFGLMSINTLA
MISIDRCICITRPLQAM--RIMTRKTSFIMIVVVWVWAVGWSLLPLFGLGAYIPEGFQTS
CTFDYLTKTVSNRIYIIGMYVFAFALPL-VLIIVSYIMIISSIRKHA-REMA---NMADK
-MN-AE-EA-DK---H--KTKAE-IKITKIAMTLISLFILSWSPYATIALIAQFGDP-SF
VTP-LMSEMPVMLAKSSAMHNPIVYALSHPKFRAAL--YQKAPCFLNC------------
---SPK-----------------PA--T-SYGPVKENNQPG-
>ClR_CN101Suga081-24
------------------------------------------------------------
------------------------MVKT-TVLII-AFLVILNSILLLGFKK--------D
FFLVSFTIANLIQGFT--FVLYT-LVSEQN-K---NH-WQCIIAAVL-MLNSVSTIWHLI
ILSFERFFSLKYPL-------FYR-WRGIGVSI-WLSGCFWSFPPLYD-----IEFQGR-
--PDCN--D----SYLYSLFVFNYIVPI-MAFAFTFYHLR----------LK---RRAIK
T---------------------E-KTQTILIIIMVVSFMVAWTPYSV--YR---------
TA--IIYELSAILAKTSCI-NPIIYGLVYKDIRD--------------------------
------------------------------------------
>MolGastropodaLottiagigantea_1684
------------------------------------------------------------
------------------------------FIISDVMAVVLNVLVLVVAKKMRK-----D
FYIINLAISDIGHPLL-GYPMVI-IALFSH-RWIFGD-TGCDINGFLGFQFGVASMTTLA
VMSLIRYMSVCKPSA----VKFTRTNMFLSLVGIHLYALFWAVSPLFGWGRYGPEPYRTS
CTLDWENPS----SFVIATFVMCLGLPF-LIMLTTYGLLI---RTTTK----WTSSDNVW
T---------RK----------DL-YLLKMTMIMCGCFLLAWLPYAIVSMLKVI-IPD-L
T-PVLVTLIPALCAKSSHVLNPVIYFVMNKKLRSKIPL----PTFTRC---SANNPTVNM
SS-------------HVRCSSG--------------------
>MolCephalopodaArchiteuthisdux_201604
------------------------------LTSN-------PDKITRGV-EG-VDLD---
--PYA-WN--------PE--RAYTARGI-CL--V-IFATMGNVFMIIAIVPNRRLRTV-N
ILLVHLGVVGLASSVTL-TLTAA-IVIFHG-VWLGGR-VVCHAYGFT-SVFTFVSVWTIT
ALSWDKYRTIASPL-----HSLTATKMTACFVVFWLGAVSLSIPPLFGANQFV-DKDMAI
CMIDFSNA---DMWYMLLYIASAFLVPF-ILITYCYMHIFRIARNQSATMVRSSAPQT--
-----ALSI-K-----------GT-KAISTILQLMGAFALTYLPFSVILLLRMSFDIP--
LER-VAVVLVTTLFQAAPLTNAAVYGVRNKILRASF--YRKV---EFC--VKRSSSALRL
SLRRTQEMNG----------------SLIEVNSPVD------
>Tra_435635jgi|T1-22
------------------------------------------------------------
---------------------STVR--I-LYYIITLLSIICNLIILIV---------ISN
LFIVNLAIIDVITGCA-KDVFLI-ITLHYQ-HWIFDQ-TVCEISGFINIICYDVTMITLT
FIAVFRYITVFHGKHIR----IRKKHVIAAINIVWILSLMDCTLPL-----YI-IPHDFL
CLP--------DPGYLTYLAIVFVLVPF-IVITFCYLAILLRI-----------------
---------AR-----QLRRR-EI-ETTWRMFFVYLAFIISFVP-YAIIL----------
--------LP--------AVNPFIYYIMYPKMRKACNS--LL------------------
------------------------------------------
>MolGastropodaPomaceacanaliculata_3152
--MT--TTT-EMVSN--TT----H-IY----------------------DTY--------
-LIHPHWKQFP-----IP-EAWHYAIGV-YITIVGISGVFGNLLVIYIFGTTKSLRTPSN
MFIVNLALSDLTFSAV--FPLLT-ISAFNK-RWFFGK-VACEFYGLIGGIFGLMSIDTMA
VIAIDRYNVIARPLKAS--RSLGYRKAFIMIVMVWVWSLIWTLPPLFGWGAYIPEGFQTS
CTFDYLTRTDYFRSYIMCLYICGFAMPL-GIIMFCYFFIYRAVAKHE-KEMG---KMAKK
-LN-A--EI-RQ--GA--AQGSE-IKTAKIAMTIITTYLISWLPYATIALIAQFGPA-EY
VTP-YLSELPVMFAKASAMHNPIIYALSHPKFREVL--DTRFPWLLCC------------
---SQK-D-----------AAANTKSSS-HL--IRDSAQ---
>KR869767PlduANER2
----DSSFT-AYPEEDST-----TVPY----------------------LEN--------
-LFHPHWRKYRE---NVP-DSVHYILGI-YITFVGFAGVIGNAIVIFVFTATKSLRTPSN
MFIVNLAMSDLGFSLV--FPLMS-VSSFMR-KWYFGR-VGCILYGTLSGVFGLTSINTLA
LIAFDRFYVIQFPLRAI--RTVTRTRSFVQICLVWIWATFWSCPPLFGWGRYIPEGLQTS
CGFDFLSQDPLNRAFNYCIFSCGFVLPV-TFAICSYCGILATVSMQA-KHME---KIKQT
-KG-GQ-LN-DD--KE--EKKQQ-IRLAKIAAGTISLFIISWMPYALLVILSTSGYR-HI
MTP-YVCQIPSVFAKASAIWNPFVYSISHPKYRQAL--QERFPWL-LC------------
---DTD-LGDKK------TRKQSLD-----LSDISE--SK--
>MolGastropodaLottiagigantea_1745
-----------MEGN---------------ISYN---HS------ITLYDDT--------
-TWHPHWR---K---WPP--EFASIAAI-SMIVVFFIGTAGNSTVIYLFARHKNLQTSAN
MYVANLASADLIMCLF-NFPILI-WASLKG-QWQLGN-IGCQIYGVIGALTGFMSINTLT
AMAVDRYQVINTNN---SFMQKSKGRHAFIICGIWVYSVSWALVPVAGWGRYVLNGGRTS
CCFDYLTRDSINLAFIVCLFIFCFTIQL-FVILYCYTSML-VICRHES--LK---DKATR
---------KKIKL--------E-LKVARLVFIIVSAFCLSWMPFAVVTLIGAFGDSS-Y
ITP-TVSIVPGLLAKISTAINPMLYAISHPKFQSKLRA---------C------------
--P----VNRL--KAGK--AGD--------------------
>MZ277582_Echiniscus_r-opsin_1
------------------------------------------------------------
------------------------------------------------------------
------------------------------------------------------------
------------------------------------------------------------
-SFDYLDDSFTSRAFVFSMTVGAYFVPL-TTVIVCYVLIIAEVRRSE-RKFAKS-RDLQR
S---DD---ERA------KRRKE-TQIAKVVFLVIVCWATSWTPYVVVSFRGIFFWR-EA
LTP-WTSQAPALFVKTGSVYNPV-------------------------------------
------------------------------------------
>MolGastropodaElysiachlorotica_1045
-----------MFMS-----NDD-ASPAGRSNLTT-----LPTGNNPML-D---PND---
---QP-WL--------PA--SVTMVRGA-CL--V-VFSVLGNTFMIVAIAPNRRLRTV-N
ILLVHLGAVGLLSSMFT-TAYPA-IATFHG-QWLGGR-SMCQTYAYV-CVFTSVSVWTIA
ALSWDKYQTIASPL-----HSLTAEKMLPCFLAFWACGVILSLPPLLGANEFV-HTTMGI
CGVNHSSS---GRWYTCLLVAASFVLPF-CLMLYCYAHIFRIARTQSATMLRAPAVATSH
GSS--SLSL-R-----------GT-KAMGTILQLIGSFVLTYLPYSIIVLYEVVFAQH--
ANA-VFVSIATTLFLAAPFTHAAIYGLRNQILRTSF--YRKYAC-RCC--VYVKRGSMGQ
PQRRAVRPHS---SDVFRSASV--N---------------R-
>MolBivalviaMercenariamercenaria_1870
-------------------------------------ME---------------------
------------------------------------------------------------
---------------------------------------GCVYYGFSTTLLGITQISLLA
TIALDRYLVIVRPT-------IGMNKAVIMVLCCYGYGFLWAVLPAIGWSSYQLEGIRLR
CAINWRSKRPIDLSYSMSILVLAWVVPL-GVILFCYGGICTLIREKPL----RKGKSTKH
----RR----------------EQ-RVAITVLLMIGAFFLSWTPYSIVTIIVIFGKLD-D
V-PVSVIMIPTLMAKSSIIWNPLIYVVRHNEFRKACVR--HVP----C------------
---KNA-STTNT-SNSV-------------------------
>AFM75824_onychopsin_Euperipato
------------------------------------------------------------
----------------------HFIFGL-SICVLGIFSVIGNFSVMWVFSGIKGLRTPSN
LFIINLAFSDFMMMAT-NFPIYV-YNSYQT--WAFGS-LVCEIYGFCGAFFGTLSIVTMA
VISVDRYYVIVKPFVVM--K-MNHTRASGIIAGVWIYVLAWCIPPFLGWNAYVVEGFLTT
CSFDYLSQDIFNRAFVFGLFIGAYAFPL-AVIVYCYFYIVKEVAKHE-AEFK---KKAKE
M---LR---EFM------KKRRE-IKTAKIALSIIFLWVFAWTPYAAVALMGVFTDQ-SK
ITP-LLSQLPAVFAKTASVYNPLVYAISHPKFRAGLRK--------TC------------
------------------------------------------
>PlaPlatyhelminthesSchistosomamansoni_3260
------------------------------------------------------------
-M---N--TYQ--------------FG----AFL-LTGLLG--LHTKNISRAK-I----N
ILPYGLKTFHLAAACIA----ITPFSAI-K-GWPFGH-FGCQ-YSFAG-LFGMTSIYTMV
EVLNLTYINI------------SN-RY--IP-FIWI-GAFWAILPLLGYGRYT-E--KTS
C-LDWTNMD----SYMFSLFIFGYILPF-GIGIW---------SQHKL------------
-IQ--YVSNAS-------KN-NK--T-KK-IE--ILILNNSILLFNIFGWL-SYGLL-A-
--------IHSLISGLTL--NPFSYCITQAKISQAF----PI----------SYTEKQIG
-------------------QWNKVY-----------------
>MZ277545_Ramazzottius_c-opsin_3
------------------------------------------------------------
------------------------------------------------------------
------------------------------------------------------------
------------------------------------------------------------
----------------------------------CKSS--------QH----Q----GVA
----------KS----------QR-NVTKMISVMIAAFFIAWMPYTIVSATAVFGFGD-L
I-TAPIATMPAVFAKASFLYNPIIYIFMNAQ-----------------------------
---RHC------------------------------------
>EU344773EuscDECRrho
-------IL-TMGRDDNET----W--W----------------------YNP--------
-IVHPHWREFD-----VP-DAVYYGLGI-FIGICGIIGCGGNGIVIYLFTKTKSLQTPAN
MFIINLAFSDFTFSLV--FPLMT-ISCFLK-KWVFGH-AACKVYGFIGGIFGLMSIMTMA
MISIDRYNVIGRPMAAS--KHMSHRRAFIMIIFVWLWSVLWAIGPIFGWGAYTLEGVLCN
CSFDYITRDYATRSNIICMYVFAFCFPI-IIILFCYFNIVMSVSNHE-KEMA---AMAKR
-LN-AK-EL-RK--AQ--GASAE-MKLAKISIVIVTQFLLSWSPYAIVALLAQFGPL-EW
VTP-YAAQLPVMFAKASAIHNPMIYSVSHPKFREAI--SNTFPWILTC------------
---DEK-EDDRD------AEAEIPAS-------VKEQAQQG-
>MolBivalviaMytilusgalloprovincialis_2259
----DNTSD-GTTPTSNST----S-IY----------------------DTY--------
-YVHPHWKQFG-----IP-DHWHYMVGI-YITIVGITGIVGNSIVIWIFSTTKQLKTPSN
MLIINLALSDFTFSLV--FPLLT-ISAFNT-KWMWGD-VACQFYGFIGGLFGLMSINTLA
AISIDRYINIAYPLTSV--RFMTKKNALMMIGIVWIWSLIWAVPPIFGWGAYIPEGFQTS
CTFDYLTRSVNNRSYIFGMYIGDFALPL-VIIIVCYVLIIQAIRNHE-KEMV---IMAKK
-LK-AD-DI-RK--NQ--KTRAE-VRIAKIAMGIFLLYMLSWSPYATIALIGQFGPT-NW
VTP-LLSELPVLLAKACAMHNPIVYAFSHPKFREAL--SKRVPWLSCC------------
----PP-SVKST------TGSVTRASSS-NLDDVREACQQ--
>MZ277565_Echiniscus_c-opsin_1
------------------------------------------------------------
------------------------------------TGIFAQGFADFHF-RLSSCCT-GD
FFI-----------FFG-TPAMI-VAAWHR-HWTLGA-TWCSTYAFTM-NCGIMNICSLA
VVAFVRRSVLSQNRSSSS--AL-K-ETLTLV--VWCFGLAVSLPPLFGWSEYE-EGIGVS
CSLRWYAK---VFSFALYEFLIGFCLPC-GVLGVCYCQLL-------------------R
-IV-------R--R----QAKL--VKVLLTILSMAIAFLVAWLPYASVAVTVVATGR-P-
S-P-M-T-APAMFAKTSTVINPVFY-LTNRNIRTLLRTRE--PQF-----I---------
---------------------------------S--------
>MolGastropodaLottiagigantea_1708
--------------------------------QKMNL-TDGQR-----------------
-----------------L---SAYMTGI-YLIFVAILATLGNILVLSVILGDPKLRAPHN
VLIINLAIADIGISFS-GYPLTT-ISGFYG-QWIFSD-VACTITGFISFLLSLGSMNTLM
CISIYRYIMICRPENR---KYLNDRNTKRVLICIWTHALTWTGLPLLGWGGYA-EPFGTS
CSLDWANGEYRNVTYLVCTIIVCYIIHV-IVIGYCYKHVIQTTQKLKWHTLT--------
---------IH-----KV-----------MCIILVMSFLIIWTPYAVVCVIYIIIPD---
LPIEV-TTIPTMFCKAGCMVNPIIYFCTNNQFREACKH--I-------------------
------CCLYK---------------SSG-------------
>MZ277538_Macrobiotus_c-opsin
------------------------------------------------------------
------------------------------------------------------------
------------------------------------------------------------
------------------------------------------------------------
-----------------------------SVF--------------SF----Q----SVA
----------KG----------QN-KVTRMIIIMVAAFLFAWMPYAVVSLIVVFGGDA-L
I-NPSAAAVPAIFAKSSIVYNPIIYVLANPQVSSA------FPSY--W---ARSVSVSNK
---------------QIVYLL---------------------
>MolBivalviaCrassostreavirginica_874
-----------MLSS----------------------------------SN-PITSD---
--VSIE-----E---LP--AAMYVALAI-YLFLLSLFGILVNGAFIYLYFSRKEIATVSN
LYVVALCFCGFLISTL-GVPFAA-ASCIRH-EWIFGD-GLCKLHGFLLTGLGIVMIALLT
GIAVDKYIYIVRYH-------VTKSVAMAIIVSCNIYGIIWGILPLFGWNKYTLEPARLT
CSVEWTG-DISNHSYAITILFTGLLIPV-GAIAYLYSTILQRVHSQR-----SQRLVSGS
R---QI---IKR----------EK-KVAMTLFFMVGSFVLAWLPYSIYGFLCILGYSK-D
I-PLVWHTIPSVFAKASILWNPLIYALRSKAMKKALAE--TYPFL-EL---TTHTVLKSN
A-----SVVV----------HSSGDL----------------
>AneCapitellidaeCapitellateleta_309
---------EALTVA---------------ADND-----------HQAV-----------
---------------NPV-----LLIGI-YVSVVGVVGLV-NATVLTLL-ARKQL-KG-E
IFIANLTFMELMQIMLA-YPVII-SNNFMH-RIIVG--HGCVFEAFV--VFGCNSIWILT
MLSLYRYL-ICHGPSM----PNDR-F---VMAVSCLMCAGWCISPFLGWGRY-LEGL--T
CSLDWEHQS----GYIYSIFTCIYLIPL-ILMIFSYAKIITTV-------------RASR
L--------NKS----------E-YKLTRVALIMCSVFFVAWTPYAVVSLLTVLQQNHL-
VPTM--ALTAPICAKSNAFLNPVVYFLA-KQFRQETMQ--H---T---------NQDLL-
----------------SPDQ---------------QST----
>PlaPlatyhelminthesSchistosomabovis_3180
-----------MSS--NRTI---------------------------MLKDF--------
-SVLPYWHKFE-----PH-PYYQYAIGL-FIAVVGITGVCLNLLVIIFFTMFKSLRTPSN
ILVVNLAISDLGFSAV--FPLKT-MAAFNN-FWPWGK-IACDIYGLAGGLFGFVSLSTIA
AVALDRYLVIATPFESV--FQTTPRRTLLLMLFLWLWSLIWTIPPLFGFGRYVTEGYQTS
CTMDYISTDLNNRLFNIGLFGFGFLCPL-FLSLFCYARIILIVRSRG-KDFI---EMAA-
--S-SK-TN-QK--EK-SSSKSD-TFVLKSSAILLGVFLLCWTPYSVVCLMALIGYA-DY
ITP-LMVELPCLCAKTAAVWDPCIYAFRYPKFRVLL--QRQFGFL---------------
------RTKNK-------------------------------
>MZ277535_Milnesium_c-opsin_2
------------------------------------------------------------
------------------------------------------------------------
------------------------------------------------------------
------------------------------------------------------------
---------------------------------------------RSK----R----GLA
----------KG----------QA-RFTRMVITVIIAFIVAWFPYAIVSLITIFGRDD-L
I-TAEAGVIPVIFAKSSICYNPIIYALMNAQVQ---------------------------
------------------------------------------
>A0A059NTD3_Tripedalia_cystopho
------------------------------------------------------------
-----------------------QFLGY-YIGLSALLSSI-NGLVIFSLWKMKN-ID-CG
LMLLSLSVNDFLSPTFG-YPMAA-YASLQH-KWIYGDD-GLQMVWII-SAFGFGSLHHLM
LLSGERFISITKPLKKE----LS--NT--LIIFCWSSSLVWATFPLVGWNGY-LEGLQTM
CSVNWQSKD--EVSYIVSILVCCFLIPQ-IGIIYFNACILLEIRCMKR-IEQ-----GVN
S------SIKSI----------SK-QL--MVAFMVLAFNLSWLPYAFTSIYTLFNV---D
K-MSV-TTIPAVFTKSATVLNPIVYFLFNKNYRKLFKA----------------------
------------------------------------------
>MZ277601_Macrobiotus_r-opsin_I
------------------------------------------------------------
------------------------------------------------------------
------------------------------------------------------------
------------------------------------------LA----------------
----------------------LQIVPM-TVISYCYIHIVREVRTYT-KKFGEL-SADVQ
K--------RYG------KHRMD-VKTTKTSALIVIGWCVAWTPYTVVALLGIFSDR-SQ
LTP-LASHLPALFAKTAAVYNPI-------------------------------------
------------------------------------------
>021NeuDare1-252
------------------------------------------------------------
--------------------MADIVAAF-YILVIGI--ATGNGYVMYMTFKRKTKLKPPE
IMTLNLAIFDFGISVS-GKPFFI-VSSFSH-RWLFGW-QGCRYYGWAGFFFGCGSLITMT
VVSFDRYLKICHLT-------LKRHHAFLSVVFIWAYAAFWATMPV-----YAPEPFGTS
CTLD--------SSFVMCMLFFCLIFPT-VIIVFSYVMIIFKVKSSAK------------
---------VSL----------EM-KLTKVAMLICAGFLIAWIPYAVV---SAFGEPD-S
V-PIPVSVVPTLLAKSSAM-NPIIYQVIDCKKKCVK------------------------
------------------------------------------
>Tra_435667jgi|T1-22
------------------------------------------------------------
---------------------NNAR--I-AYAVLLAFTVIGNIIVIES---------FFN
IFLLNLATVDLFTGIF-RMGFYL-FNIAYA-EWPFSP-ALCNFSGWALSIAFSANVHTLE
LMAIFRYIAVVHNNTYN----LTQKRAVISIVCIWIYSNIIALLPI-----YR-QANEIA
CLP--------DSSYPLFVTICDVIIPL-TILFYCYVAIYIRF-----------------
----------R-----DISKR-EA-RVTRAMFLVFVAFLICIVP-YAVCL----------
--------FS--------AINPILYGFLYCRFRKAYYD----------------------
------------------------------------------
>MolPolyplacophoraAcanthopleuragranulata_4492
LSIKVVRVGSFSNGS-----------------------------------NV--------
--------PHAY---FP--PLGHYLIGS-VLCVVGFLGFFENGSVLIVFYKHKQLRSPTN
MFIISLAVSDFLMSCL-GNPLAS-TSSLAK-RWLWGE-IGCTWEAFVVYFLGMASIYNLT
WISLDRYIVIAKPL---AAN-ITHRVAGCCVALSWFIAFLWAVSPFFGWSEYGLEAAHTS
CGVVWQSDD--DISYTLTIFILGFFLPI-LVMVYSYYHVFMTPWS-------VVCDVCTD
T---VR---VDV----------DG-R----------------------------------
--------RSGFTQK---------------------------------------------
------------------------------------------
>MolGastropodaElysiamarginata_1133
MDKN--TTP-AAAAANITT----H-VY----------------------DTH--------
-LIHPHWYKYP-----IP-PMWHYSMGI-FITFVSVFGILGNLLVMYIFGTTKSLRTPSN
MFVVNLSMSDFIFSII--FPLMT-ISCFTR-KWIFGK-VACELYGLIGGVFGFMSINTLA
VIAFDRYNVIARPIKAS--RSLGYRRAFIMLTCVWTWSTTWTLPPLFGFGAYIPEGFQTS
CTFDYLTRDKFTRIHILCMYIFGFSTPL-CIILFCYYHIYRAVAAHE-KEMG---QMAKK
-LN-A--EI-RQ--GQ--AKKAE-IKTARIAMTIILTFLCSWVPYATVALIAQFGPQ-EL
VTP-YVSELPVVFAKASAMHNPLIYALSHPKFREIS--N-----LESD------------
---DEL-DRAKS------VSVRVRQ--------VQDTAMS--
>MolBivalviaPectenmaximus_2861
-----MTSA-GLTAINGSL----LPIIW---------------------GSN--------
-IVHPHWTQFP-----VT-QEWHYVIGI-YITIVGLLGITGNSVVIYIFSNNKSLRSPSN
LLVINLAVSDLIFSAF--FPLLT-ISSFHQ-KWMFGS-ITCQLYGFVGGVFGLMSINTLA
AISIDRYIVITKPLQAS--QTMTRSKVHLMIMFVWVFSILLSVPPFFGWGAYIPEGFQTS
CTFDYLTKTPRTRAFIIVLYLFGFALPL-IIISICYIMIIHGVRRHD-QKML---TLANN
-LK-AE-DI-RA--NN--RAQSE-LKISKIAMTVTCLFIISWSPYAVIALIAQFGPA-HW
ITP-LVSELPMMLAKSSSMHNPIIYALSHPKFRTAL--YKRAPWMFCC------------
----PA-PDFRT------SFNYN--SSS-NFSDPAMTRRN--
>MeioTranscriptc76562_g1_i1_g_5
------------------------------------------------------------
------------------------------------------------------------
--------------------------------------------------------NTLA
AIALDRWYVIRNS--IK--KKMSKRGALMALVVVWVWCGAWCVPPFIGPVTWAAEGFMTT
CSFDYVTQKMSARYFVLGMFLCCFFFPM-CIIIASYYSIVRVVLKQR-AEMR---RQARR
M---QK---NKT------RTVQE-LKTAKVTATLVGLYVFAWTPYAVVSMLGYTGNL-RL
LTP-IASQLPAIFAKTAAIYNPIVYALNY-------------------------------
------------------------------------------
>MolBivalviaPectenmaximus_2864
-----------MASL------------NI--------------------LNS--------
--IQP----------------GFKIIGI-FMSICCIFGVSGNLLIVIVFGKRKSVRRPIN
FFVLNLAVSDLVVALI-GYPMTA-ASAFAN-RWIFES-TGCKVYAFICFTSAVSSIMTHA
ALAFCRYIIVCQYG-----YRITEMTVLQLIFSIWFFALFWTLSPLLGWSSYVLEIVPVS
CSVNWYGRG--DLTYTVAVIVAVYAFPL-SVIAFSYGMVLEKLRREGP----CYMPRYVQ
----------DL----------EQ-RVTFISFLMMSAFFIAWTPYAIMSGMSV--ASF-N
F-KHAVAALPTLFAKASCAYNPFIYSFTNSTFRDTLKERRAVP----D---MASSAMTDS
AH----SRTSKQ-NVRIEPRDPVAI-----------------
>MZ277595_Macrobiotus_r-opsin_II-1
------------------------------------------------------------
------------------------------------------------------------
------------------------------------------------------------
-----------------------------------------------------RQSRREP
CFF--------SRAFIFAMFIGAYVVPL-SSIILCYMFIVWEVFAHA-RKFK---RAASQ
M---NK---ELK------SHKKE-VKTAKIAAIIIGCWCVAWTPYAIVALLGIGTDG-SY
LTP-IASQLPALFAKTAAVYNPI-------------------------------------
------------------------------------------
>148RHOGaga1-247
------------------------------------------------------------
----------------------MRLVCC-YIFFLIS--LPINLLTLLVTFKHKKLRQPLN
YILVNLAVADLFMACF-GFTVTF-YTAWNG-YFVFGP-VGCAVEGFFATLGGQVALWSLV
VLAIERYIVVCKP------FRFSATHAMMGIAFTWVMAFSCAAPPL-----YMPEGMQCS
CGPD--------ESYVLYMFVIHFIIPV-VVIFFSYGRLICKVREA--------------
----------KA----------EK-EVTRMVILMVLGFMLAWTPYAVV---IFTNKGA-D
F-TATLMAVPAFFSKSSSL-NPIIYVLMNKQFRNCM------------------------
------------------------------------------
>LC021436IdpaDECXEN
-------ISDLINST--------------------------MS-------HN-RGHQ---
-----------T---VS--REAGLIVAL-VLAMFSAASFLLNGAVIVLFMLRKDLLTPTN
VFIVTLSVCDFLIATL-GNPLAI-VSSAMR-RWYFGR-SVCVWYGFLMTFLGLSAISLLT
AISVDRYVLIVHTM---TMT-ISLRTSVVCLICCGLYALFWAVMPLLGWNGYVTEINGIA
CSVDWQGET--ATSYIILLLICCLIIPM-FLIGFSYIRIFMTVYK-------NQM-----
----QI---SRI----------ET-KVAKTIFFVTLAFLASWLPYAIVSLLFVIDPGN-I
I-TPAAEISCAILAKCSVIWNPLIYVMTNAQLRKSMLD----RNMLNC--ENGREEKLEM
MK-KRRREPS-F-EVSVAAHSKVVHPVLI----ETE--TG--
>Tra_435650jgi|T1-22
------------------------------------------------------------
---------------------NTLR--A-AYTFTALTGLIGNTIVLII---------FVN
YHLINIAIVDIITCLS-RQIFNI-IGVVTN-GWPYGK-DWCDINGFMQTLCYLLTVMSLL
AIAVSRYMVIVHR--RS----VSHKQVCITIIIIWIYSLVHSLLPI-----YF-HKKEFA
CVP--------DLTYPLFCVIADFLIPQ-IIINYCYLKIYLKV-----------------
---------NK-----SARRY-NV-KLTRNMFYVFLAFLICYIP-YSISI----------
--------SP--------SINPILYYFIFRRFRQLYIA--ML------------------
------------------------------------------
>AneSpionidaStreblospiobenedicti_865671
------TTM-PLSDI-NTTV---DQIY---------------------------------
--AHPYWKQFDP---GYP-DWYHWLVGF-YMTVVCPIGVISNLVVIYVFSSTKHLRTPPN
MLIVNLACSDCMFAAM--FPILT-VNSIFK-IWRWGK-ICCIVYGFNGGLAGFVSICTLA
FIAFDRWYVISNPMKAA--HTVTKKKTLGYIFIIWTYSAIWAVPPLFGWGHYNLEGLMTS
CTFDYLTQDIKNLTFNAGMFIGAFGVPM-FFICFFYIGIVKAIMRHH-DEMQ---AQAQK
-MG-AK--A-GN--SE--DREVE-IKMTKIAATTIALYLLSWGPYAVVTGMGLIYPH-DK
VTP-LMAEIPVMLAKTSSIWNPIIYAISHPKFRAEV--DKRFPWMLMC------------
---SADVKKADP------TRTSVSRGAAGELGGESEASEQE-
>MolCephalopodaArchiteuthisdux_160404
------------------------------------------------------------
------------------------------------MAFMA-------------------
-----------------------------S-SWRINGK-RHQAQGHK---------ST--
-----QYVVIVKCW-----YR-SRKKTAVFLSIAWSYAIFWATCPLFGWGAFMLEGYGTS
CTFDYLTRSLNNRSYVICLNIFAFFVPV-FIISVCYINIIRAMYRHRK-DME-VLGPNTR
F--RGK----KL--------NVE-LKTARALAIAIVLFCACWAPYGIMSLIAQFGDTS-L
ISRL-STGIPGIAAKCMTCLNPFLYAISNPLFLRKIKERRPI--------M--NSERN--
------EVANE-------TPSSHRF--------NMK--TD--
>MZ277609_Paramacrobiotus_arthropsin_3
------------------------------------------------------------
------------------------------------------------------------
----------------------------YL--WISL--SGCDYYGFSGGLFGMLSISTMA
SIAVDRFMSITWQ------WHLTYRHVALWVSGLWLYSFALVIPPILGWSAYVLEGVQTS
CTFDFLSRTPATIGFTCWLFFIGFCVPV-CVIIACYTKLVRYITDHQ-KAMD---RS---
---VRS---PLP------TPASE-VKAATTCAVIVGLFCLAWTPYALVALISTFGRP-DL
VSP-YVNSLPALFAKASAVYNPIVYALMNERFRRAVLV--------------SSRHR---
--PGSVQRKSRL------LSTTST------------------
>CAA30644_rhodopsin_Enteroctopu
------------------------------------------------------------
-------------------DAVYYSVGI-FIGVVGIIGILGNGVVIYLFSKTKSLQTPAN
MFIINLAMSDLSFSAI--FPLKT-ISAFMK-KWIFGK-VACQLYGLLGGIFGFMSINTMA
MISIDRYNVIGRPMAAS--KKMSHRRAFLMIIFVWMWSIVWSVGPVFNWGAYVPEGILTS
CSFDYLSTDPSTRSFILCMYFCGFMLPI-IIIAFCYFNIVMSVSNHE-KEMA---AMAKR
-LN-AK-EL-RK--AQ--GASAE-MKLAKISMVIITQFMLSWSPYAIIALLAQFGPA-EW
VTP-YAAELPVLFAKASAIHNPIVYSVSHPKFREAI--QTTFPWLLT-------------
------------------------------------------
>AneDinophilidaeDimorphilusgyrociliatus_980
----MLSNK-SWARNSGQ---------------------------------Q--------
-LVHPFWHKYDP---GIN-PAYHYGLGT-YIGFVCVLGTLGNLLVLYLFTVTKSLRSPSN
LFILSLALSDATFSAI--FPLLT-ISSFYR-KWIFGK-LACELYSMIGGICGFASINAVA
FIAFDRFFVIAYPFDAM--KKMTKKRAILQILFLWAYSIAWALPPMFGWGAFIPEGFQTS
CSFDYLTLTLNNISYVFAMFTFAFILPV-LVIIICYINIVRAVSSQA-KTMS---KTAEK
-MG-AK-TT-KD--D----HKQE-IRLAKIAAGTFTLFLLSWSPYAIVTIGGMAGFP-WL
ITP-FSCELPVMFAKMSAVYNPLLYALSHPKFRAAL--NDKVPWLTIC------------
---IET-KSSRS------GIKSTTA------NDAVE------
>MolBivalviaMercenariamercenaria_1982
FDVIVTTAT-ALTTNETTT----H-LF----------------------DTY--------
-VRHPHWRNFP-----VS-DEWHYLIGV-CITIVGFTGIFGNSLVIWMFTREKSLRTSSN
MFIVNLAISDLTFSIV--FPLFS-ISAFNK-KWIFGN-AACEFYGLIGGIFGLMSINTMV
AIAFDRYQAIARPLHVA--KFMTRKRAFLMIVVVWIWSFVSATPPIFGWGRYITEGFGTS
CTFDYLTRTDNNRSFIFFLYIFGFAVPL-GIIFVCYAMIIRAVKLHE-IEMK---KTAKK
-LN-A--EM-RT--NQ--KKXME-IKVAKIAMSILILYLLSWLPYATVALIGMFGDA-SF
VTP-FWAEIPVLFAKASAMHNPLVYALSHPKFRTAI--QNRLPWLACC------------
----------PE------TQTPTPSSSS-----MSEEEEQ--
>XM014919051OcbiOCTMR1
-------------------------------------DLRY-------------------
-T--PDIF---A---HSA---IPVI--T-VISI--FLGTFGNIFTILAIIFTKKLRTTEN
IFLVNLALADLFVSSF-VNIFSL-VGAVAG-YFKDKR-VLCVFIGFFCLVCCLVSLFNIT
AVAFNRFIFICHHNYYR--GMFTPTKSLIIAISLWVFAAILECVNFMPWGNHA-DKKTLT
CVWD-----TASLGNTIFITILGISLPV-MITTMSYVMIFYHFYQAKR------------
---------KK-----NTLQE-SK-KLMTTLFSLFVVFAICWLPYAFIALTDVY------
------DTFDVTFAHMNSCLNPVVYVTNNEHFRKAFKK--IV---FQC------------
--RKVA-------ETQLYSITKNG------------------
>aug_v2a_10282_t1_Acropora_digi
------------------------------------------------------------
------------------------------------------------------------
------------------------------------------------------------
--------------------MITP-RAVAMLAIIYFYTLMFTFPPCIGWNNFV-ESFYSG
CYINYADQS--SIAYSIIAPFFLFLVPL-TIMIFCYARIFAVVRR------------STQ
RIN--RQSLKRY-----LLKRTH-IQTAKIIVVVILFSMIVWVPYVVVSFVKAA----NK
VNP--LSHITVLVAKSCVVYNVLIYAVLNRKLKASI--LDVI------------------
------------------------------------------
>MolBivalviaMizuhopectenyessoensis_2102
-----------MNSS----------------------------------TNIFITSD---
--E--------V---FR--KDVLQATAI-VMLFLALFGSLFNGLFIYILLKHNIVKTRNN
IYVITLCVSSIGIAVL-VVPTVG-IASLED-KWMFGE-VGCALHGFIMTTFGLIQIFVLA
VMSFEKYIIVVRNN-------VSKNGTRFTIAGCLMLGVILGSCPLFGWNSYKLELQRTS
CSIDWGDKSIKSLTYTYLLLLVGLVVPV-SVMFFSYINIYLEIRRHIF----VLRNSG-K
S---AN---LKR----------EV-KVIKTMFILVCAFIFSWVPYSVMSIYAMFNDIN-S
L-DPLLYMLPTLFAKASVIWNPIIYLFINKSFKKALLD--KIP----C---GRRELLSNE
T-----KGK-------------SFDRSQT-------------
>EFX83830_arthropsin4_Daphnia_p
--------------------------------RQ--------------------------
---------------------VHVALGV-LLSFIVLFGFAANSTILYVFSRFKRLRTPAN
VFIINLTICDFLACCL--HPLAV-YSAFRG-RWSFGQ-TGCNWYGMGVAFFGLNSIVTLS
AIACERYIVITSSSCRPAKWRITRRQAQKVCAGIWLHCAALVSPPLLGWSSYLPEGVLVT
CSWDYTSRTLSNRLYYFYLLFFGFFLPV-SVLTFCYAAIFRFIKEITS----SFSKSTVS
----FR---RRR----------QT-DVRTLILSLAILCFTAWTPYTIVSLIGQFG-----
-PSPMVTSIPAFLAKTAIVFDPLVYGFSSPQFRNSVRQ--IL------------------
------------------------------------------
>MolGastropodaPomaceacanaliculata_3112
------------------------------------------------MADR-----VRG
LR-QTS--TTI--------------VTV-YAFFMGAVSVVGNGAALIMVVTGGWRRPAVN
LYVFTITCTSSVETMA--FPLII-SSSLNG-KWMFGD-TGCTYYAFVM-TCVLVIMTCYL
LITYHRYRVVVEGI---A-DNRSR-HWIASVAGAWTYALCWSICPFLGLGHFGKEPFGTS
CSLDWTSREFSARMYNLLVVLCLLVLPL-CSMVLFSARVI-----SKN-------MQITP
STN--L-TSFS-------ESSFQA-RAFKIILMTLVVFVLCWSPYGIMSLLVQF------
I-S-PASVLPTIMAKTHCAIGPAVYFFSLRYYRISL--RE--------------------
------LGMDHS------------------------------
>XM014916694OcbiOCTRncr
------------------------------------------------------------
---------------------------------M-TNKFNKSTIVL----GYKRLHTSPN
IILASLAFSDTIMSSID--CFVS-VSSFSG-RWVFGVV-GCKAYGFIVSVVSILSICCLT
LIAIDRYVVIVKGW-----YR-SRKKSAFSILIAWIYTLAWCICPLFGWGDYILEGIGSS
CTFDYITRTPQNRSYMLCLNIFVFFLPI-VIILICYINIIIAMYKHKK-DMQ---AAGSR
K--QGN----KM--------SVE-LKTVRSLAAAIILFCAGWMPYSVLSLIAQFGNTD-I
ITRA-STGYPGIAAKCITCANPFFYALSNPIFLKRLKIR--V--------T--QMKNC--
------QLQQN-------TDSLNNT--------TIE--PD--
>XM009062059LogiGASRET
-----------M------------------------------------------------
-A---A--EFS----------EHSIVGI-T-MVIGISGTLLSLLAL-TFIREKGLR-A--
WLHISLAIANVGV-VG-AFPF--GSSSFSG-RWLYGS-GMCTFYGFIG-MFGIAAIGNVF
ALCVERYLVSKKDS-----DKVSN--QYWITALVWI-AFFWGIMPALGWTSYI-EGT--S
CTIKWQNYD--GYSFMAMLSLTCFLIPL-PVALIC----L-------I-LSG---D----
-------------KDK---EKTED-QLRSTCTFLLILALIGWGPYCFICIW-LFADT-T-
VS--LAAVIPPLAAKTMVLLYPVAYCQGNKRFKNAF-----L--------F-IFNES---
------------------------------------KQ----
>XM021507902MiyeBIVGo
--MQ--PASGEMDSN----------------------------------DDV--------
----------------GP--GTTYLIGI-YQTLMGLSSILCNGFVIIVLLKGKKYNVMHN
ILLLNMAITDLLISVI-AYPLSA-SSSLNG-SWVYSD-ETCVFYGFWVFCLAMGNMNTLA
VIAICRYIVAVRPE---YNYLLKKNAKY-FLLVIWTYAILWTGPPLVGWSTYTFEAYRTS
CTINWGGRSLSDKTYNVTITFTCYLCHL-IICCFCYYHVL-----KKNITLR---SSVKQ
Q--SFNEAVHKVTT--------S-RKVTTMCIAMLFSYLFAWTPYTVLSIWVMFVGDV-E
P---WVHVIPTMMAKTSTLSNSIVYGILSSKFRESAKAKR--------------------
--P----ASITT-QTDSVATSSRSQPRCH----VT-------
>AneCapitellidaeCapitellateleta_402
----------------FAA-----------------------------------------
-----------------------------------VAAVL-NTLVLRTMWHGQL-KP-IE
GLIALLACNDIFMVAGG-FPLQV-HSSFAH-TWKYGET-GCSIYAFL-VFLGIANIYILM
TLSVLRFIKICCSQKYG----RS--GV--LAVLVYLLALVLSLCPLFGWGEY-PSEHGSL
CTLKWRRHR-----YLATIFIVVFFVPL-GSMAISYSRICSSVRR---------------
-------------------------EIVRMSGFMCVGFLLAWSPYAIISMIYAFNPD--A
I-PPT----MSLFAKSSTCYNPCIYFIMNRKF----RK--EF------------------
------------------------------------------
>MZ277555_Macrobiotus_c-opsin
------------------------------------------------------------
-----------------------------------------------ARRLH--------
------------------------------------------------------------
------------------STSLSSQIFFVI-------------------SRYDFESPLIA
CSMSWESSDFASGAYIVYLFIFGLVIPV-LVVLYAYILILPATNHSSF----Q----SVA
----------KG----------QN-KVTRMIIMMVAAFLFAWMPYAVVSLIVVFGGDA-L
I-TPSAAAAPAIFAKTSIVYNPMIYVLANPQVS---------------------------
------------------------------------------
>MZ277585_Echiniscus_r-opsin_2
------------------------------------------------------------
------------------------------------------------------------
------------------------------------------------------------
-------------------------------------AWFWDFP----------------
-SLDFLNESLVSRGFIFSMGVGAYFAPL-SVIIICYALIWLKVRRSE-SKFAGL-RD---
---------ARR------KQRKE-VRLAKIIAMAILCWTIAWTPYLIRSLLGIFSIR-NG
LTP-WTSQVPTIFAKSGSVYTPV-------------------------------------
------------------------------------------
>NV_CN158Suga08_1-24
------------------------------------------------------------
-------------------------MGM-ISLFYSFLAVLTNGVLVYLFLKYEQLRKTDK
MLFLSIAVSDMIAAVA-TFPLGA-IASAHE-RFRLRG-VTCTYYAFASTTLGFNAMLHFT
ALSIQKYTSFSRPL---RADK---RHLLIVITILWLFSALWGLFPL-----YAPETGNIV
CSLNI--------SYIISIFVLFFFIPL-VVICVSYSLIFKTIRSTH-------------
-----Q---TSA----------QV-RSARLAFMMVLAFVFAWTPYAVVSALL---K-P-K
L-PLIAGILPPLFAKTSTL-NPLLCFIGSPPIRKCL------------------------
------------------------------------------
>XM021493638MiyeBIVRET
------------------------------------------------------------
-------------------AWEFQCVGI-AY--F-IFGAAGNAFTV-TF--MREP-SPRH
ILQLNA-VANL-LVCAP-FPF--GLSSFRG-KWLFGD-LGCQLYGTES-FLGMAATTFI-
VVCVEHYLASCKKD---------Y-LSWTVAM-LWMYAALWAILPLFGWNSY-IEGV---
CGI--WKKNHM--TYLQAMVI-TASI-L-YVMAFYG---LYQSRVWD--------SVQVK
S---NN------FT--------E--QWICLA--FMCIMFIGFGPYAILGLW-AA------
LDS-VTIIIPSLACKAST---PLVF-RALEEK----------------------------
------------------------------------------
>AneClitellataHirudomedicinalis_334252
--MN--TSW-GISTTNG--------SWKE-------------------------------
--FHPHWWKYGE---KAP-REFLYFIGT-FFTVVGLIGFLGNLAVVWVFSRLSALRSG--
---VHQ--------SV--EQIQL-QKVIPQ-R----------------------------
----DHHLVLGIPLVPV----SNHR-----------------------------------
-----MGRVHSG------------RFRI-FIIICSYIGIVRVVMKHR-KDFT---SLTSD
-IV-SR-E--R----------QE-IKIAKVFAICILAFVTCWLPYATVAQLGIWGFE-SL
VTP-YSAEIPVMFAKTSALWNPIIYAFSHPNSRGKC--------FGKL------------
---APPESNVRD------NDDQERNAQTVDVACLTE----F-
>AneDinophilidaeDimorphilusgyrociliatus_959
------------------------------------------------------------
------------------------------------------------------------
-----MAISDLLMATTG-FPLFI-YSSLKG-TW--G--LGCELYGASGAAFSYVSINSMS
LISLERFITV---------EKV---RA--IVLFCWLYSLTWAVLPLMGWSRY-LEGFGTT
CSFDYASR-YT--SYIITVYIMEFGLPL-LIIIVSYFRIIRRVQRSRK-GLS---SESES
S----Q----RM-N--------E--KVLKVIFIVILLFCIAWLPYAVVGLISVF----ST
I-PI--AML-ALLAKSSTAYNPIVYAIKHPRFRNAVER----------------------
---RET------------------------------------
>XM022461653CrviBIVXEN
LIVI-----TKMN------------------------------------TNV--------
-----A-----Y---IP--QPLYYIIGT-GLLFVFIFGSFMNFTGLMVFVKNKNLRSPTN
TFIINLLLGDFGISIC-TF-ISM-TAHYNR-FYFWGD-NVCTFEGFWMYFMGLTNMFTIM
GISFDRYIVISKPL---QASKITTRVAVAACLVIWFQGFCWAAFPFLGWGRYTYEAGRTS
CSVQWDTNDIESASYNIAIFVWSLFLPL-MLIFYAYYHVFMTIRHVAR----DMNSRIAR
-----K---LRI----------EK-KMFKTIVYMLCSYVGSWTPYSIVSLWAIFGEAK-D
I-PPYLMTVPAVIAKSACIWDPIIYVGTNRQFRMAFYN--TLP----C---ALGKMLIKR
EEEK--AKKTTL-VAPID--DEAGQQQSA-------------
>018PerMumu11-260
------------------------------------------------------------
--------------------SEHSVIAA-YLIVAGI--ILSNVVVLGIFIKYKELRTPTN
AVIINLAFTDIGVSSI-GYPMSA-ASDLHG-SWKFGH-AGCQIYAGLNIFFGMVSIGLLT
VVAMDRYLTISCPR-------MTTNTYLSMILGAWINGLFWALMPI-----YAPDPTGAT
CTIN--------VSYTMMVIVVNFIVPL-TVMFYCYYH----VSRSLR------------
-----Y---AAD----------QA-DVTKMSVIMILMFLLAWSPYSIV---ACFGNPK-K
I-PPSMAIIAPLFAKSSTF-NPCIYVAAHKKFRKAM------------------------
------------------------------------------
>MolBivalviaCrassostreavirginica_822
------------------------------------------------------------
-------------------QLEHKGVAV-LY--F-LFGVCGNSFVL-TF--MKDV-SPKS
ILHLNA-LSNI-LVVLG-FPF--GLSSWHG-QWVFGF-RGCQMYGVES-YTGMACPVFV-
TLCLERYLANRQRQ---------Y-MTWMIAL-AWLHAITWAVLPVLGWSSY-MEGV---
CGL--WKHNHA--SFIVVMTI-EYGI-L-YLLAFFL---LKLAKGQD--------STTVL
----SN------FT--------E--QWITFS--FLMFVGIGWGPYGYFGVW-SQ------
HKT-IMVTLPPLFAKASA---PLVF-RDLKQ-----------------------------
------------------------------------------
>Hypsibius_dujardini_Hd_neuropsin
------------------------------------------------------------
------------------------------------------------------------
----------------------------------------CLAYGFI-MLFGLIAIWMLL
GIANVFHQSIQISK-----QR-QR-R---FIATSYAVSAMFCVLPLLGVGEY-PA--GTS
CTVNWSLHTVTSRAYITSLMLAGFVAPL-MGTLFLYAAI-VKLSNQRA--------HTSP
D--T-RSAL-------------QR-K-TSMSLAISICMLICWTPYSVTSTWETFGDP--T
L-P-L-EAIASFIAKSSTAFVPL-------------------------------------
------------------------------------------
>BraBrachiopodaLingulaanatina_1485
---------------------------LSGFNGT---------------TTT--------
--------IVI----------AVIMLNL-SF-----LGMVMNVGVILTYILNKELQNSVN
MFIASLSVGDALMSFLA-VLVA--VNNFAE-EWLYGD-AGCTFYAFSM-FLGLAAINQMS
AVAADRYVVVTRPHSV-----LEK-PAAVTIVICWLAAGIWAVMPLVGWSSYQPEADGTH
CSIHWETED--ARSYIISLFVLEFFLPI-VIICFCYGNIFHKFKFIG-----TKVHNEKS
T--------YRR-R----KRV-ER-RLAKVICLMIGCFLASWTPYAVFSMWAAFGDVT-S
I-PS-ARVVPALLAKLSCVWDPIIYVGGNAHFRTHFVK--YLRKC------QRRSDKSRS
SLQ----------LSGEDE-----------------------
>BraBrachiopodaLingulaanatina_1435
--------------M--NS-------------TK---NLTY--------LD---------
-Y-DP---DFN-------N-EVYQIVG---LTIV-V--FLGNFLVIAV-LMTTKLK-NSN
VLIIALSITN-PVSLV-LVPY---I--YTC-QWGLGDR-AC---------------ALLG
FTGWVVFSA------------------ILFITIQRYCAIVWPLSKLIN-GVFV-IAFMFG
CSM----LTSNSKAFRFISKALAWGIPT-FTMIYCYAHIMYSAYK-------LLEINQAQ
H----QQKF-R--M--------N-IRIAKMFGMCFLAYNILLVPTTVMEIMT----K-K-
QSRN--SEAATLLFMCTFVVNPIIYGFTNR-HKNILTG--------RC--V-PGAEPG--
--STSRETGHQ--------VSSSF-GS---------------
>AFM43711_onychopsin_Eoperipatu
------------------------------------------------------------
----------------------HFIFGL-CICFLGILSVVGNFFVMWIFAGTKSLRTPSN
IFVINLAFSDFMMMAT-NFPIYV-YNSYFK--WALGP-FVCEIYGFCGAFFGTLSIVTMA
VISVDRYYVIVKPFIVM--K-MNRNRAIAIIASVWIYVLAWCLPPFFGWNAYVPEGFLTT
CSFDSLSEGFYNRAFVFGLFMGAYVLPL-TIILYCYFYIFKEVAKHE-AEFK---KKAKE
M---LR---EFM------KKRRE-IKTAKIALTIIFLWIFAWTPYAVVALMGIFTDH-SK
ITP-LVSNLPAVFAKTASVYNPIVYAISHPKFRSALRK--------IC------------
------------------------------------------
>PlaPlatyhelminthesOpisthorchisfelineus_2569
------------------------------------------------------------
-------------------------MT--KLYIL--TACLGSDVTILVIHRWMPKRTS-D
ILVINLAVGDALFSVINGFMLKT-LSGFAT-HWVWVP-FACSFYGFTGGLFGFVSLASMT
FIAIERYYGALRT------TPMTKKRALWIIPFIWIWSATWPSLPYFGIGRWV-EGFQTS
CTFDYISRDTPNLVFTTCLFVLGFLLPV-TATLLAY-AVLRTLRQNR--------GDSKR
L----TYSI--R----------QM-RLAKSSFAAFTLFVVSWGPYATVALISIIGFQN-H
LTTF-STEIPGLLAKTSAIYNPFLFATKNRQFRRALH---VL----------------HS
SS-RTK-FAT------ASQSSTSIG--------LNR--NS--
>BryBryozoaBugulaneritina_212
------------------------------------------------------------
------------------------------MTILA-VGVFANTVVV-LFLRRKS-RT---
YLLRSLAVSD-TMALV-----TMAVNCFYH-KWVFGR-VGCVFHGVV--MTGVTSIAHLA
AIALERYTMIV------A-NKVPK-HIYAAQLACWVYGALWAVLPL-G--RYT-E--RVS
CSLDWF--N----SYNLTMLVTVFFIP--GFIMLT-TNII--IFKHRS-LLE--------
----RS-RLKT-----------E-KKLAR-SLMYIVVYLLAWVPYGLASVWATV----Q-
I-PTLM--L-TFFAKLST--NPLLY-VGNQTYRAQMS-TQFLPNK------LSQNDDKTD
AS----EVMSQV---LPNSESFST--STL-------------
>BV898_10375_t01_hypsibius_dujardini_nhd315_core_32_85_1_cds_ropsin_F1_ropsinKM086335
PEET-----PEMK--PL-------------------------------------------
-----HW-TFP--------SYWHLTLAV-IILILGVISISGNAAVIYIFCSTRGLRNPSN
ALIVNLAISDFAMMIT-MCPMYF-LSSLQE--WIFGR-EACRFYGFCGALFGTVSIITIA
AIAVDRYLVICKPFLLM--STMTRERAKFAIAFVWLYSLGWAAPPLCGVSNYVLEGFLTT
CSFDYLDPSSESRIFIFTMFIGAYVAPL-SIIIISYLLIVYEVYAHS-KKFK---KAASK
M---QK---ELA------KKKKE-IQTAKIACTITICWTAAWTPYAMVALMGIGSRH-AW
LSP-ILSQLPALCAKTAAVYNPLVYAISHPKYRDALKK--------IC------------
----------------------------------------G-
>MZ277569_Ramazzottius_c-opsin_2a_g5916
-----------MAYS--NSS---DLT---RQNS---------------------------
-------------------------TGVRILLLV-V-----NALIC-VIIRAKL------
------------------------QSAFH---------------------------ATLF
VLHAGAVV-ACM-----QSAKV-----LSHLCTMYGFVIAWSVPPLFGWNRYV-EAM--P
CSVDWEST---DRLYVAYMFTLGLFIPL-AVVLFSYGNII--MRT-------DRRATSCP
H----A---SRH----------H-IRMMQMLFAMLLAFCVTWIPYGIHCLIIVFGHKK-I
LSED--AIFIMMLAKASIGTYPVIYACMNNEI----------------------------
--------QNAF-------------WRGG-------------
>Helro1_132379_new_Helobdella_r
------------------------------------------------------------
-------------------GGFMIILGI-YITIVAFIGTIGNMIVLWIFTTTPSLKTPSN
MLVINLATCDLMFSAI--FPMMA-LACFKK-YWIWGF-VGCQWYAFVAGVSGLVSINTLT
AISIDRYMVIAKPLYMM--QAASKSRSLQQIIFVWCYAIGWVLPPWFGWGAFMPEGFGFS
CTWDYLTRTTNNISFNMCFVTFQFILPV-SLVLICYVGIVNAVAQNR-KEMG---RMSKD
-TA-NQ-T--K----------QE-IQIAKVVAVNVLFFIVTWLPYVTVAMLGVAGHS-HL
VTP-YTTEIPVMLAKASGAWNPIIYALSHPRYRDAL------------------------
------------------------------------------
>MolBivalviaCrassostreavirginica_833
-----------MKE------------------------------------NL--------
-FLHPYW-RFE--------SPYHVTIGI-IMVFTTIGAIAGNGLVIWCFISFRSLRTSSN
VFIINLSVANLMMSLI-DFPLLI-IASFHH--WPFGK-TVCEAYATLTGLSGLVTINSLT
VIAVDRYCAIVRV-------KSPNPATYKATLVIWTYALFWSISPVVGWSQYQLEGVRTT
CSFDYLTRDAATISFIVAIATFEFVIPV-IIIILAYCKIVAAMI------VR---SENSS
---------QRY------RVRAE-FRTAFIIIGLVCLFVVSWLPYTVTAMLSLFGDR-TL
INP-YLTSVAGLIAKTSTVFNPIVYAIIHPKFKSKIKC----------------------
--PRSK-SRISS------NKFSSSGM----------------
>A9CR43_Cladonema_radiatum
------------------------------------------------------------
-----------------------EVGGP-VILVFIVGSVF-NLLVIVGML-KPN-IA-RD
LILVSLAISDFIETVFG-SLWEA-YAKYID-SSSLF---LCKMAGFG-ITFALTSISHLA
ALAIERYLSMVHALKTY----FAD-KA--FIIPAWTYGTFWGGVPLLGWGGY-REPIHTR
CAVLMTSKS--SMSYNYCLLAFCYLLPI-SIISICCYKVQRELKNMTE-AIA-----GSS
S------AIKKA----------EK-QL--MICIVLVAFFIAWTPYAFTACWFAFFD---N
P-PDY-S---ATFAKFSVVSNPIVYVIFYKDFRQTVKK----------------------
------------------------------------------
>ops1_Lytechinusvariegatus_Lyte
------------------------------------------------------------
--------------------------N--YLTV-GIFGILNNGLVMVLFARFPSLRHP-N
SFLFNVSLSDLIISCL-ASPFTF-ASNFAG-RWLFGD-LGCTLYAFLVFHLGTEQIVILA
ALSIQRCMLVVRPFT----AQMHNWAVFFLFALTWLYSLIICLPPLFGWNSYT-EGPGTA
CSIAWNSNLPGDSSYIIFIFVMVLVIPF-TIIIFSYYAVIQT------------------
-----QSEA-KA----------DR-KVTKMIFIMIIFFLITWAPYSGFSLYVAFGKNV-V
ITPL-AGTFPPFFAKLCTIHNPIIYFLLNKQVRQ------AL------------------
------------------------------------------
>AneSabellidaHydroideselegans_510884
------------------------------------------------------------
------------------------------------------------------------
------------------MPLGL-VTSQLY-GFPFND-VICEINGFI-TITCTVSVQTLM
LVAIERYFHICQVA---RYRKFTP-KIAMLLIATWLYSVTWSIQGFTGWTRYEYSSSAYT
CIVDTS--S----TFNIAFASMAIMLPI-IITVICYLRIFKSVMRHAA--IR---AAASQ
N----EISK-R---QK--KQRKE-LNIAVLLIVIIVVVVMSWLPTI---IV---------
LS--ILQTVAIWMAFSNSV-NSLVYGIMNKNFRVLLNKSQRLPSSNSC--IKSSQEQSLI
PNPKFGSSLKKP------SLTSTGTDLTT----LEDER----
>MolBivalviaMercenariamercenaria_2021
-----------MI----NTN-----VL------------------AMLASDI--------
---ESQHQ-----------------SRI-ILFVL-ILAFIGNITVL-LFVRYKSLRS-SN
IFVINLTIADLMMCLC--LPV--LINDYRG-HAEND---VCKINTFLGAFTGFLSIWSLV
CLAFDRCIVI-RSL-----VR-SS-KAT-IIISIWFCCLLAAAVPFFGYGRYVLEGQTTS
CEKDNFTVSFSNM-YNIMIQILFF--------LFLY------------------------
-----------------------------V--LQVVIFVYSLQ-----------------
------------------------------------------------------------
------------------------------------------
>PlaPlatyhelminthesFasciolopsisbuski_1189
-----------MSAN------------------------------LTFI---GLQKDILD
YM-APQWH---T---VPD---YFYFVGF-YMTIIGFVGIIGNLFVIFIFVK--PLRTPKN
MLTINLAVSDLAFSAI--FPI--SISSFNW-GWKF---M-CDLYGYTSGLFGFVSLTTLM
MISVERYCSIVKSY-----FPMNHRKIYAIIFCTWIWSI-WPLLPAFGFGRYVLEGFHTS
CSFDYFSKDWSNL-F---LLLFGFACPV-MVTTFCYFEIVRFVRKNEKVNLS---KVDVK
KFN--K-CTYR--------------KVAK-GVILVALFLFSWSPYAIICLTSILGFQ-NE
LNP-FVTELPGVFAKNSAIYNPFVYMIRSRSFREKL--QRSF---HWC--L---------
---RSVNSTSQF------QQSSLH---------FEEE-----
>MolBivalviaMizuhopectenyessoensis_2070
------------------------------------------------------------
-------------------AWEFQCVGI-AY--F-IFGAAGNAFTV-TF--MREP-SPRH
ILQLNA-VANL-LVCAP-FPF--GLSSFRG-KWLFGD-LGCQLYGTES-FLGMAATTFI-
VVCVEHYLASCKKD---------Y-LSWTVAM-LWMYAALWAILPLFGWNSY-IEGV---
CGI--WKKNHM--TYLQAMVI-TASI-L-YVMAFYG---LYQSRVWD--------SVQVK
S---NN------FT--------E--QWICLA--FMCIMFIGFGPYAILGLW-AA------
LDS-VTIIIPSLACKAST---PLVF-RALEEK----------------------------
------------------------------------------
>MN788447SeofDECRncr
------------------------------------------------------------
---------LI-----PS--------------YV-VMIFMSNSLVI-----YKRMHSSAN
IMVGNLALADIVMSSLD--GFVA-VSSFHG-RWIFGNF-GCKAYAYTVSMMSILSISTLT
LIAIDRYVVIVKCW-----YR-SRKKTTIFLSIAWFYAILWATCPLLGWGAFMLEGFGTS
CTFDYLTRSLNNTSYVICLNIFAFFIPV-SIISVCYVNIIRSMYKHKK-DM---------
-----K----KL--------NVE-LKTARALAIAIVLFCAGWAPYAIMSLIAQFGD---L
ISRL-ATGIPGIAAKCVTCMNPFLYAISNPIFLRKIKE----------------------
------QPQER-------EDST--------------------
>XM029798286OcsiOCTXEN
---------TALSAD-----------------------------------HS-AADQ---
--------GPTT---VS--AEGGVAVAT-VLILFSLVAVTENGAVLFTFYICRDLITPTN
LFILSLTVCDFCIALF-GNPFVV-VSGLAR-GWYFGH-FGCIFYGFFMTFLGLTSISLLT
AISVDRYILIVHTM---AVT-IDFRAAIFSVIGCLLYALFWSGVPLFGWNLYVQEASGLA
CSVQWQGST--DIAYIVLMLIFCLAIPL-LLIGYSYIQIFIA------------------
------------------------------------------------------------
------------------------------------------------------------
------------------------------------------
>AneSabellidaHydroideselegans_462741
-----------ME---EAYG-------------------------KAYFKNS--------
-L------------------KEAITNPK-DILQTTLYDVDKNVSDLFYDDFFKPEQIP--
------KINDISKDII-NRPLTL-KKSMNT--KCNKT-PVCEFYGMTGAWFALMSINSMT
AIALDRYLIINREY------KITDTQSYIWLALIWSYSLLWAVPPLFGWSRYSTEGYGTT
CSYDYFVQETHDKYFLLCAVIGDFIFPL-LLICYCYIWILLKYRSHQ-HQYQNS-SSTCR
S--VAK---AK-------FKSTE-FKIARTAFIVIFIFALSWTPYAVVCLIGQYGER-QM
ISP-HVAMVPVIVAKLSTVYNPFIYSITHPRFKATI------------------------
---REI-HTSIT------NTSIV-T-------------TK--
>A0A059NTC5_Tripedalia_cystopho
------------------------------------------------------------
-------------------------VG--FL--I-A-SALGNAFVL-VFFLYKRERRLIN
ILMFSTAVSDLAPSLLA-YPV--AGVRT---QAPYKHSISCKLEGFCV-HLALSSVIHLA
VMAYERFSVIK------SGTSKSV--RQQII-FIWMYALAVSLLPFMGWSSY--EGLNTS
CTVHWKSSN--EDSYNIFLMFTNFIFPL-FVIAISYIRLVRNFKRHDR------------
-VN-RD---KRI----------QK-RLAGMVFLLISLFVVTWAPYVVISLYNIIGMP-SN
VNPLV-ETIA-ILAKSFTILNPVIYGIKHHKFRAEIKR----------------------
------------------------------------------
>MolCephalopodaNautiluspompilius_786466
-----------MF---STSVQPD-------ETSRLRC---CPTRST------RSDAN---
--P-G-WY--------PE--GAYAVRGA-CL--A-LFGAAGNIFIIVSIVPNRRLRTV-N
ILLVHLGLVGLVSSAGL-TMFSA-VVIFEK-MWVGGA-VACHVYGFA-SVFTFVSAWTIA
ALSWDKYRTIASPL-----HSLTAGKMTVCFTVFWIGAFSLSLPPLFGANQFV-HGDMAM
CTLNFRAV---GMWYSALFVSSAFLVPF-ALMTYCYSHIFKIARSQSASMVRTPAPPT--
-----VLSI-K-----------GT-KALSTILQLMGAFALTYIPFCVVLILETTQRGP--
VNE-LTVVVTATVFQAAPMTNAAVYGVRNKILRASF--YRKI---GAC--VKRSSSALRL
STRRTQQANG----------------SL-EANSPVD------
>MolGastropodaPlakobranchusocellatus_3009
------------------------------------------------------------
------------------------------------------------------------
MFIVNLSMSDFIFSII--FPLMT-ISSFNR-KWIFGK-VACELYGLVGGVFGLMSINTLA
VIAFDRYNVIARPIQAS--RTLSYRRAFMMLMIVWTWSSTWTVPPLFGWGAYIPEGFQTS
CTFDYLTVDQSTRSYILCLYICGFAAPL-FIILYCYYHIYKAVAAHE-KEMG---KMAKK
-LN-A--EI-RQ--GQ--AKKSE-IKTAKIAMTIIITFLLSWTPYATVALIAQFGPQ-EV
ITP-YVSELPVMFAKASAMHNPLIYALSHPKFRDAV--DKRFPWLLCC------------
---TSK-EENAS------TAAQPKKS-S-NL-DIKDTAQA--
>LC021433NapoNAURrho
-----MTAQ-AITTIENIT----S-VW----------------------DNE--------
-VIHPHWKHFP-----VP-DAAHYIVGI-FITVVGICGVMGNGVVIYIFSRTKSLRTPAN
MFIINLALSDLTFSAV--FPLLS-ISSFQK-KWIFGQ-TACELYGLAGGIFGLMSINTMA
MISIDRYNVIARPMAVS--KRMSHKKAFIMIISVWIWAAVWTLPPLFGWGAYIPEGFQTS
CTFDYLTRNNYFRSYVLCLYLFGFITPV-TIIAICYFFIFKAVADHE-KEMA---KMAKK
-MN-AK-EI-RA--GA--EQRAE-MKIAKISMIIITQFLLSWTPYAVVAMLGQFGPP-EW
VTP-YASEVPVMFAKASAMHNPIVYALSHPKFREAI--NERFPFLISC------------
---DEK-AEPEE------SKTDDMRG-------IRDGAQK--
>PlaPlatyhelminthesOpisthorchisviverrini_2577
------------------------------------------------------------
--------------------------------------------MIKLATRNSTLHQVFN
AVTISLS----------------LFPVL-----------GCMLYGFSGGLFGFASFCTLA
VIAFGRYYAVVKNF-----RKLTGRTVLLIIIFVWQWSALWPLLPFFGIGRYVLEGFLTA
CTFDYVSADTSSLIFGISLYVGGFLCPL-AVIVYAYVGIICFVRKTE-RQLSVYSTV--R
-VS----------------NRLQ-MKASKWSALLTLLYLSAWGPYALICGISLLGYQ-KH
LTP-YVTEFPGLFAKLASIYNPLIYVFRHSRTR-----AKNVQ-----------------
--CRRT-SAHQ---------QT--------------------
>ops1_1_Patiriaminiata_Patiriam
------------------------------------------------------------
--------------------------TG-FAVYLAVVIFFSNVTVILLYASNRSLHNVVN
ILLLNVSVADLSVAVL-GTPVSF-AASAAG-HWLLGP-IGCTWYGFICTLSGCAQIVGIA
AVSLHRYFLVVKPF-------LTTGGALVCVGFTWVYSLAVALPPVLGWSEFTREGAGIS
CSVSWHSGS----SYTFFIFTMILAIPM-AIILFSYSQILFTVKKSCK----QVSNQRSR
----------EA----------EK-KVTIMIIVMVLTFLVAWTPYAALSLYMALGDSV-S
I-TPLTATLPSMFAKASTTYNPVIYFLLHKKEIADKN-----------------------
------------------------------------------
>NemNemerteaLineuslongissimus_620988
------------------------------CNQT---------------FDT--------
--------------------RVLDALGG-YMAIASVLGMI-NALVVAAWITRKL-RA-SN
AFLINLAISDFVALLMTVRPFFN-TSTMLH-CWPFSYV-VCQFCGFF-AYTGLASLATHF
FIAASRCELI---VHKS----VA--IP--VIPAIWVFALFWSTCPLIGWSGY-RN--QLT
CEIEWDKPT--YLAYIVCIFILVFVGPF-MGMIICYILIVLEV---VR-TVH-----G--
-----------T----------LR-QIVKMMLMMAIAFMTCWVPYAVVSFMKAFNL---R
D-DSL-ANLPPVFAKSSALANFIIYIMTNKNFRAALYNGQ------------FSSSTI--
-------PAGTP-------SLSIEIP----------AA----
>AneCapitellidaeCapitellateleta_409
------------------------------------------------------------
------------------------------------------------------------
----------------------------------------CIFEAFV--VFGCNSIWILT
MLSLYRYL-ICHGHSS----KNDR-A---LIAVISLICVGLCTAPLLGWGRF-QEGL--T
CALDWQHLS----SYISSVFTFFYLLPL-FLIIFSFTKIISTV-------------KLSR
L--------NES----------E-DKLTKIALMMGAAFFVTWTPYAVVSLLTVFGQDHH-
VPVM--ALTAPICAKSNACLNPIVYFLG-KQFR---------------------------
------------------------------------------
>g31837SyroACER
------------------------------------------------------------
------------------------------------------------------------
MLFVNQATIDLLMVLV-IHPASA-FFSFNR-SIHFSK--SCTIYAII-ATQGIGSIVSMT
VIAYDRYVMITSPM-----LYLTK-RS--MVLFTWLYAL-FSVIPLMGFSGFMQNGFQSS
CTFNYKSQSTKNRLWLSFLFSFGFFLPL-LLILFCYVNIFIFVRRSRK-IIH---SEKKK
-----YISLHR-----------E-LKLAKTLIICICAFLFAWTPYAVMTLTVNIGPQ-S-
VNPYL-SSLPAIFAKSSSIYNPLVYAIHHPSRRQ--------PSP-----VTVKKEMA--
--------------------SF--------------------
>MolGastropodaLottiagigantea_1688
-----------------MGN-----------------------------TK------IID
L----Y--------------TSHTLLGV-YMTFVGLLS-CGNGLIIYVFIRNR-LRQP-N
VFIISLASGNLLESSLG-FPLCA-ASNFAR-RWLFGS-VLCNFYGFT-CYSTLANMSTFV
VISLYRYIVICRP------ERVSH-K---AICGVWMYALFWATLPLVGWGGY-LE--KTS
CSLDWTNTSINSKTYIICVSLFVLMIPL-MIMIIAYSAIIKTISSTSS----NLPIDHAQ
H--V-QSDI-------------EN-R-SKIVSVTIILYVISWMPYAIFSLMSTWG----I
F-D-F-TVIPIMLAKTQCAYTPLIY-IIHKKFRRALV-------------V---------
---QGQ--FNRK------------------------QL----
>AY616912BabeDECRrho
------------------------------------------------------------
------------------------------------------------------------
------------------------------------------------------------
---------------------------------GWLWSTLWSIGPIFGWGAY-LEGVLCD
CSFDYINRDYITRSNI-CMYIFASM-PI-MIIFFCYFNIVMSVSNHE-KEMA---VMAKR
-LN-AK-EL-LK--VQ--GP-AE-MRLA-ISIVIVSQFLISWSPYAIVALLAQFGPF-EW
LTP-YAAQLPVMSAKASAIHNPMIYSVSHPKFREAI--MNNFPWVLTC------------
---D-K-EDDKD------ADEQIAPG-------MKEQAQQG-
>NemNemerteaLineuslongissimus_617928
------------------------------------------------------------
------------------------------------------------------------
-----------------------------------------------------MSINTNA
MIALDRYLVIAQPFEAL--KRMTKNRAFILIVLVWFWSFIISLMPLAGFGAYIPEGFQTS
CTFDYLTQTPSNYAFNIGLYVFGFLIPV-LIIFWSYYKIVRAVMIHE-DEMA---RMAQK
-LG-AK-DM-RQ--G--SDRRSD-IKTAKVSATLVLLYLMSWGPYSIVSLAALLGYR-SF
LNP-YMSEIPVIFAKTSAIYNPIVYAVSHPKFRLAM--SKQVPWLFIC------------
---PPS-SGSMV------SERSTSSAST-NLGEMKD----E-
>MZ277588_Batillipes_r-opsin_1
------------------------------------------------------------
------------------------------------------------------------
------------------------------------------------------------
------------------------------------------------------------
KKITNSNS-----------------------------QVS--EQKSKK----TATSASKE
N----E---KRK----------E-WEIAKTCIGIGVCWFVAWTPYCLVSFFGFIGQHQ-L
ITQW--SQAPALFAKSSAIYNPV-------------------------------------
------------------------------------------
>MolGastropodaCandidulaunifasciata_225
-------------MD-NNSYDFD-KKYNLTLNGTA-------------------------
------WF--------PG--SFGVVRAI-CL--V-VVSVLGNTFMIVAIIPNRKLRTV-N
MLLVHLGGVGLLSSVSV-TIYPV-LITFHG-SWLGGT-RMCQAYANL-CLLTSVSVWTIA
ALSWDKYQTIASPL-----HSLGAKTMLPYFSTLWLCGVVLLLPPLFGANEFF-FSPLGI
CGLNISST---GRWYISVIVCLSFIIPS-CIVIYCYTHIFRIARTQSATMLRAPTSHG--
-----SSSL-R-----------GV-KAMGTILQLIGSFLLTYLPYTCVVLYEVIFAAK--
ANA-ILASIATTLFLAAPLTHAAIYGVKNPILRSSF--RRKV---HWC--IRKHSASIKM
SIQRTVRPFP----------------SPFAESDPDEKI--K-
>Priapulus5112684_1466_10668
------------------------------------------------------------
-------------------------VGV-QC-----------------------------
-----------------------------------------------------LGPRDLS
A---------------------SKRCIVVALVVVWVWCGAWCVPPFIGPVTWAAEGFMTT
CSFDYVTQKMSARYFVLGMFLCCFFFPM-CIIIASYYSIVRVVLKQR-AEMR---RQARR
M---QK---NKT------RTVQE-LKTAKVTATLVGLYVFAWTPYAVVSMLGYTGNL-RL
LTP-IASQLPAIFAKTAAIYNPIVYALNYPPFKEALSE----------------------
------------------------------------------
>PlaPlatyhelminthesSchistosomamargrebowiei_3270
-----------MSS--NRTI---------------------------MLKDF--------
-SVLPYWHKFE-----PH-PYYQYAIGL-FIAVVGITGMCLNLLVIIFFTMFKSLRTPSN
ILVVNLAISDFGFSAV--FPLKT-MAAFNN-FWPWGK-IACDIYGLAGGLFGFVSLSTIA
AVALDRYLVIATPFESV--FQTTPRRTLLLMLFLWLWSLIWTIPPLFGFGRYVTEGYQTS
CTMDYISTDLNNRLFNIGLFGFGFLCPL-FLSLFCYARIILIVRSRG-KDFI---EMAA-
--S-SK-TN-QK--EK-SSSKSD-TFVLKSSAILLGVFLLCWTPYSVVCLMALIGYS-DY
ITP-LMVELPCLCAKTAAVWDPCIYAFRYPKFRVLL--QRQFGFL---------------
------RTKNKT--------DQSSR--------VEE------
>MolBivalviaCrassostreagigas_525
------------------------------------------------------------
-------------------EVEHKGVAI-LY--F-IFGVSGNSFVL-TF--MKEV-SPKN
ILHINA-FSNI-LVVLG-FPF--GLSSWHG-KWVFGI-RGCQLYGVES-YTGMACPAFI-
TLCLERYLANRQRH---------Y-MTWLIAL-AWLHAITWAILPILGWNSY-MEGV---
CGL--WKHNHA--SFIMVMTI-EYAT-L-FLLAILF---LRSAKSVD--------SPTVL
----KN------FT--------E--QWITFA--FLMIAGVGWGPYGYFGIW-SQ------
RKI-VMVTLPPLFAKASA---PLAF-REVKQ-----------------------------
------------------------------------------
>MZ277604_Macrobiotus_r-opsin_I-2
------------------------------------------------------------
------------------------------------------------------------
------------------------------------------------------------
------------------------------------------VPE----------GFLTT
CTFNYMDTSPKSRAFVFSMTVGLQIAPM-VVISYCYIHIVQEVRTYT-KKFGEL-GADIQ
K--------RYG------KHKMD-VKTTKTSALIVIGWCVAWTPYTVVALLGIFSDR-SH
LTP-LAAHLPALFAKTAAVYNPI-------------------------------------
------------------------------------------
>MolCephalopodaArchiteuthisdux_190728
---------DLTNST--------------------------VS------HHN-HGHQ---
-----------P---VT--REVGLTVAL-VLAIFSVAAFLLNGTIISVFIIRKELITPTN
VFIMTLSVCDFLIAIL-GNPFAI-VSSVMR-HWYFGR-NVCIFYGFIMTFLGLTSITLIT
AISVDRYVLIVHTM---TVT-ISTHISVLCVAGCATWGFFWALMPLLGWNGYVTEINGLA
CSVDWQ--------------VIC---------------ITTQVYD-------VQ------
------------------------------------------------------------
---------------------------------------------------TGNSE----
------------------------------------------
>PlaPlatyhelminthesOpisthorchisviverrini_2579
-----------M------NYSEC--AV----------NLSVA---AAYFNDP--------
--VLPHW-MHA-----APSPGYFYLFGV-FASIVGISSITLNSFIILAFSLNGFARKTRH
WFTINLAVADLGLTIS--FP-MKVISMFQR-KWIWG---GCDFYGFAGGLFGFTSITTLA
TIAYLRYWTIAHAQ-----YAVTNRNATYALLLIWLWSTLWTILPFFGIGRYVMEGFLTG
CTFDYLSNDRSSIIFSSCLFLGGFVCPF-ALICFSYARILWLIRKSK-QSLYQPEKVNKK
-IC---------------YRKVS-FRTVKTTSVLISMYLVAWGPYAVVTLLSVFGYH-NH
LTP-IGTELPGLFAKTSALYNPIVYVIRNGSSRKMV--AKRRQRS---TAV---------
--NSST-RINQ---------QY--SLHMRVFSEPTQKSPAS-
>MZ277567_Ramazzottius_c-opsin_1b_g2886
------------------------------------------------------------
------------------------------------------------------------
------------------------------------------------------------
------------------------------------------------------------
---------MIDQSYGIYLLILGFVLPV-LTILVCYGKLLKFLNNRVQ----Q----KLA
----------KG----------QR-RLTLMVVLMILAFLVAWLPYAVVCIIVMAGGQH-L
I-SATAAGVAPVFAKTSMVYNPIIYVLLNTQV--------RL-GF---------------
------------------SDP---------------------
>AneCapitellidaeCapitellateleta_370
----------SYADGDNSTA---EEPY----------------------LPH--------
-TFHPHWRPYRL---NMN-PLIYYGLGL-YMAVVGIVGTLGNLVVITLFIKTRSLRTPPN
MFIINLALSDMGFCAT--FPLMT-VASFQK-LWRWGP-VACELYALAGSITGFNSIATLA
LISMDRYMVIAKPFYAM--KHVSHKRSLIQIILAWTWAFIWSAPPLLGYGRYIPEGFQVS
CTFDYLSRDLKNLIFVWCLFVFGFFIPV-LAIACSYVGIIRAVGAQS-KEMR---KTAEK
-MG-AK-TG-KS--D---EKKQD-IAMAKVAAGTIGLFLMSWTPYAAVSMIGIAGNR-SW
ITP-YVSQIPVMFAKASAMWNPILYALSHPKFRAAL--EDHMPWLLVC------------
------------------------------------------
>MolCephalopodaSepiapharaonis_3308
------------------------------------------------------------
---------------------------------V-FLAFLSSILYLLLFLSYKRMHSSAN
IMVGNLALADIVMSSLD--GFVA-VSSFHG-GWIFGNF-GCKAYAYTVSVMSILSISTLT
LIAIDRYVVIVKCW-----------------------------------------GSTPS
CG------------------------------------------QH--------------
------------------------------------------------------------
-ARS-SAG----ALSCWKDLEPLVRSTT--------------------------------
------------------------------------------
>MolBivalviaCrassostreagigas_515
-----------MTE------------------------------------NL--------
-FLHPYW-RFG--------SPYHVTIGV-IMVFTTVGAIAGNGLVIWCFISFRSLRTSSN
VFIINLSIANLLMSLI-DFPLLI-IASFYH--WPFGQ-TVCEAYATLTGLSGLVTINSLT
VIAVDRYCAIVRV-------KSVSPATYKATIVIWTYALFWSLSPVLGWSKYQLEGVRTT
CSFDYLTRDATTISFIVAIATCEFAIPV-TVIILAYCKIVTAMI------VR---SENSS
---------QRY------RVRAE-IRTAFIIIGLVCLFVVSWLPYTVTAMVGLFGDR-TL
ITP-YLSSVAGLIAKTSTVFNPIVYAIIHPKFKSKIKC----------------------
--PLSK-SRMSS------NKFSSSEINRN-------------
>XM011670231StpuECHR
---------MWTTEK-----------------------------------DMMTANI---
----------PP---LP--PFLDHGLSI-VLVFAFIFGIAGNGAAIMIFVKTKSLRTPPN
MLIVNLAISDFGMVIT-NFPLMF-ASTIYN-RWLFGD-AGCQFYAFCGALFGIMSIANMT
AIALDRYYVICWSL---AVRSVTHRRSMIIIIIVWCYAIFWSIPPFFGVGSYVLEGYGLG
CTFDFMTKD--HYLHVSFLFASSFVVPV-TIIIVCFTRIAITVRAHRK----KDKKHKSS
I---RA---AKT----------EF-QIAKVGFQVTIFYVLSWMPYSIVAVIGQYDSD--L
L-TPLGTVVPVIFAKCSAIWNPIIYCLSHEKFNAALKE----MGM--C--ISMGSQESSV
T-GRQNESVTST-QDAIELKDRKQGGTFS----RDD--EG--
>acropsin31-252_no_c
------------------------------------------------------------
-------------------------MSV-VMSIVGT-GIIANSLVIFVFWKH------AN
LFILNLALCDLMLSILD-NVFSI-TSTLHG-RWLFG--AGCVTYGFF-HFL-CCTVPTLA
AISVDRFFFITRPS---A-QMITP-RAVAMLAIIYFYTLMFTFPPCIG------ESF-SG
CYI--------SIAYSIIAPFFLFLVPL-TIMIFCYARIFAVV-----------------
RIN--RQS--------------H-IQTAKIIVVVILFSMIVWVPYAVVSFVKAA----N-
VNP--LSHITVLVAKSCVI-NVLIYAVLNRKLRNGV--LKSI------------------
------------------------------------------
>MZ277583_Echiniscus_r-opsin_1
------------------------------------------------------------
------------------------------------------------------------
-------------------------------------------DVFC-------------
------------------------------------------------------------
-SFDYLDESFRSRAFIFAMAVGAYFVPL-TTVIVCYVLIIATVRRSE-RKFAKS-RDLQR
S---ND---ERA------KQKKE-TQIAKVIFVVIVCWATSWTPYLVISFMGIFFWK-EA
LTP-WTSQAPALFAKTGSVYNPV-------------------------------------
------------------------------------------
>MZ277597_Dactylobiotus_r-opsin_II-1
------------------------------------------------------------
------------------------------------------------------------
------------------------------------------------------------
----------------------------------------------------VLEGFLTT
CTFDYLDQSEANRIFIFAMTIGAYVAPL-SAILICYALIIWEVKVHA-DKFK---KAASN
M---NK---EMN------KQKKE-VKTAKIAAIIIACWTIAWTPYAAVAMMGIASDG-SY
LTP-IASQLPAIFAKSAAVYNPI-------------------------------------
------------------------------------------
>PlaPlatyhelminthesTrichobilharziaregenti_3348
-----------MST--NQTI---------------------------MLKDF--------
-SVLPYWYKFQ-----PH-PYYQYTIGL-FIACTGITGVCLNLLVIIFFTTVKSLRTPSN
MLVVNLAISDFGFSAV--FPLKT-ISAFNK-FWPWGK-----------------------
------------------------------------------------FGRYVLEGYQTS
CTFDYISTDLTNRLFNIGLFGFGFLCPL-FLSIFCYSRIVMIVRRRG-KDFM---EMAAR
-TS-TK-DN-QK--NK-SSTKSD-SFVLKSAAILLGVYSICWTPYAVVCFIALIGYP-HV
LTP-LMVEIPCLFAKTAAVWDPCIYAFRYPRFRALL--ERRFGLS---------------
------CAGNKR------KIGSTSK--------VEE------
>MolGastropodaElysiamarginata_1132
--MTLVTTP-AAAQS--TT----H-VY----------------------DTY--------
-LIHPHWYQFP-----IP-PVWHYAMGI-FITFVSIFGSMGNLLVMYIFGTTKSLRTPSN
MFVVNLSMSDFIFSII--FPLMT-ISSFNR-KWIFGK-VACELYGLVGGVFGLMSINTLA
VIAFDRYNVIARPIKAS--RTLSYKRAFMMLMVVWTWSSTWTLPPLFGWGAYIPEGFQTS
CTFDYLTMDLSTRSYILCLYILGFAVPL-FIIMFCYFHIYKAVAAHE-K-----------
------------------------------------------------------------
----------------------------------AV--DKRFPWLLCC------------
---TAK-EDNAS------TAAQTKKS-S-NL-DIKDTAQA--
>AY617062IlcoDECRrho
------------------------------------------------------------
------------------------------------------------------------
------------------------------------------------------------
----------------------------------WLWSVLWGIGPIFGWGAYTLEGVLCN
CSFDYISRDSVTRSNILCMFIFGLFGPV-LVIFFCYFNIVMSVSNHE-KEMA---AMAKR
-LN-AK-EL-RK--AQ--GANAE-MRLAKISIVIVSQFLLSWSPYAVVSLLAQFGPL-EW
VTP-YAALL-VMFAKASAIHNPMIYSVSHPKFREAI--SNTFPWILTC------------
---DDK-EDDKD------AEAEIPA--------MKEQAQQG-
>Tra_430364jgi|T1-22
------------------------------------------------------------
---------------------------------ITLFMIVGNFIVIVV---------VTG
IFMANLAVTDLTLGVI-LMPITI-ASSILG-RWIFSD-IMCKFCGFLNVMLCSTSALTVM
LLSIDRFIAISRPMQYK----MSKKRALVLSTYMWIHSAIVSTFPL-----YE-VEAEAV
CFA--------IVSYFNFLCASTVFLAI-FLIIITHIYILKVAIK---------------
---------SQ-----QIVQM-NR-KTAKTVLIIVGVYLACWIPYYANYV----------
--------PP-----IAITINPIIYGTFHRRFRNAF------------------------
------------------------------------------
>MolBivalviaCrassostreagigas_464
-----------MD------------------------------------LNI--------
-----V-----P---IP--IPLYYVIGS-GLLIVVTLGPFMNITSLAVFAQNKHLRSPTN
IFVISLLLGDVGMSCV-AL-ISM-VAHFNR-YYFWGD-RVCVFEGFWLYLMGLTNLYTHA
VIAVDRYIVIAKPL---SAHRVTKRVAVVAVLVVWIQGLLWASFPHFGWGKYTYEPARTS
CAVEWDSKEIGSASYNVAITIWSLCIPL-GLIVFSYYRVFMTIRHVAR----DTSSRIAR
-----K---LKM----------EK-KMFKTIAYMLASYLWSWTPYTVVSVWAIIGESR-D
I-PVYIITIPAVVAKSSCIWDPLIYLWTNRQFRIAFYK--TMP----C---SLGEKLLQR
DEQRHKLQTTTK-QGPAVSVSEYGQVPSK-------------
>AneSabellidaHydroideselegans_504788
--MF-----------YDT------------------------------L-----------
------------------------------------------------------------
---------------------------------------GCDFYGMTGAWFALMSINSMV
AIAVDRYLIIYMEY------KITQKQSLLWITAVWVYSLIWALPPLLGWSRYNTEAFGTT
CSYDYLIPNKTDKYFLLCVVICDFVLPL-IIICYCYVWIWLKFRSHK-HMYGSQ-QASTS
S--VAK---NK-------MRHIE-YKIARTVIFVVTVFSISWTPYAVVTMIGQYGGE-RL
LPD-GAAMLPVILAKLAAVYNPFIYALTHPRFRTALKK--------CC--VNVRG-----
---RGV-E----------------S-----------RGKN--
>MolPolyplacophoraAcanthopleuragranulata_17420
---------ASLV--------------------------------ATVH-DD--------
--------TAL-----PQ-------LGV-LLNFTNIASSTENSLVVYVILRRKRLRTI-D
CLIINLAVSDIGLALTV-FPLFI-YSNIKH-RWSFGGS-GCRYFAFM-SFSGVASMMSLA
EIAFMRYQVVCRSA-----SRSVR-K-VMLLI-TWA-G------PFFGWGEYG-TPYGTA
CSLIWHMHN----SFLVSACICCLVVPV-GIMVFSYLKIIQKKNK--S------------
----DR-SM-------------R--K-TRLTMMCMCAFVIAWTPYAIIGLLTMLIPW-KP
M-P-MFVL-PSLCAKSSVTTNPILHAAMSSSYRR----IKLLKQLLCC------------
--RKTG-LAKST----ISSENSPGF-TSL-------------
>KR107043DopeDECRET
-----------MFG------------------NP-------AMTG---------------
-L---H--QFT----------EHYFTGS-I-MVLGCFVFATNGILV-LLTK-QSPK-Y--
AILIHVLITGMGV-NG-GFAA--ASSSIAG-RWLYGS-VGCQIMGFWG-FFGMSHIWMLF
AFGMERFVAVCRDF-----NTMPS--IYTVIGLMYV-GTFWATMPLLGWATYP-EGT--S
CTINYSLSD--SYSFIFFLAAFSFVCPL-VSAWYA----IKA-----S-GLS--------
-------------AAE--KDKDEE-QLTALAGIFILISSISWSGFGYVAVYAITHAG-A-
LT--LGGHMAPLMSKIGCALFPVLIFMATSR-------------------I-PKSDT---
------------------------------------KP----
>NemNemerteaLineuslongissimus_618617
----------------------------------------M----VKLL--------LAC
LLCAP---KFD--------------VAV-LVLFIGIIAVIGNMLLLVVY-RSKKL-TP-S
MFY--ASVADILL-VS---PL--SISSWTG-KW--G---GCQAYGFL-TVI-AASLITYT
LISRDRYTACCLPL---S-YK-TSRRL--VIL-AWIYSLAISCPPLFGWNGHVPTGI---
CELDWV--VGR--TFFWYVFIGLFYYPC-TI-------IVR-VRGHPS------------
-NSA-SHGL-K--R--------Q--KIAR-TVGIVTTVFNIAYAFRILSLFKQF----RA
LTPHVVSS-PALVSRTSTILNPTIY-LENPDYGNAI--TRNIP-----------------
------------------------------------------
>CCP46951_arthropsin_Cupiennius
------------------------------------------------------------
--------------------HAHYFVGV-LLIGICSLSITGNLLVIVIFSRYRRLRSPAN
TLIINLATSDMLNGLL-H-PAAA-YSSFKE--WMFGR-LGCEVYAGLCGLFGLISIVTLT
AIAIERCLVISKPWYGG--ILFTQAKAKVSIIIIWLYCFVIILPPLFGWGAFVPEGFLTS
CSFDYISRTDSNRSYFIYIFILGFFLPV-TIIIVCYAFITRTIFQNE-KDMK--------
----VK---NKP------RKRND-YKAAEMIMFVIAMFLISWIPYSLIAFIGQFGNR-AV
LTP-WVSVLPSLFAKMSTIYNPAIYGLSHRHFRATLRK----------------------
------------------------------------------
>MolBivalviaMizuhopectenyessoensis_2089
---------EVYNET----------------------------------SND--------
-----------N---VS--DYVYMLMAL-SMFAIFMMGLLFNALFIYILLFHNKLRTRNN
VYIITLCVASILISVL-AVPFVG-VSAVSH-HWLFGT-NGCLFHGFIVTWLGLIQICILS
VISVEKYLIIVRRN-------LSSKAT---------------------------------
---------------------------------------LTLVRRRR-----KIRFASCK
D---TQ---KAK----------EV-KVIKTIFLLIAAFIVSWLPYSGLVFITMFYPYK-S
I-HPVLATVPALFAKSSIIWNPVIYLMTNTTFKRAVVK--LIP----C------LILINS
T-----ATVIA----DVGNADSSED-----------------
>KR869766PlduANENeu
-----------------------------------------MTTEPDVV--A--------
---------------------TGYIVGT--LCVIATVATLGNSLVVVTFVRNSSTK-CHN
ILLLNLAIADLGISFFG-YPLVT-VSTLSG-RWMFR--YGCKIYAFC-TFF-LVSLNTLV
FLSIYRYVIVCRPS---K-HHLNK-RTTWSIISSWIYGFFWAILPFFGWSHYT-EKF-TS
CTIDWVDQSLSAITYDVTVIVTCFLIHV-AIMIFCYQKIIKRARNHG--SVA---EQKNG
GFS--EKYM-R--K--------Q-SRISFMCCIMVFSFIICWTPYTVMSCVTIF----TQ
VPS--LSTIPTFFAKAAPMSNSIIYFFMNKKFREAF--FRTFPRNPLCKEV-EGDE----
--PKASLIKQES-RKSRVMTSNVDS-GGTKPEKSSDKTQQG-
>XM009053093LogiGASNeu
------------------------------------------------------------
---------------------------V-FIFSVC-TSIL-NSLILFVY-QRSRLMF-TD
YFIVSLAITDLGS-LFA-YPMAC-TSSYSH-KWLYKD-IGCQINGFLG-FYGICGMETLA
VMSFVRYIKICR--------YLND-WTFMII--IYVSCAIIAGCPFFSWGEYL-EIFGTS
CSVVW-KR---DLGYITFIMITCLVIPF-FVMCASYIGIVRVTRCYA------------K
-AS-------R--S----KHSA--LRYFQTTLFMCIAFVSAWMPYAVISMLSVLYDR-E-
V-T-I-SIVPHLVAKSSHLLNPVVY-FMNNKYQR--------------------------
------------------------------------------
>004HelerRE6-241
------------------------------------------------------------
---------------------LHGLLG--FIVL---GFVTGNGMVVYIF---------SN
ILVVNLAFSDFLMMFM-M-PPMVI-NCYNE-T-VFGP-LACQLYACAGSLYGCVSIWTMT
MIAFDRYNVIVKGIA----APMTINGALLRVFGIWAFSLAWTIAPL-----YVPEGNMTA
CGTD--------RSYILLYSIACYYAPL-FLIIYSYFFIVQAVA----------------
-----------AE-------ANE-CKLAKVALMTISLWFMAWTPYLVI---GIFK-T-MT
ISP-IVTI--SVFAKANAV-NPIVYGISHPKYRAAL------------------------
------------------------------------------
>MolCephalopodaOctopusbimaculoides_2430
----------MVESSVNQT----W--W----------------------YNP--------
-VIHPHWAKFD-----IP-DAVYYSVGI-FIGVVGIIGIFGNGVVIYLFSKTKSLQTPAN
MFIINLAMSDLSFSAI--FPLKT-ISAFMK-KWIFGK-VACQLYGLLGGIFGFMSINTMA
MISIDRYNVIGRPMAAS--KKMSHRRAFLMIIFVWIWSIVWSVGPVFNWGAYVPEGILTS
CSFDYLSTDSSTRSFILCMYFCGFMLPI-IIIAFCYFNIVMSVSNHE-KEMA---AMAKR
-LN-AK-EL-RK--AQ--GQSAE-MKLAKISMVIITQFMLSWSPYAIIALLAQFGPA-EW
VTP-YAAELPVLFAKASAIHNPIVYSVSHPKFREAI--QNTFPWLLTC------------
---NEK-EDANE------AEQEVAPG-------MKEQAQQG-
>MZ277558_Macrobiotus_c-opsin_1
------------------------------------------------------------
------------------------------------------------------------
------------------------------------------------------------
------------------------------------------------------------
-------------------------------------------REAGL----Q----SVE
----------KG----------QG-KVTRMIIFMVAAFLFAWMPYAVVSLIVVFGGDY-L
I-TPSAAAAPAIFAKSSIIYNPIIYVLTNPKVRFNTPL----------------------
------------------------------------------
>MZ277564_Echiniscus_c-opsin_2
------------------------------------------------------------
---------------------------L-QYYSTVISGIFAQGFANF------SRVS-GD
FVI-----------FFG-TPAMI-VAAWHR-HWTFGA-TWCSTYAFTM-NCGIMNICSLA
VVAFVRRSVLSQNRNSSS--AL-K-ETLTLI--VWCFGLAVSLPPLFGWSEYE-EGIGVS
CSLRWYAK---VFSFALYEFIIGFCLPC-GVLGVCYCQLL-------------------R
-IV-------R--R----QAKL--VKVLLTILSMTIAFLVAWLPYASVALIVVATGR-P-
S-P-M-T-APAMFAKTSTVMNPVFY-LTNRNIRTLLRTRE--PLQ-----I---------
------DTLNAT---HTVDGSNND-NQTT----PKDKQT---
>BraBrachiopodaLingulaanatina_1549
-----------MPG----------------------------------------------
-L---W--ELT----------ERGILGC-L-VIAGIFGTTGNLLLV-TWGR-GLQR-A--
WLHMNFALSNILI-VV-VFFF--ASSAFAG-RWLYGE-VACQSYGFEG-MIGMGQIGALT
ALAWGQANVDAADS-----KRS--------ILFGWL-ASVWAIGPLIGWSSYI-EGV--S
CTFNWQVVN--SYTYAVMIWAFGFVIPY-FLSINW----VST------------------
-------------CQK--DPKDYP-EINTVIGWCIFVSIIAWIPYGLAAAW-LFASI-E-
VP--IVGVYAPVSAKLGTCFYPWIHIWHSARFRQTV--SSLF--------T-SSAST---
------------------------------------EK----
>KT426908ArirBIVRrho
----NMTSV-EMTTVNGSL----PSVIW---------------------GSY--------
-IVHPHWVQFP-----VT-PEWHYVIGI-YITIVGLLGITGNSVVIYIFSHTKSLRSPSN
LLVVNLAVSDLIFSAF--FPLLT-VSSFHQ-KWVFGS-VTCQLYGFIGGVFGLMSINTLT
AISIDRYVVITRPLQAS--QTMTRSKVHLMIFFVWLFSILLSVPPFFGWGAYIPEGFQTS
CTFDYLTKTPRTRAYIVVLYLFGFALPL-FIIGVCYVMIIHGVRRHD-QKMM---TITKN
-LN-AE-DI-KA--ND--RARSE-MRISKIAMAVTCLFTISWSPYAIVALIGQFGPA-HW
ITP-LVSELPMMLAKTSAMHNPIIYALSHPKFRKAL--YRKAPWVFCC------------
----PE-PDFRA------SISYS--SSS-NFSDPTMSRRN--
>MolGastropodaLottiagigantea_1697
-------------------------------------------------GTS--------
--------I----------------------------GIFGNATAIMMFFIEKQFRTPTD
LLLLNLAIADLAMTLFC-FPFIV-SSNYAT-KWLFGD-VGCQIYGFLG-LFGMTTLLTSC
VISIERYIVLRRKISG-----RSN-YTTIVLVAVWFVALLWSISPLVIGSGYAYEPFKTS
CTLNWYDHS--DQIFIIIVIGFCFL-----VIIFCYVQIYRSTKMTR-----ISST----
-------------Q----DKR-ER-SVLRVCVVVIFSFMICWSPYATFSLWYSYSDTS-G
I-PL-VTALPVLAAKLFCCINPVIYLVVSKRFRQRYIE-------------NSIT-----
--P----------RT---QTLQMKV-----------------
>PlaPlatyhelminthesClonorchissinensis_447
------LVLRFM------NYSEC--AV----------NVSVA---AAYFNDP--------
--VSPHW-TYA-----APNSGYFYLFGA-YASIVGVSSIALNSFIILAFSLNGFVRKTRH
WFTVNLAVADLGLTIS--FP-LKAISLFRG-KWIWG---GCDFYGFAGGLFGFTSITTLA
AVAYLRYWTIAHVQ-----YAVTNRNATYVLLLIWLWSALWTILPFFGIGRYVMEGFLTG
CAFDYLSNDWSSILFSSCLFLGGFVCPF-TLICFSYARILWLIRKSK-QSLTQTEKVDRK
-IC---------------YRKVS-FRTVKTTSILISMYLVAWGPYAVVTLLSVFGYH-NH
LTP-MGTELPGLFAKTSALYNPIVYMIRNGSFRRTV--AKRRQRS---MAV---------
--NSSS-RSNQ---------HY--LLQMRVFSVPMRKSPGY-
>EFX83618_arthropsin2_Daphnia_p
--------------------------------RE--------------------------
---------------------VHITLGV-LLALIVLFGVAANSTILYVFSRFKRLRTPAN
VFIINLTICDFFACCL--HPLAV-YSAFRG-RWSFGQ-TGCNLYGMGVAFFGLNSIVTLS
AIACERYIVITSSSCRPAKWRITRRQAQRACVAIWIHCAALVSPPLLGWSTYLPEGVLVT
CSWDYTSRTTSNRLYYFYLLFFGFVLPV-SVLTFCYVAIFRFIREMTS----SFSKTTVS
----FR---RRR----------QT-DVRTLILSLAMLCYTAWTPYAIVSLIGQFG-----
-PSPMATAIPAFLAKTAIVFDPLVYGFSHPQFRSSVRQ--IL------------------
------------------------------------------
>KX550906ArirBIVXEN
---------TTTNLS----------------------------------VNAAIDTD---
--D--------Y---MQ--KSVLHITAI-SMLFLAMFGFFFNSLFIYILTTHTNLKKKNN
LYVITLCISSILIAVL-VVPTLG-ISSLED-RWVFGN-IGCSLHGFTMTAFGLFQIFIVT
AMSMEKYVIVVRNN-------VSITGTRCSIAACLLLGVAIGSCPILGWNSYKLEEQKIS
CSIDWSDKSKMALSYTYSILILGFVAPF-SMMVFSYVSIFMEIRGHIF----MLRNSG-K
C---AN---LKR----------EV-KAIKTMLILVCAFLTSWLPYVIISMYAMFNEMT-F
L-NPWLNMLPSLFAKASVIWNPIIYLFINKSFRNALMD--KIP---LL---SRSEPFSNE
T-----KGKS-----------QSFDRNAA-------------
>AneSabellidaHydroideselegans_506255
---------ASME---NTSI--------------------------EYWWNT--------
--------------------YYHVAMAA-IMIPVTLLALLGNGLVIYVFARFKSLRTPAN
ALMINLALSDFLMSLL-GYPLFI-TASLHG--WIFGQ-RVCEFYGMTGAWFALMSINSMT
AIALDRYLIINREY------KITDTQSYIWLAQIWSYSLLWAVPPLFGWSRYSTEGYGTT
CSYDYFVRETHDKYFLLCAVIGDFVFPL-ILICYCYIWILLKYRSHQ-HQYQNS-SSTCR
S--VAK---AK-------FKSTE-FKIARTAFIVIFIFALSWTPYAVVCLIGNM----RS
IDP-ELNLI-------------LPYGIVDTGIRVIY------------------------
---RER-RTRLK------NQS---T-----------------
>MZ277557_Macrobiotus_c-opsin_b
------------------------------------------------------------
------------------------------------------------------------
------------------------------------------------------------
--------------------------TLLM-------------------FRYDLESPLIA
CSVNWESVDFLNGSYIMYPFFLGLVIPV-LVIVYAYCKIL--LQQSEA----S----AVS
----------KR----------QN-RLTKMVVVMVGAFFFAWMPYAVVSLIVVFGGDA-L
I-TASAAAVPPISAKTSNVYDPVIYVLTNPQVNFS-----VF-----W---SRGSIDCTG
---------------QLFKA----------------------
>PlaPlatyhelminthesFasciolahepatica_1181
-----------MGVN------------------------------LTFL---GMQKDVLD
FM-VPQWY---T---VPD---YFYFVGV-YVTVIGLVGVIGNLFVIVIFVK--SLRTPKN
MLAINLAISDLAFSAV--FPV--SIASFNW-GWKF---M-CDFYGYTSGLFGFASLTTMM
MISVERYCAIVEIS-----LQLDRRKIYILILCIWIWSI-WPFAPAVGIGRFVLEGFHTS
CTFDYISNDWPNL-F---LYVFGFACPV-MVIVFCYFQIVRFVRKNERVKIN---KKETV
TTN--K-HTYR--------------KVAK-ATILVALFLMSWSPYAIVCGTTLLGFQ-KE
LNP-FLTELPGLFAKNSAIYNPFVYIIKSSGFRRKL--QRSF---RWC--I---------
---RTVFSRSDS-------SSCSQ---------ADEES----
>211SWSDare45-290
------------------------------------------------------------
-----------------------MGMSA-FMLFLFITA--INVLTIVCTIQYKKLRSHLN
YILVNLAISNLWVSVF-GSSVAF-YAFYKK-YFVFGP-IGCKIEGFTSTIGGMVSLWSLA
VVALERWLVICKP------FTFKTPHAIAGCILPWCMALAAGLPPL-----YIPEGLQCS
CGPD--------ESYVMFLFCFCFAVPF-STIVFCYGQLLITLKLA-------------K
----------KA----------ER-EVTKMVVVMVFGFLICWGPYAIF---VVSNRGA-P
F-DLRLATIPSCLCKASTV-NPVIYVLMNKQFRSCM------------------------
------------------------------------------
>LC021438IdpaDECRET2
---------KNMFG-----------------PNP-------TALG---------------
-S---H--LFT----------EHSFAGA-I-MLIGCFVYVTCGAAV-MLSR-QNTK-Y--
TTLIYFLLACIAV-NG-ANPF--AASCMAG-KWIFGE-TGCIACGFYG-FLGISQIWCLF
AFCVERYIATNKSF-----KTIPS--IYTTVLTMIG-GLFWAFMPILGWSQYL-EGT--S
CSIDYSVAT--HYSLLISMSLVTYGAPL-MGSYWA----VKA-----T-ALK--------
-------------NEE--KDTHEE-QLTALAATFIPVALISWSGFAYIALYAFTNKG-A-
IS--LAGTLPPLMAKFGCTLYPI-------------------------------------
------------------------------------------
>KFZ61120_1_Pinopsin_partial_Podiceps_cristatus
------------------------------------------------------------
------------------------------------------------------------
---------------------------------------------------GIVSLISLA
VLSYERY---CTMT---GTTEADTRKAWIGIILSWTYSLVWTAPPLFGWSSYGPEGPGTT
CSVNWHSKD-NNASYIICLFIFCLVIPF-VVIVYSYGKLLCAIRRV------NKG--MGR
----------TR----------EQ-RILIMVVVMVICFLLCWLPYATVALIATFGKPG-L
I-TPAASIIPSILAKSSTVYNPIIYIFLNKQV----------------------------
------------------------------------------
>AY545182SespDECRrho
------------------------------------------------------------
------------------------------------------------------------
------------------------------------------------------------
-------------MAAS--KHMSHRRAFIMIIFVWLWSVLWAIGPIFGWGAYTLEGVLCN
CSFDYITRDYATRSNILCMYIFAFCFPI-IIILFCYFNIVMSVSNHE-KEMA---AMAKR
-LN-AK-EL-RK--AQ--GASAE-MKLAKISIVIVTQFMLSWSPYAIVALLAQFGPL-EW
VTP-YAAQLPVM--AASAIHNPMIYSVSHPKFREAI--SNTFPWILTC------------
---DEK-EDDRD------AEAEIPAS-------VKEQAQQG-
>MolGastropodaPomaceacanaliculata_3059
------------------------------------------------------------
------------------------------MFTP-VAAVL-NLLVLVS-LKNRKLNH-AD
AFIVSLAASDLLL----GYPMVI-ASSFHH-RWIFG---TCQVNGFLG-LFGTNSMMTLA
CMSFSRLLSVTRPS-------TARGKT--FLIFAILYAIFWSTCPLLGWGRY-LE--RTS
CTLDFP--D----SFVTA-FIGCLAVPA-GVMCVSYGQITLAQTGKNQ-------RWNQR
K---DK-TLNKQ----------E-LRLLKMTVAMCTVFIVVWTPYAISAMIKSY----ST
VHP-ILTAVPAMAAKCSHVIDPILYTLN--KFKKTL--KENFPKL-----V---------
-------ETEDF------RISAEES-----------NN----
>XM014915229OcbiOCTRET
---------AKMFG----------------HHSS-------VSSG---------------
-L---H--TFS----------EHYVTGA-L-LIIGVTAFSTNGLAI-VLAR-QNTK-Y--
STLIYFLLTSALV-NI-GFPL--SSSSIAG-RWLFGN-FGCHFYGFIG-FVGISHIWMLF
AFCIERYVATCREF-----KRMPS--IYTLFAAMYS-GTFWAVMPLLGWGEYL-EGT--S
CTISYINAT--SFSLIMSMVIVTYSFPI-IVSCYA----VKA-----T-ALG--------
-------------NSE--KDRDEE-QLTAMATVFIPIALISWSGFAYVSIYAITDGG-T-
LS--LSVSMAPLLSKAGVILYPMIILVAGIR-------------------I-PKAES---
------------------------------------KP----
>022NeuTagu4-255
------------------------------------------------------------
--------------------MADIIAGF-YLTIIGI--TLGNGYVIFMSSKRKKKLRPAE
IMTVNLAVCDLGISVV-GKPFSI-ISFFSH-RWMFGW-IGCCWYGWAGFFFGCGSLITMT
AVSLDRYLKICHLT-------LKRHHAFICLAIIWAYAMFWATVPF-----YAPEPFGTS
CTLD--------AVFVLSILFFCLLLPT-AVIVFSYVKIILKVKSSTK------------
---------VIL----------EM-KLTKVAMLICAGFLLAWIPYAVV---SAFGRPD-S
V-PIQFSVVPTLLAKSAAM-NPIIYQVIECRLACCR------------------------
------------------------------------------
>MolGastropodaLottiagigantea_1668
-----------MEEC---------------------------------------------
---------------------------------I-VCAAVRGA-----L-RIKSLSTTSN
MLILNLCVG--IMCIVD--PLYA-TSSFLQ-KWIFGHK-ICEIYATITGTAGLLIMNSYS
AIAFDRFITVTR-Y-----PN-PRSKSAT---FVWIYSLSWSMAPVVGWSRYQLDGSGTT
CTFDYLSTTWTNRSFILSIAFFNFVLPL-CFILFAYSRILHLISSHSR-EMK-VIISKGK
A--IPK----RF--------RSE-RKTAITLLITVVVFCLSWVPYVIIALIGQFGNQS-F
ITPQ-ISVIPQLVAKLSTVTNPILYSLSHPVVRNKLF-LR--------------------
------RPSDS------VSSSRGIQ----------E------
>AneClitellataHelobdellarobusta_1377
------------------------------------------------------------
-MIHPHWDQYR-----AP-GGFMIILGI-YITIVAFIGTIGNMIVLWIFTTTPSLKTPSN
MLVINLATCDLMFSAI--FPMMA-LACFKK-YWIWGF-VGCQWYAFVAGVSGLVSINTLT
AISIDRYMVIAKPLYMM--QAASKSRSLQQIIFVWCYAIGWVLPPWFGWGAFMPEGFGFS
CTWDYLTRTTNNISFNMCFVTFQFILPV-SLVLICYVGIVNAVAQNR-KEMG---RMSKD
-TA-NQ-T--K----------QE-IQIAKVVAVNVLFFIVTWLPYVTVAMLGVAGHS-HL
VTP-YTTEIPVMLAKASGAWNPIIYALSHPRYRDAL------------------------
------------------------------------------
>MolBivalviaMercenariamercenaria_1872
-----------MGIT----------------------------------ANG--------
-----D-------------DATRIVLAI-LFFCIAVVGLAANSAIIHTFRKSSTLQTPSN
VLIVGCVMCDITMILI-GYPFVI-ASHFHG-NWLFGA-AWCQGYGFVVTLLGVSSICILT
AVAIDRYFVITESP---FAKKITTFKAAMTILSCLGYGLLWATFPLVGWGRFVVEPGGMS
CGPDWANHASSPQSYAIAILVLVLLLPV-TIIVFCYLRIFVTVQKKS-----DEFAARTR
----------ST----------EV-NVAFSSFLIITSFLVAWAPYGVMSVWVMLNDVN-Q
L-PQSVAMFAPLLAKSASTWNPLVYVGRSKQFRQAFVK--RI-----C---NVTSVSVE-
------PSSS-----GV-------------------------
>Tra_434217jgi|T1-22
------------------------------------------------------------
---------------------SNIS--L-SYVILMIVTVSGNALALRV---------FVN
YLLINLAIADILKGGI-QDGLVL-CGLLTP-DWGYNR-VICNVSGFMLSAFHVGTIFTLT
LTGIFRYLIVVNSMKHW----ITRKVVVAAILVIWLYACLIAFLPI-----YT-DKMQLL
CLP--------NISYPIFAITVDIMVPI-FLLGYCYLRVYMR------------------
----------T-----TVTKR-EV-QMTRMMFSVYLAFVICYIP-YVIQL----------
--------IP--------AINPFLYGFTSEKFRQVYSA--YL------------------
------------------------------------------
>MolPolyplacophoraAcanthopleuragranulata_4481
----GFGTT-AFSPDRRSTY---HVDYLG--------------------CDR--------
-LQHPHHVQRR--------------------------GYTGDSPSLEIPTSPRPLALHRN
SFFLKLKARDYRYGDD-LFMSYT-YDTYGN-HNMGHE-HACELYGLVGGIFGLMSINTMA
MIAIDRYLVIARPLSVM--RHMSHKRAFFMLMLVWIWSILWAIPPIFGWGAYIPEGFQTS
CSFDYLTRTDYFRSYIFCLYICGFVVPV-LIIFFCYVLIVKAVADHE-KEMV---NMAKK
-LD-AK-DI-RQ--GQ--DQKTE-IKTAKIAFYTITLFLLSWTPYAVVALIGEFGPA-QY
VTP-YASEIPVMFAKTSAMYNPIVYALSHPKFREVL--NKKLPWLMVC------------
---KEK-ATSGK------GGSQISRSAS-NVSDVTEPAQAQ-
>PlaPlatyhelminthesDibothriocephaluslatus_933
------------------------------------------------------------
------------------------------------------------------------
------------------------------------------------------------
----------------------------------------------------MPDGLQTS
CSFDYLAANVKNYLYVAGMYTFEFLIPV-GIVVVCYWQIVLIVRRNE-REMA---SFTRE
-AN-AN-KI-RS--MQGAQRRAD-VQAAKVSAIVVSVFVISWLPYATLAFLALNGYR-SS
LTP-ISAEVAVLFAKSSAVYNPLVYALMNTKFRASL--SERMSCLIEC------------
---RRG------------------------------VAQS--
>PlaPlatyhelminthesSchistosomamattheei_3285
---------------QNLTF---T-LWD---------------------NDF--------
-SVHPHWHKFT-----PD-PLYYYLVGI-YIGIVGILAVMGNSLVITLFLLCKQLRTPPN
MLIVNLAISDFSFALI--FPLKT-IASFNQ-RWGWGK-LACELYGFAGSIFGFISLTTMA
FIALDRYLVISQPFKTF--SRITYGKVIVMIFITWIWSALWSIPPFFGY-----------
------------------------------------------------------------
--------------G---DKKAD-IEAAKTSIILVLLYLMSWSPYAIVCLMTLVGSR-DS
LTP-FHSELPVLFAKTSAVYNPIVYAVKHPKFRLEI--EKRFPFLICC------------
---KPK---E--------QSSV--------------------
>MZ277550_Macrobiotus_c-opsin_1
------------------------------------------------------------
------------------------------------------------------------
------------------------------------------------------------
------------------------------------------------------------
-------------------------------------------REAGL----Q----SVE
----------KG----------QG-KVTRMIIFMVAAFLFAWMPYAVVSLIVVFGGDY-L
I-TPSAAAAPAIFAKSSIIYNPIIYVLTNPKVRFNTAL--VFPSL------TRGIFLSQT
---------------LI-------------------------
>PlaPlatyhelminthesFasciolopsisbuski_1195
------------------------------MDPK----VVFQQENNERLSD---------
------------------T-LSNTLIAV-F--FIGIVGIL-HGLNV-RLMKLSLL--PPG
VLHFHLALTNLVIA----FPF--AISTFYN-QWMFGS-VGCQIYAVEG-MVGMTTIALTC
SICVLHWL-VTQGI-------FNI-R----LTVAWMFGIFWSIPPLFGYGKYDLE--KTT
CSLQIPPID--DTVYLIALTFLGYVVPV-AALA--YSSV---I--KQD-------EVYKE
D---------------------EN-LFTQVKLWILVQNILTWLALGIMACWSFSGL--S-
VNP--V--IPQLLAKLGCATTPVAY-LI-THLKT----PE--------------------
------------------------------------------
>CAD13146_opsin_Dugesia_japonic
------------------------------------------------------------
------------------------------------------------------------
------------------------------------------------------------
------------------------------------------TPPFFGFGNYVPEGFQTS
CTFDYLTQSKGNVIFNIGMYIGNFVIPV-GIIIFCYYQIVKAVRVHE-LEML---KMAQK
-MN-ASTSM-KT--G---AKKAD-VQAAKISIIIVFLYLLSWTPYAIIALMALTGRR-DH
LNP-YTAELPVLFAKTSAMYNPFIYAINHPKFRE--------------------------
------------------------------------------
>MolGastropodaElysiachlorotica_1053
-----------MNVP--TTTSW--------IFNSSNA----NTTV----NDTPVDM----
---------------GPS---T-LRVAL-YLTFVGLCAVSGNTTVLTIILRDKKLRSPHN
HLLIALAFCDLSIMFG-GYPFTI-ISAFSG-RWMFND-AICTYSGFFVYFVSLTSMNILV
AICIFRYVMICLPGKS---FLLTAKLTRYTIFACFAYSFFWTATPLVGWGAYA-EPFVVS
CSLDWAKHEMTDVSYLVACIFFCYIVHI-AIMVNCYRHISRTVKQLAAGRIV--------
---------RS-----KVAD--DQ-QVTRMCFLVVIVFSFVWAPYTFVCAVHIFYQD---
MPIYL-TALPTLFAKTSCMMNPLVYFLTNRSFRVKAFE--VF----NC----NGMSNIVG
VENGHQFKLSKDGKIVME--------STM-------------
>AY616913PtmiDECRrho
------------------------------------------------------------
------------------------------------------------------------
------------------------------------------------------------
-------------MAAS--KKMSHRRAFIMIIFTWVWSVLWAIGPIFGWGAYTLEGVLCN
CSFDYISRDPSTRSNILCMYIFAFMIPI-IIIFFCYFNIVMSVSNHE-KEMA---AMAKR
-LS-VK-EL-RK--AQ--GANAE-MRLAKISIVIVSQFMLSWSPYAVVALLAQFGPL-EW
VTP-YAAQLPVMFAKASAIHNPMIYSVSHPKFREAI--SNTFPWVLTC------------
---DEK-EDDKD------AEAEIAPS-------MKEQAQQG-
>KR107047SelaDECRET
-----------MFG------------------NP-------AMTG---------------
-L---H--QFT----------EHYFTGS-I-LVLGCFVFATCGILI-LLTR-QSPK-Y--
ALLIHILITCMAV-NG-GFAA--ASSSIAG-RWLYGS-IGCQLMGFWG-FFGMSHIWLLF
AFGMERYVAVCREF-----NQMPS--IYTIIALMYI-GTFWATMPLLGWGTYL-EGT--A
CTINYSLSD--SYSFIFFLAVFSFVFPM-VSGWYA----VKA-----S-SLS--------
-------------SAE--KEKDEE-QLTALAGIFILISMISWSGFGYIAIYAITHAG-S-
LS--LAGHMAPLMSKSGCALFPILIFIATAR-------------------I-PKSDT---
------------------------------------KP----
>PRJNA209509ApcaBIVRncr
----LWP--SGMSASANSSA-----------------------------WDS--------
-A-NCN-------------PYFHLVVGI-FITIVGILAVVGNVLVLCTFARHSSLRTSSN
LLVVNLTVADLVMSSL-DFPILA-ISSYKG--WVMGF-LGCQVYGVSSGVAGLVTINTLA
AISVDRFVVVVHRLSPM--HQMGKSTTGVIIIAIWALSVIWAVLPITGVSSYRLEGMGTS
CTFDYASRTSSNRWFFIALVIFNFFIPL-ALIIFSYWRIYASVRAVK-RELKLL-QS---
----TS---KRF------EVQAE-IKTAITALVIISIFCLAWTPYVIIAFVGLYGPT-TA
IDP-LVSMFPNILAKISTVSNPILYSIGHPEVRKKMKK----------------------
--QQDS-RATSA------TAGNSSQIPTY-------------
>MolBivalviaMytilusgalloprovincialis_2352
------------------ME----ELIE-----K------WKQEACTFA-DN-YENNLLK
GTLSK-WEDFI--------------VAI-FLLTVGVASIV-NGLVMYLI-RVKKLVS-CD
FYILNLAIIDIVM-VFG-FPLTI-YSSLNH-QWMFDE-IFCTAYGFSC-FFGVVSISTLA
VISYVRYLKVCK--------RILL-HTASLI--IYCYAGFWALLPLFGVGAYP-EPYGTS
CTLAW-KG---YPVFVTFFLLGCVLLPV-IIMNLSYGKII---------------WTS-K
-MS-------R--R----RASVERLKLIKV------------------------------
------------------------------------------------------------
------------------------------------------
>PhoPhoridaPhoronisaustralis_818247
------------------------------------MEVVF-------------------
-V--P--F---I---KRE---VAAV--S-CLTLASLSGTIGNLLLIASVLTYKSLRQVGN
MFIVNLAVTDLIICGF-VDVMNI-LGILLG-MYHNSS-IFCDFVGFVCLICCYCSLLTIA
AIAVNRYIHICRFSTYM--SIFKMRNTALLCALVWLTAAAVPIALLTGWGGYS-DKKSFT
CIWD-----TREFSVTLTFGLTGVGIPV-FAISACYYKIYTFTKSARK------------
---------KR-----QLRRD-SA-RLAKTLFLIFLALVVLWSPYAIVISYDFI------
------DILPLYIAHGNSSFNPWIYAVTNKQFREGIKH--TV---FRR------------
--KRNQ--------TCMNNITKLW------------------
>041ParXetr1-250
------------------------------------------------------------
----------------------MSILSF-LMFLNAV--ICNNAIVILVTLKHPQLRNPIN
IFILNLSFSDLMMALC-GTTIVV-STNYHG-YFYLGK-QFCIFQGFAVNYFGIVSLWSLT
LLAYERYNVVCEP------LKLSTKRGYQGLVFIWLFCLFWAIAPL-----YGPEGVQTS
CSIGY--------SYIISYFLTCFIIPV-GIIGFSYGSILRSLH----------QNRKIE
----------NP----------EK-RVVIMVLFMVLAFLICWLPYTVF---VVINPQL-Y
I-SPLAATLPTYFAKTSPV-NPIIYIFLNKQFRTYA------------------------
------------------------------------------
>MolGastropodaCandidulaunifasciata_247
------------------------------------------------------------
------------------------------------------------------------
------------------SPTCA-LSAWFR-RWLWGSTF-CMLEGFLCHFL-LTSMYIIC
YISFHRYMVVCRPV----WVPCLYRRDYAVCAACFALCL-WASVPLF-W-RY-LEGV---
CGPEWNTNN--R--NMTYIYIGALGVPF-AVMIFSYCNIIK-IAK-RK------------
-IS--G-DKNS--AIA---NKIQ-MEKSIMLTILIIMFLTCWTP-VVI-------HG---
MTPKVV--LPPIIGKMQSLLDPIVYVSRNKQIRMAA---------KWC----CNNEII--
--SEEN------------ALTTI-------------------
>MolGastropodaElysiachlorotica_1043
---------------LTNS------------------------------WE---------
---------------------------------------------------HATLRTSSN
LLIMNLTIADFLMGVT-DLPVFA-IASLKG--WHLGF-TGCQVYGLSTGVFGLVTIHTLA
VIAIDRYVAVVRTLNPR--NRMPKSTSVIIIVIIWSFSIFWSVLPLSGLSMYRLEGLGTS
CTFNYVDRQQREIIYFLALVSFNLFLPF-LLINFSYWGIYVSVRRIK-RELSLL-MD-GQ
V--------KRL------QFQAE-VRTAITSAIIVAIFIFSWVPYGALAFYGLFGPQ-SR
VQP-MVSMWPNMLAKLSIVANPILYSIGNPYIRKKIKA----------------------
--AQKT-RQ---------ISGQTASIHEL-----------M-
>BV898_16528_t01_hypsibius_dujardini_nhd315_core_32_85_1_cds_ropsin_F1_nHdropsin
---------PEMA--ND-------------------------------------------
-----HW-AFI--------SFLHVVTGT-SCLCLGVVALFGNLSVIYIFSRTRGLRNASN
ALIVNLAVADFCMMTI-LSPILF-VNSLYG--WIFGA-NVCRFYGFSGSLFGTASIITMA
GIALERYLVICRPLTGF--KTSSRRRSTVMIIFIWIYSVIWATPPLFGLNGYVLEGFLTT
CSFDYLDRGSVSRSYVLAMCVGVYVLPL-LMIGFAYASISWKVRA-S-RRFHMV-RSRSS
Y---SA---LRS------SMKRS-IKMAKITLTTVVCWTVAWTPYTVVALMGFAAWT-SL
LTP-LVAQLPAIFAKTAACYNPIVYVFAHQRYRRVLCK---------R------------
------------------------------------------
>MZ277562_Echiniscus_c-opsin_1
------------------------------------------------------------
-----------------------------------------TRLCRFSV-RSSSCRT-GD
FFI-----------FFG-TPAMI-VAAWHR-HWTLGA-TWCSTYAFTM-NCGIMNICSLA
VVAYVRRSVLSQNRSVVSNAPVTK-ETLTLI--VWCFGLAISLPPLFGWSEYQ-EGIGVS
CSLRWYAK---VFSFALYEFIIGFCLPC-GVLGVCYCQLL-------------------R
-IV-------R--Q----QAKL--VKVLLTISAMTIAFLVAWLPYASVAVIVVVTGR-P-
S-P-M-T-APAMLAKTSTVMNPVFY-LTNRNIRTLLRTRE--PQF-----I---------
------GTLNAT---RTADGSNSN-NQTT----PKDKQTS--
>MolGastropodaBiomphalariaglabrata_190
------------------------------------------MADSTEL---EMTSH---
-----Y--GFN----------ESATVGS-L-MLFCVVGVTTNLLAL-TFYKDTKLK-P--
WIHVCLALSNVLV-VA-PSPF--ASSSFSG-RWLYGS-SLCQFYAFEG-MFGIAAIGAVI
ALCIERYMVASKPN-----KENPG--WYTSILLVVG-AFFWAVMPLLGWSRYI-EGT--S
CAIDWKNPD--SYSYMVSLEIFSFLLPV-SLAVYC----LPT---GQS-TSG---STSET
S----KMSD----Q------MAEN-QLKSICYIFLGLVIVGWGPFAFLCTS-MFGGA-Q-
LS--LAASLPPLACKCMVSAYPLVYAVASPRFRHSF-----T--------I-GIFDQ---
------------------------------------QD----
>MN788452SeofDECXEN2
------------------------------------------------------------
-----------G---VS--AEVGILVAV-ILTLISFLAFVQNGILLTTFYFCRDLLTPTN
LFILALSVCDLLVAGL-GNPFVV-AASMYK-HWYFGH-SMCIIYGFIMTFLGLTSITLLT
AISLDRYILIVRTM---SVT-IDCRIALRAIGGCVLYALVWSGMPLLGWNEYVLEASGLA
CSVNWQSKS--SMSYIILLLIGCLFLPL-GFIGFSYTRIFVRVYK-------N-------
-----I---SRI----------EM-KVAKTIFFVTLAFLASWLPYAIVSLLFVLD----I
I-TPAAEISCAILAKCSVIWNPLIYVMTNAQLRHSMLD----R----C--ENGREE----
------------------------------------------
>KC810971PlduANER3
----DMDST-SYSLESN------SNPY----------------------LPN--------
-LFHPHWRSYRE---ELP-DIIHWVIGV-YIAIVGMIGVIGNFLVIFFFSTTRSLRTPSN
LFVINLAISDLGFSAV--FPLMT-ISSFMR-KWYFGN-IACTLYGFLGGIFGFNSIGSLM
FISLDRYYVIAKPLEAM--RKATKKRAFLQIIVIWIWALIWSGPPLIGFGSYIPEGLQTS
CSFDYLTRSPTNIAFNMGLFGMGFCFPL-LIIIACYVQIIAAVSRQA-REMQ---KTAEK
-MG-AK-TA-SD--D---KKQQE-IQLAKVAAGTISLFCISWIPYALVAQFGIWGLR-QF
VNP-ITCVVPVLFAKASAMWNPILYALSHPRFRAVL--DDKMPWL-LC------------
---KNM-GDDEK------TRDTRAS----DVSDTTESKPQ--
>AneClitellataHirudomedicinalis_336038
--MTEMTSHSLLSTT---SF---HTPLEDW-------SLSY--SNFPTTDEH--------
-LLHPHWDQYRD---EAP-GEFMILLGI-YITLVAFIGTFGNLIVLYVFGTTPSLKTPSN
LFVINLAICDLMFSAI--FPMMA-LACFRR-YWMWGF-FGCQWYAFVAGVSGLVSINTLT
AISVDRYMVIAKPMYML--HAASKSRTLQQIAFVWVHAVCWVSAPWFGWGAFMLEGFGFS
CTWDYLTQTWNNISFNLCFVVFQFVVPV-TLILLCYVGIISAVAKNR-KEMS---RMNKE
-TA-NQ-Q--K----------QE-IQIAKVVAVNVIMFIITWVPYVTVAMLGVAGHS-NL
VTP-YTTEIPVMLAKASGAWNPIIYALSHPRYREALR-KSKLP-FRYC------------
---KPTSANTRM-------SEMSSSAPTI-------------
>PlaPlatyhelminthesClonorchissinensis_449
-----------MLKTKNMTI---M-LWD---------------------PEF--------
-SVHPYWHKFP-----PD-PLYHYFVGA-YITIMCTTAILGNILVIALFSLCKQLRTPAN
LLIINLAINDLSFSII--FPLKT-ISSINQ-RWTWGK-LACQIYGFIGGVAGFNSLTTNA
MIALDRYFVIAQPIQAF--TRMSYLRAFVMLAICWIWALLWSVPPFFGIGYYIPEGFHTS
CTFDYLSTDLGNMLFNAGMYIFAFMIPL-MVICYCYYQIVKTVRRNE-IELM---KMAQK
-LN-AETSM-KS--T---DKKAD-VEAAKTSIILVSLYLLAWTPYAVVCLMVLLGKM-DD
LSP-IGSELPVLFAKTSAVYNPIVYAIRHPKFRMEL--EKRFPFLLCC------------
---KPK---ERA------VETTVTK---------------S-
>MolGastropodaBiomphalariaglabrata_157
-----------MVIK-SVSPHRE-AQFTMALNSTA-----F-------------SDD---
--PEE--L--------PD--SVKYVRGA-CL--V-VISVLGNTFMIIAIVPNRRLRTV-N
ILLVHLGGVGLLSSVFT-TLYPA-ISMFHG-EWVGGT-PMCQAYAYV-SVFTSVSVWTIA
ALSWDKYQTIASPL-----HSLTAQKMLPCFAVFWGCGLVLSLPPLFGANEYA-HKPMAI
CGVKFSST---GRWYTCVLLCLSFIFPF-CLMIYCYAHIFRIARTQSATMLRAPTTQS--
-----SLSL-R-----------GT-KAMGTILQLIGSFVLTYLPYSIIIIYEVIFAVK--
ANT-FFVSIATTLFQAAPFIHAAIYGIRNQILRTSF--YRKF---HCC--VRKSPSNMKM
PMRRTLRPHS----NVLRKANG--CESYYEMSAEADKSEMR-
>013OpsBrbe5-258
------------------------------------------------------------
--------------------TDHLIVGL-YLFVIGI--TIENGITLATFSKFRSLRSPTT
MLLVHLAIADLGICIF-GYPFSG-ASSLRS-HWLFGG-VGCQWYGFNGMFFGMANIGLLT
CVAVDRYLVICRHD-------VNYNTYGVMAALGWLFAAFWAALPL-----YALEPSGTA
CTIN--------ISYVTSCFVLGFVVPL-AVMAFCYWQASCFVSKVLK------------
-----D---AEY----------QN-HFSKMCLAMVAAFVVAWTPYSVL---AAFWNPA-D
I-PAWLTLLPPLIAKSSAL-NPIIYIIANRRFRNAI------------------------
------------------------------------------
>OG7PlatynP3-249
------------------------------------------------------------
--------------------RLHYAVAA-WMTFFGI--VSGNLLVVWTF---------PN
MLLVNLAIGDMAFSAI--FPLLT-ISSINK-RWVWGK-LWRELYAFVGGIFGLMSINTLA
WIAIDRFYVITNPLG-A--QT-TKKRAFIILTIIWANASLWALAPF-----YIPEGFQTS
CTYD--------YTYVLGMYLFGFIFPV-AIIFFCYLGIVRAIFA-H-AEMM--------
--------------------KSE-IQIAKVAAMTIGTFMLSWTPYAVV---GMIKPH-SE
IHP-LLAEIPVMMAKASAR-NPIIYALSHPKFRAEI------------------------
------------------------------------------
>MolGastropodaCandidulaunifasciata_283
------------------------------------------------------------
---------------------------------------------------NSSLRTSSN
LFVMNLTTADLIMSLL-DFPMFA-VSSFNG--WLLGY-TGCQMYGSTTSLCSLVSINTLA
AISFDRYFAVVHRLSPM--HKMKKSTSGVIIACIWLLSITWSLMPLFGIGTYRLEGLGTS
CTFNYIDQGHTYRLFFLCLVTFNFFIPL-LIITYSYAQIFAYVKRVK-RELNSL-ETVPD
A--------KQI------TTKAE-IRTAITVIVVITIFCTAWTPYVVIAFIGLFGPR-NS
ITP-LISAFPNVLAKVCTISNPILYTFGNKDLRRKTKA----------------------
--PRQS-RSTYA------TAGITIHIHS--------------
>AB006455MiyeBIVGo2
-------------------------------------------------LNR--------
--ISP----------------EFRIIGI-FISICCIIGVLGNLLIIIVFAKRRSVRRPIN
FFVLNLAVSDLIVALL-GYPMTA-ASAFSN-RWIFDN-IGCKIYAFLCFNSGVISIMTHA
ALSFCRYIIICQYG-----YRITQTTVLRTLFSIWSFAMFWTLSPLFGWSSYVIEVVPVS
CSVNWYGHG--DVSYTISVIVAVYVFPL-SIIVFSYGMILEKVRKNGI----RYTPRFIQ
----------DI----------EQ-RVTFISFLMMAAFMVAWTPYAIMSALAI--GSF-N
V-ENSFAALPTLFAKASCAYNPFIYAFTNANFRDTVVERRTLP----D---IVNSSVNGP
TV----NINVRL-GIKIEPRDSRAA-----------------
>MolBivalviaMizuhopectenyessoensis_2169
-----------MNTQ----------------------------------KNVNVEED---
--KSS------S---IT--EAEYAVLAF-FMFSVSLAGILFNGIFVYVFLVHSKLKTRPN
ILLISLCISSFLIAAL-AIPFVG-ASAISG-KWLFGR-FGCVFHGFIVTALGLTQIAILT
VLSFEKYISIVKYH-------VTQSATLLLLFGCFMYGFLLAAYPLLGWNRYTIEGANIS
CSIDWTARSPIDLSYSLCLLLIGLVFPL-AVMSYVYISILVLIKRQR-----AQRYKGFQ
Q---HR---SRR----------EV-KVMKTIFLLVSAFLISWIPYSVYAMTSILGYAD-D
V-HPLIGTLPSVFAKASIIWNPLIYVCRNRSFKRALFD--TFPSL-RC---DSGEIASES
TK----SQKSE----I--NCEDNFDLNEC-------------
>BV898_12046_t01_hypsibius_dujardini_nhd315_core_32_85_1_cds_Neuropsin_F1_neuropsin
-----------M-----DQN-------------------------GTVLKDG-------S
M----NY-QLG---------YS---VAV-YLLVIWLVT-VANGVILVGLQRRR-L--A-D
ILMGNLAVTNVMLALVT-YPMTV-VSLAFS-KWQFGT-AGCLAYGFI-MLFGLIAIWMLL
GIASVFHQSIQTSK-----QQ-QR-R---FIATSYAVSAIFCLLPLLGVGEY-PT--STS
CTVNWSLHTVTSTVYITSLMLAGFVAPL-MGTLFLYAAI-VRLSNQKT--------HSNP
D--A-RNVL-------------QR-K-NSMSLAICVCMLVCWTPYAVTSTWETYGDP--T
L-P-L-EAIASFTAKSSTAFAPLVH-LWTKKFSYAFIFQQLLPPS---NNI---------
---KGS-VVNES------------------------QSQT--
>PlaPlatyhelminthesClonorchissinensis_452
------------------------------------------------MPD---------
--------------------------GF-VLVIVGSIGIL-HSLNF-SIRKIDAV--IHN
LLHYHLTLANLVVA----FPF--SIYALFN-RFCLGT-YGCQLYAVEG-MTGMTAILLAC
TICIVHRF-VTKGW-------LTR-H----GLAMWAVGFIWAVLPLLGIGSYSIG--QTA
CTLDISRSD--SLVFLLALTIFGYLIPV-AILSLRWSTV---V------------SSSDR
EAGL-DVTLVQ-VQ--------EE-KLERNRLQILFFTCLTWLPMGVLATCVMIQN--P-
WSR--I--VPQLLAKVGSALAPLAY-SS-TRY----------------------------
------------------------------------------
>MZ277553_Dactylobiotus_c-opsin_1
------------------------------------------------------------
------------------------------------------------------------
------------------------------------------------------------
--------------------------------------------------KENYETPI--
---------------------------V-FVF------IS--FHFQQA----G----QVA
----------KN----------QG-KVTRMIVIMIAAFLIAWMPYAIVSLIVVLGGDY-L
I-TASLSAAPAILAKSSIVYHPAIYIFMNPQVIET----------------QNG------
------------------------------------------
>MZ277589_Batillipes_r-opsin_2
------------------------------------------------------------
-----------------------------FFS----------------------------
--------------------------IYTLT-----------------------------
------------------------------------------------------------
GSFDYFNK---SRIYIWSMIVAAFVLPL-CIIFFCYININ--SRKA-------FLLKYVK
Y----K---SRK----------T-YKLAKMALIYVSCWFIAWTPYCICALLPLIEKED-I
LSPW--VQGSALFAKAASVYNPV-------------------------------------
------------------------------------------
>029NeuCafa1-252
------------------------------------------------------------
--------------------MADLVAGF-YLTIIGI--TFGNGYVLYMSSRRKKKLRPAE
IMTINLAICDLGISVV-GKPFTI-ISCFCH-RWVFGW-IGCRWYGWAGFFFGCGSLITMT
AVSLDRYLKICYLV-------LKRKHAYICLAVIWAYASFWTTMPL-----YAPEPFGTS
CTLD--------GIFILNILFFCLLLPT-AVIVFSYVKIIAKVKSSSK------------
---------VVL----------EM-KLTKVAMLICAGFLIAWIPYAVV---SAFGRPD-S
I-PIQLSVVPTLLAKSAAM-NPIIYQVIDYKFACCQ------------------------
------------------------------------------
>MZ277577_Acutuncus_r-opsin_III-3
------------------------------------------------------------
------------------------------------------------------------
------------------------------------------------------------
----------------------------------------------------VLEGFLTM
CSFDYLDRSVTSRVFILAMCIGAYFLPL-LLIVTAYFSIIWKVHTHS-KCFR------DS
Q---PS---FFS------KRKRE-ISTAKAALIVVICWTIAWTPYAVVALLGIASYT-SL
LTP-LVVQLPAVFAKTAAVYNPL-------------------------------------
------------------------------------------
>AneSpionidaStreblospiobenedicti_874261
-----------MD--------------------------------VNLSAGG--------
------W-RFP--------AYAHVAAGL-LVFVVGALSVMGNALVIVVYRKYRSVQTPAN
LLLVALALSDLAITLF-CFPLYI-VASFHG--WPFPD-AVCALYGFAGGACGLASITTMA
VIAAERYSVIVRGAAAA--RQLTKQGACVCVACVWLYSAAWALPPLLGWNQYTLEGLGTS
CSFDYITRTAASRLFVVAMIAGGFLTPV-AVITYCYTYIWADMGRHG-HEY---------
-----K------------RRRVE-INTSTTLLGVIALFCLSWLPYAAVSLIGVFGDQ-SL
ITP-WVSAIPGLLAKCSTFYNPIVYAVCLPRFKKKIRA--------CC----IEGDLIVV
DRQRRE-RKHHT------GGSLIRA-SEY----YKKQAESL-
>Tra_435668jgi|T1-21
------------------------------------------------------------
---------------------------I-AYVILLIATVVGNCMVIAA---------FFN
SLLFNLALVDLFAGIF-RIGFIT-LSLGTI-SWPYGP-TLCNINGLVHSVAFSANVHTLM
TIAIFRYLVVVRYRKDW----ITRNTVIVVISLIWIYSLLLGFLPI-----YH-QPYEYT
CLP--------DKSYSIFLTIADFLIPM-LVLCYCYLAIYNRI-----------------
----------R-----AFSKR-EG-KVSRGMFIIFLAFVICFAP-YSICL----------
--------KP--------LLNPIIYAILYKRFRQAYYQ----------------------
------------------------------------------
>AneCapitellidaeCapitellateleta_373
-----------MV--------------------------------ITAF--------LSH
LF-RPHWM--------------------------------------F-FI---AV----N
MMLIG-A-----------FP-LT-IASFA----YYG---GCQCDAFLG-FFGLSTMFTLA
VIQAIQYSAV-------A-SPV---RSTVVIVACYLYALAWSLCPFFGYGEY---GFMTN
CTVNWKSLRHASRKYIIAMYVGCVALPV-VVM----ALIVAKVNR--Q-VMP--------
-IG--QTSM----S--------Q-IKM---ALLFFGFLL-AWMPYAIIGLIAAFTDF-S-
LSP---STLSSLLAKSSCFYTPIIYFFMNDRFRRAL--SKNTP-------M---------
--------------------SD--------------QN----
>XM025251611PocaGASXEN
------GTSGDLDGE-----------------------------------SVSAGDA---
-----------R---MS--RAGYMVVGA-TLTLTWVLGTLGNATCLAVFTLHKRLRSPTN
MFVMSLNTSDLLMSSV-ACFFCL-SSAWRG-GWLYGH-AGCTFEGFLVYLLGMTSMYSLA
AISLDRYIVIAKPL---GPR-ITPRVAGGSIALCWLGGFLWAALPLVGWNEYRLEGGGIS
CSVVWESTS--YTSYIWAIFFFCFLLPV-GVMFFSYYHIFMTIRV-------QTWDKNSR
I---RR---QKV----------EK-KMAKTIAAMLGAYLGCWMPYTVFSFAVCFGSG--S
I-SAELATYPAIIAKSQGVLNPIIYVASNKQFRQAFYE----P----C--IEGESEESDV
DEEKGGKKAS---CMAVHPTPGNRHPTVV----VEE--TG--
>MZ277578_Paramacrobiotus_r-opsin_II-2
------------------------------------------------------------
---------------------------------------YGESA----------------
------------------CTRLR-LSATRP--WQTRS-SRCS------------------
-----------KPFLIM--SAMTRERAKLAIACVWTYALS-ALQRLVTVSVKVLEGFLTT
CTFDYLDTSPSSRSFIFSMFCGAYVASL-LTIIACYLLIIWEVYRHA-KKFK---AAASR
----KA---EEV------KKKKE-VKTAKIAALIIACWVLAWTPYAIVALMGIATNG-TL
LTP-IASQLPALFCKTAAVYNPI-------------------------------------
------------------------------------------
>AneSpionidaStreblospiobenedicti_865672
PSKEGETTM-PLSDI-NTTV---DQIY---------------------------------
--AHPYWKQFDP---GYP-DWYHWLVGF-YMTVVCPIGVISNLVVIYVFSSTKHLRTPPN
MLIVNLACSDCMFAAM--FPILT-VNSIFK-IWRWGK-ICCIVYGFNGGLAGFVSICTLA
VIAFDRWYVISNPMKAA--HTVTKKKTLGYIIMIWVYSAIWAVPPLFGWGQYNLEGLMTS
CTFDYLTQDLKNYSFNAGMFIGAFGVPM-FFICFFYIGIVKAIMKHH-DEMQ---AQAQK
-MG-AK--A-GN--SE--DREVE-IKMTKIAATTIALYLLSWGPYAVVTGMGLIYPH-DK
VTP-LMAEIPVMLAKTSSIWNPIIYAISHPKFRAEV--DKRFPWMLMC------------
---SADVKKADP------TRTSVSK--------VSQ------
>g113263SyroACER
-----------MNF-------------------------------AATI-SSNYDED---
-V---VQKCF------------DQFCS-----------------------RGDTVKNS--
---------DIITIQH-SN------SS------HLRK--TCDVYGAF-TSFGCGSIIAMT
AIAYDRYIMICFAA-----NRISI-RS--IAAMVWLYSL-FAILPSFGIGGFVMDGYMTS
CTFDYVTQDLTTRSFVIFMYIMVFMAPM-LLNIYFYYSIFETVRNS-----S---SDKKE
-----KKQQSK-----------E-LAIAKVGLTCIVFFGIAWTPYALIALVGQFGPE-N-
IPPRL-STLPALFAKSNCVYNAYIYGFMHPKYKY-I--KKCFPIE---------------
--------------------------STTQSTG---------
>MolGastropodaElysiamarginata_1135
--------------------SNE-VTFQAGDNLTA-----LPSGNVQEL-S--APGD---
---QP-WL--------PA--SVTMARGA-CL--I-VFSVLGNTFMIVAIAPNRRLRTV-N
ILLVHLGAVGLLSSMFT-TAYPA-IATFHG-HWLGGY-PMCQMYAYV-CVFTSVSVWTIA
ALSWDKYQTIASPL-----HSLTAQKMVPCFLAFWACGLLLSLPPLLGANEFV-HSTMGI
CGVNHSSW---GRWYTCLLVAASFVLPF-CLMIYCYAHIFRIARTQSATMLRAPAVSSSQ
GSN--SLSL-R-----------GT-KAMGTILQLIGSFVLTYLPYSFIVLYEVVFAEH--
ANA-VFVSIATTLFLAAPFTHASIYGLRNQILRTSF--YRKYPFYRCC--VYVKRGSLAP
PQRRTVRPHS---SDGFRAASG--FHSVFEMDHELDRTSTR-
>012RGRGaga1-234
------------------------------------------------------------
---------ME--------------IG--AL--L-V-AL--NGLTI-IFRKIKELRTPSN
LLVLSIALADCGICINA-FIA--AFSSF---RWPYGE--GCQIHGFQG-FLALASISSSA
AVAWDRYHHYC--------SKLST--ASMVF--AWLFAAFWATMPL-----Y--EPLRTC
CTLD---------TFLFALSIFNFMIPG-FIMMTAYQSIF---KKGH-------------
----------------------------------YKTLVICWGPYCLL---AAIENV-MF
ISPKY-RMIA-IIAKTVPT-DSFVYALGNENYRGGI------------------------
------------------------------------------
>AneSabellidaOweniafusiformis_2624
VTTN----EEAITSPINATI---L-----------------------DADPD--------
-LIHPYWRKFQR---EIP-AIWHYAVGV-YITIIGLTGMIGNFLVAYMFSTAKDLRTPQN
MLLINLAISDFIYSAI--FPLLT-ISSFNQ-RWIWGN-KTCKVYGFFGAMFGFMSIDTLA
VISYQRYTIISKPMKSS--MNMTKTKVAIWIILIWIWDLIWAIPPFYGWGDYIPEGFQTT
CTFDYLTRSLNNITFNLTIYVIHFTFPV-MVMVVNYIRIIQAVIKQN-NIME---KQAGK
-MG-AM--V-SS--KE--RFKTE-VSLAKTCCVFCILFLLSWVPYATIAILALCNYR-GA
VTP-FSAMLPVMFAKASACYNPLVYTLSHPRFKLEL--RKRFPCLCAC------------
---NKS-SSSPD------SESQQPASSEI----KKEQENQ--
>XP_022114596_1_parapinopsin-like_Pieris_rapae
-----------MT-------------------------HEV--------------ND---
--WAYE-----L---MP--RWGYVASAF-VLFLIGFFGFFLNLMVILLMFKDRQLWTPLN
IILFNLVCSDFSVSVL-GNPLTL-ISALFH-RWVFGK-TMCVLYGFFMALLGITSITTLT
VISFERYLMVTRPL---RSRHLSSKSAAVSVIFIWMYSLALTTPPLMGWGNYVNEAANIS
CSVNWHEQSRNTLTYILFLFAMGQIVPL-TVITFSYVNIIRTMKRNSQ--------VRVS
----------RA----------EA-RATAMVFIMIISFTVAWTPYSLFALMEQFASEG-I
I-SPGAGVIPALVAKSSICYDPLIYVGMNTQFRQSIK---KIPAH------FNDITVRFN
TS----LSTP-----KKLKD-RALS-----------------
>NV_CN151Suga08_1-24
-----------MT-----------------------------------------------
-------------------------YTS-ALLIVGI--TLGNSLVVFVL---------TN
LFILNLAFCDLVMALLD-LSLSV-ASALSN-RWLWG--SGCLGYGFL-HFF-SNSVSTLA
AISVDRFFYITKPG---K-ARITR-TAGIILIIIYIYVLLFTFPPIFT------EKFFSG
CFI--------KMAYSVIASVFLYLMPL-ILMICCYSKIFMAVRK-------------TR
RM--------R--T--------H-IQTAKMIVVVIFFSMIVWVPYVAVQAFTAD----SI
ITP--ASHITVLVAKSCVI-NVLIYVVLNRKLKAVI------------------------
------------------------------------------
>A0A059NTG8_Tripedalia_cystopho
------------------------------------------------------------
-----------------------SLVGL-FMILIFIFGLV-YGFVILVFHSRES-KT-TN
LLILSLSYCNL-FHVFS-YPLNI-VSCFQR-GWGYGRL-GCEIDAFW-VHWAITSVAHLM
MLAIDRYLSVKGRLSIK----P----I--TVAFCWLYGLLWSSLPLTGWSSY-LEGMKIS
CSAKFGSNA--DISYYIALFITDYTLPL-VIIVLCYVGIYMHIRRHN---AL---FNGTT
A-------VSAS----------SI-ELVNIVILMVCSFTVAWTPYAVVCFIMMTQG---P
L-NPI----PAIIAKSSPCYFPIVYGLKHS------------------------------
------------------------------------------
>BryAneClitellataMetaphirevulgaris_729668
------------------------------------------------------------
------------------------------------------------------------
-----------------------------------------------------MSINTLA
IVAIDRYYVITKPLSAA--KRMTKRRTTGMIILIWFWSALWSAPPLFGWGNYIPEGLQTA
CSFDYFTQTVNNISFVSCLYIAGFVFPV-SMIVFSYKGIVSAVFAHH-KELQ---ATAQR
-MG-AS-MT-KE--DQ--EKRSE-IQTAKVSAMAVGSFLCSWIPYAIVALLGMVVPQ-EK
VTP-LLAMVPVMFAKASAAYNPIIYSLSHPKFRAEI--DKRLPWLICC------------
---KKRYDNSRM------SHSSTIS--------YVE------
>MolBivalviaMytilusgalloprovincialis_2311
---------NTSEVN----------------------------------M----------
----------------PI--DLGYATTA-YLIIIGVLGFFANSFVILVLLKAKNFRGIHN
KLLLNIAISDLVVSVT-AVPLSA-SSSFAK-HWLFSD-VGCTIAGFVMFTCCLNDINTHA
AIAIYRFIVICKPQ---Y-------------------------VPIFGWSRYTPESFGVS
CSIAWFDNSAAVLANNIAIVIGCYCIHV-IIFTFCYSNII-----RTSARLR---EIITD
A--TLKESMHKILT--------Y-RKVTLASLAMVSAFLIAWSPYAIICLFFMISEAR-P
SST-WPYIVPTMFAKSSIVLSPLSCALFSSSFRKSVKQSK--------------------
--N----DIEDG-QAIAPLKS---------------------
>A0A097GXW1_Hypsibius_dujardini
------------------------------------------------------------
-----------------------TAAAI-VLTFISVFGVFNNFWIFVVIAKHRPLRTPVN
LMLMSLSFGDFVIAGF-GTPLTA-GAAFAG-NWIYGS-NLCVAYGFAMALAGIASIVTLA
VISVERYMLICHP----GAVVITTRKTILVILFVWVYAFAVTFPPVLGWSSIVPESPNIA
CAVNWESSASLDLSYQIYLLILGLVIPL-GAIVGSYGKILHFIRHQAQ----Q----GVA
----------KS----------QT-HLIRMVVIMIACFLIAWMPYTLVSLITMAGRKD-I
L-TATATAVPAIFAKSSIVYNPIIYALMNVQL--------RT------------------
------------------------------------------
>MZ277607_Paramacrobiotus_arthropsin_3
------------------------------------------------------------
------------------------------------------------------------
------------------------------------------------------------
--------------------------------------------PL-----HISQG----
--------TPI-------------------------------------------------
---------TVP-------PPTE-VKAAATCAVIVALFCLAWSPYAGVALMGTFGRP-DL
VTP-YVTTLPALFAKLSAIYNPIVYALMNEKCRNAVLI-------------VSNPRR---
--PRPSRRSKRL------SSTLST------------------
>A9CR48_Cladonema_radiatum
------------------------------------------------------------
-----------------------SIMVS-LFAANIVLGFS-NLVVISALC-VSG-KS-RD
ILLISLALCGLLETGLG-YAIEL-YGRLNV-RASSL---LCQMAGFS-VTFALSSIFHIV
GLAIERYLSIVCAVNAR----YSM-KA--IIFPAWINGLVWSIAPFLGWGAY-REPIDKR
CSVLMSDVS--SWSYTIMLLTFAYAIPL-LVILYCCLKVQCTLNAMSD-PEN-----RTR
D------SGKQA----------EK-RY--MVCAIIVTFFVAWTPYATSALLFSFLE---N
V-PNY-S---AFFAKFSVVANPVIYVIFYKDCRKQVKK----------------------
------------------------------------------
>MolCephalopodaOctopusvulgaris_2448
-----------MFG----------------HHSS-------ISSG---------------
-L---H--TFS----------EHYVTGA-L-LIIGVTAFATNGLAI-VLAR-QNTK-Y--
SMLIYFLLTSALV-NI-GFPL--SSSSIAG-RWLFGN-FGCHFYGFIG-FVGISHIWMLF
AFCIERYIATCREF-----KRMPS--IYTLIAAMYS-GTFWAVMPLLGWGEYL-EGT--S
CTISYINAT--SFSLIMSMVIVTYSFPI-VVSCYA----VKA-----T-ALG--------
-------------NSE--KDRDEE-QLTAMATIFIPIALVSWSGFAYVSIYAITDGG-T-
LS--LSVTMAPLLSKSGVILYPLIILVAGIR-------------------I-PKAES---
------------------------------------KP----
>PlaPlatyhelminthesSchistosomajaponicum_3223
------------------------------------------------------------
---------------------------------M-VT--------LKNISRTK-L----K
ILPYGLVKSHLTIACIL----ITPFTAI-K-GWPFGE-FACQ-YSFDG-FFGMTSIHTMI
EVLNITYIDI------------SN-RQ--IL-CIWI-GAIWATLPLFGYGRYT-E--KTS
C-LDWNNMD----SYMFAISTLGYILPF-GIAIW---------SQYKL------------
-IQ--RKSSGG-------DT-DK--N-EK-IE--ILMLNNSILLFSLFGWL-SYGVL-A-
--------INSLVAGITL--NPFAYCITQAKISQAF----PI----------YSIEKQFG
-------------------ISQKSN-----------------
>X56788LofoDECRrho
-------TA-TMGRDDNET----W--W----------------------YNP--------
-MIHPHWKQFD-----VP-AAVYYSLGI-FIAICGIIGCVGNGVVIYLFTKTKSLQTPAN
MFIINLAFSDFTFSLV--FPLMT-ISCFMK-YWVFGN-AACKVYGLIGGIFGLMSIMTMT
MISIDRYNVIGRPMSAS--KKMSHRKAFIMIIFVWIWSTIWAIGPIFGWGAYTLEGVLCN
CSFDYITRDTTTRSNILCMYIFAFMCPI-VVIFFCYFNIVMSVSNHE-KEMA---AMAKR
-LN-AK-EL-RK--AQ--GANAE-MKLAKISIVIVTQFLLSWSPYAVVALLAQFGPI-EW
VTP-YAAQLPVMFAKASAIHNPMIYSVSHPKFRERI--ASNFPWILTC------------
---DEK-EDDKD------AEAEIPA--------MKEQAQQG-
>Hypsibius_dujardini_Hd_r_opsin
------------------------------------------------------------
--------------------YWHLTLAV-IILILGVISISGNAAVIYIFCSTRGLRNPSN
ALIVNLAISDFAMMIT-MCPMYF-LSSLQE--WIFGR-EACRFYGFCGALFGTVSIITIA
AIAVDRYLVICKPFLLM--STMTRERAKFAIAFVWLYSLGWAAPPLCGVSNYVLEGFLTT
CSFDYLDPSSESRIFIFTMFIGAYVAPL-SIIIISYLLIVYEVYAHS-KKFK---KAASK
M---QK---ELA------KKKKE-IQTAKIACTITICWTAAWTPYAMVALMGIGSGH-AW
LSP-ILSQLPALCAKTAAVYNPL-------------------------------------
------------------------------------------
>MolBivalviaMercenariamercenaria_1887
------------------------------------------------------------
-------M-----------------SSM-L---------------I-LFCRYKSLRT-SN
IFVINLTIADLMLCLLC-LPM--LINSLRD-DVDYEKALFCNINTFLGAFTGFLSIWSLV
CLAFDRCIVI-RSL-----VR-SS-KAY-VITAVWICCFVAAGIPFCGFGRYSIEGISTS
CETDDFTRSFSNM-YNIMIQVLFFVIPI-VCITSCYLVIT--VRKHEKFVVR---EVSFR
RMR--R-SRER--T--------E-MKTARI--ILISVFCFSWTPFSVVSWLGLYGNR-E-
LTP-IIIALPAVFAKILTILNPLLYALLLKSFKVKL--IQHC---------PLSSTYGSI
ER----CRTSNL------PRSNNCI-----------DN----
>AneSpionidaStreblospiobenedicti_878737
------------------------------------------------------------
------------------------------------------------------------
---------------------------------------------MTGSVFGLMSINCMV
LIALDRYLII----------R-NRKLTYTAITLSWLYSILWSVPPLLGWNKYIPEGLGTS
CTYDYITKALPSSAFLMSVLVFDCFLPL-CVIVFCYAWIIHQFRAHKN-EYQDSISLASQ
A--IRS----RL-QRS-IWTQTD-FKIARTSFVIISIYVISWAPYTTLALIGQYGDQS-L
LNPM-ASMVCIIIAKLSTMYNPFVYSLTHPRFKKAMF-KRQL---VTC--IEKNGQRGSI
LKKKD-SPMRK--ARNMTDSSSGIEGYS-----LTELSKS--
>AneDinophilidaeDimorphilusgyrociliatus_981
------------------------------MNKS---------------SHL--------
--------NLT----------ATWLFSC-FI-----LGTTLNIICLVILFKIKSISTNMN
PFFISLSGADLAVSVLA-TPFSF-ISTVSR-EWLFGE-SGCTWYGFIS-FAGLTQITTIA
GISFERYLTVVKPFNI-----ASN-SRRTVIIFCWLYSLIMSLLPVLGWNRYVPEATKTW
CSIDFLTNN--AKSYIIFMFTSTLILPF-TIIIFSY---FCLLRRVR-----KQARQTSA
T--------GKG-T----TAVLEK-RLILMISTMVICFVAAWTPYAVVVLMGTFGNIT--
-----AQTLPSLFAKLSNCYNPLIYLGLNKQFQEALIN--FLPSR------SRAGDESM-
--------------SKRDDPSTSHH-----------------
>XM021501826MiyeBIVRrho
----NKTLP-GLPDINRSM----TPNTW---------------------GPY--------
-MVHLHWTQFP-----VT-EEWHYIIGV-YITIVGLLGIMGNTTVVYIFSNTKSLRSPSN
LFVVNLAVSDLIFSAV--FPLLT-VSSFHQ-KWIFGS-LFCQLYGFVGGVFGLMSINTLT
AISIDRYIVITKPLQAS--QTMTRRKVHLMIVIVWVLSILLSIPPFFGWGAYIPEGFQTS
CTFDYLTKTARTRTYIVVLYLFGFLIPL-IIIGVCYVLIIRGVRRHD-QKML---TITRS
-MK-TE-DA-RA--NN--RARSE-LRISKIAMTVTCLFIISWSPYAIIALIAQFGPA-HW
ITP-LVSELPMMLAKSSSMHNPVVYALSHPKFRKAL--YQRVPWLFCC------------
----PK-ADFRT------SV-CS--SSS-NLSDPDTNRRD--
>BryBryozoaBugulaneritina_197
-----------M----ENTS----------GSSE----GHF-------YSDV--------
-IQTPQWY----------D-SIDILFGM-L--LGTGVGVL-NFSVF-MFFKHRRF--NSR
TLLMSLALSDMLIG----TMF--SISSFSH-GWPFKD-EGCIFYAFTM-YAGCTTICHLT
IIAIDRAL-ITTPI-------YRS-K-ALAVAISWVFGLLLAVPPLAGFQRYTYE--RTS
CSIDWLSQA--DIVYTFIMFIAAYFVPL-MISCYGFTTI---K------------ASGKK
F---------------------EA-RIIQLAK----------------------------
------------------------------------------------------------
------------------------------------------
>MolBivalviaMytilusgalloprovincialis_2321
-----------MHLS------------TENNNTSL-------------I-N-SIAAQ---
-------T--------PS--WFHVTLGV-VL--L-LTNLVTNGVTYALLVKDRKLLTR-S
VYIITTCCLNLLMSTFG-TPMVV-ASCFN-KVWMFGE-FGCSSYAFF-TFGGLASMLLLT
MISIDRYIYVA--------RNLTRQPTKPIIISLSVMTFGFSISPLLGWNKYT-SGVGTS
CAIDLATD--NGQSFVITICVIYFILPV-SLMIFAYGSIYVKVSKESGSRRR---VVSRQ
EFK-------LK----LTI---EQ-ELAVT------------------------------
------------ITSIIG------------------------------------------
------------------------------------------
>A0A059NTG1_Tripedalia_cystopho
------------------------------------------------------------
-----------------------TIIGV-YLTLVCLFGSL-NGVSLLVICRFKE-SK-MK
PFLLSGIGLDLVTCLFT-YPLSI-SSSFAT-KWSHSDQ-ACTFYGFV-NTWAINSIFQLT
GLAFDRYVTLTRPFQKL----MG--GP--FAVALTFTSLLIAVLPFTGLSSY-KEGLQVS
CSIDWIRNS--DYIYYGVLFILGYLMPV-SVQLICNLRFIRVLKVMSK-EKY-----GRR
S------SLDRS----------LR-QF--MVFVMSIAFQISWMPYALVTILRLFVH----
--LSL-LELPSVFAKASVVLNPLIYCFMSKSFRSVFAC----------------------
------------------------------------------
>MZ277614_Ramazzottius_arthropsin_3_g6245
------------------------------------------------------------
------------------------------------------------------------
MLVANLAFADFGLNFF-AFPLFA-ISSFKT--WVFGQ-LGCDYYVVSGGFFGLLSILTMT
SISIDRYCSITWA------WHLSYAQVFRWIAALWVIAFTLIIPPLFGWSRYVIEGIQTS
CSFDWLTQEPVEKAYVLYLTVLGFFLPL-IVIFVCYVRIIRYVVRHR-QVMNNS-RDDTR
N--I-----RQV------IQDND-VKAATTCAIIVVLFVLAWGPYTVVALIGIWGDQ-SL
VTP-YSNALPVLFCKTSAVYNPVVYALMNKRFRSVVWS----------------------
------------------------------------------
>MolGastropodaElysiachlorotica_1072
------------------------------------------------------------
------------------------------LYLA-FLAVF-NGFVILS-IKKRRLKT-SD
TFVVFLAVSDILL----AYPLII-ASSFRH-AWIFG---TCQWNGFTG-FFGINSMMTLA
MMSLNRLIIITHTN-------FA---S--LLGVALVFGLFWSLSPMLGWGEY-PE--RTS
CTLETP--D----SYVTA-FVTCLAVPG-LIMFYSYGRIVMAMMRHKR-------KWANR
A---EK-KLEKK----------E-VRLLKITGVMCFTFLLFWTPYAVLAMIKAY----AH
IHP-VVSVVPALAAKTSHVVDPLIYALN--RFKS------DFP-----------------
----------NI------QISSEA------------------
>AFM43710_onychopsin_Phalloceph
------------------------------------------------------------
----------------------HFIFGL-SVCVLGIFSVIGNFSVMWVFSGIKGLRTPSN
LFIINLAFSDFMMMAT-NFPIYV-YNSYKT--WSFGS-LVCEIYGFCGAFFGTLSIVTMA
VISVDRYYVIVKPFVVM--K-MNHTRASGIIAGVWIYVLAWCLPPFLGWNAYVVEGFLTT
CSFDYLSQDLFNRAFVFGLFIGAYAFPL-SVIVYCYFYIVKEVAKHE-AEFK---KKAKE
M---LR---EFM------KKRRE-IKTAKIALSIIFLWVFAWTPYAAVALMGVFTDQ-SK
ITP-LLSQLPAVFAKTASVYNPLVYAISHPKFRAGLRK--------TC------------
------------------------------------------
>Plos1_31-234
------------------------------------------------------------
--------------------------------------IFVNTIVVITFIFSKRLHTTPN
LILFSMSVCDWLMAAM-AKSVGI-YGNARY-WPTVGK-VTCDYYAFATSAIGYASILHLA
ALAVEKRMAVASPM---TNSE---RRMLVIIATLWGFAILWAVFPL-----YGPEPGYVS
CSITV--------SYIICISVLFFFVPI-VTMTFSFASIYKAIRNSH-------------
-----R---TKA----------KA-KTAKMAFLMVMCFLFAWTPYAVVTTFG---GTH-R
N-PALLGVLPSLFAKLSSC-NPIIYFFMYTKF----------------------------
------------------------------------------
>A0A059NTG3_Tripedalia_cystopho
------------------------------------------------------------
-----------------------NIVAG-IMIFITTFGAISNGVVIYAFLKIFKCPSTFN
GLIISVTVSDILMIVI-SGTINI-ASGFNR-GFVFGE-AGCSFLAFWVHFFSVSSVAHLT
ALSIERYRIISERS-------FSRTRTAVVILICYLYSFAWVIPPIVGWSSYTTEGMEIS
CSVNWKAGDWNSMSYNITILFTVFIIPF-GIILICYRKLFRLLKNARD----SPDLAKRR
----------SV----------EK-SVASLVVIMVVAFLISWSPYVIMSIWAMLPFTE-E
V-SPLAATLPALIAKSSTIYNPIIYGMKHRAFRQQISG----------------------
------------------------------------------
>PlaPlatyhelminthesFasciolopsisbuski_1188
-----------MSSYTNRTY-----MWT---------------------TEF--------
-SVHPHWRKFS-----PD-PIYNYLVGI-YVGLMGLTGIVGNLITVILFFACEKLRSPSN
VLIINLAISDLSFAAI--FPLKT-MSAFNQ-QWTWGK-K---------------------
-------------------------------------------------GSYIPEGFHTS
CTFDYLSVDLGNLLFNSGMYFFAFLCPV-AVIIFSYAGIVKAVYESE-EDLS---SSRRH
-RC-SQ------------TAQS------KLT-------------------VDMLTHN---
------------------------------------------------------------
------------------------------------------
>MZ277572_Acutuncus_r-opsin_III-2
------------------------------------------------------------
------------------------------------------------------------
------------------------------------------------------------
-------------------------------------NKSYIYP--------VLDGFLTT
CTFDYLDKSTTSRTYILAMCIGAYVAPL-LLIATTYSGIIWKVHTTS-KRVR------SS
L---QS---MSS------KMRRE-ISAAKGTFIVVMCWTIAWTPYAVVALLGFASYT-SL
LTP-LAAQLPAAFAKTAAVYNPF-------------------------------------
------------------------------------------
>MolGastropodaPomaceacanaliculata_3113
------------------------------------------------------------
-----------------------------------------------MVVTGGWRRPAVN
LYVFTITCTSSVETMA--FPLII-SSSLNG-KWMFGD-TGCTYYAFVM-TCVLVIMTCYL
LITYHRYRVVVEGI---A-DNRSR-HWIASVAGAWTYALCWSICPFLGLGHFGKEPFGTS
CSLDWTSREFSARMYNLLVVLCLLVLPL-CSMVLFSARVI-----SKN-------MQITP
STN--L-TSFS-------ESSFQA-RAFKIILMTLVVFVLCWSPYGIMSLLVQF------
I-S-PASVLPTIMAKTHCAIGPAVYFFSLRYYRISL--RE--------------------
------LGMDHS------------------------------
>F1LIP2_Hydra_vulgaris_Opsin
------------------------------------------------------------
-------------------------YTT-YIVVL-ILSMS-NLIICYVIIRIKAIEIP-H
LFILSISISD-IVTVVG-LSEKV-TS---------NSYV-SVGASFL--TYSVSNIMQIV
MISAIRVVAL-RPM---YFENCKY-KS--LCC-CYFYGILWASFPLLGWSKY-EDKK--R
CSLDWNLTT----SYLMFAFIFCYKLPT-TLLIWAL---VKHTRENR-------------
-----PEQI----E--------E--K-LKVLLCSAIAYFVVWTPYSVVSLLSIF-----K
VKPSF---FCALFAKLSAVLNALVNCYINKSFQAHLHD----------------------
------------------------------------------
>AneSabellidaOweniafusiformis_2625
---------HNMPLE----------------------------------VNAAESTN---
--IG------------------HTLIGI-YLTVMAVLGVTGNTLVLVTFWRKRELLSPTY
AIVLALTICDLIMSVA-GTPFSA-ASSLAQ-GWLFGS-IGCKWEAFITFFLGLAGLYLLA
AISVDRYIIILKPC-------LTYRGAYLMIAFCVVISLLFSLMPLTGWNSYTLEAANTS
CSVNWKGRTPGDTSFIITIFLACFVLPV-AVMVCCYTFLFIKVREVTQ----GPGSNRKV
T---HK----AM----------EM-KLAWMIGVMLGAYLVSWTPYAIVSLWAAIGDPD-S
I-PVLAALLPAVLAKSATVWNPIIYVGMNKKFRQALGN--VLP----C---QVIAPVVSA
PS----EKRTS----KISGAITTKTKQK--------------
>XM013554581LianBRABAT
LLST-----NSLAYQ--------DKPGNHTNGTVWNYGNSFYLFALTISQNS--------
--YQPD--TNGL---EN-----YYSLGF-FIGLIGVLAFIGNSLILYLFAKTKELRTPTN
IFVISLTISDLAISVV-GNPFAS-SSSFVS-RWLFGE-SGCIWYGFANNFFGLVSITNLS
CIAIDRYIVICRPT---SGMRLDIRKAIQIAAGAWLYALLWALPPVFGWSSYTTEGPGTW
CSVLWQSSD-IDVSYIITLFVFCFFIPV-VIMAVCYYHLYREVRRMAR----EQDSSAGR
E--------IRR----------EK-KVAKMTIVVWAAFLIAWTPYATVALISTFGDAS-S
I-SYMAAALPSVMAKSATVYNPFIYVAMNERFRRAAVN--QV---IKI---GVAEQSDN-
-TQRSPSLKT-----ETETKASTHGYTRA-------------
>120PieraUV1-239
------------------------------------------------------------
---------------------MHTALCLLYC-FFTA--LIGNGMVIFIF---------SN
LLILNLAIFDFIMMLK-A-P-IFIYNSAMK-----GA-MWCQIFAVMGSYSGIGAGMTNA
CIAYDRHSTI--------TRPLSRGKVLLMIAFIWIYTTPWSLMPL-----FVPEGFLTS
CTFD--------KLFVACIFVCSYVFPM-SCIIYFYSGIVKQVF----------------
------------------AEAAE-IRIAKAALTVCFLFVTSWTPYGVM---GAFGDQ-NL
LTP-GVTMIPAITCKAVAC-DPWVYAISHPKYRQEL------------------------
------------------------------------------
>CAA49906_rhodopsin_Todarodes_p
------------------------------------------------------------
-------------------DAVYYSLGI-FIGICGIIGCGGNGIVIYLFTKTKSLQTPAN
MFIINLAFSDFTFSLV--FPLMT-ISCFLK-KWIFGF-AACKVYGFIGGIFGFMSIMTMA
MISIDRYNVIGRPMAAS--KKMSHRRAFIMIIFVWLWSVLWAIGPIFGWGAYTLEGVLCN
CSFDYISRDSTTRSNILCMFILGFFGPI-LIIFFCYFNIVMSVSNHE-KEMA---AMAKR
-LN-AK-EL-RK--AQ--GANAE-MRLAKISIVIVSQFLLSWSPYAVVALLAQFGPL-EW
VTP-YAAQLPVMFAKASAIHNPMIYSVSHPKFREAI--SQTFPWVLT-------------
------------------------------------------
>BAQ54937_1_opsin_pteropsin_type_partial_Indolestes_peregrinus
-----------MR------------------------WETD--------------PP---
--EGAE-----L---MS--PGAYAAAAV-ALMLIGLLGFVSNLLVMVLMCRNKQLWTPLN
AILFNLVCSDFSVSVL-GNPITL-TAALFR-RWIFGR-TVCVIYGFFMSLLGIASITTLM
VLSFERYVMISKPF---QVKRLSQKGALGLIGAIWIYSLILTAPPLLGWGDYVNESANIS
CSVNWESKTMSATTYIIFLFAMGLVVPV-IVICFSYLNIIWTMKKNAI---------RVT
----------KA----------ET-RVALMVFVMIVAFLVAWTPYSVFALLVAFGDAS-L
I-SPGLAVVPALMAKSSICYNPIIYVGLNTQFRSAWH---KLPSH------DGGAATGTT
SA----ANSP-----APANAAA--------------------
>MolBivalviaPectenmaximus_2809
---------NTTIEP-----------------------------------DP--------
----------------P--SIYYNIFAF-MLFCNWIFGSFFNGSSLLIFIKNKNLRTPTN
MFVMGLAINDLCMSSV--CLFAA-SSSYNK-GWIHGE-LICTIEGFLVYVLGLTNLYLLC
AISLDRYVVIAKPL---ASK-INHNVAALAIVGCWMGGLFWSAAPFFGWNYYTLEGSKVS
CGVSFAPND--IQSYILSIFIFCFVGPL-CLIIFAYYGVFMTVRN-------GVWDMTSR
V---KK---LRV----------EK-KMAKTIACMILVFVVAWSPYAIVSFYTCFAPE--F
V-PLALSGFPPIIAKTSAMLNPMVYIATNKQFRMAFYE----P-------ERSSSDSDD-
-----NAKQT------------QVAGTAV-------------
>XM029784329OcsiOCTPER
------KVTEISSAN----------------------------------T----------
--ARE-------------------VVGG-YFIITGLIGVFGNGIVLSMF-IYKALRTPTN
TLFINLAVNDIGMCLCL-FPIAG-ISSFKR-VWIFGTT-GCQWYGFTGMLFGLANIGFLT
AISVDRYL-ICKYYIYC----LKH-F-YHLIACVWI-AAVWAFFPLSGWGRYE-EGI--A
CAVDWESRD--SMTYITTIFVVCFLIPL-LIISVCYARVIRKLTQEN-------------
---P------------------EQ-KVTKMCAIAIICFIIAWMPYAVICLWSIYGHPD-Y
I-PN--SVIPSLFAKSSASYNPLIYVALNRRFRLAIVK--RM------------------
------------------------------------------
>156RHOLeja1-247
------------------------------------------------------------
----------------------MSALAA-YMFFLIL--FPVNFLTLFVTVQHKKLRTPLN
YILLNLAMANLFMVLF-GFTVTM-YTSMNG-YFVFGP-TMCSIEGFFATLGGEVALWSLV
VLAIERYIVICKP------FRFGNTHAIMGVAFTWIMALACAAPPL-----YIPEGMQCS
CGPD--------ESYVVYMFVVHFLVPF-VIIFFCYGRLLCTVKEA--------------
----------KA----------EK-EVTRMVVLMVIGFLVCWVPYASV---IFTHQGS-D
F-GATFMTLPAFFAKSSAL-NPVIYILMNKQFRNCM------------------------
------------------------------------------
>NemNemerteaLineuslongissimus_623604
-----------MTEM------------RYTWNDS---------------FET--------
--------DSV-------S--VLYFFGG-YVVVAALIGTVGNLMVILAFFKFKRLHNNCN
ILLVNLAIADELMGLAG-MPMST-IAFYMK-TWPFGD-IGCQIYGFLC-LFGAASMTTVC
LLSIERYYRLTK----------------------------------------------LS
CTLDWYNTT--TFSFVFCACTFVFFIPV-AVMTTFYVKLVAVIREKR-----RGLARWAN
----------ND-D----GKR-EQ-QLTVMTAMLVVCFIVIWSPYAILSFMAAFGAFT-Y
S-SL-LSIVAPVLAKSGICINPIIYGCTHHHFRRAFRE-------------APRQDS---
-------------MTNL-------------------------
>AneSpionidaStreblospiobenedicti_893768
-----------MT----------------------------PNAGYSAP-STRIKEH---
-L-NP----------------KRVSTVI-EIRDMGPVSLLLNSLVLAVSWHRRKVK-PPE
WYVVMLAIMDISISSLS-YPMTV-SAGVYH-RWTGG------------------------
-----------QPG-----ARIGE-RAVGSIVLIFSYAAFWTCLPLAGWGEYG-EPH-IS
CSIDW--RSPTNRTYIISCMIFCVVLPI-LVMVFSYTAISCRLFR------------QEE
RSH--K----G--H--------S-GRMTRMTVLMCSAFLAAWLPYAVISVVDMT----TH
VGP--AAVVPVLLAKSATMYNPIIYLLLLERFRADV--LTLVPDGPLERSF-EGVTAV--
--PVGD--------------------GTT---------QR--
>BryBryozoaBugulaneritina_209
-----------M----ENTS----------GSSE----GHF-------YSDV--------
-IQTPQWY----------D-SIDILFGM-L--LGTGVGVL-NFSVF-MFFKHRRF--NSR
TLLMSLALSDMLIG----TMF--SISSFSH-GWPFKD-EGCIFYAFTM-YAGCTTICHLT
IIAIDRAL-ITTPI-------YRS-K-VLAVAISWVFGLLLAVPPLAGFQRYTYE--RTS
CSIDWLSQA--DIVYTFIMFIAAYFVPL-MISCYGFTTI---K------------ASGKK
F---------------------EA-RIIQLAKLIVVVYMLFWSPYAIVSMWGVIRPECS-
I----S--CQVLI----YCKSPALC-FG-QGQKA-I--RE--------------------
------------------------------------------
>AFM75825_onychopsin_Epiperipat
------------------------------------------------------------
----------------------HFIFGL-SICFLGILSVIGNFLVMWIFGGTKGLRTPSN
IFVINLAFSDFMMMAT-NFPVYV-YNSYYQ--WALGS-FICEIYGFCGAFFGTLSIVTMA
VISIDRYYVIVKPFVVM--K-MNHTKATFIVAGVWIYVLAWCLPPFFGWNAYVPEGFLTT
CSFDSLSDGFYNKAFVFGLFLGAYALPL-SIILYCYFYIFKEVAKHE-AEFK---RKAKE
M---LR---EFM------KKRRE-IKTAKIAFSIIFLWIFAWTPYAVVALMGVFTDH-SK
ITP-LVSNLPAVFAKTAAVYNPIVYAISHPKFRSALRK--------TC------------
------------------------------------------
>MolPolyplacophoraAcanthopleuragranulata_14308
-------------------------------RGH---------------DRH--------
--------PFLY---CPPGGPMDWIVSL-YIVYMGSLALLANLLVVFIFVRTRHLRVATN
LQLLNLSLADIGVVVLA-YPFAI-RSNFAG-KWLYGV-AGCQWYGFSG-FFGNVSMSTLS
LLSFDRYITVCRPNS--G-YKITV-KQAVVLCFIWVEALVFAILPVLGWSKYHLEPFQTS
CTVDWYNHS--AVSFVGCLTL-YITINV-TIISVCYGCIAHKVREHG-----KTNICAKH
----------RK-S----KPG-DQ-KTAVLIALQVFGFLVCWMPYAVTSLWLSYGSSS-K
T-SL-LTVVPAMFAKFAPLVNPLIYVAVNYNFRRAFAD-------------IKSTESGKC
VR------------C-IPSADTSKHSNQK-------------
>MolBivalviaMytilusgalloprovincialis_2366
-----------------------------------------------------MNETVLE
GSESE-WEDYC--------------VAC-FLTLIGIIAVF-NGFVVYVV-RMKKLAS-CD
CYILNLAIIDIIM-LIG-FPLPI-YSSLHH-ELAIGE-YLCATYGFTG-FFGVVSISTLA
AISLARYVQVC---------R------------KFSH-----------------------
-------------------------LES-ILIN--------------------------K
-IA-------E--D----------------------------------------------
------------------------------------------------------------
------------------------------------------
>XM013545416LianBRAXEN
------------------------------------------------------------
------------------------------------------------------------
-----MCVCNLVEAALS-FPLMA-SSSFAQ-RWLFSK-IGCQIYAFII-SLGLTGIFHLV
IVAVDRYLVICKDTKV-----KG---SAIGSIACWLSGILWATLPFLGWNGYIFERAHLS
CCINWYSKD--DLSYIVTIMVFCLFVPM-AVMSFTYGRIYITIKNSH-----QPSASTGK
N----K---SRR-K----RKR-QT-KMLKMIIAMTVAFLLSWSPYAIVSLWAAFDDLR-H
I-PP-SDVIPALLAKASVIWNPIIYVAMNQQFREGFLQ-------------QHVAAATRS
SRP----------PTILNSNGQSTT-----------------
>MolCephalopodaOctopusvulgaris_2517
------------------------------------------------------------
------------------------------------------------------------
------------------------------------------------------------
-------------------YG-SRKKSAYSILIAWIYTLAWCICPLFGWGDYILEGIGSS
CTFDYITRTPQNRSYMLCLNIFVFFLPI-VIILICYTNIIIAMYKHKK-DMQ---AAGSR
K--QGN----KM--------SVE-LKTVRSLAAAIILFCAGWMPYSVLSLIAQFGNTD-I
ITRA-STGYPGIAAKCITCANPFFYALSNPIFFKRLKIR--V--------T--QMKNC--
------QLQQN-------SDSLNNT--------TIE--PD--
>MZ277533_Paramacrobiotus_neuropsin
------------------------------------------------------------
--VAAH---------------------------------------LALYMTSL-QQRT--
---------------------------------MLGN--------------GTIRDAMSK
ILS----------------RTITN---FRLL-----------------------------
------------------------------------------------------------
---C-S-SP-PQ-A---------------ISIIAVGSMVICWAPYAVVATWETFFDP-A-
L-P-L-EATAAFAAKSSTAFTPLVH-LCTKKCRQALFC----P-------L---TQTE--
--------VSRN-----------------A--------QS--
>MZ277592_Cornechiniscus_r-opsin_1
------------------------------------------------------------
------------------------------------------------------------
------------------------------------------------------------
-----------------------------------------------SFAR---------
-SFDYLDESFRSRSFIFAMAIGAYFLPL-GIVIVCYVMIVAEVRRSE-RKFAKT-RAVVS
S--GGS---ENK------RRKKE-VQIAKVIFMVIVCWAVAWTPYLVVSLMGIFFWR-EM
LTP-WTSQIPALFAKSGSVYNPA-------------------------------------
------------------------------------------
>MolBivalviaMytilusgalloprovincialis_2258
LTTTSSSPE-NVTSINGTT----S-VY----------------------DTY--------
-YIHPHWKQFP-----VP-DEYHYMVGI-YITFVGITGIIGNSIVIWIFSTTKNLKTPSN
MLIMNLALSDLVFSAV--FPLLT-ISAFNR-KWMWGD-AACQLYGFIGGLFGLMSIITLA
AISIDRYYNIAEPLKAA--QFMTRRKAFMMIVIVWIWSLVWAVPPIFGWGAYVPEGFQTS
CTFDYISTEPHMRAYMIGMYLGGFVLPL-VMIIVSYVLIWKAIRKHE-NEML---NMAKK
-MK-IE-DI-RN--NQ--KANAE-VRIAKIAMIIVLLYLLSWSPYATVALIAQFGPA-EW
VTP-YVSELPVMLAKAAAMHNPIVYAFSHPRFRQAL--HKRVPWLLCC------------
---TPA-ASTSH------SKVTT--SSS-QIDDVRESNRP--
>MolBivalviaPectenmaximus_2858
------MVV-GVTELLNTT----H-LY----------------------DTY--------
-YIHPHWKQFE-----VS-ETWHYFIGL-FITCIGISGVIGNIVVISIFTSTKTLKSPSN
MLIVNLALSDLTFSAV--FPLLT-VSAFNT-KWVFGD-VACQFYGFIGGIFGLMSINTLA
MISIDRCICITRPLQAA--RIMTRKTAFLMIVVVWVWAVGWSLLPFFGLGAYIPEGFQTS
CTFDYLTKSLSNRIYIIGMYVFAFALPL-VLIIGSYIMIIGAIRKHA-REMA---SMADK
-LN-AE-EA-EK---Q--KTKAE-IKITKIAMMLISLFILSWSPYATIALMAQFGDP-SF
VTP-LMSEMPVMLAKASAMHNPIVYALSHPKFRAAL--NEKAPCFLNC------------
---SPK-----------------PA--T-SYGPVKENNQPG-
>MolBivalviaMizuhopectenyessoensis_2100
-------------------------------------------------LNT--------
--ISP----------------EFRIIGI-FISICCIIGVLGNLLIIIVFAKRRSVRRPIN
FFVLNLAVSDLIVALL-GYPMTA-ASAFSN-RWIFDN-IGCKIYAFLCFNSGVISIMTHA
ALSFCRYIIICQYG-----YRITQTTVLRTLFSIWSFAMFWTLSPLFGWSSYVIEVVPVS
CSVNWYGHG--DVSYTISVIVAVYVFPL-SIIVFSYGMILEKVRKNGI----RYTPRFIQ
----------DI----------EQ-RVTFISFLMMAAFMVAWTPYAIMSALAI--GSF-N
V-ENSFAALPTLFAKASCAYNPFIYAFTNANFRDTVVERRTLP----D---IVNSSVNGP
TV----NINVRL-GIKIEPRDSRAA-----------------
>MolBivalviaCrassostreagigas_466
-----------MIVH-NYSF--D-ETFN-NYKPSR-------------------------
---VP-WE--------RG--GPDIVSGV-FL--L-IFTVVGNVFIIIAIVPNRRLRSV-N
ILLVHLAVIGILSSVIT-TMFSS-VVVLTG-RWIGGE-ISCQIYGFL-SSFTLVTAWTIA
GLSWDKYNTIASPL-----HSLTAKKMSCIFSIYWLFAILIALPPLFGGNEYV-HRIQGI
CFINHLHL---GHWYLGIAVVVMFYLPL-SVMVYCYTHIFKIARTQSATMVRAPNSQATQ
LN---SSSI-K-----------GT-KAMMTIFQLIGAFALTYIPYSIVIVIEACIGREY-
IHT-MVFSVVTTLYQAAPMTNGAVYGIRNKILRNSF--YNKF---HLR--I--RTSSFRM
SLRRTQQPPSD---SNIRKAYS--F----EPIGSVD------
>PlaPlatyhelminthesDibothriocephaluslatus_932
-----------MA-----TA-----VL-------I-----FPTPSLTLLVDL-----INR
MV------QSS-------------------FLILGIFSS-GSFTVFYIFIRSKHLRTPSN
MLTVNLAIADFSLL----FPS--LISSFY--YWIWGK-LACEIYGFCG-LFGFASLNTAA
MISIDRYLVIVHSR---A-ARTNHRRTSLMIAVVWLWSLFWSSPPFYGFGRYIPDGLLTS
CSFDYLTGNVKNY-HVTGMYIFQFLIPV-GIVSFCYIQV---VLF---------------
---V-KGKA-R--------------RMASFRRTTISGKFNIIRP----------------
-----FST---AFFKMYP---HNVSTYFCESFLVKIH-IK-------C------------
------------------------------------------
>MolBivalviaMercenariamercenaria_1965
------------------------------MDFK------DSIEINTAY-DV----TTQN
LTASQ-WEDTA--------------VGA-YLLLVCILAFI-NALVIYTL-RWSALIM-SD
FYILNLACSDVLL-ISA-FPLPI-FSSFFH-RWMFGD-IGCVIYGFLG-FFGVVSITTLT
IMGFTRYISICS--------IGQK-FRCTLI--PYVYALVWSSLPLSGWGSYL-ESYGTS
CTIQW-NE---NRAFITMMSLFCIFTPS-VIIFFAYSLILLKCRTSHR-NVR---WQ--R
-RS-------R--K----------MRLIKITFAMCWGFLLSWMPYAVVSMWTAYGDV-T-
L-P-F-TATAVLLAKSSTVVNPVIY-LMSKKFRPSLKL----SWK-----I---------
------GTGSTN----TASESSFT-FKVK----GSD------
>MZ277611_Dactylobiotus_arthropsin
------------------------------------------------------------
------------------------------------------------------------
---------------------------PTH--WLR---------NFS-------------
------FFVISYK------WKAC---------------------PQ-----KVANG----
---DELDSGPQATGSLSWLF-----------------------------------KN---
---L-----KRN------QMEND-IRAAATCAVIVLLFCLAWLPYATVALLGTFGRS-DL
VTP-YASSLPALFAKSSAVYNPIVYAVMNQRFRNALRN-------------PSNTGR---
--DRS-GTRGKM------KAAESNP-----------------
>ELU16813_Capca1_124377_Capitel
------------------------------------------------------------
-------------------RESHSLIA--CLIIL--LAMVGNGLIIFAFLRFQDLRIQ-Y
ILIVNLAVADFLMTTL-GLPLTI-YSAFSP-RW---P-FSCQLYGFSGGLFGLTSINTQA
AIAIDRCLVLIRSQKA---QPRSHRQTAFVVAIPWLYAFLWSVPPLYGWNGYR-DELQTI
CSFDIVAESFSSRVFVVCVGVFGFLLPL-CIIIFCY-FIIKYFYESE----------SLR
F----SSAVPKR----------DY-KTAQIGLTCVIFFCLAWMPYAVVGWISVAGYYN-K
VGPH-VLLMTTLFAKTSTIYNPTIYAACLPRFRR-------------C------------
------------------------------------------
>OG18SchimP1-241
------------------------------------------------------------
--------------------MKNYLVAI-FVALIGI--TITNLLVIFVF---------QC
ALIINLAISDFGFSAV--FPLKT-IAAFNQ-YWPWGS-VACQLYGFISATFGFLSLTTIA
AISFDRYLVIVKDHK-T-----NFRVICTVI---WIWSIIWTIPPF-----YVLEGYQTS
CTFD--------LLFSGGMYIFGFMFPV-LLCIYCYVNLLKIVR-NE-RVVL--------
--------------------RLD-IEATKSVILSLLFYLMSWTPYAMV---SILGQS-YF
LTP-TIAEMPHIFAKMAAI-NPILYAFTNRKFKNAL------------------------
------------------------------------------
>MolGastropodaElysiachlorotica_1052
-----------MNES--TTE----------VF--ANA----NWTN----NETKEDK----
----------------PN---T-LFSAI-YLTVVAFFAILGNITVLTIIFRDKKLRSPHN
HLLISLAICDLTVLFG-GYPFTI-ISAYYG-EWMFGD-LGCTFSGYFTFFLSLTSMNILV
AICVFRYIMICLPGKS---FLLTSRFTMYVIFATFGYGLFWTSLPLLGWGSYA-EPFLVS
CSLNWTKHDFSNLSYMVATIFFCYVGHV-SIMINCYRHISRTVKRLAQGRIV--------
---------RS-----KVAD--DQ-QVTRMCFLVVVVFAGVWTPYALVSSVHIFYGN---
MPIYI-TTFPTMFAKAGCMMNPLVYFLTNRAFRLKAFE--MF-----C----SRMDNIVG
VENG--FKLSKDGKVVME--------STM-------------
>BV898_11632_t01_hypsibius_dujardini_nhd315_core_32_85_1_cds_Cop3_F1_copsin3
---------HEHW------------------------DGMW---------IT--------
-----------R---LS--DAGYRAAGI-GLSLIASFGIFNNLVVIVVLLLHRQLLTPVN
ILILNLTIR---------TPFTA-ASAFQH-HWLFGR-SGCVAYAFATGFSGIASIGSLA
VISWERYWLVAHA----GSSPITTRETILITCGVWTYALLGVLPPVVGWSRFEIETPNIA
CGPHWESEALPDLSYIVYLTVFALVLPL-SVISWSYIQIVLFLRKNSQ----Q----SVS
----------KT----------QA-NITRMVIVMVMAFLLAWMPYAIVSAVVLFGGSH-L
I-TAPIATLPAIFAKSSIIYNPIIYAIMNPQFRIAFKNT-VY---------SGGVTESQF
------------------------------------------
>A0A059NTD2_Tripedalia_cystopho
------------------------------------------------------------
-----------------------NLVGF-VMLVVFVVGLL-NAILIVIFRNNKA-SS-TN
LLILSLSVCNL-LHVTI-YPLNF-IAAFSK-GWHFGET-GCVLDGFW-VHWAITAICHLT
LLAVDRFLVMHGKQVIA----R----K--STIGCWLYGLFWSIMPLLGWSKY-LEGIQIG
CSANFDSHK--DFSYHVILFLTNFILPL-ALIAGCYIAVFYKLREHND-TTT---VKSKK
----------GS----------EL-ELIVLVSHMILAFVIAWTPYAVTCLLVTISN---L
V-SIL----PAIFAKSSVCYLPVVYGLKHTEVRTRFRQ----------------------
------------------------------------------
>KFQ61069_1_Pinopsin_partial_Pelecanus_crispus
------------------------------------------------------------
------------------------------------------------------------
---------------------------------------------------GIVSLISLA
VLSYERY---CTMT---GTREADTRKTWTGIVLSWTYSLVWTAPPLFGWSSYGPEGPGTT
CSVNWHSKD-NNASYIVCLFIFCLLIPF-VIIVYSYGKLLCAVRQV------NKG--MGR
----------TR----------EQ-RILIMVVVMVICFLLCWLPYATVALIATFGKPG-L
I-TPAASIIPSILAKSSTVYNPIIYIFLNKQV----------------------------
------------------------------------------
>KFO55992_1_Pinopsin_partial_Corvus_brachyrhynchos
------------------------------------------------------------
------------------------------------------------------------
---------------------------------------------------GIISLVSLA
VLSYERY---CTMT---RTTEADTRKTWTGIILSWTYSLLWTVPPLFGWSSYGPEGPGIT
CSVNWHSKD-NNASYIVCLFVFCLVIPF-AIIVYSYGKLLCAVRQG------NKG--LGR
----------SR----------EQ-RILVMVVVMVVCFLLCWLPYAAVALIATFGKPG-L
I-TPAASIIPAILAKSSTVYNPIIYVFLNKQVSEML------------------------
------------------------------------------
>BraBrachiopodaLingulaanatina_1652
------------------------------------------------------------
------------------------------------------------------------
-MIIALSSIDLSGPILG-YPLAI-YSSFTH-RWQFETS-GCVYYAFI-VFFGLSSIGLLV
SLSVFRYIKVCLVTSPG----KS--TV--AIGFTFLYSILWSALPLVGFGKY-PELHGTS
CSVDWLSRS--MVSYTICLAIFTFGLPV-ALIFYCYINIVMKTRRNANPTLA---SHLTK
----------KK----------KI-EF-QVVVLMCTGFLIAWTPYAVVSFWAVFDA---S
I-PYL----PALLAKASHAYNPIIYCAMNRKFQ---RM--EL------------------
--PGG--PNNAIYPKMIPRSATVSL-----------------
>A0A0A7DNH5_Brachionus_sp_kore
------------------------------------------------------------
------------------------------------------------------------
-------------------------------RWPFGKV-GCHFSGVV--MYGTIQIYLMA
AISFERFFIIYKPLSIK---SISTNVILVVVAGCTFMGVLWALFPYFGWSYYSLEGALTS
CSVEWFERS--NVSYNVTMFFVVYIIPL-IIIFFTNIKLVLIIRNTK-----AQDEKAKK
R--------LKM----------ER-DLTIIMLFLVVGFVVSWTPYAMVSLYSSFGDD---
LPPL--GTLPAMFAKSTLVWSAILYIFSNKQIRVKL-----------------TTGL---
------------------------------------------
>XM021511629MiyeBIVOCE
---------TAMTVP-NYSF--D-DIYNASFREP--------------------------
---SP-WS--------TQ--GRGIVHGI-FL--L-VFTVIGNVFMIVAIVPNRRLRTV-N
ILLVHLGAVGLASSMLT-TLYAG-VVSLCG-YWLGGQ-SMCHAYGFI-SAFTLTSVWTIA
ALSWDKYQTIASPL-----HSLTARKMTSLFAVFWLSAFILALPPLFGGNSYV-SPVTGT
CFINHLDV---SRWYVGLLVSVMFYLPL-IVMIYCYTHIFRIARTQSATMVRALNTQATA
PL---STSI-K-----------GT-KAMLTILQLVGAFTLTYIPFSIVILVETATGTRQ-
VDP-MLVSIVTTLFQAAPMTNSAIYGIRNKILRNSF--IRKV---LFC--V--RSSSFRM
SLRRTQKYESS---ENIRKTQS--F----DEEGDDD------
>AneSabellidaOweniafusiformis_2699
-----------MN------------LF-SAMDLEM-----FSMSNLNLISN-SERDDVLD
L--GEHWRSFG-----PPP--MHIFIGV-LMIIVG-IGVTSNIIVIFAF-GFRTLRRPSS
ILIVNLAVCDLCVL----FP----IHAYSG-QWSFG---GCNWYVVVG-VSGLASIATMA
SISIERY-VILQTF---R-NPITGG--FVAIPIVWTYAIVLLIPPLFGWGNFILEGWGYS
CTFDYISQDAQNKGYVLTLFVCGFCVPV-FIIVFCYSSIMRYVFFQKR-ELE--------
-MN----AF-R--SSE-SKTRSE--QVTKTMVLTVVCFSIAWLPYAILALYGIFGNY-N-
ITP-LIATFPSVFAKFSTILNPIIYSLTNTRFRQLL--RKRL---KTC--V---REF---
--STAH-RSSQ---------TNHV--KTTQSRTKMENSQE--
>KC810972PlduANER4
YYQY--PGSETMMARHDTFN---------------------PNSDVLAMLHS--------
--QHSHW-EFS--------PYTHLAIGI-TMSIMGFVAITTNTFVMFVFLRFRSLRTPGN
LLVVNLAFSDSMLALL-GFPLYA-ASSFIG--WSFGK-IGCNFYGFSGASFGLMSINTMA
AIAVDRYLVIVRPYMSI--RRISYSQAYIMLGIVWVNAIGWSVPPLVGWSRYILEGLGTT
CTFDYLSRDPVTRTYLVSLYVGGFVIPV-LLIVYCYTYIFLRVRQHE-KAF-------AR
T--YAK---EA-------TRRAD-VKTARTGFLAVIVFCIAWSPYAVMALVGQFGDQ-DL
LTP-IVSAIPGILAKSSTIYNPMIFAVSHPRFRRKLRY-------------ATIGK---G
ANSRAS-QEKKL------ETETFFS--SF---Q---RSMQ--
>MolGastropodaElysiamarginata_1115
-----------MNEL--TTE----------LF--TNV----NWTN----VNEEEEK----
---------------------T-LLAAI-YLTVVGFCAILGNITVLTIILRDKKLRSPHN
HLLISLAICDLSVLFL-GYPFTI-ISAYSR-EWVFGA-LVCTFSGFFTFFISLTSMNILV
AICVFRYVMICLPGKS---FLLTPRFTMYVIMGCFAYGLFWTALPLLGWGSYA-EPFMVS
CSLNWAKHDFSNLSYMVATIFFCYIGHV-AIMVNCYRHISKTVTLLAQGRIV--------
---------RS-----KVAD--DQ-QVTRMCFLVVIVFAGVWTPYALVSAVHIFYED---
MPIYV-TALPTMFAKAGCMMNPLVYFLTNRNFRVKAME--II-----C----ARMDNVVG
VENG--FKLSKDGKVVME--------STM-------------
>MolCephalopodaSepiapharaonis_3305
---------NSILD------------------LP-------TRNE---------------
-L---H--KFT----------EHCVAGI-I-ALLGCFVFATCGIMI-LLTR-QSPK-Y--
AILIHILITAMAV-NG-GFAA--ASSSIAG-RWLYGS-IGCQLMGFWG-FFGMSHIWLLF
AFGMERYVAVCREF-----NQMPS--IYTIIALMYI-GTFWATMPLLGWGTYL-EGT--S
CTINYSLSD--SYSFIFFLAVFSFVFPM-ISGWYA----VKA-----S-SLS--------
-------------SAE--KDKDEE-QLTAIAGIFILISMISWSGFGYVAIYAITHAG-A-
LS--LAGHMAPLMSKTGCALFPILIFIATAR-------------------L-PKIDT---
------------------------------------KP----
>BraBrachiopodaLingulaanatina_1569
------RAQRRMT--------------------------------TTVF-----------
--SEE---ELR---------DTACTIGV-YLTLTA-IGLFGNIVCLATC-KQKS-R-K-H
-LITHLAIAGIALTASG--VMFT-VSAFAG-TWVFGD-YGCVLAAFL-CFFAVCSI--HV
AISVYRYIEVCKPH-----LRFSPGRA--LAA-SWLYALFWTSLPLFGWSKYTYESFGVS
CSLNWESRD--DVTYIYSSFFFSFAIHI-IVIVFCY------------------------
---------------------------IKRNVAF--------------------------
---------------------PSK------------------------------------
------------------------------------------
>MZ277581_Paramacrobiotus_r-opsin_II
------------------------------------------------------------
------------------------------------------------------------
------------------------------------------------------------
------------------------------------------LPR--CYCTQVLEGFLTT
CTFDYLDPSYESRAFIFSMFIGAYVAPL-SAIILCYLLIIWEVYRHA-KKFK---RAASN
M---NK---DQL------KQKKE-VKTAKIAAIIIACWVSAWTPYAAVSLIGIATTG-SL
LTP-IASQLPALFAKSAAVYNPI-------------------------------------
------------------------------------------
>EKC23688_Rhodopsin_GQ_coupled_
------------------------------------------------------------
-------------------DNWHYAIGV-FISIVGIIGIFGNATVIYIFSTTKNLKTPSN
MFIVNLALSDMIFSLV--FPLLT-ISAFNK-KWIWGN-TACELYGLVGGIFGLMSITTLS
AISVDRYYAIAHPLRAA--RNMTRKKAFMMICIVWVWSLCASLPPLFGWGRYVAEGFQTS
CTFDYLTTTPNNRTYIFFLYLFGFAAPL-LVIALSYILIIRALKKHE-RKMQ---QMAAK
-MK-VD-DI-KA--NQ--KTKAE-VKVAKVAIIIVFFYMLSWSPYATVALIGQFGPA-EW
VTP-FLSELPVMLAKASAMHNPIVYALSHPKFREAL--YKRAPWIFC-------------
------------------------------------------
>MolBivalviaMercenariamercenaria_1930
-----------ME-------------------------------------DR--------
-V------EFE--------------IG--FL--VSIFGLIGNALTFFTF-KERR-RS---
VFHMQLAVANITLSLSA--PS-----ALRG-RWLFGDPL-CQWFGFQ--VFGFAE--ALT
TICIETYTTVCRPDD----EK-TP-KTVLIVVVVW-YALIFSLAPLFGWNSY--EGI--S
CGIDIENNS--NYSYVITIFVV---VPV-CLM----LTLLRK-SKYQ-------------
-LS--D-------S--------E---LVRV--FLLFTFILC--PYRVVYFLRGF------
--P------PSLIAKVCCLLQPIAY-IVSENFRKAFSA----PVK---------------
------------------------------------------
>MolGastropodaAplysiacalifornica_53
-------MSTTAAEP-----------------------------------EAQHGDS---
--------SSSE---LS--DAGFSFIAF-MLTLTFVLGSFVNGLCLFVFAKNKRLRSPTN
IFVMALNLCDLLMCLV-GIPMSM-TSAYAH-HWLWGE-LGCDIEAFIVYFLGLSSMYVLM
AISFDRYIAISRPL---GTK-ITKKVAVISCGACYLLGFLWSIFPAFGWNEFTLEGAGIS
CSVNWENPS--YTSYIYAIFFFCFVIPV-GVMMYSYYGIIATLRS-------SVWDMDSR
V---RR---LAI----------ER-KMMKTACLIVLAFWVCWLPYTIVSFVAAFGGD--T
I-PVFLATIPPVIAKCQGLLNPIIYVATNKQLRTGLYE----P----C--EEAESDESDL
DEGDGKKKKSGG-GGGGGGKKNAVHSSTL----NAQ---G--
>BV898_09176_t01_hypsibius_dujardini_nhd315_core_32_85_1_cds_Neuropsin_F1_neuropsin
-------------------------------------------------MDD-------S
M----NHSQLG---------YS---VAA-YLLAIWLVT-VANGVILVGLQRRR-L--A-D
ILMGNLAVTNTMLALVT-YPMTV-ASLAFS-KWQFGK-AGCLAYGFI-MLFGLIAIWMLL
GIANVFHQSIQISK-----QR-QR-R---FIATSYAVSAMFCVLPLLGVGEY-PA--GTS
CTVNWSLHTVTSRAYITSLMLAGFVAPL-MGTLFLYAAI-VKLSNQRA--------HTSP
D--T-RSAL-------------QR-K-TSMSLAISICMLICWTPYSVTSTWETFGDP--T
L-P-L-EAIASFIAKSSTAFVPLVH-LWTKKFGYAFIYQQLLPQF---INV---------
---RGS-VVNEP------------------------QSQA--
>BraBrachiopodaLingulaanatina_1541
------------------------------------------------------------
-----------------------------------------------MVAKSKALRTPGN
FLLVNMSFSNVMMST--AVPMVT-VASFE----------GCDIHAVIMGGFGLMTINTMA
AIAAEKYYAIVRMSQI----QTSWKQLVKYLIMVWINSALWVLLPVVGWGRYILEGLGTA
CCFDFLTQTSNNRAFVMALVAGGAVLPL-SVIVSFYIGIYVHVRSHS-NKMR--------
---------KKF------HLRSE-IKIVQMTLILLVIYLIAWTPYVVVALMGIFGYE-EK
LDR-VTSTIPAMVAKASALYNPIVYLCYHRGFQSELRR--------IC------------
--RR---STQFS-------------IESTRSAS---------
>PlaPlatyhelminthesOpisthorchisviverrini_2578
-----------MLKARNMTI---M-LWD---------------------PEF--------
-SVHPYWHKFP-----PD-PLYHYFVGA-FITIMCTTAILGNILVITLFSLCKQLRTPAN
LLIINLAINDLSFSMI--FPLKT-ISSINQ-RWTWGK-LACQLYGFIGGVAGFGSLTTNA
MIALDRYFVIAQPIQAF--TRMSYLRAFVMLAICWIWALLWSLPPFFGIGYYIPEGFHTS
CTFDYLSTDLGNMLFNAGMYIFGFMMPL-MVICYCYYQIVKTVRRNE-IELM---KMAQK
-LN-AETSM-KS--T---DKKAD-VEAAKTSIILVLLYLVAWTPYAVVCLMVLLGKM-DD
LSP-IGSELPVLFAKTSAVYNPIVYAIRHPKFRMEL--EKRFPILLCC------------
---KPK-MRDKC------IITTLKRNAS--------RCPEG-
>MZ277534_Ramazzottius_neuropsin_g6610
---------LKM-----SPN-----------------------------TDR-----FVA
I----HLDQLG---------YC---VAA-YLIIIWVLS-IANGVVIIGLQKQK-Q--A-D
VLMGNLACSNGLLALLT-YPFMV-ISLLKH-RWLFHQ-IGCQMYSFV-TMFGLVSIWTLL
GIAGILSYTITSKK-----QRQQR-R---FLIIIHLIAAFFCILPLFDIGRY-PG--GTS
CTIAWKHNDTTSTIYITFLMAAGFFTPL-LGTALFYYRI-THLFSTKS------DVSAQR
A--A-RMAV-------------KR-K-LMMSTAVCVCMLVCWTPYSVVAMWETYGDA--A
L-P-M-EAASALLAKSSTALTPLVH-LWAKKFRRVFI-RHRLPRL-----V---------
---K-R-VVNE-------------------------NS----
>T2I572_Euperipatoides_kanangre
------------------------------------------------------------
-----------------------IGAAV-VLFLIGFFGFFHNLFVIMLVVKNKSLQTPMN
FLLMNQSVSDMLVSLF-GNPFTF-ISAVFR-RWLFGP-WGCVWYGFAMSLKSIASITNLA
FISFERYIVISKPF---AAAKINFRVSAIGIAGIYLYSFAVTAPPLFGWNSYIQE-AQIS
CSMDWLTRTPNNVSYIMYLFTFGLIIPL-LIILISYIQVVTTIKTLAR----QI--STAA
----------KA----------EK-QVAQMVVIMISLFLFAWSPYTVLALLVSFTGQD-I
P-AP-VAIIPAIIAKSSVVYNPIIYVAMNKQFRHAF-----I------------------
------------------------------------------
>MolBivalviaMytilusgalloprovincialis_2229
------------------------------------------------------------
-------------------DLEHRGVGC-LY--F-ILGSIGNCLVM-VF--IREV-APKK
VLHINC-FSNV-LVCLG-FPF--GLSSFRG-KWLFET-FGCQAYGVES-YTGYAALGFV-
ALCIERYCSVRYTE---------Y-SSWMMAL-VWITSLLWALFPLFGWSSY-PEGV---
CGL--WQKSHL--TYGLCICL-GSLF-W-YVVAAVC---ISGTK-QE--------KPIVV
T---YE------LN--------N--QWICIG--FLVFVIIGWGPYGMFMCW-SM------
IDS-VSASLPPLFAKGCT---GLLI-RDLKE-----------------------------
------------------------------------------
>MolGastropodaPomaceacanaliculata_3119
------------------------------MSQN---SSPFPVFTDSLVDDK--------
-ILHPHWR---V---MPQ--PALRVMGT-IMLVVGIGGAVGNCTILYFLFRYKKLRKSAN
VYVVNLASVDVLMCIA-NFPLFV-YSCFEG-TWVTGY-TTCQVYSFLGGVTGFVSINTLT
AMACDRYSAIFRRH---GVARSSASRSLGLLISVWIYSIFWSVPPFFGWGQFALDGGRVS
CCFDYLTRSASNVSYIVAIFIFCFAIQM-AVIIFCYVSMVAAVQRHHS--LR---SASSA
S--IFSTSTKRRRL--------E-LRVTRLVCCITMSFCFSWLPFAVVALIGTFGNPN-Q
ITP-MVSTLPGMLAKTSTVVNPLIYAIGHPHYRRVLQK-R-----DCC------------
--P----KTYK--RASPNLQGT--------------------
>PlaPlatyhelminthesSchistosomacurassoni_3197
-----------MSEIFNRTF---------------------------MIYDS--------
-IMLNHWTSYT-----PD-PIYNYFIAI-LVALIGIVGTITNLFVIFVFLTPKSSINLQW
ALIINLAISDFGFSAV--FPLKT-IAAFNQ-YWPWGS-VACQLYGFISATFGFLSLTTIA
AISFDRYLVIVKNYKTK-----NFLIICTVIGFLWIWSILWTIPPFFGYGRYVLEGYQTS
CTFDYISNDIPNLLFSCGMYVFGFTFPV-LLCIYCYVNLLKIVHNNE-RIVI----ISL-
--S-SD-SA-KQ--HK-R-KRLD-IEATKSVILSLLFYLMSWTPYAIVCLISIMGQS-YF
LTP-TIAEMPHIFAKMAAIYNPILYAFTNRKFKNAL--GIRKTSS---------------
------VMQQQR------LLSQGLF--------LFK------
>MolBivalviaCrassostreagigas_474
-----------MSST----------------------------------LN-SNATE---
--ESIE-----E---LP--GPMYVVLAV-YLFFLTFFGILVNGAVIYLYFSRREIATVSN
MYIVALCLCGFLIATL-GIPFAA-ASSIRH-HWLFGD-GMCKLHGFLLTGLGIVMIALMT
GIAIDKYIHIVWFQ-------VTKSFALGIITLCYVYGVIWGILPLFGWNKYILEPARLT
CSVEWTG-DFSNHSYAITILFTGLLIPV-GVIASLYSSILKKIHLQR-----SQQLVSLA
R---QK---IKR----------EK-KVAITLFLMVGSFIVAWLPYSIYGFICILGYSK-D
I-PLVWHTIPSVFAKASILWNPLIYASRSKVMKKALAE--TFPFL-E----TSLTLLRSR
T-----SVVV----------QSSSEV----------------
>AAF73286_RHO_G_protein_coupled
------------------------------------------------------------
-------------------PLYYYLVGI-YIGIVGILAVMGNSLVITLFLLCKQLRTPPN
MLIVSLAISDFSFALI--FPLKT-IAAFNH-RWGWGK-LACELYGFAGSIFGFISLTTMA
FIALDRYLVIVQPFETF--SRITYGKVIVMIFITWIWSALWSIPPFFGYGSYIPEGFHTS
CTFDYLSTDLPNLIFNAGLYILGFLCPV-FIIIFSYYQIVKTVRLNE-LELM---KMAQS
-LD-LQSAM-KT--G---DKKAD-IEAAKTSIILVLLYLMSWSPYAIVCLMTLIGSR-DS
LTP-FHSELPVLFAKTSAVYNPIVYAVKHPKFRMEI--EKRFPFLIC-------------
------------------------------------------
>MolBivalviaPectenmaximus_2859
---------METSNI-----------------------------------DN---D----
----------TK---FP--AVGHDIIGG-LLVITMLVGICTNSFGILIFVKHKHLRSPTN
LFIASLALCDLLMLVT-ATPLPM-ASSFAH-RWVWGY-AGCVFEGFLVYFLGLTSLYLLC
AISVDRYIVIALPL---NAM-VNQRVAKFSIMGCYVLGFFWAMLPLLGWNSYQLEGLMTS
CSVLWDTSN--DYSYNVVIFFTCFVFPV-IVMCYCYYQVYRTVRV-------NKWDSSSR
M---KR---MKA----------ER-KISITILMMIGVYFGSWMPYAVVSFWAAFNAS--D
I-PLVVAGIPPYVAKTASVWNPIIYICTNKQFRKAFFD----P----C--VNVAS--ARV
GA-------------EVTLCKQSECRNMY----IEE------
>MZ277568_Ramazzottius_c-opsin_2b_g5890
------------------------------------------------------------
------------------------------------------------------------
------------------------------------------------------------
----------------------------------------------------M-ESL--P
CSINWEST---DRLYVAVVFSLGLVLPL-SVILHSYIRII--IRQLRN----DER-----
---------LQQ----------H-IKLIRMIFVMVLTFCITWLPYGAEALIITFGQKEAL
LSPD--AVTLMLLAKACVCCNPVVYAYMNSEV----------------------------
-------SSTSF-------------E----------------
>AneSabellidaHydroideselegans_509200
---M-----SAMS--DDTTD-----SF--------------PPQQVTMEWNS--------
--------------------YSHIALGV-LMLPVTALALGGNGLVIWVFIRFKSLRTPAN
LLVINLALSDFLMTLF-GYPLFI-TSSFSG--WAFGK-A--------GAWFALMSINSMA
AIAIDRYLIINRGY------KITYRQSYFWLLFIWVYSLLWALPPLLGWSRYSTEAYGTT
CSYDYLQTDFHDRYFLLSVVIGDFVVPL-TIICYCYVWIILKYRSHQ-QQYGGA-NSDAR
G--LGK---KT-------FKSTE-FKIARTVVFVVVVFCVSWTPYAVVCLIGQYGGK-NL
LSP-TVAMVPVILAKFSTVYNPFIYGITHPRFKTAIRK--------IC--LRSRG-----
-HTRQR-RHSHS------NQAPLDSLSSFRSSSGKKRGEKT-
>MolBivalviaCrassostreagigas_463
-----------MN------------------------------------SNI--------
-----G-----F---IP--QPLYYIIGT-GLLFVFTFGSFMNFTGLLVFAKNKHMRSPTN
TFIISLLMGDFGMSIC-SF-ISM-TAHYNR-FYLWGD-NVCTFEGFWMYFMGLTNMYTIM
GISFDRYIVIAKPL---QASKITTRVAVAACLAIWFQGFAWAAFPFLGWGRYTYEAGRTS
CSVQWDTDDIESASYNISIFIWSLFLPL-MLIFYCYYNVFMTIRHVAR----DMNSRIAR
-----K---LRI----------EK-KMFKTIVYMLVSYVGSWTPYSIVSLWAIFGEAK-D
I-PPYLMTVPAVIAKSACIWDPLIYVGTNRQFRMAFYN--TLP----C---GLGKMLIKR
EEEKA-AKKTTL-VAPID--DEAGQQQSG-------------
>Mnemiopsis_opsin2_12047
------------------------------------------------------------
-------------------------LTS-LLCMNCIFSLVGNMLVIYTFLRERPL-GPLR
TILCHLAITNLMIAGI-GEPMVV-ISGFNL-RWVFGE-MGRKIEAYTVTASGLMAMSLLA
FVSIERYLRVT-PGQK---FLIRQTTSVRVCTLMWIYNVIYASLPFYGIAAWR-EGIGIS
NSLSWDTNNKIDVAYVMVMMATGYFIPL-AVITFCYNRILHFVKQKDS------------
----------N-----RIKAA-EK-KISNVVAIIIVSFFISWTPYTIVNLLVTFDAD-YL
ASGIN-ATIPAFLAKTSTVWSPIIYCFMNGEVR---------------------------
------------------------------------------
>162DappuR71-240
------------------------------------------------------------
--------------------MTHLLLVCIFV---FILLCLCNIIVIYIF---------AN
IIIMNLAISDFFMLIK-M-P-IFLYNSLLQ-----GI-KGCQIYGFMSGLTGTTSIMSLA
TVAVDRYLVI--------SQPLTRTRAYLTTCFIWLYSAIFASLPL-----YVPEGYLTS
CSFD--------RSFILAFFLAAWLFPF-CIITTCYTAI---VWYVR-------------
-----------------KRCN-E-VVIAKIVVVLVAMWMISWTPYAFV---GISGTQ-TR
LTP-GMTMFPALFAKFSAC-NPIIYTLTHPKIKKEI------------------------
------------------------------------------
>BraBrachiopodaLingulaanatina_1566
-----------MAGN-----------------SS---DG-AP-------DD---------
-VVHPHWL---K---YPP--AEFTLAGT-VLSMSIVLSVLGNGAIILIFLRSPVLKTPAN
ALLVNLSLCNIISSVA--VSMDE-ATGLAG-RWQFGI-PGCFAYACVVGAASLSSINTMA
AVALERYRVIVRSS---QMKRKKGVHMVVLLSLVWVNSIVWVIAPIFGWGNYVLEGHGLS
CTFDYLTRTNENRSFVMCLFCFGFLLPL-IVILVTNASIL-CVRR-----LG---GRASR
K--IAK---SKLGA--------E-LRIVKMIMVEVAVYCAAWVPYATVSLLGVFGNES-L
LTP-LTVGIPSIAAKASPLFTPFVYTKYHGAFQKELRRKK-------C------------
--------------------------SF--------------
>010RGRDare1-234
------------------------------------------------------------
---------MD--------------LG--CL--L-V-GL--NAVTV-IFLKIRELRTPSN
FLVFSLAMADMGISTNA-TVA--AFSSF---RWPYGD--GCQTHGFQG-FMALASIHFIA
AIAWDRYHQYC--------TKLSS--ATLLF--TWLFTAFWAAMPL-----Y--EPLRTC
CTLD---------SYLIPMSIFNMGIQV-FVVLSSYQSIF---KKGQ-------------
-----------------------------------KTMLFCWGPYGIL---AAVENA-TL
VSPKL-RMIP-ILAKTSPT-NVFVYALGNENYRGGI------------------------
------------------------------------------
>KR107049SelaDECRrho
-----------MGRDDNET----W--W----------------------YNP--------
-MVHPHWIQFD-----VP-DAVYYSLGI-FIGICGIVGCGGNGIVIYLFTKTKSLQTPAN
MFIINLAFSDFTFSLV--FPLMT-ISCFIK-KWVFGN-AACKVYGFIGGIFGLMSIMTMA
MISIDRYNVIGRPMAAS--KKMSHRRASLMIIFVWMWSTLWSIGPIFGWGAYVLEGVLCN
CSFDYITRDYVTRSNIVCMYIFAFCFPI-LIIFFCYFNIVMSVSNHE-KEMA---AMAKR
-LN-AK-EL-RK--AQ--GANAE-MRLPKISIVIVSQFLLSWSPYAVVALLAQFGPI-EW
VTP-YAAQLPVMFAKASAIHNPLIYSVSHPKFRGAI--ADNFPWIIAC------------
---DEK-EDEKD------AETEIPAG-------MKEQQQQG-
>AneSabellidaHydroideselegans_464129
------------------------------------------------------------
-------------------------IG---LALIAILAFV-NLIVIIIFVRIRSL-NPTN
VFILSLTIGNLAISCIG--PL--SISNLTQ-KWLWG--MGCKWYGFANTFFGLVAISNHT
AIAIHRYLVVCRGA---S---FTN-RA--MML-VWIYGF-WAIFPVIGWANY--EGP---
------------------------------------------------------------
----------------------------------------------VVSIIRIAGYG--H
V---LFTQMPAIFAKTSTVYNPIIYVMS--NFRHAL--KKRI---RIC--I---------
--DKDV------------ETATSN---------LTEKSE---
>AneSabellidaHydroideselegans_513568
-----------MR-----------------ASAS--------------------------
-------------------------LG------LGI-G--G--ILIMLFLSTR--R----
-VLVSLALAN-IV-----FPL--TTSCFAE-RWLFGK---CQFYGFYG-MSGLGSIYLLL
TLAVEHYL-V-HGI---S-RK-SM-RS--YILAI-VFGVFWAALPLFGWASYALE--RHS
CSLNWHTSNFTSYSYLLCVTVACYAAPF-SIIALC----L--IKCHS-------------
-MQ--KEGLSRD-SKN--RKRAESTKITKILLASLAAALVTWSPYALLCF-SLFNDPR-H
VT--LLSSIPPLAAKIATCF-PLVYAVKH-K-RQKM--EKKL--------IADTKETG--
------------------------------------------
>025NeuRano7-244
------------------------------------------------------------
-----------------------------------I--TFGNGYVLYMSSRRKKKLRPAE
IMTINLAVCDLGISVV-GKPFTI-ISCFCH-RWVFGW-FGCRWYGWAGFFFGCGSLITMT
AVSLDRYLKICYLV-------LKRKHAYICLAVIWAYASFWTTMPL-----YAPEPFGTS
CTLD--------GVFILSILFFCLLLPT-AVIVFSYAKIIAKVKSSSK------------
---------VVL----------EV-KLTKVAMLICAGFLIAWIPYAVV---SAFGRPN-S
I-PIQLSVVPTLLAKSAAM-NPIIYQVIDYRFACCQ------------------------
------------------------------------------
>MZ277606_Paramacrobiotus_arthropsin_1
------------------------------------------------------------
------------------------------------------------------------
-------------------------CFF----------SGCDYYAATCGLFNMVSVSTMA
CIAVDRCLSITCV---P--WHLTYSRVGHLLFAIWLYGIILVTPPLFGWSDYVLEGLQTS
CTFNFLSRRPENISFTLYLFTIGFFLPL-FVIAVCYVMIIRYIVTHR-EMML---RN---
---L-----RR----------TD-VKAAVICAVIIALFCLAWFPYACLALISTFGRP-DL
VNP-YINALPSFFSKSSVIYNPLVHSLMNRRFRTKLLE--------------TENQR---
--PRVT-RTKRL------SSGTST------------------
>MolCephalopodaSepiapharaonis_3316
-----------MGRDDNET----W--W----------------------YNP--------
-MVHPHWKQFD-----VP-DAVYYALGI-FIGICGIVGCGGNGIVIYLFTKTKSLQTPAN
MFIINLAFSDFTFSLV--FPLMT-ISCFIK-KWVFGN-AACKVYGFIGGIFGLMSIMTMA
MISIDRYNVIGRPMAAS--KKMSHRRAFLMIIFVWMWSTLWSIGPIFGWGAYVLEGVLCN
CSFDYITRDYTTRSNIVCMYIFAFCFPI-LMIFFCYFNIVMSVSNHE-KEMA---AMAKR
-LN-AK-EL-RK--AQ--GANAE-MRLAKISIVIVSQFLLSWSPYAVVALLAQFGPI-EW
VTP-YAAQLPVMFAKASAIHNPLIYSVSHPKFREAI--AENFPWIIAC------------
---DEK-EDEKD------AEAEIPAG-------MKEQQQQG-
>KX550907ArirBIVXEN
------------------------------------------------------------
-----------L---LP--TYAYATIGV-LMTGASTFGVALNGIFIYVFWKQTALKTPTN
YFILSLSILDFLMSLF-GLPMIA-ISSFAR-DWIFGD-KGCVYYGFIMTLLGISTISILA
AISFDRYIVIVKTH-------ISQRVATCIIVGCLLYGLAWAIAPLLGWSKYVLEGINIS
CSVNWNSDNFGDASFCVALLILVLVIPI-IVILFCYGNIFYKVKTSG-------NNQALS
D---DR---SKM----------DR-DVAKTILWMTLAFIFSWFPYAIFSMTAVIGGKS-V
I-PSGLTVLPTLLVKLSVVWNPLIYTYRNREIRRSMIE--LLPFV--C---GQGQIRPDR
YQD---NGTQT----TSK-------LNKG-------------
>MolGastropodaPomaceacanaliculata_3148
-----------M-------A----------TDSM-------EQMCSSP------------
-----S--EFT----------EHATVGA-L-MIFGVGGVVTNLLIL-AFFKDKALT-S--
WLHVSLAFANICV-VA-PAPF--ASSSFSG-RWLYGD-KVCQAYAFEG-MFGIAAIGAVF
SLCVERYLVSKEDA-----QQNPA--AYWATVINIS-ALFWSVMPLLGWSRYV-DGA--A
CAIDWKSGD--SYSYMTMLCFFPFALPF-AFAIAC----LAS---PKS-ASG---LPQAS
G----QPAR-----HT----TSEG-QLRWLCLCFLVLVLVGWGPFAWLCLW-MVGDT-A-
VS--LAATIPPLACKFTTMMYPLTYNVINPRFRAAY-----F--------L-GTSAT---
------------------------------------ETD---
>MLT_B2Y4M8_1-198
------------------------------------------------------------
------------------------L--C-FLIFTI---VLGNLLVIF----------SGN
IFVVSLAVADLVVAIY-PYPLVL-TSIFHN-GWNLGY-VHCQISGFLMGVSVIGSIFNIT
GIAINRYCYICHSLKYD----YSDKNSVCYVMLIWALTV-VAIVPN----------RVYS
STF---------SAYTIAVVFFHFILPI-MIVTYCYLRIWI-------------------
-------------------------RN-VTMFVVFVLFAVCWAPL---------------
------------------CLNAIVYGVLNQNFRREYKR--IV------------------
------------------------------------------
>AFZ78086_1_acropsin3_acropora_
-----------MSSK----------------------------------DDG--------
-----H--NYD--------------LSV-VMSIVGT-GIIANSLVIFVFWKHSKLRTAAN
LFILNLALCDLMLSILD--VFSI-TSTLHG-RWLFG--AGCVTYGFF-HFL-CCTVPTLA
AISVDRFFFITRPS---A-QMITP-RAVAMLAIIYFYTLMFTFPPCIGWNNFV-ESFYSG
CYINYADQS--SIAYSIIAPFFLFLVPL-TIMIFCYARIFAVVRR------------STQ
RIN--RQSLKRY-----LLKRTH-IQTAKIIVVVILFSMIVWVPYAVVSFVKAA----NK
VNP--LSHITVLVAKSCVIYNVLIYAVLNRKLKASI--LDVI------------------
------------------------------------------
>Tra_435652jgi|T1-21
------------------------------------------------------------
--------------------------------MTSLATVISNLLVLIA---------FTN
YLIINLAITDILNGIF-KDTFII-LGTLTN-LHIRYK-AFCDFDGFMQILLYLLTIYSLL
ATAIFRYLVIIHSYGKK----ITVRVVKITVAIIWTYSLAISLSPV-----YV-QRIESA
CLP--------DRSYVMYAFITDSIIPL-SLLGICYLCIY--I-----------------
---------NR-----SLLKK-EI-EITKKMFFVYLVFVICYFP-YTIVL----------
--------AP--------AVNPFVYAVIYKSIRKAYYE--IY------------------
------------------------------------------
>MZ277591_Batillipes_r-opsin
------------------------------------------------------------
-----------------------------FFSF---------------------------
--------------------------HFSH------------------------------
------------------------------------------------------------
GSFDYLSS---SRLYILSMIIGAFFFPL-FIITFCYYQII--VKKNSK----FIFSTSSE
M----K---QRK----------E-INLAKSFFVYVCGWFIAWTPYCICAMLPLLGQEN-Y
LSPW--VQAAALSAKTSAVYNPV-------------------------------------
------------------------------------------
>AneCapitellidaeCapitellateleta_376
------------------------------------------------------------
------------------------------------------------------------
-----------------------------------------------GGLFGLTSINTQA
AIAVERYAVLIRSQNA---QSRSSRQTAFFLVLPWLYAFLWSSLPLYGWNRYY-DVTQIV
CSFDIVTESFSSRSFVICVGMFGVVLPL-CVIIFCY-FIIRYFYESK----------S--
F----ASAATKR----------DY-KTAQISTAWVVFFCIAWMPYAVMSWASIAGYHH-K
IGVY-VSMITTLLTKTSTIYDPIIYAACLPRFR---------------------------
------------------------------------------
>AneSpionidaStreblospiobenedicti_869644
---------------------------------------------------------MVD
V--SAHWAKVS---------AADIIVGV-YLATLTVLSFVLNGLILLSFTQKY-RLTAVD
VCIANLMLMGFLPSLTA-FPFAA-TSAFSH-GWQFHKIAGCIRDAVI-VYFGMVEIGNLT
VLSVIRYKVT-ALP-----RQV------LLLALVYVYGGVWAFPPIIGWADY-LE--RLA
CSLDWQH---INMWYLVLVMTVGYVIPL-VLIVTCYVAML-----RQ---------QMRP
GWHI-G-SK----------LENS-LR-M-VAL-VMGY-VLVWTPYAIFGTLGALHLV-D-
M-D-L-TTLPSLFAKAGSIINPLVY-FYVRRFRRTI--RESLAKGFQCCCTEGNTRCK--
--PHNT--VTRDFDTQSKRIEQHLDAETQTTESVQQTTKL--
>FX190223_Lymnaea_stagnalis_TSA
------------------------------------------------------------
-----------------------TFIGC-MLGFTFVVGSFCNGLCLFVFARNRRLRSPTN
VFVMALNLVDFLMCFT-GIPMAM-TSAWAH-KWIWGD-AMCDFEAFLVYFLGLASMYVLM
AIAFDRYIAISKPL---GTK-ITKPLAYMSCAAMYFLGFIWAIPPAFGWNEYALEGAGIS
CSVVWENPD--YMSYIWAIFVFCFIIPL-GVMIYSYWGVLATLRN-------SVWDMNSR
V---KK---LAI----------ER-KMFKTAVLIVVSFWVCWMPYTIVSFISAFGSE--I
L-PPLLATIPPVIAKCQGLLNPVILVSRHKAFQKAFFA----------------------
------------------------------------------
>AneSabellidaHydroideselegans_426386
-----------MQ-----------------------------------------------
-I-QP---SFVY---IPR-------IGI-ILALIAILAFV-NLVVIIIFVRIRSL-NPTN
VFILSLTIGNLAISCIG--PL--SISNLTQ-KWLWG--MGCKWYGFANTFFGLVAISNHT
AIAIHRYVVVCRGA---S---FTN-RA--MML-VWIYGF-WAIFPVIGWANY--EGPGTW
CSVVWFSKDVA--SYVLCLFVFCFFLPV-AIIMYCFRQVMKHISHNE-------------
-LQ--R-SLKR-----------QR-RLIKLSISIYCAFLLAWTPYSVVSIIRIAGYG--H
V---LFTQMPAIFAKTSTVYNPIIYVMSN--FRHAL--KK----------I---------
--DKDV------------ETATSN---------LTEKSEQ--
>AY692353PlduANEC1
---------ITMD------------------------GENLPNPV--LMQNL--------
-----E-----I---YNA-ATDYNICAA-YLFFIACLGVSLNVLVLVLFIKDRKLRSPNN
FLYVSLALGDLLVAVF-GTAFKF-IITARK-TLLREE-DGCKWYGFITYLGGLAALMTLS
VIAFVRCLAVLRL----GSFTLTTRMGVAAMAFIWIYSLAFTLAPLLGWNHYIPEGLATW
CSIDWLSDETSDKSYVFAIFIFCFLVPV-LIIVVSYGLIYDKVRKVAK---------SVA
----------KA----------ER-EVLRMTLLMVSLFMLAWSPYAVICMLASFGPKD-L
L-HPVATVIPAMFAKSSTMYNPLIYVFMNKQFRRSLKV--LL---------GMGVEDLNS
ES----GTATN----QVAAT----------------------
>MZ277556_Macrobiotus_c-opsin_a
------------------------------------------------------------
------------------------------------------------------------
------------------------------------------------------------
------------------------------------------------------------
---------------------------V-LLI----------SVQQST----Q----SVA
----------KG----------QG-KVTRMVIVMVAAFLFAWTPYAIVSLIVVFGGDY-L
I-TPSAAAAPAILAKSSIVYNPIIYLLTNPQVRSS-------------------------
------------------------------------------
>MolGastropodaLottiagigantea_1756
------------------------------------------------------------
-MVHPHWKNFP-----VS-AAWHNFIGI-FITFVGITGVIGNFVVIYTFSRTKSLRTASN
MFVVNLALSDLTFSAV--FPLFS-LSSFSH-KWIFGR-VACELYGLIGGIFGLMSINTMA
MISIDRYLVITSPFTAM--RNMTHKRAFLMIVGVWIWSILWAIPPIFGWGAYIPEGFQTS
CTFDYLTRGDNRRSYIMCLYICGFVVPL-GVIIFCYVFIIKSVMNHE-KEMA---KMADK
-LD-AK-DV-RS--TK--KAKAE-IKIAKVSMTIILLYLMSWTPYAIVALIAQWGPA-LV
VTP-YVSEIPVLFAKASAMHNPVIYALSHPKFRDAV--SKLMPWFLCC------------
---TDA------------------------------------
>AneClitellataHelobdellarobusta_1381
------------------------------------------------------------
---HPHWWRYKE---TTS-EIFFLFLGI-YITVVGFLGIVGNSTVIYIFCSTASLRTPAN
VLVINLAVCDLIFSSV--FPMTS-LSCFWQ-KWLWGV-TGCKWYAFLCAATGLASINCLT
AISIDRYLVITHPFFML--DKSSFKRVLFNMIVIWGWAVIWAMPPLFGWGDYIMEGFGVS
CTFDYLTRTWANISFNYSLISFAFVVPL-FIIVLCYVGIVREVMRGR-KRFN---RYNNR
-AD-NQ-NF-R----------QE-IQITRVLACCVVSFCVCWMPYAIVTQIAISGFQ-DL
VNP-YMAEIPVMLAKSSAIWNPIIYALSHPRYINAL------------------------
------------------------------------------
>Helro1_85596_new_Helobdella_ro
------------------------------------------------------------
-------------------MAFYYFLGT-FFAVVGFLGVFGNIIVVWVFSSTPSLRTPSN
VLVINLAICDILFSAL--FPMSA-LSCFQR-HWIWGN-FGCQFYSFVAGITGLASINCLA
VIAVDRYLVVGQPLAML--NQSHFRRSFYHVLIIWTWACVWSAMPLIGWGEYILEGFGVS
CTFDYLTRTTWNISFNVCLFTFCFGMPV-SVIILSYIGIIRSIAKNR-KEFS---SLTAE
-NS-SR-A--R----------QE-IKIAKVFAVCMTAFILCWVPYATVAQLGIYGYD-QM
VSP-YTAELPVMLAKTSALWNPIIYAFSHPKYRKCL---KELPIFR--------------
-----Q------------------------------------
>MolBivalviaCrassostreavirginica_805
--MA--APT-TVTEVNETT----THIF----------------------DTY--------
-FVHPHWYNFP-----VS-DTWHYAIGV-FISIVGIIGIFGNATVIYIFSTTKNLKTPSN
MFIVNLALSDMIFSLV--FPLLT-ISAFNK-KWIWGD-TACELYGLVGGIFGLMSITTLS
AISVDRYYAIAHPLRAA--RNMTRRRAFMMICVVWVWSLCASLPPLFGWGRYVAEGFQTX
CTFDYLTTTPNNRTYIFFLYLFGFAAPL-AVIALSYILIIRALKKHE-RKMQ---KMAAK
-MK-AD-DI-KA--NQ--KTKAE-VKVAKVAIIIVFFYMLSWSPYATVALIGQFGPA-EW
VTP-FLSELPVMLAKASAMHNPIVYALSHPKFREAL--YKRAPWLFCC------------
----PP-TTPSA------SRAT---SSS-NLSDIQGTNQQ--
>MolBivalviaMercenariamercenaria_1978
--------------------------------------------------NE-TSDG---
--------KLSN---FP--KWGHQIFGT-FLLFVGIFGFFENIMVLFTFYKSKQLRSPTN
IFIIGLAISDLSMAAL-GNPLAT-TSGLNG-SWFAGR-FFCYWEGFVVYTFGLTEMYLLT
AISMDRYVVIAKPL---SAM-ITKRVAVLGVVACFAFGVLWSIFPFFGWSSYGLEAAGIY
CGLLWEDKS--TTSYVVTISIFCFFLPF-GTMIYCYYQIYMT--------------VSTQ
I---SS---EG-------------------------------------------------
------------------------------------------------------------
------------------------------------------
>MolGastropodaBiomphalariaglabrata_162
-------------------------------------------------KED--------
-V-N-S-------------QLRELIKG-------------GTVNSLLQLSRNSLLQLSRE
LLSRELTKEDTVNSLL-QLSREL-IKG-----------------GTVNSLLQLSTVNSLL
QLSREKYVFIILLFF--------YTSTGTIIVTIWILSIIWSVLPLTGISSYRLEGMGTS
CTFNYVDRRPPHLWYFLTLVAFNFFIPL-GLIIFSYWRILISIRQIK-KELKTL-QG---
-----G---HRV------ETQAE-IKTAITALFIIGTFCLAWTPYVAVAFLGLFGPE-GV
ITP-LISMFPNLLAKISTAANPILYSIGHPEVRKKMRK----------------------
--HREP-RPTSA------TVAHHSQISTH-------------
>XM013241459BiglGASRET
---------REL---DSLFF----------VKAL-------TMADSTEL---EMTSH---
-----Y--GFN----------ESATVGS-L-MLFCVVGVTTNLLAL-TFYKDTKLK-P--
WIHVCLALSNVLV-VA-PSPF--ASSSFSG-RWLYGS-SLCQFYAFEG-MFGIAAIGAVI
ALCIERYMVASKPN-----KENPG--WYTSILLVVG-AFFWAVMPLLGWSRYI-EGT--S
CAIDWKNPD--SYSYMVSLEIFSFLLPV-SLAVYC----LPT---GQS-TSG---STSET
S----KMSD----Q------MAEN-QLKSICYIFLGLVIVGWGPFAFLCTS-MFGGA-Q-
LS--LAASLPPLACKCMVSAYPLVYAVASPRFRHSF-----T--------I-GIFDQ---
------------------------------------QD----
>NemNemerteaLineuslongissimus_602948
------KLDKYLAVSQPETSP----------RCE------YRNSRKSTR-ETNFDDE---
-K-RS----------------SHFVVSS-STLLVGIIAILSNVFVIYASLKNKLYR-DDV
LLVVNMAISDLIISLSG-HPMVA-SSSFSG-YWLFG--HGCIFFAFI-YTL-MVSMNTLV
AIAAFRYILICKPQ----------------------------------------------
-------------------------XHV-AILVICYCKISRGA----------------Q
GAA--QREL-R--G--------Q-PRVSLVSFLKVIVFLMAWTPYAVISVAQIW----FY
VKP--VALLPTMGAKLTCVTNPLITSLFTKRYRKVI--YRCFPMHPRAREV-SGR-----
--PASNRFRSTM-PGTVMKQSATSS-GSN-----------N-
>MZ277580_Paramacrobiotus_r-opsin_II-1
------------------------------------------------------------
------------------------------------------------------------
------------------------------------------------------------
------------------------------------------------------------
CSFDYMDSSKASRAFIFAMFCGVYVVPL-LTIVVCYVFIIREIYRHG-KNFA---QTASR
----IR---RQI------KHRKE-VQTAKVAAVIVVCWAMAWTPYAIVALIGIATDG-AL
VTP-LASQIPAIFAKAATVYNPI-------------------------------------
------------------------------------------
>AY450853DopeDECRrho
-----------MGRDDNET----W--W----------------------YNP--------
-MINSHWKQFD-----VP-AAVYYSLGI-FIGICGIIGCVGNGIVIYLFTKTKSLQTPAN
MFIINLAFSDFTFSLV--FPLMT-ISCFLK-YWVFGN-AACKVYGLIGGIFGLMSIMTMT
MISIDRYNVIGRPMSAS--KKMSHRKAFIMIIFVWIWSTTWAIGPIFGWGAYSLEGVLCN
CSFDYISRDSSTRSNIVCMYLFAFMCPI-IVIFFCYFNIVMSVANHE-KEMA---AMAKR
-LN-GK-EL-RR--AQ--GASAE-MKLGKISVVIVTQFLLSGSPYAMVALLAQFGPL-EW
VTR-YAAQLPVMFAKASAIHNPMIYSVSHPKFREAI--ASNFPWILTC------------
---DEK-EDEKD------AEAEIPA--------MKEQAQQG-
>MolBivalviaPectenmaximus_2804
---------S-LNIS---------------------------------------------
--S--------F---LS--TYAYVVIGV-LMTGASIVGIGLNGLFVYVFWRQTSLKTPTN
YFILALSLLDFIMSLF-GLPMVA-ISCFGK-HWVFGA-KGCVYYGFIMTFVGLSIITILA
TISFDRYIVIVKTH-------ISQRVAVSMIIVCLLYGLAWAIAPLVGWSEYVLEGVSIS
CSVNWTSDTLNDASFSVAMLILCLLVPV-GVILFCYGNIFYKVRRSG-------HNQTLS
D---DR---SKM----------DR-DVAKTILWMILAFIVSWSPYALLSMTAVIGGAS-T
I-SPGLSVCPTILAKISVVWNPLIYSYRNREIRRSMLE--FLPFL--C---GQGQIRPDM
YRD---TGTQT----TGKRLPKQGITNKK----PTS------
>126SWSOrla31-275
------------------------------------------------------------
-----------------------YLQAA-FMGFVFF--TPLNFVVLLATAKYKKLRVPLN
YILVNITFAGFIFVTF-SVSQVF-LASVRG-YYFFGQ-TLCALEAAVGAVAGLVTSWSLA
VLSFERYLVICKP------FKFGSNHALAAVIFTWFMGV-VRCPPF-----YIPEGLGCS
CGPD--------ASYSKFLLVTCFICPI-TIIIFSYSQLLGALRAA--------------
----------KA----------EK-EVSRMIIVMVASFVTCYGPY---ALTYAYSQDE-N
K-DYRLVTIPAFFSKSSCV-NPLIYAFMNKQFNGCI------------------------
------------------------------------------
>MolCephalopodaSepiapharaonis_3310
-----------MFVG-T---VSD-LSATAMLTATT------PVSSTRGV-DG-VDLD---
--PYA-WN--------PE--RAYAARGI-CL--V-IFGTMGNVFMIIAIVPNRRLRTV-N
ILLVHLGVVGLVSSVTL-TLTAA-IVIFHG-VWLGGR-VVCHAYGFI-SVFTFVSVWTIT
ALSWDKYRTIASPL-----HSLTAGKMTACFVVFWLGAVSFSIPPLFGANQFV-DKDMAI
CIIDFRNT---GMWYTIIYIALAFFLPF-ILITYCYMHIFRIARNQSATMVRSSAPQT--
-----ALSI-K-----------GT-KAISTILQLMGAFAITYLPFSVILLLRMTFDIP--
LER-VAVVLVTTLFQAAPLTNAAVYGVRNKILRASF--YRKV---EFC--VKRSSSALRL
SLRRTQEMNDGSDSSLFP-FLA--F-SLFYSSSPLS------
>031NeuOran1-252
------------------------------------------------------------
--------------------MADLVAGV-YLVIIGV--TLGNGYVIYMSSRRKKKLRPAE
IMTVNLAVCDLGISVV-GKPFTI-VSCFCH-RWVFGW-MGCRWYGWAGFFFGCGSLITMT
AVSLDRYLKICHLT-------LKRHHAYICLAIIWAYASFWATMPL-----YAPEPFGTS
CTLD--------AAFILNILFFCLLLPT-AVIVFSYVKIIAKVKSSTK------------
---------VVL----------EM-KLTKVAMLICAGFLIAWIPYAVV---SAFGQPD-S
I-PIQFSVVPTLLAKSAAM-NPIIYQVIDCRISCCR------------------------
------------------------------------------
>MLT_O88495_1-202
------------------------------------------------------------
------------------------M--C-AMVITV---VIGNSMVIL----------AGN
IFVASLSVADMLVAIY-PYPLML-YAMSVG-GWDLSQ-LQCQMVGLVTGLSVVGSIFNIT
AIAINRYCYICHSLQYK----FSLRNTCIYLVVTWVMTV-LAVLPN-----IE-DPRTYT
CIF---------PAFTVTIVCIHFVLPL-IIVGYCYTKIWI-------------------
-------------------------RN-LTMFVIFLLFAVCWCPV-TVL-----------
------------------CLNAIIYGILNESFRREYWT--IF------------------
------------------------------------------
>PlaPlatyhelminthesEchinostomacaproni_1023
-----------MSS----------------------------------------------
-------------------------------------------------LLSQRLRSAPN
VLIINLAISDLSFAAI--FPLKT-ISAFNQ-HWNWGK-T---------------------
-------------------------------------------------GSYIPEGFHTS
CTFDYLSSDLGNLLFNAGMYLFAFICPV-TVIIFSYAQIIKAVHDSE-GDVK---CSRRH
-RS-NAADT-KS--AYTATARSD-IQTVKLSAVLVLLYLASWGPYAFICFVSLLGHR-KH
LTP-FTAEIPVLCAKSSCMFNPIVYALMHRNFRQELFLNFGFP----C------------
-------VNNSD------AISTIPE----D------------
>AneSabellidaHydroideselegans_504157
------------------------------------------------------------
--------------------YSLLNL-L-LSLDFKASAH-----------RFKSLRTPAN
LLVINLALSDFLMTLF-GYPLFI-TSSFSG--WAFGK-AACEFYGMTGAWFALMSINSMA
AIAIDRYLIINRGY------KITYRQSYFWLLFIWVYSLLWALPPLLGWSRYSTEAYGTT
CSYDYLQTDFHDRYFLLSVVIGDFVVPL-TIICYCYVWIILKYRSHQ-QQYGGA-NSDAR
G--LGK---KT-------FKSTE-FKIARTVVFVVVVFCVSWTPYAVVCLIGQYGGK-NL
LSP-TVAMVPVILAKFSTVYNPIIYGITHPRFKTAIRK--------IC--LRSRG-----
-HTRQR-RYSHS------NQAPLDSLSSFRSSSGQKRGEKT-
>MolBivalviaPectenmaximus_2831
-----------MDTN----------------------------------GES--------
----------------DL--DTGYLVGI-YLSILGLSSICVNGFVILILLKGKKHNVMHN
ILLLNMAVTDFLISIV-AYPLSA-SSSLHG-RWLYSE-GTCIFYGFWVFSLAVGNMNTLA
VIAICRYIIAVRPE---YSYLLKKNAKY-ILCMIWIYSFMWTSPPLVGWSTYTFEAYRTS
CTINWAGRSILDKTYNITITVTCFIVHV-SICSFSYFHVI-----KRNLALR---SGRNL
E--TFNETVHKVTT--------S-RKVTMMCFAMLTSYLIAWTPYTFLSVWIMFIGDV-K
P---WVHVLPTMMAKSSTLTNAIVYGILSSKFRESVKLKR--------------------
--P----MTTNI-LSEPVATSSRVQESYK----VT-------
>014PerBota10-259
------------------------------------------------------------
--------------------SEHNIVAA-YLITAGV--ILSNIIVLGIFIKFKELRTPTN
AIIINLAVTDIGVSSI-GYPMSA-ASDLHG-SWKFGY-AGCQIYAGLNIFFGMASIGLLT
VVAVDRYLTICHPR-------MTANTYISMILGAWTNGLFWALMPI-----YAPDPTGAT
CTIN--------VSYTMMVVAINFIVPL-TVMFYCYYH----VTQSIK------------
-----H---TSD----------QV-DVTKMSVIMILMFLVAWSPYSIV---ASFGDPK-K
I-PPSMAIIAPLFAKSSTF-NPCIYVIANKKFRRAM------------------------
------------------------------------------
>BryBryozoaBugulaneritina_192
------------------------------------------------------------
------------------------------MLII--------------------------
--------------------------------------LGCVFHGVI--MFGVTSIAHLA
AIALERYTMIV------A-NKVSK-RVYLIIFFCWLFGFCWAISPV-G--RYT-E--RVS
CSLDWF--N----SYNLTMLVTVFFIP--GLIMLT-TNII--IFKSGS-TIK--------
----DK-TLAR-----------E-IELAK-KMVYSKVYLLAWAPYGIVSVWATV----Q-
L-PPLT--L-TFFAKVST--NPLLY-VGNKKYRTAM-----LPVD------AAREDTPTS
YS----QTQSQG---QIEEETEDE------------------
>MZ277586_Echiniscus_r-opsin_3
------------------------------------------------------------
------------------------------------------------------------
------------------------------------------------------------
---------------------------------------------LLLNSNWSFVRAHTA
TSFDYLDKSLISRLFIVTMGVGAYIAPL-TLVIVCYVLIYLKVHRSE-RKFAEL-KR-DR
G---DR---ARA------KQRKE-VRLAKIIVMIIICWAISWAPYLVVSLLAIFFSR-SL
LTP-WSSQAPAIFAKSGSVYNPV-------------------------------------
------------------------------------------
>MolBivalviaMercenariamercenaria_1877
-----------M-----SSD----VIH---YNRS-------D---REVA--------LSE
N-NASH---FQ------------YIIGS-LMTIIMVIGFSTNLAILYTYATNR-KQTVDN
TLIIGLALSDIGQAIFG-IPFVV-ISSFSK-HWIFGH-TLCQYYAFI-TTSGIAQIAMLT
VIAMERYFVI---------KRLTN--TFRMIAILFVYGSSWATGPLLGWSGY-EE--GIA
CCVKWEVKDSSALSYTISLCTFGWFIPL-FLIAFGYISIACSVS------IS----LLHK
FYKV-S-SL-CY-PRNY--MRRE-VS-SKITVIMIGAFIISWTPYSVVSLWSAVGDF-R-
I-P-V-QVVPALFAKCSIIWNPVIY-VAHENFRQSL--QNSLP-------LKC-TQTEKE
TVTRNS--SNQH-NRLGQRPSDTIKDRNKAGSQ-REKTQS--
>AneDinophilidaeDimorphilusgyrociliatus_957
-----------MSVL------------------------------SDLLLDY--------
------WK--------PK-------VGV-FITLITLLATFGNILVIWLFIRFKSLRT-TN
IYVFNMAISDLLMATTG-FPLFI-YSSLKG-TW--G--LGCELYGASGAAFSYVSINSMS
LISLERFITV---------EKV---RA--IVLFCWLYSLTWAVLPLMGWSRY-LEGFGTT
CSFDYASR-YT--SYIITVYIMEFGLPL-LIIIVSYFRIIRRVQRSRK-GLS---SESES
S----Q----RM-N--------E--KVLKVIFIVILLFCIAWLPYAVVGLISVF----ST
I-PI--AML-ALLAKSSTAYNPIVYAIKHPRFRNAVER----------------------
---RET------------------------------------
>MolBivalviaMizuhopectenyessoensis_2128
----NKTLP-GLPDINRSM----TPNTW---------------------GPY--------
-MVHLHWTQFP-----VT-EEWHYIIGV-YITIVGLLGIMGNTTVVYIFSNTKSLRSPSN
LFVVNLAVSDLIFSAV--FPLLT-VSSFHQ-KWIFGS-LFCQLYGFVGGVFGLMSINTLT
AISIDRYIVITKPLQAS--QTMTRRKVHLMIVIVWVLSILLSIPPFFGWGAYIPEGFQTS
CTFDYLTKTARTRTYIVVLYLFGFLIPL-IIIGVCYVLIIRGVRRHD-QKML---TITRS
-MK-TE-DA-RA--NN--RARSE-LRISKIAMTVTCLFIISWSPYAIIALIAQFGPA-HW
ITP-LVSELPMMLAKSSSMHNPVVYALSHPKFRKAL--YQRVPWLFCC------------
----PK-ADFRT------SV-CS--SSS-NLSDPDTNRRD--
>XP_004928383_3_parapinopsin_Bombyx_mori
-----------MT------------------------LENM--------------ND---
--KAYE-----L---MP--RWGYVASAF-VLFLIGFFGFFLNLMVILLMFKDRQLWTPLN
IILFNLVCSDFSVSVL-GNPFTL-ISALFH-RWIFGH-TMCVLYGFFMALLGITSITTLT
VISFERYLMVTRPL---TSRHLSSKGAVLSIMFIWTYSLALTTPPLLGWGNYVNEAANIS
CSVNWHEQSTNTLTYIMFLFAMGQILPL-SVITFSYVNIIRTLKRNSQ---------RVS
----------RA----------EA-RATAMVFIMIIAFTVAWTPYSLFALMEQFATEG-I
V-SPGASVIPALVAKSSICYDPLIYVGMNTQFRQSIK---RIPAH------NNTKFNSET
NS-------------KALKDKRVFY-----------------
>MZ277600_Macrobiotus_r-opsin_I
------------------------------------------------------------
------------------------------------------------------------
------------------------------------------------------------
----------------------------------------KSMP----------------
-----------------------QVAPL-AFITFCYIHIVQEVTVYM-QKFGKS-EQASK
K--------RCG------SQRVD-VKTTKTSALIVAGWCVAWTPYTIVALLAIFSDR-TQ
LTP-LVAHIPALFAKTAAVYNPI-------------------------------------
------------------------------------------
>AneDinophilidaeDimorphilusgyrociliatus_992
---------ANKTVM-----------------------------------N---------
--------RFIL---PPS-----YFIAF-YMIILILLTVL-NGLLLINW-RKRKL-ST-D
ICLINMSISGIIPAIFS-YPLLV-YSSINH-GWAFG--SACKRDGFV--VFAVVQIATLM
LMSILRYL-VCHPIKD----NLNQ-H---VIVFTYVYSAIWTLGPLIGWASY-IEKL--T
CSIDWTNIT----SYLICCFVACYLLPL-LCIIGFYSRITIVVGNF---------YRSRR
V--------NRY----------D-QHMLKLTVGMSSAFFLAWTPYAIVSFMSSLNMQT--
ISIA--TPIPAIFAKSSTVYNPIVYYLM-QRFRDEIWQ------K---------EQDEM-
--KDVK---KR-----MAISSTD--VSSS----AY-KN--T-
>AneSabellidaOweniafusiformis_2688
-----------MEGN-ESTT---------------------------LSTNAAEADD---
------------------S--AYTTLGL-VIALIGIIGMTTNAMVIILFVKNKELRTPSN
VHLLSMTISDLAISVF--NPFSA-SSSLA--RWLFGL-TLCHWYGFANTCFGLVSLVTHA
MIAVDRYCVICHD-----------------------------------------------
--------------------------II-GILLFCYARIFNTY---RK-TIY--------
-ES--E-NT-T---RS---MKQEW-RLVRMTALLVSGYLLAWMPYSVMSLMVVLG-Q-H-
F---TGAALPSIFAKTSTCYNPVIYVFLHDKMRKSL--VQ--P--HGC--P---PNS---
--QAT-PGTSHR------RTRHK--GAGTRT-----------
>PlaPlatyhelminthesFasciolahepatica_1178
------------------------------MDPK----VVFPLENNERLTD---------
------------------T-LSNTLIAV-F--VIGIIGIL-HGLNV-RLVRLNLL--PPG
VLHFHLALNNLVVA----FPF--AISTFYN-QWMFGS-LGCQIYAVEG-MIGMNTIALTC
YICLLHWL-VRYGI-------FST-R----IVVAWIFGIFWSILPLFGFGKYDLE--KTT
CGLRMPPSD--DKVYLIALTLLGYVVPV-AAVT--YSSV---V--KQD-------EIGNS
D---------------------EN-MFTQIKLCILVQSILTWLALGVLACWSISGL--S-
VNP--V--IPQLLAKFGCATAPISY-LI-TRLKP----AK--------------------
------------------------------------------
>MolBivalviaMytilusgalloprovincialis_2342
---------------------------MINHNESG-------------L-N-EQGSR---
-------Q--------ES--WINLVVGC-IL--L-ITTIISNGVLYVFFTRPQFVLTR-N
SYMAVVCLLAFTMASLG-YPMVV-SSSFA-GYWLFGE-TGCVYYGFL-TCCGLCTMFILS
LISVDQYISVV--------RKFNESINSFSITAISGMSLVLAVGPLVGWNKYV-EGLGTT
CSLDLENA--ESRSYLVTLLFVAFFLPV-SVMVFCYWKIFSKVA-ETFVYRSALSVKRHN
-----------N----MNL---EG-ALALTIVYIVAAFLLCWSPYAITMIWSIMSTTA--
LPP-LVTSIPSLVTKIGSCFTPLIYLRRDLKMRKEVMD-------------PNHIE----
--IRVS--KTKC------------------------------
>OG28OrylaM2-244
------------------------------------------------------------
----------------------HYTIGSVIL-AIGII--IGNFLVIYAF---------AN
MFIINLAITDLLMCVT-QSP-IF-FTTSMHKRWIFGE-KGCELYAFCGALFGICSMITLT
VIAIDRYFVITR---------LTSKRALLILSAAWAYSLGWSLPPF-----YVPEGLLTS
CTWD--------RAYTMLLFIFVFFLPL-FIIIYCYVFIFRAIRS----------NRAVG
-QN-------------------E--KMAKIALIVILLYVISWSPYSTVAFAG-YADM---
LTP-YMNSIPAVIAK-ASAINPIIYAITHPKYRMAL------------------------
------------------------------------------
>NemNemerteaLineuslongissimus_620990
------------------------------------------------------------
------------------------------------------------------------
------------------------------------------------------------
-----------------------------VIPVIWLFAVVWATCPLLGWNSY-MSSIKVD
CDIAWDDPS--NMSYIVCIFIINFTIPF-LGMIYCYILIGWE------------------
-----------------------------MTVLLAIAYMICWSPYAIVSFIKSFNL---S
I-DPL-ATLPAVFAKSSASVNFVIYILTNKRFRDALSHRQ-------------VSEAI--
-------HDSGP-------SSTI-------------------
>OG45ApimeT17-269
------------------------------------------------------------
--------------------VMYIGAAI-ALGFIGF--FTANLLVAIVIVKDAQLWTPVN
VILFNLVFGDFLVSIF-GNPVAM-VSAATG-GWYWGY-KMCLWYAWFMSTLGFASIGNLT
VMAVERWLLVARPM-------LSIRHAVILASFVWIYALSLSLPPL-----YGPEAGNVS
CSVSD--------TYIGFLFVLGLIVPV-FTIVSSYAAIVLTLKKVRK------------
----------RR----------EA-KITKMVALMITAFLLAWSPYAALAQYF----NA-K
P-SATVAVLPALLAKSSIC-NPIIYAGLNNQFSRFL------------------------
------------------------------------------
>PhoPhoridaPhoronisaustralis_817718
-----------MTQS--DSL---PLALSQRQRAK-----------TASYDDD--------
-V-CP---DID--------------LGVNFITYT-VIGILGNLLVL-VAARRRKIQ-PQE
LLLVSLAISDLVV-LTT-FPMMS-KSAFNH-RWAYGDS-GCRFYACI-SILSLNSMCTLV
VVAWARFI-VCYPK---HSCRVSF-RSIKSIVFTYAYAIFWSI-PLIGWGEYV-EGY--S
CTIRW------NKSYIVAVTIFCCFVPI-VAMASLYCRIF--V------------SNTA-
-----------------------------------------------------FG-----
--------------RDKRGGDHPVYKFCNRELRPGIDR----P-------L---------
-------LNNKF--------------QTR-------------
>MolBivalviaMizuhopectenyessoensis_2101
-----------MNFS----------------------------------SKDCTSTD---
--E--------A---FR--RGMLQATAI-FMLLVAIFGSLFNSMFIYILLEQSIRKSRTN
IYVITLCVASILIAVF-IVPSLG-ISSLAD-NWVFGE-HGCILHGFAMTALGLFQIFILT
VMSFEKYIIMAKKS-------LSRTGTTVTIIGCSIIGLFLGSCPLIGWNSYKLEEQKTA
CAIDWSDRSPSALCYTVLLMFIGLVIPV-SIMIFSYVNIFLVIRGHRH----TLRSNG-K
C---EN---LKR----------EI-KVIKTMFILVCAFVFSWLPYSAISLYAVFDDVT-K
V-NPVLGMLPALFAKASVIWNPIIYMFINQSYKKVLKE--KLP----C------------
----------------------RGDTNNA----HE-------
>KX550906_Argopecten_irradians_
------------------------------------------------------------
-----------------------HITAI-SMLFLAMFGFFFNSLFIYILTTHTNLKKKNN
LYVITLCISSILIAVL-VVPTLG-ISSLED-RWVFGN-IGCSLHGFTMTAFGLFQIFIVT
AMSMEKYVIVVRNN-------VSITGTRCSIAACLLLGVAIGSCPILGWNSYKLEEQKIS
CSIDWSDKSKMALSYTYSILILGFVAPF-SMMVFSYVSIFMEIRGHIF----MLRNSG-K
C---AN---LKR----------EV-KAIKTMLILVCAFLTSWLPYVIISMYAMFNEMT-F
L-NPWLNMLPSLFAKASVIWNPIIYLFINKSFRNALMD--KI------------------
------------------------------------------
>MolGastropodaAplysiacalifornica_107
-----------MT-----ST-----IT---TDGT------TP-AGTTHVYD------TYD
LI-HPHWYQYG-------A--WHYAMGI-FITFVSIFGSLGNLLVMYIF-G-----TFGN
------AVS---------------KNFFS----AF-P---CELYGLVGGIFGLMSINTLA
VIAFDRY-VIARPI---A-SRLSYRKAFMMLVFVW-WSTTWTIPPLFGWGAYIPEGFQTS
CTFDYLTKNEYFRSYILCLYICGFAFPL-LIIFYCYFHIYRAVALHES-QLD---DEPEG
-MRM-K-SL-R--KAQ--QDNSD-IAFAGVAGAQQSLHLICSSPVFSVSFFSYFFWT-Q-
V-P--V--LP-VLAGASQ--NPELYAIS--Q---GM--QAQV-----C--L---------
------------------------------------------
>Tra_435656jgi|T1-21
------------------------------------------------------------
---------------------------------LTASTVVGNIVVLYT---------FSN
LFIINLAITDILNAMG-RNNFVL-IGLIMG-PEPYTH-LFCNISGFINSLGHVVMTATLA
ATAICRYLVIVRSYARK----ITTTVVRRIILTTWCYAILNCSMPW-----YT-HPFEFT
CLP--------DFSYIIFVFIIDSVIPC-ILLIACYWRIYAKA-----------------
---------RR-----HLPKN-EI-KITKVLFIICVLFMICILP-YSIVL----------
--------IP--------SLNPVLYAAIYPKLRKIYRR--LC------------------
------------------------------------------
>MolPolyplacophoraAcanthopleuragranulata_7848
------------------------------------------------------------
--------------------------A---MITI-FVGTIGNLMVVLAVRTNKKLQTTSN
VFVVNLSICDLLFVAA-VLPFNI-YTYIAD-GWFLNKNL-CKFIGFLGYTL-GTTIITIT
LISWNRYQLVVNQH---TYNQFSRRIVLMLIG-TWVVIM--CLMPLE-W-GY-----LVA
CNLLLNHES--S--FKLFLLVVAGF-PC-MIIIYHYARIL--ITRHRR------------
-VL--S-KMAQ--SQALHKQKKE-LHLTRMM-TVIFAFILSYFP-TIITVLKSF-HM---
IT-------------VGSAVNPLIYGLMNRQFRQA-----------YC-------QLLSC
GTEAENGRRTSC-----ASLTVMHYAKTI----EDEESEDF-
>170RHOOrcu1-247
------------------------------------------------------------
----------------------MSMLAA-YMFLLIV--FPINFLTLYVTVQHKKLRTPLN
YILLNLAVADLFMVLG-GFTTTL-YTSLHG-YFVFGP-TGCNVEGFFATLGGEIALWSLV
VLAIERYVVVCKP------FRFGENHAIMGVAFTWIMALACAAPPL-----YIPEGMQCS
CGID--------ESFVIYMFVVHFTIPL-IIIFFCYGQLVFTVKEA--------------
----------KA----------EK-EVTRMVIIMVIAFLICWVPYASV---IFTHQGS-N
F-GPIFMTIPAFFAKSSSI-NPVIYIMMNKQFRNCM------------------------
------------------------------------------
>MolGastropodaCandidulaunifasciata_243
-----------MSDNNQTS------------------------------WDS--------
-A-KCH-------------PYIHACTGI-FVACVALFSGVGNSLVLYTFARHSSLRTSSN
LLIINLTVADLLMSLL-NLPVFA-VSSLTS--WRLGY-VGCQIYGFTSSICSLVTINTLV
AISVDRYIVVVHRHCRM--HRLAKSTTGFIIAAIWTLSITWSVLPLAGLGLYRLEGMGTS
CTFNYVDRSVPQRWFFLCLVTCNFLVPV-TMITYCYWRIYLRVKHVR-QELKLL-RDYSH
G--------LGS------DTQSE-MRTAFTAMVIIGIFCAAWAPYVIISFVGLFGPE-NS
LTP-MIAVIPNILAKVSTVFNPILYTIGHPEVRKKLLS----------------------
--QR---RQPVI------TTSVSPDIMTH---------SPT-
>AneSabellidaOweniafusiformis_2640
--------------------------------ME---------------EDY--------
-----K------------N--VDIVSGL-YLTIVGILSIA-NVCVLAAFIKRHGMR-PME
MYIVFLAFIDLCMCVLA-YPFVV-ASQFSF-RWQFG--MGCIWYGFMGSLLAYSNIYTLG
MIAAVRYLKTCSGSEV---NK-TN---IKSVCIAFFVSFLWSISPVIGWGEYL-EPCGTS
CTLKWYDTG--S-SYVICTFLFNFVLPL-VAIVFGYSRI---ISK-----------NSDS
TVG--T----S---RF------ER-RLTKV--ISAAVFLVTWGPYATFSVIEAC----N-
-THHILKVIPTLFAKSNTLCNPIIYYIV--RFRNVL--RETIPSR----VLEDENDAQAS
TVPRDPEGKEKSD-----GATSLKAIKTT----NVE------
>MZ277537_Milnesium_c-opsin_2
------------------------------------------------------------
------------------------------------------------------------
------------------------------------------------------------
------------------------------------------------------------
---------------------------------------------RSK----R----GLA
----------RG----------QA-RFTRMVITVIIAFIIAWFPYAIVSLITIFGRDD-L
I-TAEAGVIPVIFAKSSICYNPIIYALMNAQVQ---------------------------
------------------------------------------
>MolBivalviaMytilusgalloprovincialis_2338
--MH--SANNITEAN----------------------------------LET--------
---------------KSL--ESDYLVAS-YLVILGIIAILANSFVIFVLLKGESYYRIHK
KLLLNIAIADLMLSLI-AFPFFA-SSSFAN-RWLFSD-IGCTFAGFWIFLLAQNDMNTHA
AIAVYRYIIICQPS---YEYYLRKNASLYILGTVWGHTLLFTGLPLVGWSRYQQEAFGTS
CTIAWDDNRPAELAYNIVIIIACYCVHV-VIFIFCYYKII-----NEKARLR---EVITD
R--TLRELMHKVMT--------Y-RKVTVASLAMVAAFMIAWTPYAILGAYVMYDTNV-P
A---WVLLTPTMFAKSSTVLSPLSCALFSGSFRTAAKQCK--------------------
--D----EVQNG-RPLASNHSSPEFKRVT-------------
>AneSpionidaStreblospiobenedicti_864283
-----------M-----TTN----TLT---QNRQ-------PVKTKELILDS-----LED
VCSESHDGELS------------LPVSL-SLLLIIVFGIVLNTVTIVMFYQHR-LQSGSN
RLVLNLSCCDLLVCVSC-YPLQL-VALITE-VWPMGE-RGCKWYLFL-FLFGCASNNTMT
AIAVDRYSTV-KNP-----RQVRH--NLLLLALVTTM-------PILFWTGY-LD--HLI
CGPDWTSRDIKDMIYPVFFCTLGLICPF-VVKCICYCKVFIKVQDRKK-KISSQSSQSNK
SHNM-N-GK-RL-TSSMSNLNQS-IR-MKIMV-IVGVSVLSWGPYSVL--LIVMGFT-N-
L-Y-L-AVVTSLMAKACVIYNPLIY-VANKKFRKTL--EK--P-----------TRAL--
--SNSS--TTRP-SKSPRSSQQH--NSNHTASSRKQKSKN--
>A0A059NTC8_Tripedalia_cystopho
------------------------------------------------------------
-----------------------IFMGS-YIGCVVVIGAI-NSVVIFGLLRRRD-VD-SS
SFIISQAFCDIICPLFA-YPLSA-SSGFNC-SWLYGYY-GCQYYGFV-TSYGYASIFNLA
VLSVERFVTLNYPLSRE----MN--RV--AIVTLHTTAAVWAIIPWFGVSAY-PEGVGTM
CSVQWHSDD--TFLYSIFLIVGAYILPM-MIIIYVYGRFLHEIYLLFS-SFN-------N
Q------EIREI----------ER-QL--LVFLMVMGYNLAWFPYALVCFISVIYP---E
I-ISV-AAFPAVFAKTSNIVNPIIYCLLNKQFRTLLFR----------------------
------------------------------------------
>MolBivalviaMercenariamercenaria_1853
------QTEFEMYIK-NGSYDTD-----------------------------NLDMN---
-------R--------PD--VPQTVRGV-SL--V-IFVAIGNTFMIVSIVPNRRLRTV-N
ILLVHLGCTGLLLSFLI-NLSTA-VVSFTG-KWFGGV-VVCQLYGFL-TVLTFVTSWTIT
ALSWDKYQTIASPL-----HSFTALKMIVCFTVFWTLACTLSIPPLLGGSRYV-HADKGI
CFVCTKSV---GKVYIVSFLLAAIYIPL-GVMLFCYTHIYRIARTQSATMVQAPNSPPS-
-----SLSI-K-----------GT-KAMCTIFQLIGSFVVVYIPLSVILLAEVFTSDDFR
MNS-VLSSTFIMLYLSAPVVHSSVYGLRNKILRNSF--QRKI---YYC--ISFRSSSFKA
AMRRTQRAGS----RHLR--VS--Y-TPF-------------
>X70498TopaDECRrho
----------AMGRDDNET----W--W----------------------YNP--------
-IVHPHWREFD-----VP-DAVYYSLGI-FIGICGIIGCGGNGIVIYLFTKTKSLQTPAN
MFIINLAFSDFTFSLV--FPLMT-ISCFLK-KWIFGF-AACKVYGFIGGIFGFMSIMTMA
MISIDRYNVIGRPMAAS--KKMSHRRAFIMIIFVWLWSVLWAIGPIFGWGAYTLEGVLCN
CSFDYISRDSTTRSNILCMFILGFFGPI-LIIFFCYFNIVMSVSNHE-KEMA---AMAKR
-LN-AK-EL-RK--AQ--GANAE-MRLAKISIVIVSQFLLSWSPYAVVALLAQFGPL-EW
VTP-YAAQLPVMFAKASAIHNPMIYSVSHPKFREAI--SQTFPWVLTC------------
---DDK-EDDKD------AETEIPA--------MKEQQQQG-
>X57143TopaDECRET
------GCYAIMFG------------------NP-------AMTG---------------
-L---H--QFT----------EHYFTGS-I-LVLGCVVFSLCGMII-FLAR-QSPK-Y--
AILIHVLITAMAV-NG-GDPA--ASSSIVG-RWLYGS-VGCQLMGFWG-FFGMSHIWMLF
AFAMERYMAVCREF-----QQMPS--VYSIVGLMYT-GTFWATMPLLGWASYL-EGT--S
CTINYSVSD--SYSYVFFLAIFSFIFPM-VSGWYA----IKA-----S-GLS--------
-------------AAE--KDKDEE-QLTALAGAFILISLISWSGFGYVAIYALTHGG-A-
LS--LRGHVPPIMSKTGCALFPLLIFLLTAR-------------------L-PKSDT---
------------------------------------KP----
>PhoPhoridaPhoronisaustralis_819365
------------------------------------------------------------
------------------------------------------------------------
----------MVIA----------------------------------------------
----------------------------------WM-GIFWSTVTLGPWATYT-D--RTF
C-VNWMSGD----RYIVVLCIGMFFVPV-GTMVFCYGKIV--VSRNRN------------
-FV--KSSTAQ-------DNSAI--N-IT-KVATVCLFIVCWAPYAIVSLWSVFDSQ-A-
I-P-YTHVLPPLFAKVCL--NPALYFILNKRHREEF----RM--------IEKRNEITVK
-------------------SSMVVITNSL-------------
>MolGastropodaBiomphalariaglabrata_170
-----------MA---------------------------------------ELP-----
-M-SPH--AFL-----YSS--EYALIGS-ALAAVAAVGIF-NGMIT-VF-RYRELRSPTN
SFVIALCVCDFFM-SV--APITY---AFM----TSSSTL-CSLDAFT--VYSCTSIYLLA
AISVDRYFIIVKPV-------VTQ-KATLAIIFSV--GLFWALMPLVGWNGYSLEGIGVA
CSVTWNRPD--FNSFIIALFLACFLIPL-LVMAFCYLSIVRKIFR--A-IMK--------
-----N-L--K---KH------EC-QM-KTVILMIVLFAVSWLPYAIVSFSMAFGSP--N
MTR-LVETVPALIAKSSCIWNPIVYVSMNSHFRASLLPKDSLPLL-----IYPDADSS--
--ASEA-SGNSF------CRSSS--WQNNSLSQVSQESEG--
>AY545163VainVAMRrho
------------------------------------------------------------
------------------------------------------------------------
------------------------------------------------------------
-------------PSCV--KHMSHRKAFIMIVIVWLWSIIWASPPIFGWSSYVVEGILTS
CSFDYLHTD-GTRSFIMCMYVFGLMFPL-TIIAFCYFNIVMSVSNHE-KEMA---AMAKR
-LN-AK-EL-RK--AQ--GASAE-MKLAKISMVIISQFIISWSPYAIIALLAQFGPA-EY
VTP-YASELPVLFAKSSAIHNPVVYSVSHPKFREAI--QEKFPFLLAC------------
---NEK-EDANE------AEAEIPA--------MKE------
>AneSabellidaOweniafusiformis_2695
-----------MWIM-----------------------------------N---------
----------DK---HPH--ENTLVYGF-AITAIAIIGLV-NTLVLVMI-RYKTR-TT-H
LLIFNLCFACLVISICS-TFLTA--STYHG-SWVYG--SGCITYAFT--MAGYMCMNTLA
AMAWERAQ-LTRPFTSY---KNNG-R---CIIVVWLYSITLALPPLLGWSKY-LDGV--S
CTFDYLTQS--NIAYIATIYAGGFFLPL-LIIVYNYTKIMRYLGKHNRDSIKKGSSRKRK
V--------RKN----------E-LKVLKISIAAVFLFCLAWFPYAIVCLISITGHYDL-
ISPS--AAIPGLFAKASAIYNPFLYGVF-PRIQPNLRRWKSW------------------
-----R---SR-------------------------------
>ClR_CN116Suga081-23
------------------------------------------------------------
------------------------FAGL-VIGVVIAIGCF-NLLVVIGML---------D
ILLVSLSVADFCQTGLG-YTTEL-YGHLSD-DSPIF---LCRASGFA-VTFALVAITHLM
ALAVERYLSLVHAL-------F----A--FIIP-WIWGLFWSGAPL-----Y-REPHAPR
CSVV--------LSYSYGLLIACFAFPV-LVITWCCFRVQRELK---K-EIA--------
----------KA----------EK-QI--MICCVVIAFFIAWTPYAGV----TLVG---N
L-PAT-S---AFFAKFSVL-NPIIYAIFYKDFRRSV------------------------
------------------------------------------
>Helro1_129809_new_Helobdella_r
------------------------------------------------------------
-------------------EIFFLFLGI-YITVVGFLGIVGNSTVIYIFCSTASLRTPAN
VLVINLAVCDLIFSSV--FPMTS-LSCFWQ-KWLWGV-TGCKWYAFLCAATGLASINCLT
AISIDRYLVITHPFFML--DKSSFKRVLFNMIVIWGWAVIWAMPPLFGWGDYIMEGFGVS
CTFDYLTRTWANISFNYSLISFAFVVPL-FIIVLCYVGIVREVMRGR-KRFN---RYNNR
-AD-NQ-NF-R----------QE-IQITRVLACCVVSFCVCWMPYAIVTQIAISGFQ-DL
VNP-YMAEIPVMLAKSSAIWNPIIYALSHPRYINAL------------------------
------------------------------------------
>PhoPhoridaPhoronisaustralis_806797
------------------------------------------------------------
-----------------------------FLLFV--------------------------
------------------------------------------------------------
------------------SAKVNK-RSTALIVLIYMYAIFWTV-PLMGWAHYV-EGY--S
CTIQW------SKSYVAFVTVFCCFGPM-LGMVFFYMRIF--VEKQRR----NKKSKTSK
----------------------S-IHTTRIGLMLCSGYFIAWLPYAIVSYIATFGDPS-S
IPIR--TVVPVLLAKTSMGYNPVVYSLTHTQLKSAFRT----PPP-----L---------
-------LSGEFQ------------GGT--------------
>F1LIP0_Hydra_vulgaris_Opsin
------------------------------------------------------------
-------------------------ISV-IVLSSILCGVV-NLIVILTVS-KRS-KD-RH
LILMSLALCEGMSITVW-YLNYV-YSYFHK-HEPLTKK-LCGISGFI-VLYTITAVSHLV
WLCIYRFISISHPLKIH----FVD-KV--FILPCWIYGLFWSSAPLFGWIKL-EENSSYR
CTVIYYPDE--KRSYLFVFIVFFYFMPL-SAISFFTLKVHLELRSMLK-KVS-----GNN
A------LIYKL----------AR-QI--NACLIVASFAVVWSPYALCVFALSLGY---K
K-LKF-C---ALFSKLSTIFDPIIYCLVYKNFRETLRR----------------------
------------------------------------------
>Tra_429092jgi|T1-19
------------------------------------------------------------
--------------------------------MTFFAIIAGNILVLLS---------IRN
VFVANLAVADLLFAII-GMSLAA-VSSVTV-RWIFGY-EMCQIQGFANSFFCIVSLLTLS
AVSIDRYYVILRPLDYR----MSPRTVTCMVVYIWLHAFVFAALPF-----YR-YYEESL
CTA--------DLSYTLTTIGAAFFLPL-AIMAYCYYHIL--------------------
-------------------------RVARASKIIAMASL--NLPGYQLIL----------
--------EI--------KVV---------------------------------------
------------------------------------------
>MolBivalviaMizuhopectenyessoensis_2136
---------MEVSTY-----------------------------------DN---DA---
--------TSTH---IP--SIGHDIIGG-VLIVTMAVGICTNSLGIAIFIKDKTLRSPTN
LFIAGLALCDLSMLVV-ATPLPT-ASSFAH-RWLWGH-TGCVFEGFMVYFLGLTSLYLLC
AISVDRYIVIALPL---IAL-VTKRAATLTIVACYGLGFFWAMLPLVGWNSYQLEGLMTS
CSVVWNTSN--DYSYNVVIFFTCLIFPI-GVMVYCYYHVYMTVRT-------NQWDTSSR
I---KR---LEV----------ER-KISRTILVMIGVFIGSWTPYSIVSFWAAFVAS--D
I-PVAVAGVPPYIAKTASVWNPIIYICTNKQFRRSFFN----P----F--VAAGSNEASV
SK-----------PTDCHMTPQHDNRV------MQE--VN--
>MZ277593_Macrobiotus_r-opsin_II-1
------------------------------------------------------------
------------------------------------------------------------
------------------------------------------------------------
-----------------------------------------------------RQSRREP
CFF--------SRSFIFAMFIGAYVVPL-SSIILCYMFIVWEVFAHA-RKFK---RAASQ
M---NK---ELK------SHKKE-VKTAKIAAIIIGCWCVAWTPYAIVALLGIRTDG-SY
LTP-IASQLPALFAKTAAVYNPI-------------------------------------
------------------------------------------
>MG182639PlduANEC2
---------------------------------------------------------MDD
LL------NYTE---DPLT----YLV-----GVI---GTL-NGVIMYLYFKDKSLRSP-N
LLFVNLA-----FAMF-QFGL----TCTR-KYMSPGMA-LCDFYGFI--TFGLASEMNLF
IISVERYLAVVRPFDVG---NLTNRRV----IFVWLYSLVFAGGPLVGWSSYRPEGLGTW
CSISWQDRS--NTSYVTAVFLGCYFFPV-SIIIFCYFNVWRKVKE------------ADA
Q------GGGKA----------EK-SIFRMSVIMVTCYLTAWTPYAIVCLIASYPPNG--
LPIY--EVLPSLFAKSSQVYNPIIYVLMNKP-----------------------------
------------------------------------------
>MolGastropodaPomaceacanaliculata_3100
----------MQSDN--NTT----------VVQEMNVEDDW-----------LVRRY---
-----------I---RPL---AGYMCAI-YLVIIGLVATTGNTTTLVMFLRNRKLRVPHN
ILILNLAISDIGISVF-GYPLTT-SSCFAE-RYLWGM-VGCKIQGFTTFFLAMADMYTLT
VISVYRWVAICRPHYN---HRLNFSFTVKVVVGVWVAAFITTAPPLVGMSTYI-EPFGTS
CTIDWDDPAPVSVFYIYALVLVAYIIPV-VVMVYCYWKVVARSKSLLKCKTL--------
---------AN-----STMA--EC-KVTWISLLMVSVFVVIWSPYTFVCVWAIYDPD---
IPMWL-NTLPTMCAKSSCMLNPVIFYLTNPLFRATFR----------------------A
TFRRK-KDRTKDGRVTLR--------DTT-------------
>MN788449SeofDECRet2
------------------------------------------------------------
--------LFT----------EHSFTGV-I-MLIGCCVYVSCGIAI-ILSR-QNTK-Y--
TTLIYFLLACIAV-NG-ANPF--AASSLAG-RWIFGE-TGCIACGFYG-FLGIFQIWCLF
AFCVERYIATNKNF-----KTIPS--IYTTVITMFG-GLFWAFMPILGWSQYL-EGT--S
CSVDYSVAT--HYSLLISMSLVTYGAPL-LASYWA----VKA-----A-ALR--------
-------------NEE----THEE-QLTALAAVFIPIALISWSGFAYIALYAFTN-----
IT--LAGTLPPLMAKFGCLLYPLFIFVARIR-------------------M-PKLSS---
------------------------------------KP----
>AneClitellataHirudoverbana_369921
------------------------------------------------------------
------------------------------------------------------------
------------------------------------------MYAFFTGLTGLASINCLA
AISVDRYLVVAHPLFML--DKSSSSRVIGNLVVIWSWAALWATPPVVGWGDYILEGFGVS
CTFDYLSQTASNVAYNYCLFYCGFAIPL-LIIIVSYIGIFVEVKRHKKMSLR---QQKQR
-LT-SHLNL-QS--GAQHNRRQE-MKITKVLASCIVSFCICWVPYALVTQLAINGLQ-DY
VTP-HVAELPVMLAKSSSIWNPIIYSLNHPRYRRVIS-----QWM---------------
------TEGPLK------SRSSVVA-----------------
>UPI00015604-204
------------------------------------------------------------
------------------------L--C-ILIFTI---VLGNLLVIL----------SGN
IFVVSLAVADLVVAVY-PYPLVL-TSIFNN-GWSLGY-LHCQVSGFLMGLSVIASVFNIT
GIAINRYCYICHSLKYD----YSNKNSLCYVCLIWMLTL-VAIMPN--------DPRVYS
CTF---------SAYTIAVVVFHFIVPM-IIVIFCYLRIWI-------------------
-------------------------RNFVTMFVVFVLFAICWAPL---------------
------------------CLNAIVYGLLNQNFRKEYRR--II------------------
------------------------------------------
>LC021437IdpaDECRET1
------GILTSMFG------------------SP-------AMQG---------------
-L---H--QFT----------EHYFTGS-I-LILGCFVFSTCGILV-LLAR-QNVK-Y--
AILMHVLITAMGV-NG-GFAA--ASSSIAG-RWLYGG-FGCQLMGFWG-FFGMSHIWMLF
AFGIERYIAVCREF-----NQMAS--VFSIIGLMYI-GTFWATMPLLGWGTYL-EGT--S
CTINYMLSD--SYSFVIFLALFSFVFPM-VAGWYA----VKA-----S-GLS--------
-------------LAE--KEKDEE-QLTALAGIFILLSMVSWSGFGYIAIYAVTHAG-A-
IT--LGGHMAPLMSKFGCALMPVLLFVTTAR-------------------L-PKSDT---
------------------------------------KP----
>PlaPlatyhelminthesFasciolagigantica_1151
------------------------------MDPK----VVFPLENNEHLTD---------
------------------T-LSNTLIAV-F--VIGIIGIL-HGLNV-RLVKLNLL--PPG
VLHFHLALNNLVVA----FPF--AVSTFYN-QWMFGS-LGCQIYAVEG-MIGMNTIALTC
FICLLHWL-VRHGI-------FST-R----IVVAWIFGIFWSILPLFGFGKYDLE--KTT
CGLRMPPSD--DTVYLIALTLLGYVVPV-AAVT--YSSV---V--KQN-------EIGNS
D---------------------EN-MLTQIKLCILAQSILTWLALGVLACWSISGL--S-
VNP--V--IPQLLAKFGCATAPISY-LI-TRLKP----AK--------------------
------------------------------------------
>BraBrachiopodaLingulaanatina_1591
-----------MDTT----------------------------------SNASNGSD---
--IDR------Y---LS--PAIHYACGI-AMTLGTILGIFGNTSILLMFLKFKNLRSTTN
LFIMSLNVSDLMLAVF-GCPMSG-ISSFAL-KWVFGD-VGCVLHGFMMYFAGLSEMYCLT
AIAIDRYIVIAKPL-------ITQTKALIAIVACYVGGLMFAMAPLFGWSKYTYEGAGTT
CGIDWITKRPQDVSFAITILIACYLTPV-GIMLFCYLNIYLTVLSST-----GTWDKQSS
I---KR---ARL----------ER-KMALMTVAMLGNFLLCWTPYALVSCIATFGDPY-S
M-PLLLVHIPSMFAKCAAVMNPIIYVGLNQQFRDAFLE--MCP---AC---SDDDDDDDD
AD---------------EGAGGSG------------------
>MolCephalopodaOctopusvulgaris_2550
----------MVESSVNQT----W--W----------------------YNP--------
-VIHPHWAKFD-----IP-DAVYYSVGI-FIGIVGIIGIFGNGIVIYLFSKTKSLQTPAN
MFIINLAMSDLSFSAI--FPLKT-VSSFMK-KWIFGK-VACQLYGLLGGIFGFMSINTMA
MISIDRYNVIGRPMAAS--KKMSHRRAFLMIIFVWMWSIVWAVGPVFNWGAYVPEGILTS
CSFDYLSIDSNTRSFILCMYFMGFMLPV-VIIAFCYFNIVMSVSNHE-KEMA---AMAKR
-LN-AK-EL-RK--AQ--GQSAE-MKLAKISMVIITQFMLSWSPYAVIALLAQFGPA-EW
VTP-YAAELPVLFAKASAIHNPIVYSVSHPKFREAI--QNTFPWLLTC------------
---NEK-EDAND------AEAEIAPG-------MKEQAQQG-
>A0A059NTD4_Tripedalia_cystopho
------------------------------------------------------------
-----------------------IVLTL-IIGTITIIGVPSNLLVIYIFSKIYRSPTTIN
LMIVSITTTDFMLYTF-GGPVHT-VSYILG-KWYLRT-LRMPVLRIWVHFCSVASLSHLV
VISIERYLVVKYNV---KDQR---WKQLLLVSTAWLYAIFWAILPFFGWSSYELEGVHTG
CAPKWVSREIIDTTYNITLIFTEFIFPL-MVIVWAYWKLIRKIKEHN-----SVTNSSEQ
A---IR---RMI----------MK-STTRLIVLMVGAYTFSWLPYSAICVWAMLVQKR-D
F-PPLAAAVPALFAKSSVIWNPLIYGMKHAGFRNELAK----------------------
------------------------------------------
>XM011676116StpuECHGo
---------HQLIDL--KTEA-D-------MAASVSAQPEY-------------------
----------------PL---TGYLTAI-YLTIVGSIATVGNITVICVLCRYRTFRKSIN
LLLINMAASDLGVSVA-GYPLTT-VSGYWG-RWLFGD-VGCQFYAFCVYTLSCSTISTHA
AIAVYRYIYIVKTDLR---PKLTANFTSGVIVVIWVYAFFWTVTPFVGWSSYI-EPFGTS
CSVNWVGRTISDISYMVACTIGVYLLQI-FIMLYCYIRVAKKIRGVDGDAGV--------
---------KR-----EAKI--DT-HVTKMCFMMMLTFIVVWAPYAVECLRAAHVHR---
ISALS-SVLPTMFAKSSCMVNPIIFLTSSSKFRQDLGK--LW----------PSSQDSLQ
LENKTQSYYEKEGATSIQKEAELL-TDVKQSTSPKRKAQS--
>CL_CN168_A9cr401-23
-------------------------------------------------LK---------
-----------------------HVEGG-IIMSFIV--VS-NSLVIVGML---------D
LILVSLACSDLVETCVG-IMWEA-FARYID-SSSFI---LCQLAGFG-ITFALVSITHLA
ALAIERYLSMVHAL-------F----S--FTIP-WIHGTFWGVVPF-----Y-REPYHTR
CSVM--------QSYNYALLVFCYLIPI-FIIFYCCYKVQKELK---E-EIA--------
----------KA----------EK-QI--MICVVMGAYFIAWTPYAVA----AFFD---T
V-PGY-S---AVFAKFSVI-NPIVYVIFYKDFRQTV------------------------
------------------------------------------
>MZ277612_Ramazzottius_arthropsin_1_g4634
-----------MDFNENFSS----------------------------------------
--DHQHWDGDL--------PAMHYATGS-YILLVSLTGSIGNALLLWAFSCAPTLRSPSN
LLIANLAVADLGLSLF-TFPLIT-ISSYQK--WAFGK-IGCDYYVVTAGLFGLGSISTMA
SISVDRWCSITWS------WHLTYRRAYIWMMAIWLYSFAMIGPPLMGWSRYVIEGFQTS
CTFDWLTHEPSSVAFVWYLIILGFLLPL-FVIFLCYTQIISHLVRHR-TIMSAS-R--PR
A--A-----KLV------GLDSD-TRAAVTCAIIVALFVLAWGPYALVAVVGVVGDQ-SL
ITP-VLNALPVLFAKSSAVYNPIVYALMNEKFRAAIVS--------------SA------
--PLPG------------------------------------
>MolBivalviaMytilusgalloprovincialis_2287
------------------------------NNTTI-------------I-N-IIAAQ---
-------T--------PS--WFHFTSGV-IL--L-NTTVVSNGVIFALLLKDRKLQTR-T
VYIIAICCLNLLMATFG-TPMVV-ISCFN-KLWLFGK-SGCTYYGFL-SFGGLASIFLLT
MISIDRYIYVV--------HNLSKQSTMPIIITITVMTFGFTISPLIGWNQYT-AGVGTS
CAIDLTGE--KGQSFVLVLCVIYFALPV-SVMIFAYGSVYAKVLKDSGSRRK---ALQRK
EFR-------KK----LSM---EQ-ELAITVIINICFFLMCYTPYACVLLWKVLSKDAE-
IDP-IVMAIPNMITKIAGVFTPFVFLSKNDVFREHMLN------------VTRES-----
--EQTT--TTNV-NNSKQPDD-----RKF-------------
>MolGastropodaAplysiacalifornica_71
-----------MSASANSSA-----------------------------WDS--------
-A-NCN-------------PYFHLVVGI-FITIVGILAVVGNVLVLCTFARHSSLRTSSN
LLVVNLTVADLVMSSL-DFPILA-ISSYKG--WVMGF-LGCQVYGVSSGVAGLVTINTLA
AISVDRFVVVVHRLSPM--HQMGKSTTGVIIIAIWALSVIWAVLPITGVSSYRLEGMGTS
CTFDYASRTSSNRWFFIALVIFNFFIPL-ALIIFSYWRIYASVRAVK-RELKLL-QS---
----TS---KRF------EVQAE-IKTAITALVIISIFCLAWTPYVIIAFVGLYGPT-TA
IDP-LVSMFPNILAKISTVSNPILYSIGHPEVRKKMKK----------------------
--QQDS-RATSA------TAGNSSQIPTY-------------
>Hypsibius_dujardini_Hd_c_opsin3
------------------------------------------------------------
-------------------DAGYRAAGI-GLSLIASFGIFNNLVVIVVLLLHRQLLTPVN
ILILNLTISDFLIATL-GTPFTA-ASAFQH-HWLFGR-SGCVAYAFATGFSGIASIGSLA
VISWERYWLVAHA----GSSPITTRETILITCGVWTYALLGVLPPVVGWSRFEIETPNIA
CGPHWESEALPDLSYIVYLTVFALVLPL-SVISWSYIQIVLFLRKNSQ----Q----SVS
----------KT----------QA-NITQMVIVMVMAFLLAWMPYAIVSAVVLFGGSH-L
I-TAPVATLPAIFAKSSIIYNPIIYA----------------------------------
------------------------------------------
>149TrigrU11-239
------------------------------------------------------------
---------------------MHYLLGVLYI-GFMF--LVGNGVVIWIF---------SN
MFVINLAVLDFIMMMK-T-P-VFIVNSFNE-----GK-FGCDMFALMGSYSGIGGAMTNA
AIAFDRYRTI--------ARPFSRGKVLTICAGIWLWATPFSLMPL-----FVPEGFLTT
CSFD--------RWFVGCVFTYSYIIPL-GLIVYYYSKIVGHVQ----------------
------------------EEHQE-IRIAKVAIGLSLMFVVAWTPYALVA---AFGNR-AV
LTP-LVSMIPACCCKAVAC-DPWIYAINHPRYRLEL------------------------
------------------------------------------
>OG50DappuT1-253
------------------------------------------------------------
--------------------MAYRLTAA-YLLLISVLIM--NVVVVIVILNDSQRMTPLN
WMLLNLACSDGAIAGF-GTPIST-AAALEF-GWPFSQ-ELCVAYAMIMSTAGIGSITTLT
ALAIWRCQLVAKRK-------GCRQGVILLV-IIWIYALAITCPPL-----YDREAAHIS
CSV-----N----SYILYMFCMGLVVPL-AVIIISYVRILRVVQK----------NQQQS
----------RH----------EK-RVTMMVACMIAAFMAAWTPYSILTNF----SSA-F
P-SPAFATIPSLFAKTSAV-NPLIYGLLNTQFSRSL------------------------
------------------------------------------
>MolBivalviaPectenmaximus_2854
------SQE-SVTEI-NTT----H-LY----------------------DTY--------
-YIHPHWKRFP-----VS-DSWHIFDGL-FIGVVGITGVIGNILVIWMFTTNKKLKTPSN
MLIVNLALSDLTFSAI--FPLKS-ISAFSK-KWVFGM-VACELYGLIGGIFGFMSIGTLA
AISIDRFICITKPLQAA--RIMTRKKAFIMIVIVWIWSMMWSIPPLFGFGAYIPEGFQTS
CTFDYITKTDTNRYFIIGMYVFGFLTPC-MIIIGCYIMILRAIKAHG-KEMK---RMADK
-LN-AE-EA-DK---N--KAKAE-MKIAKIALMLISLFILSWCPYATIALVAQFGSA-DF
VTP-LMSELPVLLAKTSAMHNPLVYALSHPRFRAAL--AEKAPCFMTC------------
---LET-----------------QT--S-NLSDVKDTQNAG-
>MolGastropodaCandidulaunifasciata_265
------------------------------------------------------------
------------------------------------------------------------
------------------TPPAM-LSAWSR-RWLWGD-AMCDVEGFIVYFLGLSSMYILM
AIALDRYIAISKPL---GTK-ITKTVAAASCGLCYFLGFLWAVFPAFGWNEYDLEGAGIS
CSVIWETDD--YTSYIYVIFIFCLVVPL-AVMFYSYWGVLSTLRN-------SVWDMNSR
V---RK---LAI----------ER-KMLKTAVLIVLSFLGCWMPYTVVSFIAAFGSH--L
I-PPILATIPPVIAKCTGLFDPIIYM----------------P----C--EEQESEESDV
EENSQKKKKS-------GARKNQVQKMDV----EAQ--RG--
>PlaPlatyhelminthesSchistosomamargrebowiei_3269
---------------QNLTF---T-LWD---------------------NDF--------
-SVHPHWHKFT-----PD-PLYYYLVGI-YIGIVGILAVMGNSLVITSFLLCKQLRTPPN
MLIVNLAISDFSFALI--FPLKT-IASFNQ-RWGWGK-LACELYGFAGSIFGFISLTTMA
FIALDRYLVISQPFKAF--SRITYGKVIVMIFITWIWSALWSIPPFFGY-----------
------------------------------------------------------------
--------------G---DKKAD-IEAAKTSIILVLLYLMSWSPYAIVCLMTLVGSR-DS
LTP-FHSELPVLFAKTSAVYNPIVYAVKHPKFRLEI--EKRFPFLICC------------
---KPK---V--------CNTS--------------------
>LCO21435IdpaDECRncr
------------------------------------------------------------
------------------------------------------------------------
------------------------------------------------SIVSILSISTLT
LIAIDRYVVIVKCW-----YR-SRKKTAVFLTIAWIYAIVWSTCPLLGWGAFMLEGMGTS
CTFDYLTRSPNNTSYVICLNIFAFFVPV-SIISVCYVNIIRAMYKHKK-DME-MLSTNPR
I--RGK----KL--------NVE-LKTARALAIAIVLFCAGWAPYAIMSLIAQFGDSS-V
ISRF-STGIPGIAAKCMTCMNPFLYAISNPLFFRKIKELMNV------------------
------QPQER-------EDSSSTK--------NLQ--TER-
>MolBivalviaCrassostreavirginica_773
------------------------------------------------------------
------------------N--VHYVFGI-VMLFN-IVATSGNSLVLYVFFKSKKLRSA-Y
FLVMALCLGDFLMS-S--LTMLS-IASFYT-YWVLGD-WACTAYGTL-MTFGLLQITLLA
VIAVTRYIFVIHRN---T---VGP-TAKFITALCTLYALGFALAPLFGWSKFVVEPIGTS
CGPNWVEWD----SYNMSLFLLCFXAPL-TFILFSYIMIF----------IK---RIQKK
N----T---------------YE-IHVSTTILIMIVAFLGSWTPYACLYIV---------
IT--ILSALPLVLAKCAPMWNPYIYFMRDNKFNQFVP-SR---------------EQDGI
------NSIS--------------------------RT----
>MolCephalopodaOctopusbimaculoides_2401
-------------------------------------DLRY-------------------
-T--PDIF---A---HSA---IPVI--T-VISI--FLGTFGNIFTILAIIFTKKLRTTEN
IFLVNLALADLFVSSF-VNIFSL-VGAVAG-YFKDKR-VLCVFIGFFCLVCCLVSLFNIT
AVAFNRFIFICHHNYYR--GMFTPTKSLIIAISLWVFAAILECVNFMPWGNHA-DKKTLT
CVWD-----TASLGNTIFITILGISLPV-MITTMSYVMIFYHFYQAKR------------
---------KK-----NTLQE-SK-KLMTTLFSLFVVFAICWLPYAFIALTDVY------
------DTFDVTFAHMNSCLNPVVYVTNNEHFRKAFKK--IV---FQC------------
--RKVA-------ETQLYSITKNG------------------
>032NeuModo1-252
------------------------------------------------------------
--------------------MADLVAGF-YLTIIGV--TLGNGYVIYMSSKRKKKLRPAE
IMTVNLAVCDLGISVV-GKPFTI-ISCFSH-RWVFGW-VGCRWYGWAGFFFGCGSLITMT
AVSLDRYLKICHLT-------LKRHHAYICLVIIWAYATFWATMPL-----YAPEPFGTS
CTLD--------TTFILNILFFCLLLPT-AVIVFSYVKIIAKVKSSTK------------
---------VVL----------EM-KLTKVAMLICAGFLIAWIPYAVV---SAFGQPD-S
I-PVQFSVVPTLLAKSAAM-NPIIYQVIDCKFACCQ------------------------
------------------------------------------
>XP_013397676_Lingula_anatina_P
------------------------------------------------------------
--------IVI----------AVIMLNL-SF-----LGMVMNVGVILTYILNKELQNSVN
MFIASLSVGDALMSFLA-VLVA--VNNFAE-EWLYGD-AGCTFYAFSM-FLGLAAINQMS
AVAADRYVVVTRPHSV-----LEK-PAAVTIVICWLAAGIWAVMPLVGWSSYQPEADGTH
CSIHWETED--ARSYIISLFVLEFFLPI-VIICFCYGNIFHKFKFIG-----TKVHNEKS
T--------YRR-R----KRV-ER-RLAKVICLMIGCFLASWTPYAVFSMWAAFGDVT-S
I-PS-ARVVPALLAKLSCVWDPIIYVGGNAHFRTHFVK--YL------------------
------------------------------------------
>MolBivalviaCrassostreavirginica_922
-----------------STA----KSYNSGIKFP------L----DNF--------SIRQ
LIDSK-WEDYI--------------VGI-QLLITAVAAFI-NVFVIIVV-KRNSLVP-AD
YFIVNLAACDLIL-FVG-LPFGI-TSSFFH-RWKFGS-GGCKAYGCLG-FFGVVSISTLA
LMSFSRYVHVCS--------KLSK-YTFFII--SYVYACLWASLPLLGWGEYV-EPYGTS
CTLKW-TS---DKEFVTLMLISCIILPV-FVMKYCYGGVYLYLRRHCK-KF--------R
-TD-------R--S----KTGN--IKLIKMAFMMCCAFMLTWTPYAVVSFWAAYGEP-K-
I-P-L-TLASVLIAKTSTIWNPLIY-VLNKKFKPCLRTAQ--PWH-----C---------
------------------SGSSMT------------------
>MolGastropodaElysiachlorotica_1090
-----------M-------------------DGL-------SSGQGEAL---GIPGG---
-V---A--QFT----------EHATVGS-L-MLFCVLGVTSNLLAL-TFYKDARLK-P--
WLHILLALANMAV-VC-PSPL--ASSSFSG-RWLYGP-VLCQLYAFEG-MFGIVAISAVI
VLCMERYTVLSSAK-----KDNS---MYVSVLFALG-GFFWAVMPLLGWSRYI-EGI--S
CALDWKNPD--SYSYMVTMEIFSFFIPL-VAAAVC----LSA---SQA-APG---AAAGS
G----SGAG-SKGQQV----SSES-QLRT-------------------------------
------------------------------------------------------------
------------------------------------------
>MolGastropodaPomaceacanaliculata_3102
-----------MSDA----------------------------------LNN--------
-LSHPHW-GVQ--------SQQHTAIGV-FLVGFTVTATVSNILVVSTCLGYRSLRTTSN
LLVVNLAAGDLVMCVV-DFPLFA-VASFFN--WPFGM-NVCQVYSLITAMAGLVTINTLA
VISADRYRAIVRLCQHH--QRTSRPTTLLIVLFIWGWSALWAVAPMLGWGRYVLDGVGTT
CTFDFLTRTANNISFVMAMMMGNFVIPL-GVITFSYLHIWRAVLDAK-RRLK---RTNTK
S--------QRL------RIRSE-TRTACTILTLVLAFVVAWFPYLVVCMIGLFGDR-SQ
VTV-TASVVSSLVAKTSTVSNPVLYCIIHPKVRRKLHV----------------------
--PRRS-ASSTS------ERSPARS-----------------
>PlaPlatyhelminthesParagonimusskrjabini_2781
------------------------------MDAE----LVL-----KQSPEV--------
-LS----G----------N-VMQYLIGF-F--VVGVVGVL-HGLNV-RLMKLDLL--PEG
VLHFHLALANLIVM----VPF--GISALFH-RWCFSM-VGCQLYAFEG-MLGITSIALTC
TICILQYA-WKFDW-------LRG-H----LIAIWTHGFIWAILPILGVGGYALE--QTN
CALDMTRQD--SVFYLCALTLISYVIPV-AIVSLCWFTL---TADLQE-------SDLNT
DTNL-RHTFKQ-AM--------EK-QLQRLKL-ILLTSSLTWLPLGILATCVILGD--P-
LNP--F--VPQLLAKWGCALTPVAY-VS-TRLRQLF--KN--------------------
------------------------------------------
>A9CR39_Cladonema_radiatum
------------------------------------------------------------
-----------------------EVTAP-IVGLFLIAGIF-NVLVVIGML-KQS-LV-KD
FLVVSFACCSLVEICFG-FIWEA-YGRYID-DSSLT---LCKMAGFG-TTFAFTSIIHLV
AMAFERYISILHPMTAH----YVS-SA--FIAPSWLFGFVWAFLPIFGWGGY-REKLHTR
CSVIATDNS--AQSYNYSLLVLYYFLPS-SLIIFCCVCVQLEIQKMTN-GLS--------
S------AMKKT----------ER-NI--LVCIVIISYFLSWTPYAISACWFTFFN---T
A-PDY-S---ALFAKSCMITNPLVYAFFYKEFRETLKN----------------------
------------------------------------------
>Plos1_119-255
------------------------------------------------------------
--------------------------------------IFVNTIVVIIFISSQRLHTTPN
LILFSMSVCDWLMATM-AKSVGI-YGNARY-WPTVGK-VTCDYYAFATSAIGYASILHLA
ALAVEKRMAVVSPM---TNSG---RRMLVIIATLWGFAILWAVFPL-----YGPEPGYVS
CSITV--------SYIICVSVLFFLIPI-VTMTFCFASIYHTIRNSH-------------
-----R---TRA----------KA-KTAKMAFLMVMCFLFAWTPYAVVTTFG---DTH-R
I-PALLGVLPSLFAKLSSC-NPIIYFFMYTKFR-CA------------------------
------------------------------------------
>KX714607ChviPOLRET
------RPPIAM------SA----------ASSP-------GMAAHTIL-----------
--------PMS----------EHSIVGV-L-FTIGIIGTVGNLLFI-VFMY-QNPR-N--
LVFANFALANTFV-VA-PFII--GSSSFVG-RWLFGD-TACQAYAFEG-MLGIGAVGALI
VLGVERYLAICKDL-----LNLSS--GVMMILLGWL-ALFWAAMPLLGWCRYI-EGT--S
CTLDWQVID--QYSYVTGLTTFCYCIPF-VVLFLC----LRA-----N-SLS---ETESA
D----KTSS-K---DP----EEEK-QLLKLTWVFTLTALIGWGPYAYVVIW-FFNDM-S-
LT--VLAVLPPLMAKSSTMIYPFAYMSQSSTFRKAM-----F--------M-GCGEQ---
------------------------------------KK----
>XM029798206OcsiOCTOCE
---------------------ND-------DDDDD----------T--------DLD---
--PYT-WN--------PE--KAYAARGI-CL--I-LFGTFGNAFIIVAIVPNRRLRTV-N
ILLVHLGFIGLASSITL-TLYAA-VVIFHG-VWIGGR-SACHAYGFV-SVFTFASVWTIT
ALSWDKYRTIASPL-----HSLSARKMAGCFILFWLGAVSLSVPPLTGYSRFI-DKNMAI
CTVELRAS---DLWYSLVYLSSAFVLPF-VLITYCYLHIFRIARNQSATMVRSSAPQA--
-----ALSI-K-----------GT-KAISTILQLTGAFAFTYLPYSMILLFKMLFTSSH-
MDN-VTVVLATTLFQAAPLTNAAVYGIRNKILRSSF--NRKM---DFC--IKRQPSALKL
SLRRTQEVNG---------------QSLVDINSPIE------
>PlaPlatyhelminthesParagonimusskrjabini_2770
-----------MFARDNTTI---M-LWD---------------------PDF--------
-AVHPHWHNFP-----PD-PMYNYLIGV-LITVICCTAMAGNLLVIGLFSFAKQLRTPAN
ILIINLAISDFSFSLI--FPLKT-ISVFNQ-RWAWGV-LACELYGFFGGVFGFASLATNM
FIALDRYFVISQPIEAF--SRMTYSRVIFMLVIIWIWALLWSMPPLLGIGRYIAEGFHTS
CTFDYISTDLENMLFNAGMYIFGFSVPV-LIIIFCYYQIVKTVRRNE-IELM---KMAQK
-LN-AEISM-KS--T---DKKAD-IEAAKTSIILILLFLLAWAPYAIVCLMTLLGKM-EN
LTP-FGAELPVMFAKSSAVYNPFVYAIRHPKFRKEL--EKRLPFLLCC------------
---KEK---DQA------TETTVTK---------------T-
>MolGastropodaElysiachlorotica_1054
------------MEL--TTE----------IF--SNA----NWSG----NETKEED----
---------------GPS---T-LMSAI-YLCIVAFFAILGNITVLTIIFRDKKLRSPHN
HLLIALAFCDMSVLFG-GYPFTI-ISACFG-KWVFGD-GTCIFAGFFTFFVSLTSMNILV
AICVFRYIMICLPGKS---FLLTPRFTSYVILICFCYGFFWTALPL--------------
------------------------------------------------------------
------------------------------------------------------------
------------------------------------------------------------
--------------VV--------------------------
>MolBivalviaMytilusgalloprovincialis_2263
------------------------------------------------------------
------------------------------------------------------------
------------MSVFG-APMVV-VSCFN-EGWLFGD-TGCKYYAFL-SYGGLTSMLLLC
MDSVDKYIYVV--------RELSSLTSNFSISAITGVALGFAVGPLVGWNQYI-EGIGTA
CAIDTIGE--NGQSFVISLLVVFFVLPV-SVMIFSYGSIYVKVITESRNCKR----TRMN
-----------Q----LTM---EK-ELAITVIIIIGFFLLCYSPYAILLFWKILNKDVT-
MDP-MLMAIPSMMTKIGGIFTPFVYLGRNKNIRQQVLD------------VPPH------
--EKPTDLQTAC-SDQLDVIST--NRHTF----PEA------
>PlaPlatyhelminthesDibothriocephaluslatus_927
------------------------------------------------------------
-M------Q---------------------------------------------------
--------------------------------WV-----------------GFASINTAV
MLSVDRYLVIVQPF---M-ARISRRRVFLMIVVAWVWSLIWSSPPFYGFGHYIPDGLQTS
CCFDYLEQNVNNY-HVAEMLVFELLTPV-GIIMSCYMQI---ILV---------------
---V-KRNI-R--------------EMASLPRVSVSGNFNKMLP----------------
-----SST---YF-----------------------------------------------
------------------------------------------
>BV898_11633_t01_hypsibius_dujardini_nhd315_core_32_85_1_cds_Copsin2_F1_copsin2
---------DMGK------------------------GGMF-------------------
--ASQD----GT---LS--PAGYIFTGM-ILAVNAALGIFNNLCVIVVVCRFKHLRTPVN
LMLLNLSASDFFIALF-GTPLTA-LAAFNG-RWTHGD-ALCSVYAFAMAITGIVSITTLA
AISIERLLFLYSP----GNFAFTIRNTVLASCAVWVYAFAVTSPPLFGWNKFVLETPGIA
CAPNWESLHFHDRLYTIYIFVFGLFAPT-TVIIFSYTNISLIRKRLSN----Q----GVA
----------KN----------QQ-RTIQMIFVLVVAFLLAWLPYGIVSLLVVFGFAD-K
V-TPAAATAPAVLAKSSIIYNPIIYVFMNPQIRRA-------KTAKTN---LRGTLRGTL
RG-RRL-D-------RIVRKSWPISKTYA-------------
>MZ277602_Macrobiotus_r-opsin_I-2
------------------------------------------------------------
------------------------------------------------------------
------------------------------------------------------------
------------------------------------------LS----------------
----------------------LQIVPL-AVISCCYAHIVHEVRTYT-KKFGKM-GAAIQ
R--------RYG------KRRVD-VKTTKTSVLVVIGWCVAWTPYTVIALLGILTDR-SL
LTP-QVAHLPALFAKTAAVYNPI-------------------------------------
------------------------------------------
>MolBivalviaPectenmaximus_2851
---------RTMGRL--FTE----PLYEEYNDSK------F----NSSF-DT-MPRKVEN
LIYSK-VEDWL--------------VAM-YLGLVGIVSIF-NLMVLFVF-KRQTLKT-ID
YFIVNLAITDLCL-LFG-FPLVV-TSSIQH-QWQFGV-YGCYIYGFLG-FFGTVSISTLA
MMSFVRYMSVCQ--------KLSR-HTLLVL--TYLYACIWSFPPFIGWGDYV-EPHGTS
CTLNW-SG---SRSFVTTMLVMCIILPV-VIMTICYGRVLLFLKRSSH-NLQ---WTAHR
-TN-------R--K----HTN----KLIKLTFTMCVAFVLTWTPYAVCSLWTAYGNK-D-
V-P-L-TLASILIAKLSTIINPTIY-VLNKKFRPYLSM------------I---------
------------------DKSSTS------------------
>AY616917SeauDECRrho
------------------------------------------------------------
------------------------------------------------------------
------------------------------------------------------------
-------------MSAS--KKMSHRKAFVMIIFVWLWSTVWAIGPIFGWGAYTLEGVLCN
CSFDYITRDTVTRSNIVCMYIFAFMCPI-IVIFFCYFNIVMSVSNHE-KEMA---AMAKR
-LN-AK-EL-RK--AQ--GANAE-MKLAKISIVIVTQFLLSWSPYAIVALLAQFGPI-EW
VTP-YAAQLPVMFAKASAIHNPMIYSVSHPKFREAI--ASNFPWIITC------------
---DEK-EDEKD------AEAEIPA--------MKEQAQQG-
>PlaPlatyhelminthesFasciolagigantica_1146
-----------MGVN------------------------------LTFL---GMQKDILD
FM-VPQWY---T---VPD---YFYFVGV-YVTVIGLVGVIGNLFVIVIFVK--SLRTPKN
MLVINLAISDLAFSAV--FPV--SIASFNW-GWKF---M-CDFYGYTSGLFGFASLTTMM
MISVERYCAIVEIS-----LQLDRRKIYLLILSIWIWSI-WPFAPAVGIGRFVLEGFHTS
CTFDYISNDWPNL-F---LYVFGFACPV-MVIVFCYFQIVRFVRKNERVKIN---KKETA
TTN--K-HTYR--------------KVAK-ATILVALFLMSWSPYAIVCGTTLLGFQ-KE
LNP-FLTELPGLFAKNSAIYNPFVYMIKSSGFRRKL--QRSF---RWC--I---------
---RTVFSQSDS-------SSCSQ---------ADEES----
>ACB05673_opsin_Euprymna_scolop
------------------------------------------------------------
-------------------DAVYYGLGI-FIGICGI-GCGGNGIVIYLFTKTKSLQTPAN
MFIINLAFSDFTFSLV--FPLMT-ISCFLK-KWVFGH-AACKVYGFIGGIFGLMSIMTMA
MISIDRYNVIGRPMAAS--KHMSHRRAFIMIIFVWLWSVLWAIGPIFGWGAYTLEGVLCN
CSFDYITRDYATRSNIICMYVFAFCFPI-TIILFCYFNIVMSVSNHE-KEMA---AMAKR
-LN-AK-EL-RK--AQ--GASAE-MKLAKISIVIVTQFLLSWSPYAIVALLAQFGPL-EW
VTP-YAAQLPVMFAKASAIHNPMIYSVSHPKFREAI--SNTFPWILT-------------
------------------------------------------
>AneClitellataHelobdellarobusta_1376
------------------------------------------------------------
-------------------------------------------------TRTPILRTHAN
VLIINLALCDLIFSSL--FPMTA-LSCFKR-HWIWGD-LGCDFYGFVAGWTGLGSITCLA
FISIDRYMAIVHPFYML--NKKSSSLTLLQIGAVWSWALIWSVMPLFGWGRFIPEAFGVS
CTFDYLTRTWSNICFNYVLITCGFFLPV-VIIVTSYIGIVIEVTKST-VEED---GMKDH
-MD-AQ-NA-RC--YV-VAVLSM-LKTAKVLACCFGAFLICWTPYAIVAQLGINGFA-HL
VTP-FTSEVPVLFAKTSSIWNPLIYALSHPRYRRAV--VLEVSNFRKW------------
---RFILCYCRA-------ADQETWSGE--------------
>A0A059NTG9_Tripedalia_cystopho
------------------------------------------------------------
-----------------------GILIG-ILASLTAVGVHANAVVVFIFYRLYKSSNTFN
VIMISTSLGDLMLIAV-AGPTRV-LSYLKG-VAKLGN-LECKIYGCWVHLTSVASLGHLV
LLAAERYWVIKYEK---QDDR---WKKILLVFLPWLYATLWTILPLLGWSEYAPESQHVG
CAPKWISTDPLDVSYNATIMISEFFLPL-AIIITIYIKIFGLIKD-------ERTGSEAA
R---IR-----V----------QR-NVMMLTMLMVATFVFCWLPYTVCCLWAISTSRN-L
L-PSGFGALPSIFAKSSVLWNPILYGAKHHKFRREFCR----------------------
------------------------------------------
>PlaPlatyhelminthesSchistosomabovis_3181
---------------QNLTF---T-LWD---------------------NDF--------
-SVHPHWHKFT-----PD-PLYYYLVGI-YIGIVGILAVMGNSLVITLFLLSKQLRTPPN
MLIVNLAISDFSFALI--FPLKT-IASFNQ-RWGWGK-LACELYGFAGSIFGFISLTTMA
FIALDRYLVISQPFKTF--SRITYGKVIVMIFITWIWSALWSIPPFFGY-----------
------------------------------------------VRLNE-LELM---KMAQS
-LN-AQSAM-KT--GKDCDKKAD-IEAAKTSIILVLLYLMSWSPYAIVCLMTLVGSR-DS
LTP-FHSELPVLFAKTSAVYNPIVYAVKHPKFRLEI--EKRFPFLICC------------
---KPK---ERL------QNTIVSKNNT------------E-
>MolBivalviaCrassostreavirginica_836
-----------MT--------------------------------FSEP-----------
--GDP---E-----------DVSYIIGL-YMSTLA-LTIFGNCLVLFVF-RSLK-R-P-N
-FIVNLAVADLSVSLFA--PMSA-VAAFDQ-SWLFGA-IGCQLYGFF-SLCA-CNIMTYA
AISYFRYQIVCEN-------KIKRGVV--LVC-VWIFSLFWTVCPLAGWNAYTPEPYDVS
CSLHWYGKR--DKVYIWLVLFFVYVFPL-AIMVFSYSRI-AR---HAR-RLA---PQIRN
EENS-KYNL-------------E--RATKISLMMTITFVFTWTPYAVLTASGVH------
LSPVML--LPTLFAKSSCAYNPFVF-LSHNTFKSGF--KK--P--------QPQQEAAND
TESKGTNVESAQ--------SNVM------------------
>158RHOSasa1-247
------------------------------------------------------------
----------------------MSLMAA-YMFFLIL--FPINFLTLYVTIEHKKLRTALN
YILLNLAVADLFMVIG-GFTTTM-YTSMHG-YFVFGR-TGCNIEAFFATHGGEIGLWSLV
VLAIERWLVVCKP------FRFSETHAIIGVAFTWVMASACSVPPL-----YIPEGMQCS
CGID--------ESFVVYMFIVHFSIPL-FIITFCYGNLLCAVKAA--------------
----------RA----------EK-EVTRMVIMMVVSYLVSWVPYASV---IFCNQGS-E
F-GPVFMTIPAFFAKSSAL-NPLIYVLMNKQFRHCM------------------------
------------------------------------------
>AneClitellataHirudoverbana_383515
--MN--TSW-GISTTNG--------SWKE-------------------------------
--FHPHWWKYGE---KAP-REFLYFIGT-FFTVVGLIGFLGNLAVVWVFSRLPALRSG--
---VHQ--------SV--EQIQL-QKVIPQ-R----------------------------
----DHHLVLGIPLVPV----SNHR-----------------------------------
-----MGRVHSG------------RFRI-FIIICSYIGIVRVVMKHR-KDFT---SLTSD
-IV-SR-E--R----------QE-IKIAKVFAICILAFVTCWLPYATVAQLGIWGFE-SL
VTP-YSAEIPVMFAKTSALWNPIIYAFSHPKYRKVL--------LRNC------------
----PCLAETRD--------------PTV-------------
>015PerCafa10-259
------------------------------------------------------------
--------------------TEHNIVAA-YLITAGI--IFSNLIVLGIFIKYKELRTPTN
AIIINLAVTDIGVSSI-GYPMSA-ASDLYG-SWKFGY-AGCQIYAGLNIFFGMASIGLLT
VVAMDRYLTICSPR-------MTTNTYISMILGAWLNGLFWALMPI-----YAPDPTGAT
CTIN--------VSFTMTVIAVNFIVPL-TVMFYCYYH----VTRSIK------------
-----H---TSD----------QV-DVTKMSVIMIFMFLVAWSPYSIV---ASFGDPK-K
I-PPSMAIIAPLFAKSSTF-NPCIYVVANKKFRKAI------------------------
------------------------------------------
>A0A059NTC7_Tripedalia_cystopho
------------------------------------------------------------
-----------------------VCIGC-FILTALILAVL-NGMVIYGLAKYKQ-LD-SG
IIVLSLSISDITAPICA-YPLSA-YSSLQA-VWKFGDN-GCYWYGFV-TTLGLCSINHLM
LLSIERYITLVLPLRRE----LD--KV--AIAFCWIFSFCWAIAPVFGWSEY-LEGIKTM
CSINWQSRS--DFAYNILLFILCFLVQE-IVIIFCHQRTLREVKKMTV-GTH-----GSN
S------QTVKV----------EK-QF--VVLFMVMGFNFAWLPYAITSLMIIMLQ---H
L-VSI-AELPAMFAKSAVVYNPLIYFVSNKLFRLMLCG----------------------
------------------------------------------
>HM_CN131_2211281-20
------------------------------------------------------------
------------------------------------------------------------
---MSLAVCDGLQSIIG-FPNEI-YGYVNK-DNPFKSE-LCKTSGFV-VMCAITAISHLV
SLCIYRYAAIVYPMVFT------------YLVLPWIYGLFWSITPF-----I-REKQDTR
CSIN--------QSYLYALTIFCYFLPL-SIIIYCIIKVHLE----LK-QIS--------
----------KL----------EK-EI--SVFLIVVSFFTVWTPYFI-VVYG---R---S
L-PSY-C---ALFAKSSTI-NPIVYCIVYKEFRQTA------------------------
------------------------------------------
>AneSabellidaHydroideselegans_517772
------------------------------------------------MTTT-----LDT
I--------LNT---WPLK--TGELIQF-YMGIL-TIGFT-NGIVLYLYFSTKSLQTP-N
MLFISLT-----FDML-VTC-----AAS--------------FVSFIA--YGTASAHALL
VIALERFLTVARPFGIG---SLTKARAVGFLVYAWGISVIVAGTPLIGFSAYVHEGPGFW
CSVEWEDDS--SGAYIYFIFILSYFYPI-GVICFCYAVVIGKIRE------------VAK
T------AVVKA----------EK-AVIRQSVVMIAGFVIAWTPYAIVCLVAALEDNP--
LSPK--ALPPAMFAKSSTIWNPFIYIGMNKQFRAQFVA-------------AEKKPKADS
S------------NTTYADKTAAAAV--L-------------
>BraBrachiopodaLingulaanatina_1656
-----------MEPL---------------------------------------------
---------------------------------P-SVSFLAAL-------RLRRL---EN
VLLINLTLTASVMVIV---------GSFHG-HWIFGHA-GCYAYGIGFGASALASFNSMA
AISIQMYREIT--------CR-PRGQTGSYLLVVWTNSFIWVIGPVFGWGRYILESTGTS
CTFDFLTPTLKDTSFVLSLACFGFLLPL-LMIVITNVRLIHMVSSNLK-KFK--------
---FPT----KS--------QKL-VRIAQMTLSTVIVFVVPWLPYVIVAMIGVFGDKE-L
LTPL-VAGVPVLAAKTYPMFTPLLYITYHKELRSVLM-RR--------------------
------RPQRR------SPVSRGDRSTSC----LSE------
>MZ277566_Ramazzottius_c-opsin_3_g458
------------M------------------------EQNF--------TVLSIAND---
--WALH----QR---LS--PEGYLWTAT-FLGVIAIGSTLANLSVIIVLFKNPQLRTPVN
LMLLNLTVSDLLISV-------------------------C-------------------
----------------------------------------------------ELESPNIA
CAPNWESPEFADRSYIVYLIVFALIIPA-GIICFCYGSII-----KRH----Q----GVA
----------KS----------QR-NVTKMISVMIAAFFIAWMPYTIVSATAVFGFGD-L
I-TAPIATMPAVFAKASFLYNPIIYIFMNPQARSALCA----SVYPDG---EMGGSIVNG
RR-RAADSVP-----DILTESKV-------------------
>AneSabellidaOweniafusiformis_2720
---------------------------------M---------------DDF--------
---------------------------M-FAACCGSI----NTIVLIAYKANTVLR-PID
ICIMNLAVIDLGMSLIG-CPFVF-YSFLTH-GWKFG--MGCQLYGMMGSFLGYASINILT
LIAVLRYIVMRRAQ-----TK-TT---VLGLVAVNVAALFWSITPFIGWGQFI-EPTKTS
CTVKFWDKS--NVSYIISIFLFNFVIPM-VLILFTYCRV---AQA-----------RG-H
TLS--T----S---QT------EQ-RITKI--IAITTFFITWSPYAIVCFWETF----H-
-EPVKIKAFPTVFAKTATLINPIIYVIV--KFRLIL--HK--PDM---------------
--PRES------------------------------------
>acropsin21-248_no_c
------------------------------------------------------------
------WM-----------------LAV-FLVIV-ILTFF----------------K-AS
FPILSLAMADVFLASAV-MPL--GIVSCSG-HWIFG--VGCKWYAFMHTTVGLSSILHHA
VLALERCLTI-KHF------R-TM-RAFLTLVSLWSLC------PILG-----PEGTG--
----------NHL-HFRCYLCCVYSFPF-VFIAVCYTAIF--LRKTAKWG----------
--K--N-SVKR--------------KAVTA--IMVTTVMITWLPYAMVAFYTLLGFE-K-
LSA-LVYTITSIFAKTST-LNPIICFFWYRRFR---------------------------
------------------------------------KK----
>AneClitellataHirudoverbana_377245
------TAH-LLSALQGWTF----LQYNE-------------------------------
--FH----FVGD---R-----IVLFTQR-FMD-----------------ERIPPPREGTG
VLVFHRGSCLGLFQSV--DAI----KCSPN-QS-----GSCQLYSFVAAVTGLASINCLT
VISVDRYLVVGRPLSML--NKSNFRRSFLNVIIIWSWAFLWSLFPIIGWGEYILEGFGVS
CTFDYLTRTPSNIAFNLALFSLCFLLPV-FIIICSYIGIVRVVMKHR-KDFT---SLTSD
-IV-SR-E--R----------QE-IKIAKVFAICILAFVTCWLPYATVAQLGIWGFE-SL
VTP-YSAEIPVMFAKTSALWNPIIYAFSHPKYRKVL--------LRNC------------
----PCLAETRD--------------PTV-------------
>AneSabellidaHydroideselegans_499302
------------------------------------------------------------
------------------------------------------------------------
-----------------------------------------MFDAVV--VFGMVSISTLV
ILAVLRLL-TLKS--T----RMPS-S---VL--TYAFAAFWSLAPLFGWGQY-VEQL--A
CGLTWYDLA----SYFASLVAAGYFLPL-VVISYCYLRIWLSIRRM---------RRDRY
F--------KRV----------S---LTKVTFYTCVAFFITWTPYTFFSMTSYAKHELQL
TTPL--STIPGMLAKSSWIFNPLIYFYM-KRFRQATLASK----P-------RARAHVV-
-------SVST---NEATNESSESV-----------KA--A-
>MZ277574_Acutuncus_r-opsin_III-2
------------------------------------------------------------
------------------------------------------------------------
------------------------------------------------------------
-----------------------------------FERNNHSYP--------TLDGFLTT
CTFDYLDKSTTSRTYVVAICIGVYVAPL-LLIAAAYSGIIWKVHTTS-KHVR------SS
L---QR---VSS------KMRRE-IVAAKGTFIVVMCWTIAWTPYAVVALLGFASYT-SL
LTP-LVAQLPAVFAKTAAVYNPF-------------------------------------
------------------------------------------
>MolBivalviaMizuhopectenyessoensis_2132
---------NTTNGS-----------------------------------DP--------
---------------IP--DIYYNMFAV-ILFFTWILGSFFNGSALLVFFKNKNLRTATN
MFVMALAVDDLAMSSI--CLFAA-SASYNK-RWIHGD-LICTIEGFLVYVLGLTDLYLLC
AISLDRYIVIAKPL---ANK-INHGVAALSITACWMGGLFWSATPFFGWNYYRLEDSGVS
CGVSFEPND--IQSYILSIFIFCFVGPF-VLIMFSYYGVYMT------------------
------------------------------------------------------------
------------------------------------------------------------
------------------------------------------
>054VAoDare1-250
------------------------------------------------------------
----------------------MSVLAA-LMFVVTA--LSENFTVMLVTFRFQQLRQPLN
YIIVNLSLADFLVSLT-GGSISF-LTNYHG-YFFLGK-WACVLEGFAVTFFGIVALWSLA
VLAFERFFVICRP------IRLRGKHAALGLVFVWSFSFIWTVPPV-----YTVSRIGTT
CEPNH--------TFIITLFSTCFIFPL-GVIIVCYCKLIRKLR----------KSNTHG
----------KP----------ER-QVTRMVVVMIVAFMVAWTPYAAF---ITAHPSM-H
V-DPRLAAIPAFVAKTAAV-NPIIYVFMNKQFRKCL------------------------
------------------------------------------
>AneSabellidaOweniafusiformis_2700
-----------MNLT-----------------------------------NG--------
-MFTE----YDK---HPH--GSTLVYGF-CITVISIIGLV-NTVVLVMI-RYKMK-TT-H
MLIFNLCFACLVISLCS-SALTV--SSFHG-SWLYG--LGCRAYAFT--MAGYMCINTLA
AMAWERVQ-LTKPFINY---RNNG-R---YIIVVWLYSITLALPPLIGWSKY-LDGV--S
CTFDYLTQS--NIAYIATVYAGGFFLPL-LIIVYNYTKIMRYLGKHNRDSI-KERTKKRR
L--------REK----------E-LKVLKISIAAVFLFCLAWLPYALVCLMSITGYHQV-
IGPS--AAIPSIFAKASAIYNPLLYGML-PRIRRHLRRLKSFP-A---------KEAVLT
F-KNGE---SRQ--SKTSVKYTGC--NPS----SDEIL--L-
>MolBivalviaMercenariamercenaria_1873
--------------------------M---NSSN---------------DDN--------
-----N------------N--VYNVIGI-LMSVLFVLALF-NILVLMVYQANKKLQ-STN
LWIIAVIVCDLFIVLNA-FPFVI-IASFAQ-EYIFG--TGCKWDGFVVTLLGTSSIFLLT
GLSLHRYLIMMRHX-----KR-SN---IICIVMCFVLGLFWGITPLIGWGSFL-EGIKIS
CAPDWRSQE--KDTYTIAMYICVLFIPL-LIMAYCYIRI---LFKGS--------SNKAR
NAG--K----R---EE------EE-EIQ----LRPAGTMVKWKP----------------
-----TGAIPSTFQHRTQV-----------------------------------------
------------------------------------------
>V3ZWI5_Lottia_gigantea_Unchara
------------------------------------------------------------
-----------------------------VMTMYCITAVLFDGCAMLVFLKNKNLRSPTN
LFILGLNVCDFLMATI-AAPLSG-ISSFHH-RWLFGT-IGCTYEGFAVYFLGQTSMYLLA
AISFDRYYVIAKPL---ASK-ITHRVATIAVLACYAGGFFWAFVPLVGWNEYTLEGAKIS
CSVVWESSN--YTSYIFTIFITCLVIPL-AVMFFSYFNVYMTVR------------KLSR
I---RR---FRI----------EK-KMFKTIIAMCTTFVAAWMPYTVVSFYGAFGQG--S
V-APALGTMPALFAKCAGLLNPIIYVATNKQFRTAFYQ----------------------
------------------------------------------
>MolGastropodaPomaceacanaliculata_3096
----------MQSDN--NTT----------VEQEMNVEDDW-----------LVRRY---
-----------I---RPL---AGYMCAI-YLVIVGLVATTGNTTTLVMFLRNRKLRVPHN
ILILNLAISDIGISVF-GYPLTT-SSCFAE-RYLWGM-VGCKIQGFTTFFLAMADMYTLT
AISVYRWVAICRPHYSTFLHRQSGGGRVG-------GGLHHHAPPLVGMSTYI-EPFGTS
CTIDWDDPAPVSVFYIYALVLVAYIIPV-VVMVYCYWKVVARSKSLLKCKTL--------
---------AN-----STMA--EC-KVTW-------------------------------
------------------------------------------------------------
--RR--------------------------------------
>MZ277594_Macrobiotus_r-opsin_II-1
------------------------------------------------------------
------------------------------------------------------------
--------------------------------------QSCL------------------
---------------------------------------------------HICDVLWSV
CKC-----TPKPIIFTFRASVPLQVAPL-STICCCYIFIVWEVFSHA-RKFK---KAATK
M---SK---EEK------AHKRE-VKTAKIAAVIIGCWCIAWTPYAVVALIGIGTDG-SY
LTP-IASQLPALFAKSAAVYNPI-------------------------------------
------------------------------------------
>AneDinophilidaeDimorphilusgyrociliatus_958
------------------------------------------------------------
------------------------------M--I---S------------RFKSLRT-TN
IYVFNMAISDLLMATTG-FPLFI-YSSLKG-TW--G--LGCELYGASGAAFSYVSINSMS
LISLERFITV---------EKV---RA--IVLFCWLYSLTWAVLPLMGWSRY-LEGFGTT
CSFDYASR-YT--SYIITVYIMEFGLPL-LIIIVSYFRIIRRVQRSRK-GLS---SESES
S----Q----RM-N--------E--KVLKVIFIVILLFCIAWLPYAVVGLISVF----ST
I-PI--AML-ALLAKSSTAYNPIVYAIKHPRFRNAVER----------------------
---RET------------------------------------
>AneDinophilidaeDimorphilusgyrociliatus_994
------------------------------------------------------------
------------------------------------------------------------
-----------------------------------------------------------M
LMSILRYL-VCHPIKD----NLNQ-H---VIVFTYVYSAIWTLGPLIGWASY-IEKL--T
CSIDWTNIT----SYLICCFVACYLLPL-LCIIGFYSRITIVVGNF---------YRSRR
V--------NRY----------D-QHMLKLTVGMSSAFFLAWTPYAIVSFMSSLNMQT--
ISIA--TPIPAIFAKSSTVYNPIVYYLM-QRFRDEIWQ------K---------EQDEM-
--KDVK---KR-----MAISSTD--VSSS----GKQKY--S-
>MolGastropodaPlakobranchusocellatus_2988
--------------------NDD---VTAHKRANE-----F-TSNDSSL-Q--LSIN---
--DQP-SL--------PD--SVNVVLGA-CL--L-VVSVLGNTFMIIAIAPNRRLRTV-N
ILLVHLGAVGLLSSLFT-T----------G-NWLGGA-PMCQAYAFV-CVFTSVSVWTIA
ALSWDKYQTIASPL-----HSLTADKMVPCFFIFWVCGLVMSLPPLVGANKFV-HHTMGI
CGVDHSSP---GRWYTCLLVIASFVLPF-CLMIYCYAHIFRIARTQSATMLRAPAVSSSQ
GSS--SLSL-R-----------GT-KAMGTIMQLIGSFVLTYLPYSIILLYEVFFAVR--
ANA-VFVAIATNLFLAAPCTHATIYGLRNQILRTSF--YRKFTC-RYC--IHMKRGSTGP
PPRRALRPQS---NEMIQEVSA--PDSVFEFSQEMDSHEIK-
>MZ277598_Pseudoechiniscus_r-opsin_1
------------------------------------------------------------
------------------------------------------------------------
---------------------------------------------SCT------------
-------------------------------------SLGWSLPPLLGYSQYVPEGFMTT
CSYDYLDESYTSRAFIFGMAIGAYFLPL-AIVIICYILIVAEVRKSE-RKFAKA-RDVRS
G---DA---EHA------KKSKE-VQIAKVIFMVIVCWTIAWTPYLIVSLMGIFFWR-EL
LTP-WTSQVPALFAKSGSVYNPV-------------------------------------
------------------------------------------
>MZ277584_Echiniscus_r-opsin_1
------------------------------------------------------------
------------------------------------------------------------
-----------------------------------------IYYAFCV------------
-------------------------------------TLAWSLPPLLGYSRYVPEGFMTA
CSFDYLDDSFTSRAFVFAMAVGVYFVPL-AAVIACHILILREVRRSE-QKFSKS-RDMRN
A---DD---ERA------SRKKE-TQIAKVIFFVIIGWVTSWTPYLVVSFMGIFFWR-DA
LTP-WTSQAPALFAKTGSVYNPV-------------------------------------
------------------------------------------
>128ApomoBL1-238
------------------------------------------------------------
---------------------MHYGLACIYA-LLWL--VTGNGIVIWIF---------SN
MFVINLALFDTMMALE-M-P-MLVVNSFHQ-----RE-TGCIIYGVLGSLSGIGGAMTNA
VIAFDRYKTI--------SCPLNKVQAILLCVFTWLWAIPFTFLPA-----FVPEGFLTT
CSFD--------KVFVICIFIWSYVIPM-LFLCTFYSKLF--------------------
-------AV-RL-------EDAE-IRIAKVAFTIFFLFVCSWTPYAFV---GAFGDR-SI
LTP-VATMVPAVCAKIVSC-DPWVYAINHPRYRAEL------------------------
------------------------------------------
>PlaPlatyhelminthesSchistosomajaponicum_3245
-----------MHS--NRTI---------------------------SLKDF--------
-SVLPYWHKFE-----PS-PYHQYAIGL-FIAVVGITGMCLNLLVIVFFTMFKALRTPSN
ILVINLAISDFGFSAV--FPLKT-MAAFNN-FWPWGK-TACTIYGLGGGLFGFVSLSTIA
AIAFDRYLVIATPFESV--FQTTPKRTILIMLFLWLWSLIWTIPPIFGFGRYVTEGFQTS
CTFDYISTDLKNRLFNIGMFGFGFLCPL-FLSVFCYARIILIVRSRG-KDFI---EMAA-
--S-SK-GN-QK--DK-SSTKSD-TFVLKSSAILLGVFLLCWTPYAAICLMALIGYA-DY
ITT-TMVELPCLCAKTAAVWDPCIYAFRYPRFRAIF--QSRFGM----------------
-------GKSKT--------GQTSR--------VEE------
>EFX83831_arthropsin5_Daphnia_p
--------------------------------PE--------------------------
---------------------VHITLGV-FLTLIVLFGVAANSSIFYVFARFKRLRTPAN
VFIINLTICDFFACCL--HPLAV-YSAFRG-RWSFGQ-TGCNLYGMGVAFFGLNSIMTLS
AIACERYIVITSSSCRPANWRITRRQAQKICAGIWFHCAALVTPPWLGWSSYMPEGVLVT
CSWDYTSRTLSNRLYYIYLLLLGFVLPI-SVLTFCYTSIFRFIREMTS----SFSKTTVS
----FR---RRR----------QT-DVRTLILSLAMLCYTAWTPYAIVSLIGQFG-----
-PSPMATAIPAFLAKTAIVFDPLVYGFSSPQFRNSVRQ--FL------------------
------------------------------------------
>KPI90912_1_Parapinopsin_Papilio_xuthus
-----------MT------------------------LEQF--------------ND---
--RTTE-----L---MP--RWGYVASAF-VLFLIGFFGFFLNLMVILLMFKDRQLWTPLN
IILFNLVCSDFSVSLL-GNPFTL-ISALFH-HWIFGH-TLCVLYGFFMALLGITSITTLT
VISFERYMMVTKPF---SSRHLTSKGAVLSIVFIWAYALVLTMPPLFGWGNYENEAANIS
CSVNWHEQSFNTLTYILFLFAMGQILPF-AIITFSYVNIIRTMRKNSQ---------RVN
----------RA----------EA-RATAMVLLMIISFTVSWTPYSLFALMEQFATEG-I
V-SPGAGVIPALVAKSSICYDPLIYVGMNTQFRQSIK---RVPSH------FKDATLQ-N
SS----LNTP-----KIISKSEMHL-----------------
>KR107050SeofDECRET1
------------------------------------------------------------
------------------------------------------------------------
-------------------AA--ASSSIAG-RWLYGS-IGCQLMGFWG-FFGMSHIWLLF
AFGMERYVAVCREF-----NQMPS--IYTIIALMYI-GTFWATMPLLGWGTYL-EGT--S
CTINYSLSD--SYSFIFFLAVFSFIFPM-VSGWYA----VKA-----S-SLS--------
-------------SAE--KDKDEE-QLTALAG----------------------------
------------------------------------------------------------
------------------------------------------
>MolGastropodaElysiamarginata_1140
----------SVTST---------------------------------------------
--SHAHW-ERG--------SPIHLTVGV-FVSLLGLFSVCGNVLVVWTCTRFKDLRTRSN
ILIINLAIGDLLMCCI-DFPLMA-AASFLH--WPYGQ-VVCQLYAWITAVAGLVTINTLA
AIAVDRYWAVVRA-TPE--QRLSKRVTSMVVLVVWAYSIMWALCPILGWGDYVLDGIGTT
CTFDYLTRTWWNRSFVIAMATGNFLLPF-SLMVFCYTRIWAAVREVK-RGLESTSNNSTR
MISVSRRGSRHH------RLNCE-HKTLRIILFLLLAFTFAWCPYLAVSLVGLFGDQ-TK
ISY-LTSVLPSLVAKTSIVTNPILYSISHPKVRKRILT----------------------
--SKPT-VRMRT------NQSSYGN-----------------
>AneSabellidaOweniafusiformis_2677
-----------MDTT----------------------------------VNFSNLTT---
--IGQ------Y---FA--NSAHTAIGI-YLTLIAILGIVGNTLVIVTFWYNRTILLPTY
SFILALAIVDLGMCIL-GNPFPA-ASSLSH-RWIFGK-AGCDWNGFLTFFTGLFGMYILM
MISIDRFIIIVKAP-------ISHKCALILVVFCGSVSLIFATMPLLGWSSYTLEGANTS
CSVNWQGRSMGDTSYVIVTLMICFVIPV-GVMMYSYLRIFFHVRRTTR----RRTKMRSV
N---KK---LAM----------EM-KIAFMIGIMMGAFILSWSPYAIVSLWAAIGDST-S
I-PPLATVLPAVLAKSAIVWNPIIYVVMNKKFRAAMVK--LLP----C---QKKAPVTEV
------HAEKH----DIDGIELS-------------------
>MZ277546_Ramazzottius_c-opsin_3
------------------------------------------------------------
------------------------------------------------------------
------------------------------------------------------------
------------------------------------------------------------
----------------------------------CKSS--------QH----Q----GVA
----------KS----------QR-NVTKMISVMIAAFFIAWMPYTIVSATAVFGFGD-L
I-TAPIATMPAVFAKASFLYNPIIYIFMNPQ-----------------------------
---RHC------------------------------------
>135SWSOrla1-247
------------------------------------------------------------
----------------------MKLLGI-YMFFLIL--FPINALTLVVTAQNKKLRQPLN
FILVNLAVAGLIMVCF-GFTVCI-YSCMVG-YFSLGP-LGCTIEGFMATLGGQVSLWSLV
VLAIERYIVVCKP------FKFTATHSAAGCAFTWIMASSCAVPPL-----YIPEGIQVS
CGPD--------ESFVMYMFSCHFCVPV-FTIFFTYGSLVMTVKAA--------------
----------KA----------EK-EVTRMCFLMVLGFLLAWVPYAS---YIFFNRGA-A
F-SAMSMAIPSFFSKSSAL-NPIIYILLNKQFRNCM------------------------
------------------------------------------
>MolBivalviaCrassostreavirginica_828
-----------MDYL----------------------------------TDT--------
-IVKP---------------LQGNILAI-YLTAVGFLSLMGNGLTIVVI-RFPKLRTAAN
IFIANLAAADLGITVLT-FPLSV-ISHFYN-GWPFGLD-ICRWYGFNCMLFGLGSIAFLT
AISCDRYL-VCRHELYC----FSK-R-YFIVVLLWT-CMIWAAAPFMGWGCYY-DGV--L
CTISWTRNG--AFSFIYAVSVVCFIVPC-LVITVSYRKTIKAVSQEN-------------
---I------------------EQ-KITKMCVVAVILFLVAWLPFTIYFLVISIQEVH-T
L-PA--LFVPAVFAKSSTCYNPVIYAIVNKRFRIAIQR--PL------------------
------------------------------------------
>EU310498_Tripedalia_cystophora
-------------------------------------MGSF----------I--------
----------------------------------ACCSFLLNGLVIAVLIKYIRTITNTN
IIVLSMSCANILIPLL-GSPLSA-TSSLMR-KWQFGN-GGCTWYGFINTLSGISGIYHLT
FLSFERFITIVLPL---RDTILSTKNIYIGLGILWVAAIGVAGAPVFGWCEYIKEGVRTS
CSVAWSSKENMNVSYNLFMIFTVFLLPM-LVIIYCNYRFIMSTRARGL----SEMTASAS
----------KA----------EK-QLTIMVITMIIAFNIAWLPYTVVSMVFLTGYGD-V
V-GPMGASVPSVFAKTSVIYNPVIYCLLNRSFRKMLC----------G------------
------------------------------------------
>PlaPlatyhelminthesSchistosomahaematobium_3208
-----------MSEIFNRTF---------------------------MIYDS--------
-IMLSHWTSYT-----PD-PIYNYFISI-LVALIGIVGTITNLFVIFVFLTPKSSINLQW
ALIINLAISDFGFSAV--FPLKT-IAAFNQ-YWPWGS-VACQLYGFISATFGFLSLTTIA
AISFDRYLVIVKNYKTK-----NFLIICTVIGFLWIWSILWTIPPFFGYGRYVLEGYQTS
CTFDYISNDMPNLLFSCGMYVFGFTFPV-LLCIYCYVNLLKIVHNNE-RIVI----ISL-
--S-SD-SA-KQ--HK-R-KRLD-IEATKSVILSLLFYLMSWTPYAIVCLISIMGQS-YF
LTP-TIAEMPHIFAKMAAIYNPILYAFTNRKFKNAL--GIRKTSS---------------
------VMQQQR------LLSQGLF--------TYK------
>PlaPlatyhelminthesParagonimuswestermani_2793
-----------MF-----------------------------------------------
--VFPH--------------------------------------------SAKQLRTPAN
ILIINLAISDFSFSLI--FPLKT-ISAFNQ-RWAWGV-----------------------
------------------------------------------------LGRYIAEGFHTS
CTFDYISTDLENMLFNAGMYIFGFSVPV-LIIIFCYYQIVKTVRRNE-IELM---KMAQE
-LN-AEVSL-KS--T---DKRAD-IEAAKTSVILVLLFLLAWAPYAIVCLMTLLGKM-EN
LTP-FGAELPVMFAKSSAVYNPFVYAIRHPKFRKEL--EKHLPFLICC------------
---KEK---DQV------AETAVIK---------------T-
>MZ277596_Macrobiotus_r-opsin_II-1
------------------------------------------------------------
------------------------------------------------------------
------------------------------------------------------------
----------------------------------------------------VLEGFLTT
CTFDYLDPSYDSRAFIFSMFCGAYVAPL-SAITICYLFIVWEVFAHS-RKFK---KAATK
L---KK---EVK------SHKKE-VKTAKIAAIIIGCWSAAWTPYAVVALMGIATDG-SY
LTP-IASQLPALFAKSAAVYNPI-------------------------------------
------------------------------------------
>CAA88923_opsin_Alloteuthis_sub
------------------------------------------------------------
-------------------AAVYYSLGI-FIAICGIIGCAGNGIVIYLFTKTKSLQTPAN
MFIINLAFSDFTFSLV--FPMMT-ISCFLK-HWVFGQ-AACKVYGLIGGIFGLTSIMTMT
MISIDRYNVIRRPMSAS--KKMSHRKAFIMIVFVWIWSTIWAIGPIFGWGAYQLEGVLCN
CSFDYITRDASTRSNIVCMYIFAFMFPI-VVIFFCYFNIVMSVSNHE-KEMA---AMAKR
-LN-AK-EL-RK--AQ--GASAE-MKLAKISIVIVTQSLLSWSPYAIVALLAQFGPI-EW
VTP-YAAQLPVMFAKASAIHNPMIYSVSHPKFREAI--ASNFPWILT-------------
------------------------------------------
>MolBivalviaPectenmaximus_2808
------------------------------------------------------------
------------------------------------------------------MRSPSN
ILILNLSIADFMVSLA-TLPAVG-IGSLAQ-EWVFGG-TGCMVYGFLGAGTSIVSIMTLT
LIGIERCAVIA-------FSRKTQRKLVALIIFTWLYGIFWAIMPLVGWGRYIIEGSQTS
CTFDFLSQDKSTKSFVVSLQVCVFHIPV-CLLFFSYISIF-VVRRHER--LK---EHFLR
S--------KRLDR--------E-TRVAKSALIITLVFCLAWLPYAVISIIGCYGNAM-L
VTP-MTSALPGFCAKLSTSINPILYALCHEKYRNKIGH-R-------C------------
--S----TVK--------------------------------
>A0A059NTD5_Tripedalia_cystopho
------------------------------------------------------------
-----------------------NLIGL-VLTLIFILGIF-NGVVIVIFHFEET-KR-AD
LLILSVSYCNL-LHVST-YPLNI-VSSFQH-HWGYGTA-LCQMDGFW-IHSSIVSVAHLT
ALSFERYLTVTGRMTDR----R----K--LVLVCWLYGFFWGAMPLFGWSDY-LEGLLIT
CSITFSSSD--DISFAIVAFLVDFLLPL-ALIIGFYIAILFTVRRCNNPSMT---INGAL
----------VS----------DL-EAISMVFTMVAAFILGWMPYAIVCFLTMTEN---A
L-PPL----SAVVAKSSVWFFPIIYGFKHRTVKTGLGY----------------------
------------------------------------------
>MolBivalviaPectenmaximus_2853
----DTILS-VVEEVINTTT---H-VF----------------------DTY--------
-YIHPHWRHYP-----VS-DNWHYFVGL-FITVVGISGVIGNMVVIWMFSSTKTLKTPSN
MLIVNLALSDLTFSAV--FPLLT-ISAFNK-RWVFGD-AACEFYGLIGGIFGLMSINTLA
MISIDRFICITRPLQAA--RIMTRKKAFLMIVIVWSWAIGWSLLPLFGLGAYIPEGFQTS
CTFDYLTKTTSNRIYIVGMYVFAFALPL-VIIIGCYIGILKAIRKHA-REMA---SMADK
-MN-AE-EA-DK---K--KSKTE-IKIAKIAMMLISLFILSWSPYATIALMAQFGDP-SF
VTP-LMSELPVMLAKASAMHNPIVYALSHPKFREAL--MKKAPCLLSC------------
---SDK-NDNK---------APVPP--S-NLSEVRQTKK-G-
>MolCephalopodaOctopusvulgaris_2452
---------EISSAN----------------------------------T----------
--ARE-------------------VVGG-YFIITGLIGVFGNGIVLSMF-IYKALRTPTN
TLFINLAVNDIGMCLCL-FPIAG-ISSFKR-VWIFGTT-GCQWYGFTGMLFGLANIGFLT
AISVDRYL-ICKYYIYC----LKH-F-YHLIACVWI-AAVWAFFPLSGWGRYE-EGI--A
CAVDWESRD--SMTYITTIFVVCFLIPL-LIISVCYARVIRKLTQEN-------------
---P------------------EQ-KVTKMCAIAIICFIIAWMPYAVICLWSIYGHPD-Y
I-PN--SVIPSLFAKSSASYNPLIYVALNRRFRLAIVK--RM------------------
------------------------------------------
>MolGastropodaPomaceacanaliculata_3057
-----------MTTV--GNA----LACAQVRRNR------FPGCVATGR-DMSGNGSCSH
VAKSS-TGDFL--------------VGS-VILFVIVSAVM-NTFVICSA-AWKSITI-TD
YYILTLAVSDLCS-LFA-YPMAM-MSTFSH-GWLFGE-TGCTINGFLG-FFGIADIFTLS
LLSFSRFLCVCT--------SFTR-RVASII--VIVMSTFWATCPLFGWGDYV-EPFGTS
CTLKW-----------------------------------------------------SS
-TD-------R------------------------------WVSGSL-------------
------------------------------------------------------------
------------------------------------------
>EKC18167_Rhodopsin_GQ-coupled_
------------------------------------------------------------
------------------------------------------------------------
------------MSLI-DFPLLI-IASFYH--WPFGQ-TVCEAYATLTGLSGLVTINSLT
VIAVDRYCAIVRV-------KSVSPATYKATIVIWTYALFWSLSPVLGWSKYQLEGVRTT
CSFDYLTRDATTISFIVAIATCEFAIPV-TVIILAYCKIVTAMI------VR---SENSS
---------QRY------RVRAE-IRTAFIIIGLVCLFVVSWLPYTVTAMVGLFGDR-TL
ITP-YLSSVAGLIAKTSTVFNPIVYAIIHPKFKSKIKC----------------------
------------------------------------------
>AneSabellidaOweniafusiformis_2660
YSDSLKTTTEAITLGLDTSV---TELFVR------------------EADPD--------
-LIHPHWRQFDE---GIP-AIWHYAVGI-FITIVGITGMTGNFLVIYMFSSVKALRTPQN
MLLINLAISDFTFSAV--FPLLT-ISSFNQ-RWMWGN-ATCKFYAFIGAVFGFMSIDTLA
VISYQRYKVIKRPMEAV--VKMTHKRTAVWILAIWIWAVGWSLPPFFGWGDYIPEGFQTS
CTFDYLTLNINNITFNLTMYMIHFVLPV-GFITYNYVGIVRAVLKQK-RILK---DQASK
-MK-AK--M-TS--AD--RFSTE-ISLARTCSILCVLYLLSWGPYATVALAALLNYQ-TY
VTP-FVSELPVMFAKASACYDPIVYALSHPRFRTEL--YRKFPCLCSC------------
---PPG-STA---------------STET-------QQKQ--
>MolGastropodaPlakobranchusocellatus_2967
-----------MA--------------------------------VTLSMNANVP-A---
-T-TPH--TV------PTT--DFFLVGT-ALTLMTLVGFF-NGMIA-VF--YRDLRSPTN
TFILSLCTCDFFM-SA--SPIAY---SFR----TYSKLV-CDIDAFA--VYGCTSLYLLA
AISVDRYLVIVKPI-------VTQ-RANLAVVVTW--GFLWALFPLLGWNEYIHEGIGVA
CSITWHKQD--NKSYIICVFLFCFIFPF-CVMLFCYLKIVKQIFN--T-GVT--------
-----S-S--R---KH------EN-KL-QTIIIMIVVFLVSWIPYVVIGFAEAFGGG--R
LSP-LVATIPALIAKASCVWNPIIYVAMNANFRMSLFPAQHLPPQ--CIE-----DDR--
--PTQD-NGDTH------QLG----MQNQNSQDLNE-SEES-
>MolBivalviaCrassostreagigas_595
-----------ME--------------------------------STEM-----------
--LAQ---E-----------AASYIIGV-YMIVLT-LTILGNCLVLFVY-KSLK-R-P-N
-FILNISVADLCVALFA--PLSA-SASFNR-SWLDG--VGCQMYGFF-CIFA-CNIMTYA
AISYFRYQIVCEN-------NVQRGIV--LIS-IWMFSLFWTVSPLVGWNGYELEPYRLT
CSIRWYGHV--DRAYICLVLLCVYVFPL-TVMIFSYIQI-AR---HAR-RLS---YPSSN
EGNA-KYNL-------------E--RATKAR-----------------------------
------------------------------------------------------------
------------------------------------------
>MolCephalopodaOctopusbimaculoides_2421
------------------------------------------------------------
-----------------------------------LLGVFGNGIVLSMF-IYKALRTPTN
MLFINLAVNDIGMCLCL-FPIAG-ISSFKR-VWIFGTT-GCQWYGFTGMLFGLANIGFLT
AISVDRYL-ICKYYIYC----LKH-F-YHLILCVWI-AA---------------------
------------------------------------------------------------
-----------------------------MCAIAIICFIIAWMPYAVICLWSIYGHPD-Y
I-PN--SVIPSLFAKSSASYNPLIYVALNRRFRLAIVK--RM------------------
------------------------------------------
>MolBivalviaPectenmaximus_2803
-----------MNPS----------------------------------IEDCNSTD---
--E--------A---FR--RAMLQATAI-FMLIVGIFGSLFNSIFIYILMEQNIRKSRNN
IYVIALCVASILIAVL-IVPSLG-ISSLAY-NWVFGE-HGCILHAFAMTALGLFQIFILT
VMSFEKYVIMAKKS-------LSRTGTAYTIIGCMILGLFLGSCPLLGWNSYTLEAQKTS
CSINWSDRSPSSLCFTFLLMLIGLACPV-SVMLFSYINIFLVIRTHRH----TLRNNG-K
C---EN---LKR----------EI-KVIKTMFILVCAFIFSWLPYSAISLYAVFDDVN-T
I-NPVLGMLPALFAKASVIWNPIIYMFINQSYKNVLKE--KVP----C------------
----------------------RGDTANA----HE-------
>BraBrachiopodaLingulaanatina_1649
---------------------------------M---------------SDS--------
--------TYT----------QNILVGV-YVLVIALGGILENSIVVIVYRKTRRLQNSTN
LLLVSTSVCNLLEATIS-FPLLA-VSSFAE-RWIFGE-IACQLYGFVI-SLGLAGIFHLV
LVALDRYVVICSKKTV-----SS---LAV---------------------GYLLSSSEKH
ICF-----------------------PL-GIIS--------SQENGM-----AP------
---------------------------------------------------CGFISLK-H
D-----------------------------------------------------------
------------------------------------------
>PlaPlatyhelminthesSchistosomamattheei_3294
------------------------------------------------------------
------------------------------------------------------------
-MIINLAISDFGFSAV--FPLKT-IAAFNQ-YWPWGS-VACQLYGFISATFGFLSLTTIA
AISFDRYLVIVKNYKTK-----NFLIICTVIGFLWIWSILWTIPPFFGYGRYVLEGYQTS
CTFDYISNDMPNLLFSCGMYVFGFTFPV-LLCIYCYVNLLKVVHNNE-RIVL----ISL-
--S-ND-SE-KQ--HK-K------------------------------------------
------------------------------------------------------------
------------------------------------------
>AY545183SpspDECRrho
------------------------------------------------------------
------------------------------------------------------------
------------------------------------------------------------
--------------------RMNHRRAFLMLIFVWVWSTVWSIGPIFGWGAYVLEGILCS
CSFDYISRDYSTRSNIVCMYLLAFCVPI-LIIFFCYFNIVMSVSNHE-KEMA---AMAKR
-LN-AK-EL-RK--AQ--GASAE-MKLAKISIIIICQFLLSWSPY--IALLGQFGPI-EW
ITP-YLTMIPVMFAKASAIHNPLIYSVSHPKFREAI--QENFPFLLTC------------
---DDK-EDDKD------AEVELPP--------MKEQQQQ--
>PlaPlatyhelminthesEchinostomacaproni_1024
------------------------------------------------------------
---------------MP-------------------------------MIK--QDRIYEN
I----------------------------F-FWPS---A-CDLYGFSGGLFGFASLTTMV
MISLERYFTIVEPR-----MQLNHRRAWVTIAFIWIWAI-WPSPPLFGIGRYVLEGFHTS
CSFDYISRDWPNL-F---LYIFGFALPV-MVITLCYFEIVRFVRRNERVKLQ---RSNDK
STS--S-RTYR--------------KVAK-AVLIIALFLMAWLPYATVCAAALFGCH-EN
LNP-FWTELPGLFAKTSAIYNPFIYMIKNPNFRRKL--QKGF---HWC--V---------
---------------------SLN---------LEE------
>PlaPlatyhelminthesParagonimusheterotremus_2747
------------------------------------------------------------
---------------------------------------------------------MAN
TLIVNLAVSDLAFSLL--FPIKT-LAAFNQ-FWGWGK-KACELYGFAGGFLGFVSLTTLA
FIALDRYLAVMHPLENQ--PRLHSGRVTKFLLFIWLWALTWSIPPFFGYGSYRLEGFHTS
CTFDYLSTDVLNVLFNAGMYIFAFLLPL-GMLTFCYYGIVHKLQTNK-RSMR---SLSSQ
-RT-MD-RL-RA--I---RRHQE-IRVVRISAVLVLLYLMAWCPYAMICLLALIGKR-SH
LTP-IVAELPVVFAKTSPVYNPIVYALMHENFRTELI-YPAFKWLCFC------------
---KRS-TTVHL------TSSQQAS--------TQERSEQ--
>059LWSGeau18-264
------------------------------------------------------------
----------------------ENLTSF-WMIIVVIL--FTNGLVLVATLKFKKLRHPLN
WILVNLAIADIGETIF-ASTVSV-VNQIFG-YFILGH-PLCVFEGFTVSVCGITALWSLA
IISFERWMVVCKP------LKFDGKVAIVLIIFSWAWSAGWCAPPI-----YWPHGLKTS
CGPD--------QSYMVVLMITCCFIPL-ALIIICYLQVWLAIH-------------TAQ
----------KA----------ER-DVSRMVVVMIFAYIFCWGPYTF---FAAANPGY-A
F-HPLAAALPAYFAKSATI-NPIIYVFMNRQFRNCI------------------------
------------------------------------------
>BraBrachiopodaLingulaanatina_1552
-----------ME-----------------------------------------------
---HPHW-LYP--------STIILVSGI-ILLVFAVISILGNAFVIGIFCSSPSLRTPAN
MLILNLSWSDLMMST--AVPMVT-VAALEG--WVFGK-VGCDIHAMVVGIFGLMSMNTIA
AIAFERYKVIVRSCPT----KGSRRQVAVSVVVTWLYSILWTLPPIFGWGQYILEGTGTS
CTFDFLTQTLENRLFVLALFIGGFVVPF-LVILVCYCNVFYYVHA-S-NKLL--------
---------TKK------ALKSE-VKVVKMTMVILLLFCLSWIPYSVVALIGTFGDA-TQ
ISP-LTAGIPVIFAKSSAMYNPVIYTFYHQGFRRELRR--------IC------------
--ARFF-SSSFA------QE--LDH-NSLHSSLSNKRP--Q-
>Hypsibius_dujardini_nHd_3_1_5_scaffoldsscaffold0109-1_4_399_copsin
------------------------------------------------------------
--HRQE------------------------------------------------------
-------------------PL---------------------------------------
ALRQRRLPSIYS--------------------------------------KF--------
----------------------------------------LLLQRLSN----Q----GVA
----------KN----------QQ-RTIQMIFVLVVAFLLAWLPYGIVSLLVVFGFAD-K
V-TPAAATAPAVLAKSSIIYNPIIYVFMNPQVRA--------------------------
------------------------------------------
>g34384SyroACER
------------------------------------------------------------
------------------------------------------------------------
MLLLNLAVIDLIMVLS-CQPVAL-VSSITR-GWYFGI--GCTISGCF-ATFGLGSICSMA
IIAYDRYVMVCFPL-----RRITK-RS--MIVFVWLYSM-FAILPLFGYGGFALNGFKTS
CTFDYMSRDLNKRTFLVFMYLMGFVCPL-IITIFCYWSLFDYARNC---VVP---DDASR
I----RHQQQR-----------E-ISLAKVSILSVGLFLLAWMPYALVALIGHFGPR-H-
LNPYA-STIPALFAKSQCIYNTFVYGCGHSSYRYVI--LSQLPKD-----VSLNKSS---
------LAGNQKE-----MVNYVI-SSSNFCSD---QHE---
>BryBryozoaBugulaneritina_194
----------------MNSS----------NSSE----EFF-------NYD---------
-DSTPAWF----------E-SVDLIFGL-L--LITIMGIL-NFSVF-MFIKYRKM--TSR
TLMMSLALSDMIVG----TMF--SISSFAH-EWPFGD-TGCVVYAYIM-YMGCADIGHLV
VISVDRLL-ITSPI-------YRS-K-ILIVAVIWVFGNFWAVLPLFGLQRYTYE--ATS
CSIDWLSKK--DVAYNYMIFIGTYFLPL-MIFSYGFSTV---K------------AAGKK
F---------------------DA-KMMKLAKTVIFVYMMFWTPYTVVSLWGSVDP--S-
IPP--T--FPAVLAKFSFVVNPLLY-VL-SKHKKGI--VE--PAT---------------
--PQTT-----------KTAATEC------------------
>AneSabellidaOweniafusiformis_2642
---------ATMDWF------------NISDGIE---MQTF--------SNN--------
-------------------PLSYTIVGV-CLVCICVVGIIMNSLVLLTFLRKPKQRTPRN
YFIIAITACDLLLGAI-GTPLSA-ASYLAH-RWLFGR-IGCEYEAFIQFFVGLSGIYLLA
MLSLDRYLIIVRQV-------VSYTRYVVMITVCLLSALIWATLPLIGWSSYQLEAANTS
CSVNWASKHPKDVSYVIAIFICCLAFPV-MVMLFSYSSVYLLTRRISC----KFGSESRI
----RR---IRQ----------EG-QLTRTILMMIGAYLLSWTPYSVVSLWAATGNPR-D
I-PTTAAVIPAILAKSAIVWNPVVYVGMNKKIRDGLID--MLP----C---GETNGTNDS
SRSRNSCRSTVC-RAHVNDHPC--------------------
>205NeooeL13-223
------------------------------------------------------------
----------------------YGLLG--FIIL---GIICGNFVVVWVF---------AN
TLVVNLAISDFIMMFT-M-PPMAY-NCFAG-T-AFGP-LFCEIYGFLGNLCGCVSIYSMV
WITLDRYNVIVKGVS----SPMRRRKAAL--------------FPL-----YVPEGNMTA
CGTD--------RSYLYAYSVWVLFGPF-ILIVYCYACIVKAVI----------------
-----------TE-------QKE-IRLAKVALTTVSLWFMAWCPYLII---GMFF-P-FL
VTP-LFSI--SLFAKANAV-NPIVYAISHSRYRAAL------------------------
------------------------------------------
>MolBivalviaCrassostreagigas_697
------------------------------------------------------------
----------M--------------ASI-LFL----------------------------
---------------------------------------GCRIYGCLG-FFGVVSISTLA
LMSFSRYIHVCS--------KFSK-HTFFII--SYVYACAWASFPMLGWGEYV-EAYGTS
CTLKW-TE---NRGFVTLMLISCIIFPV-IIMKFCYGGVYLYLRRHCK-AF--------R
-TD-------R--S----KMGI--VKLIKMAFMMCCAFMLTWTPYAVVSFWAAYGDP-N-
I-P-L-TLVSVLIAKTSTIWNPLIY-VLNKKFRPCLQNAQ--SWF-----C---------
------------------SRSSMT------------------
>MZ277540_Ramazzottius_c-opsin_1b
------------------------------------------------------------
------------------------------------------------------------
------------------------------------------------------------
------------------------------------------------------------
-------------------------------------------LQRVQ----Q----KLA
----------KG----------QR-RLTLMVVLMILAFLVAWLPYAVVCIIVMAGGQH-L
I-SATAAGVAPVFAKTSMVYNPIIYVLLNTQV--------RL-GF---------------
------------------SDP---------------------
>MolBivalviaMytilusgalloprovincialis_2230
------------------------------------------------------------
------------------------------------------------------------
MLH------------------------FR---WLFET-FGCQAYGVES-YTGYAALGFV-
ALCIEKYCSVRYTE---N---DML-A----AL-VWITSLLWALFPLFGWSSY-PEGV---
CGL--WQKSHL--TYGLCICL-GSLF-W-YVVAAVC---ISGTK-QE--------KPIVV
T---YE------LS--------H--QWICIG--FLVFVIIGWGPYGMFMCW-SM------
IDS-VGASLPPLFAKGCT---GLMI-RDLKE-----------------------------
------------------------------------------
>PlaPlatyhelminthesSchistosomahaematobium_3216
---------------QNLTF---T-LWD---------------------NDF--------
-SVHPHWHKFT-----PD-PLYYYLVGI-YIGIVGVLAVMGNSLVITLFLLCKQLRTPPN
MLIVNLAISDFSFALI--FPLKT-IASFNQ-RWGWGK-LACELYGFAGSIFGFISLTTMA
FIALDRYLVISQPFKTF--SRITYGKVIVMIFITWIWSALWSIPPFFGYGSYIPEGFHTS
CTFDYLSTDIRNLIFNAGLYILGFLCPV-FIIIFSYYQIVKTVRLNE-LELM---KMAQS
-LN-AQSAM-KT--G---DKKAD-IEAAKTSIILVLLYLMSWSPYAIVCLMTLVGSR-DS
LTP-FYSELPVLFAKTSAVYNPIVYAVKHPKFRLEI--EKRFPFLICC------------
---KPK---ERL------QNTIVSKNNTFNMHNKDETSTER-
>030NeuEqca1-252
------------------------------------------------------------
--------------------MADLVAGF-YLTIIGI--TFGNGYVLYMSSRRKKKLRPAE
IMTINLAICDLGISVV-GKPFTI-ISCFCH-RWVFGW-IGCRWYGWAGFFFGCGSLITMT
AVSLDRYLKICYLV-------LKRKHAYICLAVIWAYASFWTTMPL-----YVPEPFGTS
CTLD--------GIFILNILFFCLLLPT-AVIVFSYVKIIAKVKSSSK------------
---------VVL----------EV-KLTKVAMLICAGFLIAWIPYAVV---SAFGRPD-S
I-PIQLSVVPTLLAKSAAM-NPIIYQVIDYKFACCQ------------------------
------------------------------------------
>MolBivalviaCrassostreavirginica_823
-----------MN------------------------------------TNV--------
-----A-----Y---IP--QPLYYIIGT-GLLFVFIFGSFMNFTGLMVFVKNKNLRSPTN
TFIINLLLGDFGISIC-TF-ISM-TAHYNR-FYFWGD-NVCTFEGFWMYFMGLTNMFTIM
GISFDRYIVISKPL---QASKITTRVAVAACLVIWFQGFCWAAFPFLGWGRYTYEAGRTS
CSVQWDTNDIESASYNIAIFVWSLFLPL-MLIFYAYYHVFMTIRHVAR----DMNSRIAR
-----K---LRI----------EK-KMFKTIVYMLCSYVGSWTPYSIVSLWAIFGEAK-D
I-PPYLMTVPAVIAKSACIWDPIIYVGTNRQFRMAFYN--TLP----C---ALGKMLIKR
EEEK--AKKTTL-VAPID--DEAGQQQSA-------------
>CCP46946_onychopsin_Euperipato
------------------------------------------------------------
----------------------HFIFGL-SICVLGIFSVIGNFSVMWVFSGIKALRTPSN
LFIINLAFSDFMMMAT-NFPIYV-YNSYKT--WAFGS-LVCEIYGFCGAFFGTLSIVTMA
VISVDRYYVIVKPFVVM--K-MNHTRASGIIAGVWIYVLAWCIPPFLGWNAYVVEGFLTT
CSFDYLSQDIFNRAFVFGLFIGAYAFPL-SVIVYCYFYIVKEVAKHE-AEFK---KKAKE
M---LR---EFM------KKRRE-IKTAKIALSIIFLWIFAWTPYAAVALMGVFTDQ-SK
ITP-LLSQLPAVFAKTASVYNPLVYAISHPKFRAGLRK--------TC------------
------------------------------------------
>MolBivalviaMytilusgalloprovincialis_2291
------------------------------MNSTP-------------L---IVAPQ---
-------T--------SP--WFHYITGI-VL--L-ITNIGSNGVLFVLFVKNRKLLTR-N
QYIATVCLISFTMSVFG-APMVV-VSCFN-EGWLFGD-TGCKYYAFL-SYGGLTSMLLLC
MDSVDKYIYVV--------RELSSLTSNFSISAITGVALGFAVGPLVGWNQYI-EGIGTA
CAIDTIGE--NGQSFVISLLVVFFVLPV-SVMIFSYGSIYVKVITESRNCKR----TRMN
-----------Q----LTM---EK-ELAITVIIIIGFFLLCYSPYAILLFWKILNKDVT-
MDP-MLMAIPSMMTKIGGIFTPFVYLGRNKNIRQQVLD------------VPPH------
--EKPTDLQTAC-SDQLDVIST--NRHTF----PEA------
>Lotgi1_154846_Lottia_gigantea_
------------------------------------------------------------
--------------------EFASIAAI-SMIVVFFIGTAGNSTVIYLFARHKNLQTSAN
MYVANLASADLIMCLF-NFPILI-WASLKG-QWQLGN-IGCQIYGVIGALTGFMSINTLT
AMAVDRYQVINTNN---SFMQKSKGRHAFIICGIWVYSVSWALVPVAGWGRYVLNGGRTS
CCFDYLTRDSINLAFIVCLFIFCFTIQL-FVILYCYTSML-VICRHES--LK---DKATR
---------KKIKL--------E-LKVARLVFIIVSAFCLSWMPFAVVTLIGAFGDSS-Y
ITP-TVSIVPGLLAKISTAINPMLYAISHPKFQSKLRA---------C------------
--P----V----------------------------------
>Tra_435634jgi|T1-16
------------------------------------------------------------
-------------------------------GVIAFFAVLGNIPVLII---------ISN
LFLANLAVSDIMTGAV-KDVFIM-IGMQPR-RWIYSD-TLCQISGFFIGVFHSVTVITLM
VIAIFRYLIVVHGRRVN----LKKKHVWIAIVLIWIFAILDALLPI-----YA-SLLEFG
CLP--------DPSYALFLLLAVTLIPL-SIITYCYIAILIR------------------
------------------------------------------------------------
------------------------------------------------------------
------------------------------------------
>AneCapitellidaeCapitellateleta_361
------------------------------------------------------------
-------------------------------LISGVGGLL-NGTVLVLL-SKKQL-KG-E
ILISHLVFTELMQILLA-YPLVI-ASSFTH-EVFWG--FGCIFEAFV--VFGCNSIWILT
MLSLYRYL-ICHGHSS----KNDR-A---LIAVISLICVGLCTAPLLGWGRF-QEGL--T
CALDWQHLS----SYISSVFTFFYLLPL-FLIIFSFTKIISTV-------------KLSR
L--------NES----------E-DKLTKIALMMGAAFFVTWTPYAVVSLLTVFGQDHH-
VPVM--ALTAPICAKSNACLNPIVY-----------------------------------
------------------------------------------
>PlaPlatyhelminthesSchistosomabovis_3179
-----------MSEIFNRTF---------------------------MIYDS--------
-IMLNHWTSYT-----PD-PIYNYFIAI-LVALIGIVGTITNLFVIFVFLTIS---RVKR
HMIVT------GLNRE--------------------T-KACQLYGFISGTFGFLSLTTIA
AISFDRYLVIVKNYKTE-----NFLIICTVIGFLWIWSILWTIPPFFGYGRYVLEGYQTS
CTFDYISNDMPNLLFSCGMYVFGFTFPV-LLCIYCYVNLLKVVHNNE-RIVL----ISL-
--S-ND-SA-KQ--HK-R-KRLD-IEATKSVILSLLFYLMSWTPYAIVCLISIMGQS-YF
LTP-TIAEMPHIFAKMAAIYNPILYAFTNRKFKNAL--GIRKTSS---------------
------VMQQQR------LLSQGLF-----------------
>XM013226559BiglGASOC
---------IHMVIK-SVSPHRE-AQFTMALNSTA-----F-------------SDD---
--PEE--L--------PD--SVKYVRGA-CL--V-VISVLGNTFMIIAIVPNRRLRTV-N
ILLVHLGGVGLLSSVFT-TLYPA-ISMFHG-EWVGGT-PMCQAYAYV-SVFTSVSVWTIA
ALSWDKYQTIASPL-----HSLTAQKMLPCFAVFWGCGLVLSLPPLFGANEYA-HKPMAI
CGVKFSST---GRWYTCVLLCLSFIFPF-CLMIYCYAHIFRIARTQSATMLRAPTTQS--
-----SLSL-R-----------GT-KAMGTILQLIGSFVLTYLPYSIIIIYEVIFAVK--
ANT-FFVSIATTLFQAAPFIHAAIYGIRNQILRTSF--YRKF---HCC--VRKSPSNMKM
PMRRTLRPHS----NVLRKANG--CESYYEMSAEADKSEMR-
>MZ277616_Ramazzottius_r-opsin_II-1_g10358
PTTT-----PEVR--HA-------------------------------------------
-----HW-LYP--------SYWHLALAV-IVAVLAFISVTGNAAVVYIFAVTKALRNPSN
ALIVNLAISDFMMMAT-NCPPYF-FSSLQG--WIFGK-EACRFYGFCGALFGGVSILTMA
AIAVDRYLVICKPFLIM--SAMTRQRAKFGVLAVWTYALCWAIPPLWGVNNYVLEGFLTT
CTFDYLDPRDKSRIFVFSMFIGNYVTPL-SIIMICYSMIVWEVYSQR-KKFK---KAANN
L---PK---DEA------KQRKE-IQTAKIAVVITALWLFSWTPYATVALIGIGTDG-TL
LTP-VVSQIPALFCKFAAVYNPIVYAVSHPRYRQALRK-------ALC------------
----------------------------------------Q-
>MolCephalopodaOctopusvulgaris_2450
------------------------------------------------------------
------------------------------------------------------------
------------MSSID--CFVS-VSSFSG-RWVFGVV-GCKAYGFIVSVVSILSICCLT
LIAIDRYIVIVKGW-----YG-SRKKSAYSILIAWIYTLAWCICPLFGWGDYILEGIGSS
CTFDYITRTPQNRSYMLCLNIFVFFLPI-VIILICYTNIIIAMYKHKK-DMQ---AAGSR
K--QGN----KM--------SVE-LKTVRSLAAAIILFCAGWMPYSVLSLIAQFGNTD-I
ITRA-STGYPGIAAKCITCANPFFYALSNPIFFKRLKIR--V--------T--QMKNC--
------QLQQN-------SDSLNNT--------TIE--PD--
>MZ277539_Macrobiotus_c-opsin_3
------------------------------------------------------------
------------------------------------------------------------
------------------------------------------------------------
------------------------------------------------------------
--------------------------PG-CVI----------YTKVGL----Q----SVE
----------KG----------QR-KVTSMVILMVAAFLFAWMPYAVVSLIVVFGGDY-L
I-TASAAAAPAILAKSSIVYNPVIYVLTNARVWQQIQK----------------------
------------------------------------------
>MolGastropodaBiomphalariaglabrata_117
---------PAMNST-----------------------------------HS--------
-LTHVHW-GQE--------AAVHFAVGV-FITIVAMASVCGNALVVFICIRYKDLRTRSN
ILIINLAVGDLLMCSI-DFPLLA-AASFHN--WSFGW-KVCQIYAFLTAVAGLVTINTLA
VIAADRYWAVVRP-NPG--QHLPKCVTATAVLFVWAYSISWALCPVLGWGAYVLDGIGTT
CTFDYLTRTWENRSFVLGMVAGNFLLPL-SVMVFSYARIWMAVREVK-SGLESI-RVKDR
KCSLYAKSMHRY------RLHCE-HKTIKIIMFLLLAFMLSWSPYMIVSLIGLFGDQ-TQ
ISY-VTSAIPSLIAKTSMVFNPLLYSISHPKVRKRIIK----------------------
--TRPF-RSQRF------LSSLTTH-----------------
>PlaPlatyhelminthesDibothriocephaluslatus_929
------------------------------------------------------------
-M------Q---------------------------------------------------
-------------------------------------------------VFGFASLNTAV
RLSVDRYLIIVLPF------RMSHRRALLMIAVAWCWSLIWSSPPFYDFGRYIPDGLQTS
CSFYYLTRNVNNC-HIAGMLIFELLIPV-GTIF---------------------------
------------------------------------ILFIVWGPYSVLAFLSLNGYR-S-
LTS-LVAM---LFSKFHSVCNPAVYAFMNARFRIRL--VKQL---AGC--I---------
--------------------YT--------------------
>acropsin11-240_no_c
-----------MT-----------------------------------------------
--------------------------A---V--I-VLGVL-NGLVCWVFY---N--NP-N
IFIASVAFSDLCISCL---PLLV-ISAY-G-KWIYGP-IGCKATAFIAT--GLTSLMNLS
VASYERYSTLARTF--------TR-RA----A-CYLYALFWSLMPL-G-----LEGIGTS
CSV-----D----SYNLCLIIACYLVSY----YKCYREIARA-----K------------
-------STGRQ-S--------ER-KM--MVLVMTVAFLVAWTPYAVVSLISMIGPD-S-
VT----ASIPAYFAKSSS--NPVIYVFLYKRLR---------------------------
------------------------------------------
>CR_CN100_Koyana1-24
------------------------------------------------------------
------------------------MANI-TEILSVV--IS-NMIVLI---------T-YD
ALMASMAFSDVVQAIVG-YPLEV-FTVVDG-KWTFGME-LCQVAGFF-ITAGQVSIAHLT
ALALDRYFTVCRPFVAM--------R---MVIFVWFYASFWAVLPL-----Y-VEG-DGR
CSIN--------YSYRVCLFVFIYLIPV-LLMVATYVLVQGEM---------------KN
A------AQFKA----------EK-RR--LVFVMILSFIVAWTPYTFVVSFFTKLG---P
I-PLL-A---AMLAKSSAM-NPIIYCFLHKQFRRAV------------------------
------------------------------------------
>MolCephalopodaNautiluspompilius_749565
-----MTAQ-AITTIENIT----S-VW----------------------DNE--------
-VIHPHWKHFP-----VP-DAAHYIVGI-FITVVGICGVMGNGVVIYIFSRQTGERYK--
-------------------------SRCTA-RGCIAA-RACELYGLAGGIFGLMSINTMA
MISIDRYNVIARPMAVS--KRMSHKKAFIMIISVWIWAAVWTLPPLFGWGAYIPEGFQTS
CTFDYLTRNNYFRSYVLCLYLFGFITPV-TIIAICYFFIFKAVADHE-KEMA---KMAKK
-MN-AK-EI-RA--GA--EQRAE-MKIAKISMIIITQFLLSWTPYAVVAMLGQFGPP-EW
VTP-YASEVPVMFAKASAMHNPIVYALSHPKFREAI--NERFPFLISC------------
---DEK-AEPEE------SKTDDMRG-------IRDGAQK--
>MolBivalviaMizuhopectenyessoensis_2164
-----------MTVP-NYSF--D-DIYNASFREP--------------------------
---SP-WS--------TQ--GRGIVHGI-FL--L-VFTVIGNVFMIVAIVPNRRLRTV-N
ILLVHLGAVGLASSMLT-TLYAG-VVSLCG-YWLGGQ-SMCHAYGFI-SAFTLTSVWTIA
ALSWDKYQTIASPL-----HSLTARKMTSLFAVFWLSAFILALPPLFGGNSYV-SPVTGT
CFINHLDV---SRWYVGLLVSVMFYLPL-IVMIYCYTHIFRIARTQSATMVRALNTQATA
PL---STSI-K-----------GT-KAMLTILQLVGAFTLTYIPFSIVILVETATGTRQ-
VDP-MLVSIVTTLFQAAPMTNSAIYGIRNKILRNSF--IRKV---LFC--V--RSSSFRM
SLRRTQKYESS---ENIRKTQS--F----DEEGDDD------
>AneCapitellidaeCapitellateleta_435
------------------------------------------------------------
-------------------RESHSLIA--CLIIL--LAMVGNGLIIFAFLRFQDLRIQ-Y
ILIVNLAVADFLMTTL-GLPLTI-YSAFSP-RW---P-FSCQLYGFSGGLFGLTSINTQA
AIAIDRCLVLIRSQKA---QPRSHRQTAFVVAIPWLYAFLWSVPPLYGWNGYR-DELQTI
CSFDIVAESFSSRVFVVCVGVFGFLLPL-CIIIFCY-FIIKYFYESE----------SLR
F----SSAVPKR----------DY-KTAQIGLTCVIFFCLAWMPYAVVGWISVAGYYN-K
VGPH-VLLMTTLFAKTSTIYNPTIYAACLPRFRR-------------C-----KHRHIQS
RS-VSKQYHTQR-EIDTQQSSTRFR--------ISR------
>MolBivalviaMytilusgalloprovincialis_2292
----------------------------------------------------IVAPQ---
-------T--------SP--WFHYITGI-VL--L-ITNIGSNGVLFVLFVKNRKLLTR-N
QYIATVCLISFTMSVFG-APMVV-VSCFN-EGWLFGD-TGCKYYAFL-SYGGLTSMLLLC
MDSVDKYIYVV--------RELSSLTSNFSISAITGVALGFAVGPLVGWNQYI-EGIGTA
CAIDTIGE--NGQSFVISLLVVFFVLPV-SVMIFSYGSIYVKVITESRNCKR----TRMN
-----------Q----LTM---EK-ELAITVIIIIGFFLLCYSPYAILLFWKILNKDVT-
MDP-MLMAIPSMMTKIGGIFTPFVYLGRNKNIRQQVLD------------VPPH------
--EKPTDLQTAC-SDQLDVIST--NRHTF----PEA------
>BraBrachiopodaLingulaanatina_1470
------------------------------------------------------------
------------------------------------------------------------
------------------------------------------------------------
-------------------MRLDIRKAIQIAAGAWLYALLWALPPVFGWSSYTTEGPGTW
CSVLWQSSD-IDVSYIITLFFFCFFIPV-VIMVVCYYHLYREVRRMAR----EQDSSAGR
E--------IRR----------EK-KVAKMTIVVWAAFLIAWTPYATVALISTFGDAS-S
I-SYMAAALPSVMAKSATVYNPFIYVAMNERFRRAAVN--QV---IKI---GVAEQSDN-
-TQRSPSLKT-----ETETKASTHGYTRA-------------
>MolGastropodaElysiachlorotica_1073
---------MWTNNP-----------------------------------HACPGES---
-------------------------MEL-FLYLASMIQSLEPQIGMIYFPQPFQLRQP--
------------------IPLTM-TSAWAH-RWLWGR-AVSVLEGFLVYFLGLSSMYILM
AIAVDRYIAISKPL---GAK-ITKKMAVLSCAMCFVGGFLWSALPLMGWNEYTLEGAGIS
SSVVWESTD--YTSYIYAIFFACLVLPL-VVMFYAYHGVLRTVSS---------------
------------------------------------------------------------
------------------------------------------------------------
------------------------------------------
>204SWSNefo1-247
------------------------------------------------------------
----------------------MMVLSV-FMFFLLIIP--INVLTIICTFKYKKLRSHLN
YILVNLAVANLIVVGF-GSTTAF-YSFSQM-YFAWGP-LACKIEGFAATLGGMVSLWSLA
VVAFERFLVICKP------FTFRSTHAIIGCVATWVFGLISSAPPL-----YIPEGLQCS
CGPD--------ESYVIFLFCFCFGFPL-SVIIFSYGRLLMTLRAA-------------K
----------KA----------ER-EVTKMVVVMVLGFLVCWLPYTVF---VVTHRGE-S
F-ELALGSIPAVFSKSSTV-NPLIYVFMNKQFRSCM------------------------
------------------------------------------
>Mnemiopsis_opsin1_13055
------------------------------------------------------------
-------------------------LSI-AMGCVCVGSVFGNLLVLISLVRERPL-PPVQ
LIFRHLSLANFLLACI-GEPLVV-ISLASG-KWVWGE-SMRLFEAFWVTTFGLLSMMILA
LISLEQYSRFV--RQK---QLRTVQVAV-ILSGIYLLALIFGVSPLLGWCGYG-EGYGVS
NSLLWNELTDNSASYIVTVMIVGYFFPL-VIITYCYRSIYQLVQATSA------------
----------H-----SLIVQ-ER-KLATTITFVILSFFFAWTPYVLINLLNMFTTW-VV
KYKIL-ATIPALFAKSSTLWWIIIYSMMDKRIK---------------------------
------------------------------------------
>MolBivalviaPectenmaximus_2863
-----------MTVP-NYSF--G-NIYNASFRET--------------------------
---PP-WS--------TQ--GRGITHGI-FL--L-VFTVIGNVFMIVAIVPNRRLRTV-N
ILLVHLGAVGLASSILT-TLYAG-VVSLCG-YWLGGQ-SMCHAYGFL-SSFTLTSVWTIA
ALSWDKYQTIASPL-----HSLTARKMTSLFSVFWVSAFIMALPPLFGGSSYI-SPVTGT
CFINHLDV---SRWYVGILVSAMFYIPL-SVMIYCYTHIFRIARTQSATMVRALNTQATA
PL---STSI-K-----------GT-KAMLTILQLVGAFTLTYIPFSIVILVEAAAGRRQ-
VDP-MLVSIVTTLFQAAPMINSAIYGIRNKILRNSF--IRKV---LFC--V--RSSSFRM
SLRRTQKYESS---ENIRKTRS--F----DEEGEED------
>MolBivalviaPectenmaximus_2833
-----------MDTN----------------------------------GES--------
----------------DL--DTGYLVGI-YLSILGLSSICVNGFVILILLKGKKHNVMHN
ILLLNMAVTDFLISIV-AYPLSA-SSSLHG-RWLYSE-GTCIFYGFWVFSLAVGNMNTLA
VIAICRYIIAVRPE---YSYLLKKNAKY-ILCMIWIYSFMWTSPPLVGWSTYTFEAYRTS
CTINWAGRSILDKTYNITITVTCFIVHV-SICSFSYFHVI-----KRNLALR---SGRNL
E--TFNETVHKVTT--------S-RKVTMMCFAMLTSYLIAWTPYTFLSVWIMFIGDV-K
P---WVHVLPTMMAKSSTLTNAIVYGILSSKFRESVKLKR--------------------
--P----MTTNI-LSEPVATSSRVQ-----------------
>AneSpionidaStreblospiobenedicti_874883
-----------MPCAPDI------------------------------------------
-----------------------------------------------IAATFKVLRTAPN
LLIINLSVSDLGMAVT-GFPLYI-IASFNG--WPFPD-KVCEFYGFAGAMFGLLSINTLA
VISLDRYFVIVKSR-GH--RRLSKQAVFFSVLLVWVYSVFWAIPPFFGWNKYTWEGFGTT
CSYDYLTQTDYSRAFILAMLIGGFIVPL-AIICYSYGYIMATVFKQR-RNFF---KGINN
Q---SR---QQS------QYELE-VKTSKTVALVVFLYCLSWLPYAVISMIGVYGDQ-NL
ITP-IASAVPGLLAKSSTVYNPIVYAICIPKFKKNLHR--------FC----IQGDLVVV
DRSYAV-ESSSS------QKSV--S-SSWHKKDQQQKNAEL-
>109BomimUV48-285
------------------------------------------------------------
----------------------HYLLALLYI-LFTF--LLGNGLVIWIF---------SN
MFVVNLAICDFFMMIK-T-P-IFIYNSFNT-----GH-LGCQIFAVIGSLSGIGAAITNA
AIAYDRYSTI--------ARPLSRGQVILFIVLIWTYTIPWALMPV-----FVPEGFLTS
CSFD--------RTFVAVIFTFSYCIPM-MLIIYYYSQIVSHVV----------------
------------------NETNE-IRIAKAAITICFLFVLSWTPYGVM---GAFGNK-AL
LTP-GVTMIPACTCKGVAC-DPYVYAISHPRYRLEL------------------------
------------------------------------------
>MolGastropodaPlakobranchusocellatus_3013
-----------MSKR--ITSTLD-RKRLLRVVLQHNATQQWPHPA----PDLPYDFH---
-----------F---GPL---H-LVMAV-DFFREGICAILGNVTVLIVIIRDQKLRSPHN
HLLISLAVCDLSVLFG-GYPPTI-VSAYNG-SWLFGE-VACTITAYFTFFLSLTSMNILV
AICVFRYVMICLPGKS---FLLTPKFTMYVIFAAFTYGLFWTSLPLLGWGSYS-EPFLVS
CSLNWTKHDFSNISYMVATVFFCYVGHV-SIMINCYKHISKTVKLLAKGRIV--------
---------RS-----KVAD--DQ-QVTRMCFLVVIVFAGVWTPYALVSAVHIFYKD---
MPLYM-TTFPTLFAKAGCMMNPMVYFLTNRGFRVRALE--IM-----C----SRMDNVVG
VENRRSKKSVKTKKLVQKMREQ---SSSDMKETPNERRESH-
>AY616915OmbaDECRrho
------------------------------------------------------------
------------------------------------------------------------
------------------------------------------------------------
----------------------SHRRAFIMIIFVWLWSVLWAIGPIFGWGAYTLEGVLCN
CSFDYISRDSTTR-NILCM-ILGFFGPI-LIIFFCYFNIVMSVSNHE-KEMA---AMAKR
-LN-AK-EL-RK--AQ--GANAE-MRLAKISIVIVSQFLLSWSPYAIVALLAQFGPL-EW
VTP-YAAQLPVMFAKASAIHNPMIYSVSHPKFREAI--STTFPWILTC------------
---DDK-EDDKD------AEQEIPA--------MKEQQQQG-
>MZ277613_Ramazzottius_arthropsin_2_g6218
---------------EGWSS----------------------------------------
-----------------------------------------------------SLRSPSN
MLVANLAFADFGLNFF-AFPLFA-ISSFKT--WVFGQ-LGCDYYVVSGGFFGLLSILTMT
SISIDRYYAITWA------WHLSYARVFRWIAALWVIAFTLIIPPLFGWSRYVIEGIQTS
CSFDWLTQEPVEKAYVLYLTVLGFFLPL-IVIFVCYVRIIRYVVRHR-QVMNNS-RDDTR
N--I-----RQV------IQDND-VKAATTCAIIVVLFVLAWGPYTVVALIGIWGDQ-SL
VTP-YSNALPVLFCKTSAVYNPVVYALMNERLRSVIWS----------------------
------------------------------------------
>KR107047ArirBIVRET
------------------------------------------------------------
-------------------VWEFRFVGI-AY--F-VFGSAGNAFTI-TF--MREP-SPRH
ILQLNA-IANL-LVCAP-FPF--GLSSFKG-QWLFGE-LGCQLYGTES-FLGMAATTFI-
VVCIEHYLASCKKD---------Y-ISWTVAM-LWMYAALWAILPLFGWNSY-VEGI---
CGI--WKKSHI--TYMQAMVI-TYLI-L-FVMAFYG---LYQSRVWE--------SVQVK
A---KN------FT--------E--QWICLA--FMGIMCIGFGPYAILGAW-SA------
LDS-VTIIIPSLACKASS---PIVF-RALEEK----------------------------
------------------------------------------
>MZ277541_Milnesium_c-opsin_2
------------------------------------------------------------
------------------------------------------------------------
------------------------------------------------------------
------------------------------------------------------------
---------------------------------------------RSR----R----GLA
----------RG----------QG-RFTRMVVCVIMAFVVAWFPYAIVSLITIFGRED-L
I-TAWAGVIPVIFAKSSICYNPIIYALMNAQVR---------------------------
------------------------------------------
>MolBivalviaMercenariamercenaria_1934
-----------MT--------------------------------NTT--DV--------
--------VFE-----NS-------------GFISLFSSFVLSLQVYIFL---------E
VLVAFLLVDEVLVRIFG-SPMIV-TSMLAS-WWLYGDF-GCIFYGFL-MTWGVTSTSLFT
CISFERYIIMCRP------KRLTK-V-VNVLL-VW--G-----LPLVGVNRYV-EPSGIS
CTPDWSHDN----GYMLGLFSVCFLMPV-LVSIGCYSAIFRELRV--R------------
----------------------E--RV--VAIAITMFFLFAWTPYSVIGLNKTLGFE-EP
I-SKEITLIPLITAKTAGFWNPVIFGFRNKKIRR----KELLV----C------------
--PEAGSQSNQV----FQTGSTSGMVASI-------------
>PlaPlatyhelminthesParagonimusheterotremus_2753
------------------------------MDSE----QVL-----KQSPEL--------
-LS----G----------N-AIHYLIGL-F--VIGVVGIL-HGLNV-RLMKLDLL--PEG
VLHFHLALANLIVM----VPF--GLSAFFH-RWCFSM-VGCHLYAFEG-MLGITSIALTC
TICILQYA-WKFDW-------LRG-H----LIAIWTHGFFWAILPILGVGSYALE--QTN
CALDMTRED--SIFYLCALALFAYVIPV-AIVSLCWFTL---TTDLQE-------FDSNT
DTNL-RHTFKQ-AM--------EK-QLQRLKL-ILLTSSLTWLPLGILAACVILGD--P-
LNP--F--VPQLLAKWGCALTPVAY-VS-TRLRQLF--KK--------------------
------------------------------------------
>MZ277610_Macrobiotus_arthropsin
------------------------------------------------------------
------------------------------------------------------------
-----------------------------------------KFHRFRHSLF---SETTMR
AF-----------------WNTSYQTV---------------------------------
---------------------------------LCFAA----------------------
---------DRI------QMASE-IRAAVTCAIIVTLFSLAWLPYAIIALISTFGHP-EI
VTP-YVNSLPALFAKTNTIYNPIVYALMNERFRNAVWS-------------QMPGNRRLS
D-PRGS-TRRRF------SSRTT-------------------
>AY545181IdnoDECRrho
------------------------------------------------------------
------------------------------------------------------------
------------------------------------------------------------
-------------MAAS--KKMNHRRAFLMIIFVWLWSTMWAIGPIFGWGAYALEGVLCN
CSFDYISRDPSTRSNIICMYILGFMLPI-IIIFFCYFNIVMSVSNHE-KEMA---AMAKR
-LN-AK-EL-RK--AQ--GANAE-MKLAKISIVIVTQFMLSWSPYAVVALLAQFGPP-EW
VTP-YAAQLPVMFAKASAIHNPMIYSVSHPKF-EAI--ANQFPWILTC------------
---DEK-EDDKD------AEAELAP--------MKEQQQQG-
>AFM43712_onychopsin_Ooperipatu
------------------------------------------------------------
----------------------HFIFGL-SICVLGLFSVIGNFAVMWVFSGIKGLRTPSN
LFIINLAFSDFMMMAT-NFPIYV-YNSYRT--WSFGS-LVCEIYGFCGAFFGTLSIMTMA
VISIDRYYVIVKPFVVM--K-MNHTRASGIIAGVWIYVLAWCLPPFIGWNAYVVEGFLTT
CSFDYLSQDLFNRAFVFGLFIGAYAFPL-AVIVYCYFYIVKEVAKHE-AEFK---KKAKE
M---LR---EFM------KKRRE-IKTAKIALSIIFLWVFAWTPYAAVALMGVFTDQ-SK
ITP-LLSQLPAVFAKTASVYNPLVYAISHPKFRAGLRK--------TC------------
------------------------------------------
>AneSpionidaStreblospiobenedicti_870191
------------------------------MDED-----------YEAYENA--------
-LYDA---PYNL---HPH-----HILGA-YIIVIGAATLVGNVVVLAVV-FRKRM-TK-D
IYIVNLALCDLCHTLLA-HPLTA-VSAFLH-RWVLG--FACHVYGAT--VYGNADISILC
AVCVTRYI-ICGSRLG----RITK-N---VLMIVYLNAALWAVAPLFGWGKY-PEGL--T
CTVEWETLP----SYVICAFSFCYIVPI-VLMVFTYGRIISSV-------------RTAQ
K--------HRM----------D-LYLTKMTCIMCLCFMLAWSPYAIVALLYICHSASN-
VPTL--VVAAPYFAKSSTVYNPFVYFLS-VRFRQDAREYENYPLTDDC--VAQGRQRLLT
RMEEEDADAAK-VLGESPSQSADCVTSTS----GKESS--V-
>Tra_435633jgi|T1-20
------------------------------------------------------------
------------------------------------------MLVFLT---------FSN
LFIINLAITDLLTGGI-KDTLFI-YGLTSY-NWPKSA-ILCSFVGFINCVCYVATVYTLT
VIAVFRYLAIVCNLGRK----IKRKHSILTIACVWIYSSACCLMPI-----YI-EPTECT
CVR--------DYSYTIYILVADFLLPL-SVVSFCYGNIFAHI-----------------
---------KR-----DLSRR-EE-IVARRMFIILAEHVVCFLP-YTIIL----------
--------AA--------ALNPVTYIVVNPRLKKGYIS--VI------------------
------------------------------------------
>MolBivalviaPectenmaximus_2814
------------------------------------------------------------
---------------------------------------------------MREP-SPRH
ILQLNA-IANL-LVCAP-FPF--GLSSFRG-KWLFGD-LGCQLYGTES-FLGMAATTFI-
VVCIEHYLVSCRKD---------Y-ISWTVAM-LWMYASLWAILPLFGWNSY-VEGI---
CGI--WRKNHM--TYLQAMVI-TWLI-L-FAMAFYG---LYQSRVWE--------SVQTK
A---KN------FT--------E--QWICLA--FMGIMCVGFGPYAILGAW-AA------
LDS-VTIIIPSLACKASS---PIVF-RALEEK----------------------------
------------------------------------------
>MolBivalviaPectenmaximus_2879
-----------MNAQ----------------------------------SNVNMETE---
--ATS------Y---IT--NAEYAVLAI-FMFTVFLGGVIFNGLFVYVFLVHRKLKTRPN
ILLIALCISSFLIAAL-AVPFVG-ASAISR-KWLFGR-FGCEFHGFIVTALGLTQIAILT
VLSFEKYIVIVKCH-------VTQSATLLLLFGCFMYGFLLAAYPLLGWNKYTLEGGNIS
CSIDWTSRSPIDLSYSVSLLLIGLVFPL-TVMSYVYISILALIKKQT-----SQRYKGFQ
H---HR---SKR----------DV-KVMKTILLLVTAFLISWIPYSVFAVTSIIGYTE-D
I-HPLIGTLPSLFAKSSILWNPLIYVCRNRSFKRALLD--TFPTF-RC---SSGEIANEL
TK----SQKSD----T--NCDENSGLNEL-------------
>AGL94565_r_opsin4_Platynereis_
------------------------------------------------------------
--------------------YTHLAIGI-TMSIMGFVAITTNTFVMFVFLRFRSLRTPGN
LLVVNLAFSDSMLALL-GFPLYA-ASSFIG--WSFGK-IGCNFYGFSGASFGLMSINTMA
AIAVDRYLVIVRPYMSI--RRISYSQAYIMLGIVWVNAIGWSVPPLVGWSRYILEGLGTT
CTFDYLSRDPVTRTYLVSLYVGGFVIPV-LLIVYCYTYIFLRVRQHE-KAF-------AR
T--YAK---EA-------TRRAD-VKTARTGFLAVIVFCIAWSPYAVMALVGQFGDQ-DL
LTP-IVSAIPGILAKSSTIYNPMIFAVSHPRFRRKLRY-------------ATIG-----
------------------------------------------
>MZ277551_Macrobiotus_c-opsin_2
------------------------------------------------------------
------------------------------------------------------------
------------------------------------------------------------
------------------------------------------------------------
-----------------------QLCSY-ALF----------DKKVGL----Q----SVE
----------KG----------QR-KVTAMVILMVAAFLLAWMPYAVVSLIVVFGGDH-L
I-TASAAAAPAILAKSSIVYNPVIYVLTNAKVW---------------------------
------------------------------------------
>LC021432NapoNAURET
---------GMT------TD----------TLAT-------GLAFQT-------------
---------------------EHTVTGI-L-IVLGILGIIGNGTAV-MLAR-LKTK-Y--
QLHIQFAIANILV-VA-GFPF--GSSSIAG-RWLFGS-VGCQAYSFEG-MLGIASIGFVI
AVCIERYVATCKET-----R--NS--ST-IVLLIWG-ALFWGLMPLLGWCRYL-EGV--S
CTINYQIVD--QYSFILALFCCCFAILW-PIALIC----LKA-----S-ALA-------R
T----PASE-R---RE----KEEE-QITAMSFTSLMLSVIGWTPFAFICLY-LLYDS-T-
IS--LGATLPPLLAKGSTVLHPLLYLVAGSRLQ-------------------GSFSS---
------------------------------------RK----
>A0A0A7DN75_Brachionus_sp_kore
------------------------------------------------------------
-------------------------VSL-FCTIL-FVSFS-NSILLWVFYKSKELRSP-N
IIMIALTILN-LITIT-EL------PTYF-TRWIFGKL-ICTVTGFV--MYGCSSIYLLT
AISFERWYVIVEPFKQR---YFTIKVTLVIITGCCLFSSIWCIAPLLGWSHYSLELSLVT
CSVEWEEKS--NVSYNLVIFGFVYLIPL-TILIYTNIKLIVIIKSLK-----KQTYLAKK
R--------IMK----------ER-KLTISILFIIIGFMISWTPYAIVCLISSFSDYI-R
ITPL--SLIPSIFAKTSLVWPSILYLFSNNQARLVI------------------------
------------------------------------------
>EFX83619_arthropsin3_Daphnia_p
--------------------------------RE--------------------------
---------------------VYVTMSI-VLTLIVVFGLIANATILYVFSRFKRLRTPAN
VLVMNLTACDFISCLI--HPMAI-YSAYRG-RWSFGK-TGCNLYATCIGFLGLNSIVTLS
AIACERYIVITSSSCRPAKWRITRCQAQKACVAIWLHCAALVAPPWMGWSSYEPEGVLVT
CSWDYTTRTLSNRLYYIYLLFFGFVLPV-SVLTYCYAAIFRFIREMTS----PFSTTTTS
----FR---RRR----------QT-DVRTMLLSLAVLCFTAWTPYAIVSLIGQFG-----
-PSPLATSIPAFLAKTAIVFDPLLYGFSHPQFRSSIRQ--IL------------------
------------------------------------------
>204NeooeL13-237
------------------------------------------------------------
----------------------YGILA--FVVV---GLICGNFVVIWVF---------AN
TLVVSLAVSDFIMMAC-M-PPLVL-NCYWG-T-IFGP-LFCEVYAFIGNTVGCASIGNMI
FITFDRYNVIVKGVS----GPLSQKNATLQVLFVWICSIMWCVFPF-----YVPEGNMTA
CGTD--------RSYLYVYSVWVYIGPL-ALIIYCYFHIVSAVA----------------
-----------TE-------KKE-CRLAKVALTTVSLWFMAWTPYLII---GMFY-P-SV
VSP-LFSI--SVFAKANAV-NLIVYAISHPKYRAAL------------------------
------------------------------------------
>MolGastropodaGigantopeltaaegis_1215
-----------MFGG-LISL--D-IEYLQ--NST--------------------ADD---
-------L--------PS--ALNIVRGV-FL--L-VVCVLGNIFIIMAIIPNRRLRTV-N
ILLVHLGSVGLGTCLMT-VLYSV-VVVFQR-KWIGGI-IACNAYAFL-SVFTCVCVWTIS
ALSWDKYQTISCPL-----HSLSARRMTCCFMSFWILGLTLSLPPLLGANEFV-VPAMGF
CSLNPSHR---GMWYSLVYVSFVFYIPF-CILVYCYVHIFKIARSQSATMLRAPSNAS--
-----TLNM-R-----------GT-KAMGTILQLVGSFVATYIPFALTLTYSSVSGHC--
PDT-IYISIATTLFQSAPLTNASIYGLRNKILRSSF--CRTV---HYC--MRKSSSNQKL
SIRRTQRPHS----SLLS---------HY---AEAD------
>PlaPlatyhelminthesSchistosomamansoni_3257
-----------MSS--NRTI---------------------------MLKDF--------
-SVLPYWYKFE-----PN-PYYQYAIGL-FIAVVGITGMCLNLLVIVFFTMFKSLRTPSN
ILVVNLAISDFGFSAV--FPLKT-MAAFNN-FWPWGK-LACDLYGLAGGLFGFVSLSTIA
AVALDRYLVIATPFESV--FQTTPRRTLLLMLFLWMWSLMWTIPPLFGFGRYVTEGYQTS
CTMDYISTDLNNRLFNIGLFGFGFLCPL-FLSLFCYARIILIVRSRG-KDFI---EMAA-
--S-SK-TN-QK--EK-SSSKSD-TFVLKSSAILLGVYLICWTPYSFVCLMALIGYA-DY
ITP-LMVEIPCLCAKTAAIWNPCIYAFRYPKFRSLL--QQRFGFL---------------
------RTKNRT--------EQSSR--------VEE------
>MolPolyplacophoraAcanthopleuragranulata_23800
-----------MTIR------------LPTLRGN---------------SRN--------
--------PFLD---VPL-------------RVYGSLGVIGNVFFILGLLKLRRKRTYHE
GFLVNLAITDTGVCLTG-YPWAA-ASSFAQ-RWIFGD-TGCQWYGFCG-FFGVASITTLG
VISFDRFTTICLQNT--S-YHISR-NKFRLLAMIWLYSLFWAVMPLLGWGQYALEPFKTS
CTLDWYAGG--GYELIICLFVCIIGLNV-LIISCSYGGIIFTLRKRR-----KQVVPGQN
I--------SMA-S----QRA-ER-KTTLVSVVIVLTFLICWMPYAVFSVIYASGDHD-D
V-SL-VTVIPALMAKSSSFLNPIIYVVANAHARNALTP--PLPHA------VAETYS---
-R------------TRLPSSHST--M----------------
>MolBivalviaMytilusgalloprovincialis_2296
---------NETNTP-----------------------------------SP--------
-------------------------LGV-YLTIAIVIGTLANGSALYVFFTNKQLRSPTN
MFIISLLICDFLMCTV-GAPLPA-ASNFAH-RWLWGW-SGCVFHGFTVYILGLTNLYLLT
AISVDRYIIIAKPL---ASK-INHRVVGISVFLCYFFGFVWSFLPLVGWSEYVFEGAGTA
CGISYDYNS--AFSYNIAIFINCYWIPI-FIMIYCYYYVFMTIRS-------TAFDRKSR
I---KR---LRI----------EK-KMAKTIALMIGVFMFAWTPYAVAAFWVA-GFG--E
L-PVIVSTSASMFAKSASVWNPLIYVYTNKQFRKAFYE----P----C--EEAESEESDI
DD----GKVT---HLKVQHMRRGVTGTIC----KEE--CG--
>PlaPlatyhelminthesDibothriocephaluslatus_924
------------------------------------------------------------
------------------------------------------------------------
------------------------------------------------------------
-----------------M-SRSSHQRVLLMIAVAWFWSLMWSSPPFYGFGRYIPDGLQTS
CSFDYLAHNVNNY-HVAGMLFCGLPIPV-GIISFCYIRI---IQV---------------
---I-KRSI-R--SSN--PRGAE-VQVAKMSAITISILLISWLPYSTLAILSLSGYR-S-
LTP-IMAI---ILAKSHPLWKPMAFIFMNERFRARL--VKKF---ARC--I---------
--------------------ST--------------------
>BAA22217_Gq_rhodopsin_Mizuhope
------------------------------------------------------------
-------------------EEWHYIIGV-YITIVGLLGIMGNTTVVYIFSNTKSLRSPSN
LFVVNLAVSDLIFSAV--FPLLT-VSSFHQ-KWIFGS-LFCQLYGFVGGVFGLMSINTLT
AISIDRYVVITKPLQAS--QTMTRRKVHLMIVIVWVLSILLSIPPFFGWGAYIPEGFQTS
CTFDYLTKTARTRTYIVVLYLFGFLIPL-IIIGVCYVLIIRGVRRHD-QKML---TITRS
-MK-TE-DA-RA--NN--RARSE-LRISKIAMTVTCLFIISWSPYAIIALIAQFGPA-HW
ITP-LVSELPMMLAKSSSMHNPVVYALSHPKFRKAL--YQRVPWLFC-------------
------------------------------------------
>AAR18073_rhodopsin_Doryteuthis
------------------------------------------------------------
-------------------AAVYYSLGI-FIGICGIIGCVGNGIVIYLFTKTKSLQTPAN
MFIINLAFSDFTFSLV--FPLMT-ISCFLK-YWVFGN-AACKVYGLIGGIFGLMSIMTMT
MISIDRYNVIGRPMSAS--KKMSHRKAFIMIIFVWIWSTTWAIGPIFGWGAYSLEGVLCN
CSFDYISRDSSTRSNIVCMYLFAFMCPI-IVIFFCYFNIVMSVANH--KEMA---AMAKR
-LN-GK-EL-RR--AQ--GASAE-MKLGKISVVIVTQFLLSGSPYAMVALLAQFGPL-EW
VTR-YAAQLPVMFAKASAIHNPMIYSVSHPKFREAI--ASNFPWILT-------------
------------------------------------------
>MolBivalviaMytilusgalloprovincialis_2312
-------------------------------------------------M----------
----------------PI--DLGYATTA-YLIIIGVLGFFANSFVILVLLKAKNFRGIHN
KLLLNIAISDLVVSVT-AVPLSA-SSSFAK-HWLFSD-VGCTIAGFVMFTCCLNDINTHA
AIAIYRFIVICKPQ---Y-------------------------VPIFGWSRYTPESFGVS
CSIAWFDNSAAVLANNIAIVIGCYCIHV-IIFTFCYSNII-----RTSARLR---EIITD
A--TLKESMHKILT--------Y-RKVTLASLAMVSAFLIAWSPYAIICLFFMISEAR-P
SST-WPYIVPTMFAKSSIVLSPLSCALFSSSFRKSVKQSK--------------------
--N----DIEDG-QAIAPLKS---------------------
>MolGastropodaBiomphalariaglabrata_128
-------MT-AAGGP-----------------------------------DAVTTDM---
--------NATP---LS--DAGFTFIAC-MLGFTFVVGSFSNGLCLFVFIRNRRLRSPTN
VFVMALNLVDFLMCFT-GIPMAM-TSAWNH-KWIWGD-AMCDFEAFLVYFLGMASMYVLM
AIAFDRYIAISKPL---GTK-ITKSIAYVSCV-------IWAIPPAFGWNEFGLEGAGIS
CSVVWENPD--YMSYIWAIFFFCFIIPL-GIMVYSYWGVLATLRN-------SVWDMNSR
V---RK---LAI----------EK-KMFKTAVLIVASYWICWMPYTIVSFISAFGSE--I
I-PPLFATIPPVIAKCQGIFNPLILVTRHKAFQKAFFA----V----V------------
------RQRT---------------REVR-------------
>PlaPlatyhelminthesTrichobilharziaregenti_3356
------------------------------------------------------------
------------------------------------------------------------
------------------------------------------MYGFASGTFGFVSLTTIS
AIAFDRYSVIVKNFKIN--RHGNFRFTIMIIIGLWVWSLLWTIPPFFGYGRYVLEGFHTS
CTFDYISNDVPNLLFSGGMYIFGFMFPV-LLSVYCYLNLIRVVRQNE-RNLS----LSL-
--S-SD-RF-KP--YK-----------SKSII---SFHILLIVHYE--------------
------------------------------------------------------------
------------------------------------------
>033DianiRE4-239
------------------------------------------------------------
---------------------LHGLLG--FIVL---GTVIGNGMVIYIF---------SN
LLVVNLAFSDFLMMLC-M-PAMVI-NCYYE-T-VLGP-LLCELYGFAGSLFGCGSIWTMT
MIALDRYNVIVKGLS----APMTNKTAALRILFVWATSVGWTVAPM-----YVPEGNMTA
CGTD--------RSYILIYSMFVYFLPL-LTIIYSYFFIVQAVA----------------
-----------AE-------ANE-CKLAKVALMTISLWFFAWTPYLVI---GIFG-S-AK
ISP-LATI--SLFAKANAV-NPIVYGISHPKYRAAL------------------------
------------------------------------------
>MolCephalopodaOctopusbimaculoides_2383
-----------MFG----------------HHSS-------VSSG---------------
-L---H--TFS----------EHYVTGA-L-LIIGVTAFSTNGLAI-VLAR-QNTK-Y--
STLIYFLLTSALV-NI-GFPL--SSSSIAG-RWLFGN-FGCHFYGFIG-FVGISHIWMLF
AFCIERYVATCREF-----KRMPS--IYTLFAAMYS-GTFWAVMPLLGWGEYL-EGT--S
CTISYINAT--SFSLIMSMVIVTYSFPI-IVSCYA----VKA-----T-ALG--------
-------------NSE--KDRDEE-QLTAMATVFIPIALISWSGFAYVSIYAITDGG-T-
LS--LSVSMAPLLSKAGVILYPMIILVAGIR-------------------I-PKAES---
------------------------------------KP----
>PlaPlatyhelminthesOpisthorchisviverrini_2586
------------------------------------------------------------
----------------------------------------------------MPKRTS-D
ILVINLAVGDALFSVINGFMLKT-LSGFAT-HWVWVP-FACSFYGFTGGLFGFVSLASMT
FIAIERYYGALRM------TPLTKKRALWIIPCIWIWSATWPSLPYFGIGRWV-EGFQTS
CTFDYISRDTPNLVFTTCLFVLGFLIPV-TATLLAY-AVLRTLRQNR--------GDSKR
L----TYSI--R----------QM-RLAKASFAAFILFVASWGPYATVAFISIMGFQN-H
LTTF-STELPGLFAKTSAIYNPFLFATKDRKFRRALH---LL----------------HN
SS-RTK-FAT------ASQSSTSTG--------LDR--DS--
>BV898_18200_t01_hypsibius_dujardini_nhd315_core_32_85_1_cds_Copsin1_F1_copsin1
---------QHLK------------------------NGTF----------I--------
----EH----IR---LS--PGGYTAAAI-VLTFISVFGVFNNFWIFVVIAKHRPLRTPVN
LMLMSLSFGDFVIAGF-GTPLTA-GAAFAG-NWIYGS-NLCVAYGFAMALAGIASIVTLA
VISVERYMLICHP----GAVVITTRKTILVILFVWVYAFAVTFPPVLGWSSIVPESPNIA
CAVNWESSASLDLSYQIYLLVLGLVIPL-GAIVGSYGKILHFIRHQAQ----Q----GVA
----------KS----------QT-HLIRMVVIMIACFLIAWMPYTLVSLITMAGRKD-I
L-TATATAVPAIFAKSSIVYNPIIYALMNVQL--------RTPGF------QSGPSSAGH
KS----GDSTAM-GEQLVALPS--------------------
>MolGastropodaPomaceacanaliculata_3047
---------------------------LEITSGS---------------FLS--------
--------EYT--------G-----LGV-YLLLTGMFGFFGNIVALVMFVRDNQFRSTVD
MLLVNLAFADIGMCGLC-FPFVS-ASNFAQ-RWLFGE-SGCTAYGFAG-LFGNTTIFTLS
AISVQRYLVVCKRWP-----NVNI-NTLVVVMTTWFQALLWSSLPLLLPKPYDLEPFGTS
CTVSWASDH--TKIFVRSLVA-WVTLHF-LVMAFCYTHIYVCSRRAL-----TKVSSRSY
Q---------------------DL-LVSKICFILVTAFAICWSPYMILSSLSL-SSLS-E
A-WP-LSALPVMMAKLSSCVNPVLYILVSRRFRQRYLE--DLPSI------V--------
--------------TVIP------------------------
>027NeuPatr1-252
------------------------------------------------------------
--------------------MADLVAGF-YLTIIGI--TFGNGYVLYMSSRRKKKLRPAE
IMTINLAVCDLGISVV-GKPFTI-ISCFCH-RWVFGW-IGCRWYGWAGFFFGCGSLITMT
AVSLDRYLKICYLV-------LKRKHAYICLAAIWAYASFWTTMPL-----YVPEPFGTS
CTLD--------GVFILNILFFCLLLPT-AVIVFSYVKIIAKVKSSSK------------
---------VVL----------EM-KLTKVAMLICAGFLIAWIPYAVV---SAFGRPD-S
I-PIQLSVVPTLLAKSAAM-NPIIYQVIDYKFACCQ------------------------
------------------------------------------
>PlaPlatyhelminthesParagonimuswestermani_2790
------------------------------MDAE----LIP-----KQLPEA--------
-LS----G----------N-AIQYLIGF-F--VVGVVGVL-HGLNV-RLMKLDLL--PEG
VLHFHLALANLIVM----VPF--GVSAFFH-RWCFSA-VGCQLYAFEG-MLGITSIALTC
TICILQYA-WQFDW-------LRG-H----LIAIWTHGFIWAILPILGVGSYALE--QTN
CALDMTRQD--SIFYLCALTLVTYVIPV-AIVSLCWFTL---TADLQE-------SDSST
DTNL-RHTFKQ-AK--------EK-QLQRLKL-ILLTSILAWFPLGALATCIILGE--P-
LNP--L--VPQLLAKWGCALTPVAY-VS-TRLRQLF--AK--------------------
------------------------------------------
>MolBivalviaMercenariamercenaria_1977
------------------------------------------------------------
---------MST---YP--KWGHQLVGL-YLMFIGIFGFFENSLVLLTFYKSKQLRSPTN
IFILGLAIGDFSMVIF-GNPLAF-TSALNG-GWFAGD-FMCTWEGFTVYFIGSAQLYLMM
AIAIDRYIVIAKPL---SSM-ITKRVAALCVVACFGGGLFWAVTPLLGWSSYGLEASGCF
CGLHYDD----SKTYIIFMFLFDFLIPM-ILMIYCYFKVYMT--------------VSN-
-----S---TSI----------NI------------------------------------
--------IHIYICKTL------MFI----------------------------------
------------------------------------------
>MolBivalviaMytilusgalloprovincialis_2299
---------------------------MIKHNESS-----YTTINYTMI-N-ESVSR---
-LFED-FG--------QS--WINLVVGC-IL--L-MTTTLSNGCLYVFFIKKRSMLTR-N
SYIAVVCILAFTKAIIG-YPMVI-SSSFA-GYWLFGD-AGCMYYGFL-TTFGLCTMFTLS
LISVDRYLMVV--------CRFNGSINSFSISAISGLSVILAMGPLLGWNKYV-EGLGTT
CSPDLELT--DSRSYLTVLMIVAFILPL-AVMAFCYWKIFSKVM-ETFGNKHPMSMNRKK
-----------N----INL---EV-KLALTLVYIVVAFLLCWAPYSVTMIWAIVDAKS--
LTP-LLISIPSLVTKLGSCFTPLVYMGRDRKMRRVVKE-------------SNQKE----
--FRPA--HTKT-TSKRSKSSA--KQNET-------------
>PlaPlatyhelminthesClonorchissinensis_448
--------------------------M----------NCTID---WLFEADP--------
--ILPIW-TYA-----QPGPAYFYFSSI-LTIFIGFVGVGINSFALYILTFKKSMQQPFN
WFTINLAISDLGLALT--VP-LKLVPSIMK-RWIWG---GCMLYGFSGGLFGFASFCTLA
VIAFGRYHAVVKKF-----RRLTGRNVLLIILFVWQWSALWPLLPFFGIGRYVLEGFLTA
CTFDYVSADTSSLIFGISLYIGGFLCPL-AVIVYAYAGIICFVRKTE-RQLSIYSTV--R
-VS----------------KRLQ-VKASKWSALLTILYLFAWGPYALVCGISLLGYQ-KH
LTP-YVTEFPGLFAKLASIYNPLIYVFRQSRIR-----AKNVQ-----------------
--CRCT-SAHQ---------QT--------------------
>PlaPlatyhelminthesSchistosomajaponicum_3235
---------------QNLTF---N-LWD---------------------DGF--------
-AIHPHWHKFT-----PD-PLYYYLVGI-YIGIVGILAVMGNSLVITLFVICKQLRTPPN
MLIVNLAISDFSFALI--FPLKT-IASFNQ-RWGWGK-LACELYGFAGSIFGFISLTTMA
FIALDRYLVITQTFETF--SHITYGKVIVMIMITWIWSALWSIPPFFGYGSYIPEGFHTS
CTFDYLSTDLPNLIFNAGLYILGFLCPV-IIIIFSYYQIVRTVRLNE-LELI---KMAQS
-LN-AQSVM-KT--G---DKKAD-IEAAKTSVILVLLYLMSWSPYAIVCLMTLIGSR-DS
LTP-FYSELPVLLAKTSAVYNPIVYAVKHPKFRLEI--EKRFPFLICC------------
---KPK---ERL------QNTVISKNGT------------E-
>011hypXetr1-234
------------------------------------------------------------
---------ME--------------IG--TL--L-V-AL--NGLTL-LFYKIRELRTPSN
LFIISLAVADTGLCLNA-FVA--AFSSF---RWPYGE--GCQIHGFQG-FVALSSIGSCA
AIAWDRYHQYC--------SKLST--ASVFF--IWGFSAFWSAMPL-----Y--EPLRTC
CTLD---------SYLFTMAFFEFLVPL-FILMTAYQSIM---KKGQ-------------
----------------------------------IRSLVFCWGPYCLL---AVIQDA-TI
LSPKL-RMIA-LLAKTSPA-NAYVYGLGNENYRGGI------------------------
------------------------------------------
>AneClitellataHelobdellarobusta_1380
--MD--------------------VTWKD-------------------------------
--FHPHWWKYHV---NAP-MAFYYFLGT-FFAVVGFLGVFGNIIVVWVFSSTPSLRTPSN
VLVINLAICDILFSAL--FPMSA-LSCFQR-HWIWGN-FGCQFYSFVAGITGLASINCLA
VIAVDRYLVVGQPLAML--NQSHFRRSFYHVLIIWTWACVWSAMPLIGWGEYILEGFGVS
CTFDYLTRTTWNISFNVCLFTFCFGMPV-SVIILSYIGIIRSIAKNR-KEFS---SLTAE
-NS-SR-A--R----------QE-IKIAKVFAVCMTAFILCWVPYATVAQLGIYGYD-QM
VSP-YTAELPVMLAKTSALWNPIIYAFSHPKYRKCL---KELPIFR--------------
-----QRLGSKS-------HTKSSD-GTI-------------
>MolPolyplacophoraAcanthopleuragranulata_3998
---------YDMTSASNYSSESGPEQFNYRQSSE---GHGYPSSTLSL-VNT--------
-----E-----L---LS--PTQFTIITC-FLTFCGVVGLVINSVTFLVLVAVPSLRCPTN
LFIMAVLLCDVVMSIL-GIPFEA-VASVHN-RWIFGD-TGCSWYGFVMSFLGYTSIYLLT
AISVERYLLITNPF-------ITNTRAVGVILACVTLALLLAVFPLIGWSSYKLEAALIS
CSVNWQSNKAVDVSYIATVFLLGFFVPI-TVMALSYSKVFFM------------------
-----------G----------EI-VFWYRDKMLSLDLLRSYGPFRQY------------
---------PHL---------KLISLSRVREESRTAIK--NL----LC---QRGHSQINV
Q--RFN------------------------------------
>PlaPlatyhelminthesSparganumproliferum_3327
--------MSSLNVT-----------V-------------SF--------NQ--GNA--A
FF-HPF----------K----VKAVFGT-VIGLISLSATIGNGIVVGVFLSSKCLRTPPN
IFIISLAISDMAFSLI--FPLKT-ISSFI--YWNWGKLTGCELYGFSGGLFGFASLTTVV
MIAIDRYLVIAHPI---A-ARMSNRRALLMVAFAWSWSLFWSSPPFYGFGRYIPDQT--S
CSFDYLADN--NYLFVAGMYIFGFVIPV-VIFLFAYVQIMLAV---NG---N--LARSFD
SEN--S-SM-RL-SPE--------------------------------------------
VPT-LTPGSPGVGQCTSGLRGPLALLRASETEGRAH--FR--AAR---IFI---ADA---
--E---HSRYRR------RRSW---ITGAQVDP---------
>PlaPlatyhelminthesParagonimusheterotremus_2748
-----------MFERDNTTI---M-LWD---------------------PDF--------
-AVHPHWHNFP-----PD-PMYNYLIGM-LITIICCTAMAGNLLVIGLFSFAKQLRTPAN
VLIINLAISDFSFSLI--FPLKT-ISAFNQ-RWAW----ACELYGFFGGVFGFASLATNM
FIALDRYFVISQPIEAF--SRMTYSRVIFMLVIIWIWALLWSMPPLLGIGRYIAEGFHTS
CTFDYISTDLENMLFNAGMYIFGFSVPV-LIIIFCYYQIVKTVRRNE-IELM---KMAQK
-LN-AEISM-KS--T---DKKAD-IEAAKTSVILVLLFLLAWAPYAIVCLMTLLGKM-EN
LTP-FGAELPVMFAKSSAVYNPFVYAIRHPKFRKEL--EKRLPFLLCC------------
---KEK---VRV-----FAFYAYPD-----------------
>MZ277563_Echiniscus_c-opsin_2
------------------------------------------------------------
-------ISLS--------------VSS-STSSTTVTGNLAQSVADFLF-ARRRRRT-GD
FII-----------FFG-TPAMI-VAAWHR-RWTLGA-TWCSTYAFTM-NCGIMNICSLA
VVAYVRRSVLSQNRNSSN--AM-K-ETLTLI--VWCFGLAISLPPLFGWSEYE-EGIGVS
CSLRWHAK---VFSFALYEFIIGFCLPC-GVLGVCYCQLL-------------------R
-IV-------R--Q----QAKL--VKVLFTILAMTIAFLVAWLPYASVAVIVVATGR-P-
S-P-M-T-APAMFAKTSTVMNPVFY-VTNRNIRTLLRTHE--PQF-----I---------
------GTLNAT---RTADGSNNS-NQTA----PKEKQTS--
>208SWSTagu46-291
------------------------------------------------------------
-----------------------KAMAA-FMFLLVLVP--INALTVLCTAKYKKLRSHLN
YILVNLAVANLLVVCV-GSTTAF-YSFSQM-YFALGP-LACKIEGFTATLGGMVSLWSLA
VVAFERFLVICKP------FTFRGSHAVLGCAITWIFGLIASLPPL-----YIPEGLQCS
CGPD--------ESYVIFLFCFCFGFPL-TVIVFSYGRLLLTLRAA-------------K
----------KA----------ER-EVTKMVVVMVLGFLVCWLPYCSF---VVTHRGH-P
[truncated: 122,638 more chars]
