# Supplementary material for: An Ocean of Opsins
Source: Genome Biol Evol. 2025 Nov 4;17(11):evaf189. doi: 10.1093/gbe/evaf189 (PMC12584886; doi:10.1093/gbe/evaf189)
Supplement: evaf189_Supplementary_Data [file evaf189_supplementary_data.zip › File_S4.xlsx]

## Sheet: SMAG_Taxonomy
geneID	taxId	taxName	taxRank	taxLineage
93532690	1963268	Haloarculaceae	family	root;cellular organisms;Archaea;Euryarchaeota;Stenosarchaea group;Halobacteria;Halobacteriales;
90856915	1963268	Haloarculaceae	family	root;cellular organisms;Archaea;Euryarchaeota;Stenosarchaea group;Halobacteria;Halobacteriales;
42787112	1963268	Haloarculaceae	family	root;cellular organisms;Archaea;Euryarchaeota;Stenosarchaea group;Halobacteria;Halobacteriales;
42095017	1963268	Haloarculaceae	family	root;cellular organisms;Archaea;Euryarchaeota;Stenosarchaea group;Halobacteria;Halobacteriales;
106229140	1963268	Haloarculaceae	family	root;cellular organisms;Archaea;Euryarchaeota;Stenosarchaea group;Halobacteria;Halobacteriales;
106215465	1963268	Haloarculaceae	family	root;cellular organisms;Archaea;Euryarchaeota;Stenosarchaea group;Halobacteria;Halobacteriales;
97700386	2237	Haloarcula	genus	root;cellular organisms;Archaea;Euryarchaeota;Stenosarchaea group;Halobacteria;Halobacteriales;Haloarculaceae;
49773729	2237	Haloarcula	genus	root;cellular organisms;Archaea;Euryarchaeota;Stenosarchaea group;Halobacteria;Halobacteriales;Haloarculaceae;
49773728	2237	Haloarcula	genus	root;cellular organisms;Archaea;Euryarchaeota;Stenosarchaea group;Halobacteria;Halobacteriales;Haloarculaceae;
47979155	2237	Haloarcula	genus	root;cellular organisms;Archaea;Euryarchaeota;Stenosarchaea group;Halobacteria;Halobacteriales;Haloarculaceae;
42751324	2237	Haloarcula	genus	root;cellular organisms;Archaea;Euryarchaeota;Stenosarchaea group;Halobacteria;Halobacteriales;Haloarculaceae;
106215466	2237	Haloarcula	genus	root;cellular organisms;Archaea;Euryarchaeota;Stenosarchaea group;Halobacteria;Halobacteriales;Haloarculaceae;
102383315	2237	Haloarcula	genus	root;cellular organisms;Archaea;Euryarchaeota;Stenosarchaea group;Halobacteria;Halobacteriales;Haloarculaceae;
101762702	2237	Haloarcula	genus	root;cellular organisms;Archaea;Euryarchaeota;Stenosarchaea group;Halobacteria;Halobacteriales;Haloarculaceae;
60263478	1301283	Oscillatoriophycideae	subclass	root;cellular organisms;Bacteria;Terrabacteria group;Cyanobacteria/Melainabacteria group;Cyanobacteria;
117406841	1301283	Oscillatoriophycideae	subclass	root;cellular organisms;Bacteria;Terrabacteria group;Cyanobacteria/Melainabacteria group;Cyanobacteria;
117406840	1301283	Oscillatoriophycideae	subclass	root;cellular organisms;Bacteria;Terrabacteria group;Cyanobacteria/Melainabacteria group;Cyanobacteria;
117406839	1301283	Oscillatoriophycideae	subclass	root;cellular organisms;Bacteria;Terrabacteria group;Cyanobacteria/Melainabacteria group;Cyanobacteria;
29223971	1150	Oscillatoriales	order	root;cellular organisms;Bacteria;Terrabacteria group;Cyanobacteria/Melainabacteria group;Cyanobacteria;Oscillatoriophycideae;
29108637	1150	Oscillatoriales	order	root;cellular organisms;Bacteria;Terrabacteria group;Cyanobacteria/Melainabacteria group;Cyanobacteria;Oscillatoriophycideae;
27057384	1150	Oscillatoriales	order	root;cellular organisms;Bacteria;Terrabacteria group;Cyanobacteria/Melainabacteria group;Cyanobacteria;Oscillatoriophycideae;
117595512	1150	Oscillatoriales	order	root;cellular organisms;Bacteria;Terrabacteria group;Cyanobacteria/Melainabacteria group;Cyanobacteria;Oscillatoriophycideae;
117499412	1150	Oscillatoriales	order	root;cellular organisms;Bacteria;Terrabacteria group;Cyanobacteria/Melainabacteria group;Cyanobacteria;Oscillatoriophycideae;
117483653	1150	Oscillatoriales	order	root;cellular organisms;Bacteria;Terrabacteria group;Cyanobacteria/Melainabacteria group;Cyanobacteria;Oscillatoriophycideae;
117454722	1150	Oscillatoriales	order	root;cellular organisms;Bacteria;Terrabacteria group;Cyanobacteria/Melainabacteria group;Cyanobacteria;Oscillatoriophycideae;
117454721	1150	Oscillatoriales	order	root;cellular organisms;Bacteria;Terrabacteria group;Cyanobacteria/Melainabacteria group;Cyanobacteria;Oscillatoriophycideae;
5706503	1892251	Coleofasciculaceae	family	root;cellular organisms;Bacteria;Terrabacteria group;Cyanobacteria/Melainabacteria group;Cyanobacteria;Oscillatoriophycideae;Oscillatoriales;
35774272	1892251	Coleofasciculaceae	family	root;cellular organisms;Bacteria;Terrabacteria group;Cyanobacteria/Melainabacteria group;Cyanobacteria;Oscillatoriophycideae;Oscillatoriales;
79404006	186801	Clostridia	class	root;cellular organisms;Bacteria;Terrabacteria group;Firmicutes;
15020367	186801	Clostridia	class	root;cellular organisms;Bacteria;Terrabacteria group;Firmicutes;
98791079	33208	Metazoa	kingdom	root;cellular organisms;Eukaryota;Opisthokonta;
91550498	33208	Metazoa	kingdom	root;cellular organisms;Eukaryota;Opisthokonta;
91548257	33208	Metazoa	kingdom	root;cellular organisms;Eukaryota;Opisthokonta;
91548256	33208	Metazoa	kingdom	root;cellular organisms;Eukaryota;Opisthokonta;
90925152	33208	Metazoa	kingdom	root;cellular organisms;Eukaryota;Opisthokonta;
87674779	33208	Metazoa	kingdom	root;cellular organisms;Eukaryota;Opisthokonta;
87671091	33208	Metazoa	kingdom	root;cellular organisms;Eukaryota;Opisthokonta;
87639337	33208	Metazoa	kingdom	root;cellular organisms;Eukaryota;Opisthokonta;
87639336	33208	Metazoa	kingdom	root;cellular organisms;Eukaryota;Opisthokonta;
84503594	33208	Metazoa	kingdom	root;cellular organisms;Eukaryota;Opisthokonta;
83630801	33208	Metazoa	kingdom	root;cellular organisms;Eukaryota;Opisthokonta;
81360643	33208	Metazoa	kingdom	root;cellular organisms;Eukaryota;Opisthokonta;
81301121	33208	Metazoa	kingdom	root;cellular organisms;Eukaryota;Opisthokonta;
773506	33208	Metazoa	kingdom	root;cellular organisms;Eukaryota;Opisthokonta;
76637479	33208	Metazoa	kingdom	root;cellular organisms;Eukaryota;Opisthokonta;
60658527	33208	Metazoa	kingdom	root;cellular organisms;Eukaryota;Opisthokonta;
60658525	33208	Metazoa	kingdom	root;cellular organisms;Eukaryota;Opisthokonta;
60651559	33208	Metazoa	kingdom	root;cellular organisms;Eukaryota;Opisthokonta;
60223686	33208	Metazoa	kingdom	root;cellular organisms;Eukaryota;Opisthokonta;
59786944	33208	Metazoa	kingdom	root;cellular organisms;Eukaryota;Opisthokonta;
48021867	33208	Metazoa	kingdom	root;cellular organisms;Eukaryota;Opisthokonta;
46185934	33208	Metazoa	kingdom	root;cellular organisms;Eukaryota;Opisthokonta;
45555441	33208	Metazoa	kingdom	root;cellular organisms;Eukaryota;Opisthokonta;
45492469	33208	Metazoa	kingdom	root;cellular organisms;Eukaryota;Opisthokonta;
45447500	33208	Metazoa	kingdom	root;cellular organisms;Eukaryota;Opisthokonta;
43036614	33208	Metazoa	kingdom	root;cellular organisms;Eukaryota;Opisthokonta;
43016496	33208	Metazoa	kingdom	root;cellular organisms;Eukaryota;Opisthokonta;
43016495	33208	Metazoa	kingdom	root;cellular organisms;Eukaryota;Opisthokonta;
43007876	33208	Metazoa	kingdom	root;cellular organisms;Eukaryota;Opisthokonta;
43007875	33208	Metazoa	kingdom	root;cellular organisms;Eukaryota;Opisthokonta;
42996212	33208	Metazoa	kingdom	root;cellular organisms;Eukaryota;Opisthokonta;
42986654	33208	Metazoa	kingdom	root;cellular organisms;Eukaryota;Opisthokonta;
42289957	33208	Metazoa	kingdom	root;cellular organisms;Eukaryota;Opisthokonta;
42077927	33208	Metazoa	kingdom	root;cellular organisms;Eukaryota;Opisthokonta;
42076931	33208	Metazoa	kingdom	root;cellular organisms;Eukaryota;Opisthokonta;
42076837	33208	Metazoa	kingdom	root;cellular organisms;Eukaryota;Opisthokonta;
39891289	33208	Metazoa	kingdom	root;cellular organisms;Eukaryota;Opisthokonta;
37030234	33208	Metazoa	kingdom	root;cellular organisms;Eukaryota;Opisthokonta;
32502128	33208	Metazoa	kingdom	root;cellular organisms;Eukaryota;Opisthokonta;
29450428	33208	Metazoa	kingdom	root;cellular organisms;Eukaryota;Opisthokonta;
29141655	33208	Metazoa	kingdom	root;cellular organisms;Eukaryota;Opisthokonta;
133439549	33208	Metazoa	kingdom	root;cellular organisms;Eukaryota;Opisthokonta;
125453680	33208	Metazoa	kingdom	root;cellular organisms;Eukaryota;Opisthokonta;
12430977	33208	Metazoa	kingdom	root;cellular organisms;Eukaryota;Opisthokonta;
12061496	33208	Metazoa	kingdom	root;cellular organisms;Eukaryota;Opisthokonta;
12056190	33208	Metazoa	kingdom	root;cellular organisms;Eukaryota;Opisthokonta;
109358164	33208	Metazoa	kingdom	root;cellular organisms;Eukaryota;Opisthokonta;
106208000	33208	Metazoa	kingdom	root;cellular organisms;Eukaryota;Opisthokonta;
127821258	7711	Chordata	phylum	root;cellular organisms;Eukaryota;Opisthokonta;Metazoa;Eumetazoa;Bilateria;Deuterostomia;
151975401	89593	Craniata	subphylum	root;cellular organisms;Eukaryota;Opisthokonta;Metazoa;Eumetazoa;Bilateria;Deuterostomia;Chordata;
137584456	89593	Craniata	subphylum	root;cellular organisms;Eukaryota;Opisthokonta;Metazoa;Eumetazoa;Bilateria;Deuterostomia;Chordata;
136218984	89593	Craniata	subphylum	root;cellular organisms;Eukaryota;Opisthokonta;Metazoa;Eumetazoa;Bilateria;Deuterostomia;Chordata;
125665775	89593	Craniata	subphylum	root;cellular organisms;Eukaryota;Opisthokonta;Metazoa;Eumetazoa;Bilateria;Deuterostomia;Chordata;
102248105	89593	Craniata	subphylum	root;cellular organisms;Eukaryota;Opisthokonta;Metazoa;Eumetazoa;Bilateria;Deuterostomia;Chordata;
42758441	32443	Teleostei	infraclass	root;cellular organisms;Eukaryota;Opisthokonta;Metazoa;Eumetazoa;Bilateria;Deuterostomia;Chordata;Craniata;Vertebrata;Gnathostomata;Teleostomi;Euteleostomi;Actinopterygii;Actinopteri;Neopterygii;
20655032	32443	Teleostei	infraclass	root;cellular organisms;Eukaryota;Opisthokonta;Metazoa;Eumetazoa;Bilateria;Deuterostomia;Chordata;Craniata;Vertebrata;Gnathostomata;Teleostomi;Euteleostomi;Actinopterygii;Actinopteri;Neopterygii;
104119547	32443	Teleostei	infraclass	root;cellular organisms;Eukaryota;Opisthokonta;Metazoa;Eumetazoa;Bilateria;Deuterostomia;Chordata;Craniata;Vertebrata;Gnathostomata;Teleostomi;Euteleostomi;Actinopterygii;Actinopteri;Neopterygii;
97696658	1489388	Euteleosteomorpha	cohort	root;cellular organisms;Eukaryota;Opisthokonta;Metazoa;Eumetazoa;Bilateria;Deuterostomia;Chordata;Craniata;Vertebrata;Gnathostomata;Teleostomi;Euteleostomi;Actinopterygii;Actinopteri;Neopterygii;Teleostei;Osteoglossocephalai;Clupeocephala;
91545463	1489388	Euteleosteomorpha	cohort	root;cellular organisms;Eukaryota;Opisthokonta;Metazoa;Eumetazoa;Bilateria;Deuterostomia;Chordata;Craniata;Vertebrata;Gnathostomata;Teleostomi;Euteleostomi;Actinopterygii;Actinopteri;Neopterygii;Teleostei;Osteoglossocephalai;Clupeocephala;
91545462	1489388	Euteleosteomorpha	cohort	root;cellular organisms;Eukaryota;Opisthokonta;Metazoa;Eumetazoa;Bilateria;Deuterostomia;Chordata;Craniata;Vertebrata;Gnathostomata;Teleostomi;Euteleostomi;Actinopterygii;Actinopteri;Neopterygii;Teleostei;Osteoglossocephalai;Clupeocephala;
90962546	1489388	Euteleosteomorpha	cohort	root;cellular organisms;Eukaryota;Opisthokonta;Metazoa;Eumetazoa;Bilateria;Deuterostomia;Chordata;Craniata;Vertebrata;Gnathostomata;Teleostomi;Euteleostomi;Actinopterygii;Actinopteri;Neopterygii;Teleostei;Osteoglossocephalai;Clupeocephala;
90871511	1489388	Euteleosteomorpha	cohort	root;cellular organisms;Eukaryota;Opisthokonta;Metazoa;Eumetazoa;Bilateria;Deuterostomia;Chordata;Craniata;Vertebrata;Gnathostomata;Teleostomi;Euteleostomi;Actinopterygii;Actinopteri;Neopterygii;Teleostei;Osteoglossocephalai;Clupeocephala;
90871510	1489388	Euteleosteomorpha	cohort	root;cellular organisms;Eukaryota;Opisthokonta;Metazoa;Eumetazoa;Bilateria;Deuterostomia;Chordata;Craniata;Vertebrata;Gnathostomata;Teleostomi;Euteleostomi;Actinopterygii;Actinopteri;Neopterygii;Teleostei;Osteoglossocephalai;Clupeocephala;
90855686	1489388	Euteleosteomorpha	cohort	root;cellular organisms;Eukaryota;Opisthokonta;Metazoa;Eumetazoa;Bilateria;Deuterostomia;Chordata;Craniata;Vertebrata;Gnathostomata;Teleostomi;Euteleostomi;Actinopterygii;Actinopteri;Neopterygii;Teleostei;Osteoglossocephalai;Clupeocephala;
84486774	1489388	Euteleosteomorpha	cohort	root;cellular organisms;Eukaryota;Opisthokonta;Metazoa;Eumetazoa;Bilateria;Deuterostomia;Chordata;Craniata;Vertebrata;Gnathostomata;Teleostomi;Euteleostomi;Actinopterygii;Actinopteri;Neopterygii;Teleostei;Osteoglossocephalai;Clupeocephala;
84173068	1489388	Euteleosteomorpha	cohort	root;cellular organisms;Eukaryota;Opisthokonta;Metazoa;Eumetazoa;Bilateria;Deuterostomia;Chordata;Craniata;Vertebrata;Gnathostomata;Teleostomi;Euteleostomi;Actinopterygii;Actinopteri;Neopterygii;Teleostei;Osteoglossocephalai;Clupeocephala;
821988	1489388	Euteleosteomorpha	cohort	root;cellular organisms;Eukaryota;Opisthokonta;Metazoa;Eumetazoa;Bilateria;Deuterostomia;Chordata;Craniata;Vertebrata;Gnathostomata;Teleostomi;Euteleostomi;Actinopterygii;Actinopteri;Neopterygii;Teleostei;Osteoglossocephalai;Clupeocephala;
821987	1489388	Euteleosteomorpha	cohort	root;cellular organisms;Eukaryota;Opisthokonta;Metazoa;Eumetazoa;Bilateria;Deuterostomia;Chordata;Craniata;Vertebrata;Gnathostomata;Teleostomi;Euteleostomi;Actinopterygii;Actinopteri;Neopterygii;Teleostei;Osteoglossocephalai;Clupeocephala;
81252711	1489388	Euteleosteomorpha	cohort	root;cellular organisms;Eukaryota;Opisthokonta;Metazoa;Eumetazoa;Bilateria;Deuterostomia;Chordata;Craniata;Vertebrata;Gnathostomata;Teleostomi;Euteleostomi;Actinopterygii;Actinopteri;Neopterygii;Teleostei;Osteoglossocephalai;Clupeocephala;
81252710	1489388	Euteleosteomorpha	cohort	root;cellular organisms;Eukaryota;Opisthokonta;Metazoa;Eumetazoa;Bilateria;Deuterostomia;Chordata;Craniata;Vertebrata;Gnathostomata;Teleostomi;Euteleostomi;Actinopterygii;Actinopteri;Neopterygii;Teleostei;Osteoglossocephalai;Clupeocephala;
803429	1489388	Euteleosteomorpha	cohort	root;cellular organisms;Eukaryota;Opisthokonta;Metazoa;Eumetazoa;Bilateria;Deuterostomia;Chordata;Craniata;Vertebrata;Gnathostomata;Teleostomi;Euteleostomi;Actinopterygii;Actinopteri;Neopterygii;Teleostei;Osteoglossocephalai;Clupeocephala;
789001	1489388	Euteleosteomorpha	cohort	root;cellular organisms;Eukaryota;Opisthokonta;Metazoa;Eumetazoa;Bilateria;Deuterostomia;Chordata;Craniata;Vertebrata;Gnathostomata;Teleostomi;Euteleostomi;Actinopterygii;Actinopteri;Neopterygii;Teleostei;Osteoglossocephalai;Clupeocephala;
78306004	1489388	Euteleosteomorpha	cohort	root;cellular organisms;Eukaryota;Opisthokonta;Metazoa;Eumetazoa;Bilateria;Deuterostomia;Chordata;Craniata;Vertebrata;Gnathostomata;Teleostomi;Euteleostomi;Actinopterygii;Actinopteri;Neopterygii;Teleostei;Osteoglossocephalai;Clupeocephala;
770045	1489388	Euteleosteomorpha	cohort	root;cellular organisms;Eukaryota;Opisthokonta;Metazoa;Eumetazoa;Bilateria;Deuterostomia;Chordata;Craniata;Vertebrata;Gnathostomata;Teleostomi;Euteleostomi;Actinopterygii;Actinopteri;Neopterygii;Teleostei;Osteoglossocephalai;Clupeocephala;
76631316	1489388	Euteleosteomorpha	cohort	root;cellular organisms;Eukaryota;Opisthokonta;Metazoa;Eumetazoa;Bilateria;Deuterostomia;Chordata;Craniata;Vertebrata;Gnathostomata;Teleostomi;Euteleostomi;Actinopterygii;Actinopteri;Neopterygii;Teleostei;Osteoglossocephalai;Clupeocephala;
76631315	1489388	Euteleosteomorpha	cohort	root;cellular organisms;Eukaryota;Opisthokonta;Metazoa;Eumetazoa;Bilateria;Deuterostomia;Chordata;Craniata;Vertebrata;Gnathostomata;Teleostomi;Euteleostomi;Actinopterygii;Actinopteri;Neopterygii;Teleostei;Osteoglossocephalai;Clupeocephala;
76598638	1489388	Euteleosteomorpha	cohort	root;cellular organisms;Eukaryota;Opisthokonta;Metazoa;Eumetazoa;Bilateria;Deuterostomia;Chordata;Craniata;Vertebrata;Gnathostomata;Teleostomi;Euteleostomi;Actinopterygii;Actinopteri;Neopterygii;Teleostei;Osteoglossocephalai;Clupeocephala;
7479323	1489388	Euteleosteomorpha	cohort	root;cellular organisms;Eukaryota;Opisthokonta;Metazoa;Eumetazoa;Bilateria;Deuterostomia;Chordata;Craniata;Vertebrata;Gnathostomata;Teleostomi;Euteleostomi;Actinopterygii;Actinopteri;Neopterygii;Teleostei;Osteoglossocephalai;Clupeocephala;
7287850	1489388	Euteleosteomorpha	cohort	root;cellular organisms;Eukaryota;Opisthokonta;Metazoa;Eumetazoa;Bilateria;Deuterostomia;Chordata;Craniata;Vertebrata;Gnathostomata;Teleostomi;Euteleostomi;Actinopterygii;Actinopteri;Neopterygii;Teleostei;Osteoglossocephalai;Clupeocephala;
70164531	1489388	Euteleosteomorpha	cohort	root;cellular organisms;Eukaryota;Opisthokonta;Metazoa;Eumetazoa;Bilateria;Deuterostomia;Chordata;Craniata;Vertebrata;Gnathostomata;Teleostomi;Euteleostomi;Actinopterygii;Actinopteri;Neopterygii;Teleostei;Osteoglossocephalai;Clupeocephala;
70150601	1489388	Euteleosteomorpha	cohort	root;cellular organisms;Eukaryota;Opisthokonta;Metazoa;Eumetazoa;Bilateria;Deuterostomia;Chordata;Craniata;Vertebrata;Gnathostomata;Teleostomi;Euteleostomi;Actinopterygii;Actinopteri;Neopterygii;Teleostei;Osteoglossocephalai;Clupeocephala;
70150600	1489388	Euteleosteomorpha	cohort	root;cellular organisms;Eukaryota;Opisthokonta;Metazoa;Eumetazoa;Bilateria;Deuterostomia;Chordata;Craniata;Vertebrata;Gnathostomata;Teleostomi;Euteleostomi;Actinopterygii;Actinopteri;Neopterygii;Teleostei;Osteoglossocephalai;Clupeocephala;
70150599	1489388	Euteleosteomorpha	cohort	root;cellular organisms;Eukaryota;Opisthokonta;Metazoa;Eumetazoa;Bilateria;Deuterostomia;Chordata;Craniata;Vertebrata;Gnathostomata;Teleostomi;Euteleostomi;Actinopterygii;Actinopteri;Neopterygii;Teleostei;Osteoglossocephalai;Clupeocephala;
67913287	1489388	Euteleosteomorpha	cohort	root;cellular organisms;Eukaryota;Opisthokonta;Metazoa;Eumetazoa;Bilateria;Deuterostomia;Chordata;Craniata;Vertebrata;Gnathostomata;Teleostomi;Euteleostomi;Actinopterygii;Actinopteri;Neopterygii;Teleostei;Osteoglossocephalai;Clupeocephala;
67046008	1489388	Euteleosteomorpha	cohort	root;cellular organisms;Eukaryota;Opisthokonta;Metazoa;Eumetazoa;Bilateria;Deuterostomia;Chordata;Craniata;Vertebrata;Gnathostomata;Teleostomi;Euteleostomi;Actinopterygii;Actinopteri;Neopterygii;Teleostei;Osteoglossocephalai;Clupeocephala;
66989243	1489388	Euteleosteomorpha	cohort	root;cellular organisms;Eukaryota;Opisthokonta;Metazoa;Eumetazoa;Bilateria;Deuterostomia;Chordata;Craniata;Vertebrata;Gnathostomata;Teleostomi;Euteleostomi;Actinopterygii;Actinopteri;Neopterygii;Teleostei;Osteoglossocephalai;Clupeocephala;
60716151	1489388	Euteleosteomorpha	cohort	root;cellular organisms;Eukaryota;Opisthokonta;Metazoa;Eumetazoa;Bilateria;Deuterostomia;Chordata;Craniata;Vertebrata;Gnathostomata;Teleostomi;Euteleostomi;Actinopterygii;Actinopteri;Neopterygii;Teleostei;Osteoglossocephalai;Clupeocephala;
60687950	1489388	Euteleosteomorpha	cohort	root;cellular organisms;Eukaryota;Opisthokonta;Metazoa;Eumetazoa;Bilateria;Deuterostomia;Chordata;Craniata;Vertebrata;Gnathostomata;Teleostomi;Euteleostomi;Actinopterygii;Actinopteri;Neopterygii;Teleostei;Osteoglossocephalai;Clupeocephala;
60682293	1489388	Euteleosteomorpha	cohort	root;cellular organisms;Eukaryota;Opisthokonta;Metazoa;Eumetazoa;Bilateria;Deuterostomia;Chordata;Craniata;Vertebrata;Gnathostomata;Teleostomi;Euteleostomi;Actinopterygii;Actinopteri;Neopterygii;Teleostei;Osteoglossocephalai;Clupeocephala;
60650614	1489388	Euteleosteomorpha	cohort	root;cellular organisms;Eukaryota;Opisthokonta;Metazoa;Eumetazoa;Bilateria;Deuterostomia;Chordata;Craniata;Vertebrata;Gnathostomata;Teleostomi;Euteleostomi;Actinopterygii;Actinopteri;Neopterygii;Teleostei;Osteoglossocephalai;Clupeocephala;
60649529	1489388	Euteleosteomorpha	cohort	root;cellular organisms;Eukaryota;Opisthokonta;Metazoa;Eumetazoa;Bilateria;Deuterostomia;Chordata;Craniata;Vertebrata;Gnathostomata;Teleostomi;Euteleostomi;Actinopterygii;Actinopteri;Neopterygii;Teleostei;Osteoglossocephalai;Clupeocephala;
60647169	1489388	Euteleosteomorpha	cohort	root;cellular organisms;Eukaryota;Opisthokonta;Metazoa;Eumetazoa;Bilateria;Deuterostomia;Chordata;Craniata;Vertebrata;Gnathostomata;Teleostomi;Euteleostomi;Actinopterygii;Actinopteri;Neopterygii;Teleostei;Osteoglossocephalai;Clupeocephala;
59757254	1489388	Euteleosteomorpha	cohort	root;cellular organisms;Eukaryota;Opisthokonta;Metazoa;Eumetazoa;Bilateria;Deuterostomia;Chordata;Craniata;Vertebrata;Gnathostomata;Teleostomi;Euteleostomi;Actinopterygii;Actinopteri;Neopterygii;Teleostei;Osteoglossocephalai;Clupeocephala;
57581028	1489388	Euteleosteomorpha	cohort	root;cellular organisms;Eukaryota;Opisthokonta;Metazoa;Eumetazoa;Bilateria;Deuterostomia;Chordata;Craniata;Vertebrata;Gnathostomata;Teleostomi;Euteleostomi;Actinopterygii;Actinopteri;Neopterygii;Teleostei;Osteoglossocephalai;Clupeocephala;
57557715	1489388	Euteleosteomorpha	cohort	root;cellular organisms;Eukaryota;Opisthokonta;Metazoa;Eumetazoa;Bilateria;Deuterostomia;Chordata;Craniata;Vertebrata;Gnathostomata;Teleostomi;Euteleostomi;Actinopterygii;Actinopteri;Neopterygii;Teleostei;Osteoglossocephalai;Clupeocephala;
53635504	1489388	Euteleosteomorpha	cohort	root;cellular organisms;Eukaryota;Opisthokonta;Metazoa;Eumetazoa;Bilateria;Deuterostomia;Chordata;Craniata;Vertebrata;Gnathostomata;Teleostomi;Euteleostomi;Actinopterygii;Actinopteri;Neopterygii;Teleostei;Osteoglossocephalai;Clupeocephala;
53221904	1489388	Euteleosteomorpha	cohort	root;cellular organisms;Eukaryota;Opisthokonta;Metazoa;Eumetazoa;Bilateria;Deuterostomia;Chordata;Craniata;Vertebrata;Gnathostomata;Teleostomi;Euteleostomi;Actinopterygii;Actinopteri;Neopterygii;Teleostei;Osteoglossocephalai;Clupeocephala;
4857388	1489388	Euteleosteomorpha	cohort	root;cellular organisms;Eukaryota;Opisthokonta;Metazoa;Eumetazoa;Bilateria;Deuterostomia;Chordata;Craniata;Vertebrata;Gnathostomata;Teleostomi;Euteleostomi;Actinopterygii;Actinopteri;Neopterygii;Teleostei;Osteoglossocephalai;Clupeocephala;
4854197	1489388	Euteleosteomorpha	cohort	root;cellular organisms;Eukaryota;Opisthokonta;Metazoa;Eumetazoa;Bilateria;Deuterostomia;Chordata;Craniata;Vertebrata;Gnathostomata;Teleostomi;Euteleostomi;Actinopterygii;Actinopteri;Neopterygii;Teleostei;Osteoglossocephalai;Clupeocephala;
4854196	1489388	Euteleosteomorpha	cohort	root;cellular organisms;Eukaryota;Opisthokonta;Metazoa;Eumetazoa;Bilateria;Deuterostomia;Chordata;Craniata;Vertebrata;Gnathostomata;Teleostomi;Euteleostomi;Actinopterygii;Actinopteri;Neopterygii;Teleostei;Osteoglossocephalai;Clupeocephala;
48264387	1489388	Euteleosteomorpha	cohort	root;cellular organisms;Eukaryota;Opisthokonta;Metazoa;Eumetazoa;Bilateria;Deuterostomia;Chordata;Craniata;Vertebrata;Gnathostomata;Teleostomi;Euteleostomi;Actinopterygii;Actinopteri;Neopterygii;Teleostei;Osteoglossocephalai;Clupeocephala;
47997947	1489388	Euteleosteomorpha	cohort	root;cellular organisms;Eukaryota;Opisthokonta;Metazoa;Eumetazoa;Bilateria;Deuterostomia;Chordata;Craniata;Vertebrata;Gnathostomata;Teleostomi;Euteleostomi;Actinopterygii;Actinopteri;Neopterygii;Teleostei;Osteoglossocephalai;Clupeocephala;
47975670	1489388	Euteleosteomorpha	cohort	root;cellular organisms;Eukaryota;Opisthokonta;Metazoa;Eumetazoa;Bilateria;Deuterostomia;Chordata;Craniata;Vertebrata;Gnathostomata;Teleostomi;Euteleostomi;Actinopterygii;Actinopteri;Neopterygii;Teleostei;Osteoglossocephalai;Clupeocephala;
47975602	1489388	Euteleosteomorpha	cohort	root;cellular organisms;Eukaryota;Opisthokonta;Metazoa;Eumetazoa;Bilateria;Deuterostomia;Chordata;Craniata;Vertebrata;Gnathostomata;Teleostomi;Euteleostomi;Actinopterygii;Actinopteri;Neopterygii;Teleostei;Osteoglossocephalai;Clupeocephala;
42997312	1489388	Euteleosteomorpha	cohort	root;cellular organisms;Eukaryota;Opisthokonta;Metazoa;Eumetazoa;Bilateria;Deuterostomia;Chordata;Craniata;Vertebrata;Gnathostomata;Teleostomi;Euteleostomi;Actinopterygii;Actinopteri;Neopterygii;Teleostei;Osteoglossocephalai;Clupeocephala;
41815451	1489388	Euteleosteomorpha	cohort	root;cellular organisms;Eukaryota;Opisthokonta;Metazoa;Eumetazoa;Bilateria;Deuterostomia;Chordata;Craniata;Vertebrata;Gnathostomata;Teleostomi;Euteleostomi;Actinopterygii;Actinopteri;Neopterygii;Teleostei;Osteoglossocephalai;Clupeocephala;
41815450	1489388	Euteleosteomorpha	cohort	root;cellular organisms;Eukaryota;Opisthokonta;Metazoa;Eumetazoa;Bilateria;Deuterostomia;Chordata;Craniata;Vertebrata;Gnathostomata;Teleostomi;Euteleostomi;Actinopterygii;Actinopteri;Neopterygii;Teleostei;Osteoglossocephalai;Clupeocephala;
41808922	1489388	Euteleosteomorpha	cohort	root;cellular organisms;Eukaryota;Opisthokonta;Metazoa;Eumetazoa;Bilateria;Deuterostomia;Chordata;Craniata;Vertebrata;Gnathostomata;Teleostomi;Euteleostomi;Actinopterygii;Actinopteri;Neopterygii;Teleostei;Osteoglossocephalai;Clupeocephala;
41793307	1489388	Euteleosteomorpha	cohort	root;cellular organisms;Eukaryota;Opisthokonta;Metazoa;Eumetazoa;Bilateria;Deuterostomia;Chordata;Craniata;Vertebrata;Gnathostomata;Teleostomi;Euteleostomi;Actinopterygii;Actinopteri;Neopterygii;Teleostei;Osteoglossocephalai;Clupeocephala;
41793306	1489388	Euteleosteomorpha	cohort	root;cellular organisms;Eukaryota;Opisthokonta;Metazoa;Eumetazoa;Bilateria;Deuterostomia;Chordata;Craniata;Vertebrata;Gnathostomata;Teleostomi;Euteleostomi;Actinopterygii;Actinopteri;Neopterygii;Teleostei;Osteoglossocephalai;Clupeocephala;
41784281	1489388	Euteleosteomorpha	cohort	root;cellular organisms;Eukaryota;Opisthokonta;Metazoa;Eumetazoa;Bilateria;Deuterostomia;Chordata;Craniata;Vertebrata;Gnathostomata;Teleostomi;Euteleostomi;Actinopterygii;Actinopteri;Neopterygii;Teleostei;Osteoglossocephalai;Clupeocephala;
40400692	1489388	Euteleosteomorpha	cohort	root;cellular organisms;Eukaryota;Opisthokonta;Metazoa;Eumetazoa;Bilateria;Deuterostomia;Chordata;Craniata;Vertebrata;Gnathostomata;Teleostomi;Euteleostomi;Actinopterygii;Actinopteri;Neopterygii;Teleostei;Osteoglossocephalai;Clupeocephala;
39927379	1489388	Euteleosteomorpha	cohort	root;cellular organisms;Eukaryota;Opisthokonta;Metazoa;Eumetazoa;Bilateria;Deuterostomia;Chordata;Craniata;Vertebrata;Gnathostomata;Teleostomi;Euteleostomi;Actinopterygii;Actinopteri;Neopterygii;Teleostei;Osteoglossocephalai;Clupeocephala;
35746317	1489388	Euteleosteomorpha	cohort	root;cellular organisms;Eukaryota;Opisthokonta;Metazoa;Eumetazoa;Bilateria;Deuterostomia;Chordata;Craniata;Vertebrata;Gnathostomata;Teleostomi;Euteleostomi;Actinopterygii;Actinopteri;Neopterygii;Teleostei;Osteoglossocephalai;Clupeocephala;
35567432	1489388	Euteleosteomorpha	cohort	root;cellular organisms;Eukaryota;Opisthokonta;Metazoa;Eumetazoa;Bilateria;Deuterostomia;Chordata;Craniata;Vertebrata;Gnathostomata;Teleostomi;Euteleostomi;Actinopterygii;Actinopteri;Neopterygii;Teleostei;Osteoglossocephalai;Clupeocephala;
35567431	1489388	Euteleosteomorpha	cohort	root;cellular organisms;Eukaryota;Opisthokonta;Metazoa;Eumetazoa;Bilateria;Deuterostomia;Chordata;Craniata;Vertebrata;Gnathostomata;Teleostomi;Euteleostomi;Actinopterygii;Actinopteri;Neopterygii;Teleostei;Osteoglossocephalai;Clupeocephala;
34861258	1489388	Euteleosteomorpha	cohort	root;cellular organisms;Eukaryota;Opisthokonta;Metazoa;Eumetazoa;Bilateria;Deuterostomia;Chordata;Craniata;Vertebrata;Gnathostomata;Teleostomi;Euteleostomi;Actinopterygii;Actinopteri;Neopterygii;Teleostei;Osteoglossocephalai;Clupeocephala;
34861257	1489388	Euteleosteomorpha	cohort	root;cellular organisms;Eukaryota;Opisthokonta;Metazoa;Eumetazoa;Bilateria;Deuterostomia;Chordata;Craniata;Vertebrata;Gnathostomata;Teleostomi;Euteleostomi;Actinopterygii;Actinopteri;Neopterygii;Teleostei;Osteoglossocephalai;Clupeocephala;
34861256	1489388	Euteleosteomorpha	cohort	root;cellular organisms;Eukaryota;Opisthokonta;Metazoa;Eumetazoa;Bilateria;Deuterostomia;Chordata;Craniata;Vertebrata;Gnathostomata;Teleostomi;Euteleostomi;Actinopterygii;Actinopteri;Neopterygii;Teleostei;Osteoglossocephalai;Clupeocephala;
34861255	1489388	Euteleosteomorpha	cohort	root;cellular organisms;Eukaryota;Opisthokonta;Metazoa;Eumetazoa;Bilateria;Deuterostomia;Chordata;Craniata;Vertebrata;Gnathostomata;Teleostomi;Euteleostomi;Actinopterygii;Actinopteri;Neopterygii;Teleostei;Osteoglossocephalai;Clupeocephala;
20660199	1489388	Euteleosteomorpha	cohort	root;cellular organisms;Eukaryota;Opisthokonta;Metazoa;Eumetazoa;Bilateria;Deuterostomia;Chordata;Craniata;Vertebrata;Gnathostomata;Teleostomi;Euteleostomi;Actinopterygii;Actinopteri;Neopterygii;Teleostei;Osteoglossocephalai;Clupeocephala;
133488657	1489388	Euteleosteomorpha	cohort	root;cellular organisms;Eukaryota;Opisthokonta;Metazoa;Eumetazoa;Bilateria;Deuterostomia;Chordata;Craniata;Vertebrata;Gnathostomata;Teleostomi;Euteleostomi;Actinopterygii;Actinopteri;Neopterygii;Teleostei;Osteoglossocephalai;Clupeocephala;
133484959	1489388	Euteleosteomorpha	cohort	root;cellular organisms;Eukaryota;Opisthokonta;Metazoa;Eumetazoa;Bilateria;Deuterostomia;Chordata;Craniata;Vertebrata;Gnathostomata;Teleostomi;Euteleostomi;Actinopterygii;Actinopteri;Neopterygii;Teleostei;Osteoglossocephalai;Clupeocephala;
133419454	1489388	Euteleosteomorpha	cohort	root;cellular organisms;Eukaryota;Opisthokonta;Metazoa;Eumetazoa;Bilateria;Deuterostomia;Chordata;Craniata;Vertebrata;Gnathostomata;Teleostomi;Euteleostomi;Actinopterygii;Actinopteri;Neopterygii;Teleostei;Osteoglossocephalai;Clupeocephala;
133416683	1489388	Euteleosteomorpha	cohort	root;cellular organisms;Eukaryota;Opisthokonta;Metazoa;Eumetazoa;Bilateria;Deuterostomia;Chordata;Craniata;Vertebrata;Gnathostomata;Teleostomi;Euteleostomi;Actinopterygii;Actinopteri;Neopterygii;Teleostei;Osteoglossocephalai;Clupeocephala;
133415945	1489388	Euteleosteomorpha	cohort	root;cellular organisms;Eukaryota;Opisthokonta;Metazoa;Eumetazoa;Bilateria;Deuterostomia;Chordata;Craniata;Vertebrata;Gnathostomata;Teleostomi;Euteleostomi;Actinopterygii;Actinopteri;Neopterygii;Teleostei;Osteoglossocephalai;Clupeocephala;
133407666	1489388	Euteleosteomorpha	cohort	root;cellular organisms;Eukaryota;Opisthokonta;Metazoa;Eumetazoa;Bilateria;Deuterostomia;Chordata;Craniata;Vertebrata;Gnathostomata;Teleostomi;Euteleostomi;Actinopterygii;Actinopteri;Neopterygii;Teleostei;Osteoglossocephalai;Clupeocephala;
133407665	1489388	Euteleosteomorpha	cohort	root;cellular organisms;Eukaryota;Opisthokonta;Metazoa;Eumetazoa;Bilateria;Deuterostomia;Chordata;Craniata;Vertebrata;Gnathostomata;Teleostomi;Euteleostomi;Actinopterygii;Actinopteri;Neopterygii;Teleostei;Osteoglossocephalai;Clupeocephala;
133405074	1489388	Euteleosteomorpha	cohort	root;cellular organisms;Eukaryota;Opisthokonta;Metazoa;Eumetazoa;Bilateria;Deuterostomia;Chordata;Craniata;Vertebrata;Gnathostomata;Teleostomi;Euteleostomi;Actinopterygii;Actinopteri;Neopterygii;Teleostei;Osteoglossocephalai;Clupeocephala;
133405073	1489388	Euteleosteomorpha	cohort	root;cellular organisms;Eukaryota;Opisthokonta;Metazoa;Eumetazoa;Bilateria;Deuterostomia;Chordata;Craniata;Vertebrata;Gnathostomata;Teleostomi;Euteleostomi;Actinopterygii;Actinopteri;Neopterygii;Teleostei;Osteoglossocephalai;Clupeocephala;
133401665	1489388	Euteleosteomorpha	cohort	root;cellular organisms;Eukaryota;Opisthokonta;Metazoa;Eumetazoa;Bilateria;Deuterostomia;Chordata;Craniata;Vertebrata;Gnathostomata;Teleostomi;Euteleostomi;Actinopterygii;Actinopteri;Neopterygii;Teleostei;Osteoglossocephalai;Clupeocephala;
104121122	1489388	Euteleosteomorpha	cohort	root;cellular organisms;Eukaryota;Opisthokonta;Metazoa;Eumetazoa;Bilateria;Deuterostomia;Chordata;Craniata;Vertebrata;Gnathostomata;Teleostomi;Euteleostomi;Actinopterygii;Actinopteri;Neopterygii;Teleostei;Osteoglossocephalai;Clupeocephala;
104102518	1489388	Euteleosteomorpha	cohort	root;cellular organisms;Eukaryota;Opisthokonta;Metazoa;Eumetazoa;Bilateria;Deuterostomia;Chordata;Craniata;Vertebrata;Gnathostomata;Teleostomi;Euteleostomi;Actinopterygii;Actinopteri;Neopterygii;Teleostei;Osteoglossocephalai;Clupeocephala;
103720500	1489388	Euteleosteomorpha	cohort	root;cellular organisms;Eukaryota;Opisthokonta;Metazoa;Eumetazoa;Bilateria;Deuterostomia;Chordata;Craniata;Vertebrata;Gnathostomata;Teleostomi;Euteleostomi;Actinopterygii;Actinopteri;Neopterygii;Teleostei;Osteoglossocephalai;Clupeocephala;
103717736	1489388	Euteleosteomorpha	cohort	root;cellular organisms;Eukaryota;Opisthokonta;Metazoa;Eumetazoa;Bilateria;Deuterostomia;Chordata;Craniata;Vertebrata;Gnathostomata;Teleostomi;Euteleostomi;Actinopterygii;Actinopteri;Neopterygii;Teleostei;Osteoglossocephalai;Clupeocephala;
103693439	1489388	Euteleosteomorpha	cohort	root;cellular organisms;Eukaryota;Opisthokonta;Metazoa;Eumetazoa;Bilateria;Deuterostomia;Chordata;Craniata;Vertebrata;Gnathostomata;Teleostomi;Euteleostomi;Actinopterygii;Actinopteri;Neopterygii;Teleostei;Osteoglossocephalai;Clupeocephala;
102280588	1489388	Euteleosteomorpha	cohort	root;cellular organisms;Eukaryota;Opisthokonta;Metazoa;Eumetazoa;Bilateria;Deuterostomia;Chordata;Craniata;Vertebrata;Gnathostomata;Teleostomi;Euteleostomi;Actinopterygii;Actinopteri;Neopterygii;Teleostei;Osteoglossocephalai;Clupeocephala;
91545461	91658	Stenobrachius leucopsarus	species	root;cellular organisms;Eukaryota;Opisthokonta;Metazoa;Eumetazoa;Bilateria;Deuterostomia;Chordata;Craniata;Vertebrata;Gnathostomata;Teleostomi;Euteleostomi;Actinopterygii;Actinopteri;Neopterygii;Teleostei;Osteoglossocephalai;Clupeocephala;Euteleosteomorpha;Neoteleostei;Eurypterygia;Ctenosquamata;Myctophata;Myctophiformes;Myctophidae;Stenobrachius;
98437980	7713	Ascidiacea	class	root;cellular organisms;Eukaryota;Opisthokonta;Metazoa;Eumetazoa;Bilateria;Deuterostomia;Chordata;Tunicata;
98407563	7713	Ascidiacea	class	root;cellular organisms;Eukaryota;Opisthokonta;Metazoa;Eumetazoa;Bilateria;Deuterostomia;Chordata;Tunicata;
91606440	7713	Ascidiacea	class	root;cellular organisms;Eukaryota;Opisthokonta;Metazoa;Eumetazoa;Bilateria;Deuterostomia;Chordata;Tunicata;
8174698	7713	Ascidiacea	class	root;cellular organisms;Eukaryota;Opisthokonta;Metazoa;Eumetazoa;Bilateria;Deuterostomia;Chordata;Tunicata;
72295674	7713	Ascidiacea	class	root;cellular organisms;Eukaryota;Opisthokonta;Metazoa;Eumetazoa;Bilateria;Deuterostomia;Chordata;Tunicata;
64282043	7713	Ascidiacea	class	root;cellular organisms;Eukaryota;Opisthokonta;Metazoa;Eumetazoa;Bilateria;Deuterostomia;Chordata;Tunicata;
484372	7713	Ascidiacea	class	root;cellular organisms;Eukaryota;Opisthokonta;Metazoa;Eumetazoa;Bilateria;Deuterostomia;Chordata;Tunicata;
42095285	7713	Ascidiacea	class	root;cellular organisms;Eukaryota;Opisthokonta;Metazoa;Eumetazoa;Bilateria;Deuterostomia;Chordata;Tunicata;
92135716	6656	Arthropoda	phylum	root;cellular organisms;Eukaryota;Opisthokonta;Metazoa;Eumetazoa;Bilateria;Protostomia;Ecdysozoa;Panarthropoda;
87644283	6656	Arthropoda	phylum	root;cellular organisms;Eukaryota;Opisthokonta;Metazoa;Eumetazoa;Bilateria;Protostomia;Ecdysozoa;Panarthropoda;
84490324	6656	Arthropoda	phylum	root;cellular organisms;Eukaryota;Opisthokonta;Metazoa;Eumetazoa;Bilateria;Protostomia;Ecdysozoa;Panarthropoda;
81251251	6656	Arthropoda	phylum	root;cellular organisms;Eukaryota;Opisthokonta;Metazoa;Eumetazoa;Bilateria;Protostomia;Ecdysozoa;Panarthropoda;
796444	6656	Arthropoda	phylum	root;cellular organisms;Eukaryota;Opisthokonta;Metazoa;Eumetazoa;Bilateria;Protostomia;Ecdysozoa;Panarthropoda;
77781026	6656	Arthropoda	phylum	root;cellular organisms;Eukaryota;Opisthokonta;Metazoa;Eumetazoa;Bilateria;Protostomia;Ecdysozoa;Panarthropoda;
77781025	6656	Arthropoda	phylum	root;cellular organisms;Eukaryota;Opisthokonta;Metazoa;Eumetazoa;Bilateria;Protostomia;Ecdysozoa;Panarthropoda;
761274	6656	Arthropoda	phylum	root;cellular organisms;Eukaryota;Opisthokonta;Metazoa;Eumetazoa;Bilateria;Protostomia;Ecdysozoa;Panarthropoda;
761273	6656	Arthropoda	phylum	root;cellular organisms;Eukaryota;Opisthokonta;Metazoa;Eumetazoa;Bilateria;Protostomia;Ecdysozoa;Panarthropoda;
761271	6656	Arthropoda	phylum	root;cellular organisms;Eukaryota;Opisthokonta;Metazoa;Eumetazoa;Bilateria;Protostomia;Ecdysozoa;Panarthropoda;
75475658	6656	Arthropoda	phylum	root;cellular organisms;Eukaryota;Opisthokonta;Metazoa;Eumetazoa;Bilateria;Protostomia;Ecdysozoa;Panarthropoda;
7508974	6656	Arthropoda	phylum	root;cellular organisms;Eukaryota;Opisthokonta;Metazoa;Eumetazoa;Bilateria;Protostomia;Ecdysozoa;Panarthropoda;
66621074	6656	Arthropoda	phylum	root;cellular organisms;Eukaryota;Opisthokonta;Metazoa;Eumetazoa;Bilateria;Protostomia;Ecdysozoa;Panarthropoda;
66581421	6656	Arthropoda	phylum	root;cellular organisms;Eukaryota;Opisthokonta;Metazoa;Eumetazoa;Bilateria;Protostomia;Ecdysozoa;Panarthropoda;
60837135	6656	Arthropoda	phylum	root;cellular organisms;Eukaryota;Opisthokonta;Metazoa;Eumetazoa;Bilateria;Protostomia;Ecdysozoa;Panarthropoda;
60832089	6656	Arthropoda	phylum	root;cellular organisms;Eukaryota;Opisthokonta;Metazoa;Eumetazoa;Bilateria;Protostomia;Ecdysozoa;Panarthropoda;
5894168	6656	Arthropoda	phylum	root;cellular organisms;Eukaryota;Opisthokonta;Metazoa;Eumetazoa;Bilateria;Protostomia;Ecdysozoa;Panarthropoda;
5873299	6656	Arthropoda	phylum	root;cellular organisms;Eukaryota;Opisthokonta;Metazoa;Eumetazoa;Bilateria;Protostomia;Ecdysozoa;Panarthropoda;
5873298	6656	Arthropoda	phylum	root;cellular organisms;Eukaryota;Opisthokonta;Metazoa;Eumetazoa;Bilateria;Protostomia;Ecdysozoa;Panarthropoda;
58669764	6656	Arthropoda	phylum	root;cellular organisms;Eukaryota;Opisthokonta;Metazoa;Eumetazoa;Bilateria;Protostomia;Ecdysozoa;Panarthropoda;
50401205	6656	Arthropoda	phylum	root;cellular organisms;Eukaryota;Opisthokonta;Metazoa;Eumetazoa;Bilateria;Protostomia;Ecdysozoa;Panarthropoda;
47993343	6656	Arthropoda	phylum	root;cellular organisms;Eukaryota;Opisthokonta;Metazoa;Eumetazoa;Bilateria;Protostomia;Ecdysozoa;Panarthropoda;
47993342	6656	Arthropoda	phylum	root;cellular organisms;Eukaryota;Opisthokonta;Metazoa;Eumetazoa;Bilateria;Protostomia;Ecdysozoa;Panarthropoda;
47974022	6656	Arthropoda	phylum	root;cellular organisms;Eukaryota;Opisthokonta;Metazoa;Eumetazoa;Bilateria;Protostomia;Ecdysozoa;Panarthropoda;
47968579	6656	Arthropoda	phylum	root;cellular organisms;Eukaryota;Opisthokonta;Metazoa;Eumetazoa;Bilateria;Protostomia;Ecdysozoa;Panarthropoda;
46899444	6656	Arthropoda	phylum	root;cellular organisms;Eukaryota;Opisthokonta;Metazoa;Eumetazoa;Bilateria;Protostomia;Ecdysozoa;Panarthropoda;
46094807	6656	Arthropoda	phylum	root;cellular organisms;Eukaryota;Opisthokonta;Metazoa;Eumetazoa;Bilateria;Protostomia;Ecdysozoa;Panarthropoda;
29609674	6656	Arthropoda	phylum	root;cellular organisms;Eukaryota;Opisthokonta;Metazoa;Eumetazoa;Bilateria;Protostomia;Ecdysozoa;Panarthropoda;
23176822	6656	Arthropoda	phylum	root;cellular organisms;Eukaryota;Opisthokonta;Metazoa;Eumetazoa;Bilateria;Protostomia;Ecdysozoa;Panarthropoda;
137574930	6656	Arthropoda	phylum	root;cellular organisms;Eukaryota;Opisthokonta;Metazoa;Eumetazoa;Bilateria;Protostomia;Ecdysozoa;Panarthropoda;
13589659	6656	Arthropoda	phylum	root;cellular organisms;Eukaryota;Opisthokonta;Metazoa;Eumetazoa;Bilateria;Protostomia;Ecdysozoa;Panarthropoda;
12988755	6656	Arthropoda	phylum	root;cellular organisms;Eukaryota;Opisthokonta;Metazoa;Eumetazoa;Bilateria;Protostomia;Ecdysozoa;Panarthropoda;
102400235	6656	Arthropoda	phylum	root;cellular organisms;Eukaryota;Opisthokonta;Metazoa;Eumetazoa;Bilateria;Protostomia;Ecdysozoa;Panarthropoda;
20603617	6854	Arachnida	class	root;cellular organisms;Eukaryota;Opisthokonta;Metazoa;Eumetazoa;Bilateria;Protostomia;Ecdysozoa;Panarthropoda;Arthropoda;Chelicerata;
20603616	6854	Arachnida	class	root;cellular organisms;Eukaryota;Opisthokonta;Metazoa;Eumetazoa;Bilateria;Protostomia;Ecdysozoa;Panarthropoda;Arthropoda;Chelicerata;
98408046	6657	Crustacea	subphylum	root;cellular organisms;Eukaryota;Opisthokonta;Metazoa;Eumetazoa;Bilateria;Protostomia;Ecdysozoa;Panarthropoda;Arthropoda;Mandibulata;Pancrustacea;
97143110	6657	Crustacea	subphylum	root;cellular organisms;Eukaryota;Opisthokonta;Metazoa;Eumetazoa;Bilateria;Protostomia;Ecdysozoa;Panarthropoda;Arthropoda;Mandibulata;Pancrustacea;
73149929	6657	Crustacea	subphylum	root;cellular organisms;Eukaryota;Opisthokonta;Metazoa;Eumetazoa;Bilateria;Protostomia;Ecdysozoa;Panarthropoda;Arthropoda;Mandibulata;Pancrustacea;
73149927	6657	Crustacea	subphylum	root;cellular organisms;Eukaryota;Opisthokonta;Metazoa;Eumetazoa;Bilateria;Protostomia;Ecdysozoa;Panarthropoda;Arthropoda;Mandibulata;Pancrustacea;
59828718	6657	Crustacea	subphylum	root;cellular organisms;Eukaryota;Opisthokonta;Metazoa;Eumetazoa;Bilateria;Protostomia;Ecdysozoa;Panarthropoda;Arthropoda;Mandibulata;Pancrustacea;
39125552	6657	Crustacea	subphylum	root;cellular organisms;Eukaryota;Opisthokonta;Metazoa;Eumetazoa;Bilateria;Protostomia;Ecdysozoa;Panarthropoda;Arthropoda;Mandibulata;Pancrustacea;
35602197	6657	Crustacea	subphylum	root;cellular organisms;Eukaryota;Opisthokonta;Metazoa;Eumetazoa;Bilateria;Protostomia;Ecdysozoa;Panarthropoda;Arthropoda;Mandibulata;Pancrustacea;
113355529	6657	Crustacea	subphylum	root;cellular organisms;Eukaryota;Opisthokonta;Metazoa;Eumetazoa;Bilateria;Protostomia;Ecdysozoa;Panarthropoda;Arthropoda;Mandibulata;Pancrustacea;
106218097	6657	Crustacea	subphylum	root;cellular organisms;Eukaryota;Opisthokonta;Metazoa;Eumetazoa;Bilateria;Protostomia;Ecdysozoa;Panarthropoda;Arthropoda;Mandibulata;Pancrustacea;
97143111	2172821	Multicrustacea	superclass	root;cellular organisms;Eukaryota;Opisthokonta;Metazoa;Eumetazoa;Bilateria;Protostomia;Ecdysozoa;Panarthropoda;Arthropoda;Mandibulata;Pancrustacea;Crustacea;
81300442	2172821	Multicrustacea	superclass	root;cellular organisms;Eukaryota;Opisthokonta;Metazoa;Eumetazoa;Bilateria;Protostomia;Ecdysozoa;Panarthropoda;Arthropoda;Mandibulata;Pancrustacea;Crustacea;
72266854	2172821	Multicrustacea	superclass	root;cellular organisms;Eukaryota;Opisthokonta;Metazoa;Eumetazoa;Bilateria;Protostomia;Ecdysozoa;Panarthropoda;Arthropoda;Mandibulata;Pancrustacea;Crustacea;
72266853	2172821	Multicrustacea	superclass	root;cellular organisms;Eukaryota;Opisthokonta;Metazoa;Eumetazoa;Bilateria;Protostomia;Ecdysozoa;Panarthropoda;Arthropoda;Mandibulata;Pancrustacea;Crustacea;
72266852	2172821	Multicrustacea	superclass	root;cellular organisms;Eukaryota;Opisthokonta;Metazoa;Eumetazoa;Bilateria;Protostomia;Ecdysozoa;Panarthropoda;Arthropoda;Mandibulata;Pancrustacea;Crustacea;
70175642	2172821	Multicrustacea	superclass	root;cellular organisms;Eukaryota;Opisthokonta;Metazoa;Eumetazoa;Bilateria;Protostomia;Ecdysozoa;Panarthropoda;Arthropoda;Mandibulata;Pancrustacea;Crustacea;
67017068	6658	Branchiopoda	class	root;cellular organisms;Eukaryota;Opisthokonta;Metazoa;Eumetazoa;Bilateria;Protostomia;Ecdysozoa;Panarthropoda;Arthropoda;Mandibulata;Pancrustacea;Crustacea;
5564965	2172821	Multicrustacea	superclass	root;cellular organisms;Eukaryota;Opisthokonta;Metazoa;Eumetazoa;Bilateria;Protostomia;Ecdysozoa;Panarthropoda;Arthropoda;Mandibulata;Pancrustacea;Crustacea;
27637090	6658	Branchiopoda	class	root;cellular organisms;Eukaryota;Opisthokonta;Metazoa;Eumetazoa;Bilateria;Protostomia;Ecdysozoa;Panarthropoda;Arthropoda;Mandibulata;Pancrustacea;Crustacea;
20704660	6658	Branchiopoda	class	root;cellular organisms;Eukaryota;Opisthokonta;Metazoa;Eumetazoa;Bilateria;Protostomia;Ecdysozoa;Panarthropoda;Arthropoda;Mandibulata;Pancrustacea;Crustacea;
149694077	2172821	Multicrustacea	superclass	root;cellular organisms;Eukaryota;Opisthokonta;Metazoa;Eumetazoa;Bilateria;Protostomia;Ecdysozoa;Panarthropoda;Arthropoda;Mandibulata;Pancrustacea;Crustacea;
144587605	2172821	Multicrustacea	superclass	root;cellular organisms;Eukaryota;Opisthokonta;Metazoa;Eumetazoa;Bilateria;Protostomia;Ecdysozoa;Panarthropoda;Arthropoda;Mandibulata;Pancrustacea;Crustacea;
140838640	2172821	Multicrustacea	superclass	root;cellular organisms;Eukaryota;Opisthokonta;Metazoa;Eumetazoa;Bilateria;Protostomia;Ecdysozoa;Panarthropoda;Arthropoda;Mandibulata;Pancrustacea;Crustacea;
139775238	2172821	Multicrustacea	superclass	root;cellular organisms;Eukaryota;Opisthokonta;Metazoa;Eumetazoa;Bilateria;Protostomia;Ecdysozoa;Panarthropoda;Arthropoda;Mandibulata;Pancrustacea;Crustacea;
118043143	6658	Branchiopoda	class	root;cellular organisms;Eukaryota;Opisthokonta;Metazoa;Eumetazoa;Bilateria;Protostomia;Ecdysozoa;Panarthropoda;Arthropoda;Mandibulata;Pancrustacea;Crustacea;
5921240	116557	Phyllopoda	subclass	root;cellular organisms;Eukaryota;Opisthokonta;Metazoa;Eumetazoa;Bilateria;Protostomia;Ecdysozoa;Panarthropoda;Arthropoda;Mandibulata;Pancrustacea;Crustacea;Branchiopoda;
13696153	116557	Phyllopoda	subclass	root;cellular organisms;Eukaryota;Opisthokonta;Metazoa;Eumetazoa;Bilateria;Protostomia;Ecdysozoa;Panarthropoda;Arthropoda;Mandibulata;Pancrustacea;Crustacea;Branchiopoda;
117494088	116557	Phyllopoda	subclass	root;cellular organisms;Eukaryota;Opisthokonta;Metazoa;Eumetazoa;Bilateria;Protostomia;Ecdysozoa;Panarthropoda;Arthropoda;Mandibulata;Pancrustacea;Crustacea;Branchiopoda;
117494087	116557	Phyllopoda	subclass	root;cellular organisms;Eukaryota;Opisthokonta;Metazoa;Eumetazoa;Bilateria;Protostomia;Ecdysozoa;Panarthropoda;Arthropoda;Mandibulata;Pancrustacea;Crustacea;Branchiopoda;
117494086	116557	Phyllopoda	subclass	root;cellular organisms;Eukaryota;Opisthokonta;Metazoa;Eumetazoa;Bilateria;Protostomia;Ecdysozoa;Panarthropoda;Arthropoda;Mandibulata;Pancrustacea;Crustacea;Branchiopoda;
60425076	84337	Diplostraca	order	root;cellular organisms;Eukaryota;Opisthokonta;Metazoa;Eumetazoa;Bilateria;Protostomia;Ecdysozoa;Panarthropoda;Arthropoda;Mandibulata;Pancrustacea;Crustacea;Branchiopoda;Phyllopoda;
5617000	84337	Diplostraca	order	root;cellular organisms;Eukaryota;Opisthokonta;Metazoa;Eumetazoa;Bilateria;Protostomia;Ecdysozoa;Panarthropoda;Arthropoda;Mandibulata;Pancrustacea;Crustacea;Branchiopoda;Phyllopoda;
5601751	84337	Diplostraca	order	root;cellular organisms;Eukaryota;Opisthokonta;Metazoa;Eumetazoa;Bilateria;Protostomia;Ecdysozoa;Panarthropoda;Arthropoda;Mandibulata;Pancrustacea;Crustacea;Branchiopoda;Phyllopoda;
29122689	84337	Diplostraca	order	root;cellular organisms;Eukaryota;Opisthokonta;Metazoa;Eumetazoa;Bilateria;Protostomia;Ecdysozoa;Panarthropoda;Arthropoda;Mandibulata;Pancrustacea;Crustacea;Branchiopoda;Phyllopoda;
28137280	84337	Diplostraca	order	root;cellular organisms;Eukaryota;Opisthokonta;Metazoa;Eumetazoa;Bilateria;Protostomia;Ecdysozoa;Panarthropoda;Arthropoda;Mandibulata;Pancrustacea;Crustacea;Branchiopoda;Phyllopoda;
28127973	84337	Diplostraca	order	root;cellular organisms;Eukaryota;Opisthokonta;Metazoa;Eumetazoa;Bilateria;Protostomia;Ecdysozoa;Panarthropoda;Arthropoda;Mandibulata;Pancrustacea;Crustacea;Branchiopoda;Phyllopoda;
13602582	84337	Diplostraca	order	root;cellular organisms;Eukaryota;Opisthokonta;Metazoa;Eumetazoa;Bilateria;Protostomia;Ecdysozoa;Panarthropoda;Arthropoda;Mandibulata;Pancrustacea;Crustacea;Branchiopoda;Phyllopoda;
13497491	84337	Diplostraca	order	root;cellular organisms;Eukaryota;Opisthokonta;Metazoa;Eumetazoa;Bilateria;Protostomia;Ecdysozoa;Panarthropoda;Arthropoda;Mandibulata;Pancrustacea;Crustacea;Branchiopoda;Phyllopoda;
117480363	84337	Diplostraca	order	root;cellular organisms;Eukaryota;Opisthokonta;Metazoa;Eumetazoa;Bilateria;Protostomia;Ecdysozoa;Panarthropoda;Arthropoda;Mandibulata;Pancrustacea;Crustacea;Branchiopoda;Phyllopoda;
117480362	84337	Diplostraca	order	root;cellular organisms;Eukaryota;Opisthokonta;Metazoa;Eumetazoa;Bilateria;Protostomia;Ecdysozoa;Panarthropoda;Arthropoda;Mandibulata;Pancrustacea;Crustacea;Branchiopoda;Phyllopoda;
7243588	77658	Daphniidae	family	root;cellular organisms;Eukaryota;Opisthokonta;Metazoa;Eumetazoa;Bilateria;Protostomia;Ecdysozoa;Panarthropoda;Arthropoda;Mandibulata;Pancrustacea;Crustacea;Branchiopoda;Phyllopoda;Diplostraca;Cladocera;Anomopoda;
59732666	77658	Daphniidae	family	root;cellular organisms;Eukaryota;Opisthokonta;Metazoa;Eumetazoa;Bilateria;Protostomia;Ecdysozoa;Panarthropoda;Arthropoda;Mandibulata;Pancrustacea;Crustacea;Branchiopoda;Phyllopoda;Diplostraca;Cladocera;Anomopoda;
5710181	77658	Daphniidae	family	root;cellular organisms;Eukaryota;Opisthokonta;Metazoa;Eumetazoa;Bilateria;Protostomia;Ecdysozoa;Panarthropoda;Arthropoda;Mandibulata;Pancrustacea;Crustacea;Branchiopoda;Phyllopoda;Diplostraca;Cladocera;Anomopoda;
5699298	77658	Daphniidae	family	root;cellular organisms;Eukaryota;Opisthokonta;Metazoa;Eumetazoa;Bilateria;Protostomia;Ecdysozoa;Panarthropoda;Arthropoda;Mandibulata;Pancrustacea;Crustacea;Branchiopoda;Phyllopoda;Diplostraca;Cladocera;Anomopoda;
5615901	77658	Daphniidae	family	root;cellular organisms;Eukaryota;Opisthokonta;Metazoa;Eumetazoa;Bilateria;Protostomia;Ecdysozoa;Panarthropoda;Arthropoda;Mandibulata;Pancrustacea;Crustacea;Branchiopoda;Phyllopoda;Diplostraca;Cladocera;Anomopoda;
5610312	77658	Daphniidae	family	root;cellular organisms;Eukaryota;Opisthokonta;Metazoa;Eumetazoa;Bilateria;Protostomia;Ecdysozoa;Panarthropoda;Arthropoda;Mandibulata;Pancrustacea;Crustacea;Branchiopoda;Phyllopoda;Diplostraca;Cladocera;Anomopoda;
38686374	77658	Daphniidae	family	root;cellular organisms;Eukaryota;Opisthokonta;Metazoa;Eumetazoa;Bilateria;Protostomia;Ecdysozoa;Panarthropoda;Arthropoda;Mandibulata;Pancrustacea;Crustacea;Branchiopoda;Phyllopoda;Diplostraca;Cladocera;Anomopoda;
38656644	77658	Daphniidae	family	root;cellular organisms;Eukaryota;Opisthokonta;Metazoa;Eumetazoa;Bilateria;Protostomia;Ecdysozoa;Panarthropoda;Arthropoda;Mandibulata;Pancrustacea;Crustacea;Branchiopoda;Phyllopoda;Diplostraca;Cladocera;Anomopoda;
38515649	77658	Daphniidae	family	root;cellular organisms;Eukaryota;Opisthokonta;Metazoa;Eumetazoa;Bilateria;Protostomia;Ecdysozoa;Panarthropoda;Arthropoda;Mandibulata;Pancrustacea;Crustacea;Branchiopoda;Phyllopoda;Diplostraca;Cladocera;Anomopoda;
38515648	77658	Daphniidae	family	root;cellular organisms;Eukaryota;Opisthokonta;Metazoa;Eumetazoa;Bilateria;Protostomia;Ecdysozoa;Panarthropoda;Arthropoda;Mandibulata;Pancrustacea;Crustacea;Branchiopoda;Phyllopoda;Diplostraca;Cladocera;Anomopoda;
28271198	77658	Daphniidae	family	root;cellular organisms;Eukaryota;Opisthokonta;Metazoa;Eumetazoa;Bilateria;Protostomia;Ecdysozoa;Panarthropoda;Arthropoda;Mandibulata;Pancrustacea;Crustacea;Branchiopoda;Phyllopoda;Diplostraca;Cladocera;Anomopoda;
26239389	77658	Daphniidae	family	root;cellular organisms;Eukaryota;Opisthokonta;Metazoa;Eumetazoa;Bilateria;Protostomia;Ecdysozoa;Panarthropoda;Arthropoda;Mandibulata;Pancrustacea;Crustacea;Branchiopoda;Phyllopoda;Diplostraca;Cladocera;Anomopoda;
23142123	77658	Daphniidae	family	root;cellular organisms;Eukaryota;Opisthokonta;Metazoa;Eumetazoa;Bilateria;Protostomia;Ecdysozoa;Panarthropoda;Arthropoda;Mandibulata;Pancrustacea;Crustacea;Branchiopoda;Phyllopoda;Diplostraca;Cladocera;Anomopoda;
23136503	77658	Daphniidae	family	root;cellular organisms;Eukaryota;Opisthokonta;Metazoa;Eumetazoa;Bilateria;Protostomia;Ecdysozoa;Panarthropoda;Arthropoda;Mandibulata;Pancrustacea;Crustacea;Branchiopoda;Phyllopoda;Diplostraca;Cladocera;Anomopoda;
23136502	77658	Daphniidae	family	root;cellular organisms;Eukaryota;Opisthokonta;Metazoa;Eumetazoa;Bilateria;Protostomia;Ecdysozoa;Panarthropoda;Arthropoda;Mandibulata;Pancrustacea;Crustacea;Branchiopoda;Phyllopoda;Diplostraca;Cladocera;Anomopoda;
23136501	77658	Daphniidae	family	root;cellular organisms;Eukaryota;Opisthokonta;Metazoa;Eumetazoa;Bilateria;Protostomia;Ecdysozoa;Panarthropoda;Arthropoda;Mandibulata;Pancrustacea;Crustacea;Branchiopoda;Phyllopoda;Diplostraca;Cladocera;Anomopoda;
17555646	77658	Daphniidae	family	root;cellular organisms;Eukaryota;Opisthokonta;Metazoa;Eumetazoa;Bilateria;Protostomia;Ecdysozoa;Panarthropoda;Arthropoda;Mandibulata;Pancrustacea;Crustacea;Branchiopoda;Phyllopoda;Diplostraca;Cladocera;Anomopoda;
125778784	77658	Daphniidae	family	root;cellular organisms;Eukaryota;Opisthokonta;Metazoa;Eumetazoa;Bilateria;Protostomia;Ecdysozoa;Panarthropoda;Arthropoda;Mandibulata;Pancrustacea;Crustacea;Branchiopoda;Phyllopoda;Diplostraca;Cladocera;Anomopoda;
125652662	77658	Daphniidae	family	root;cellular organisms;Eukaryota;Opisthokonta;Metazoa;Eumetazoa;Bilateria;Protostomia;Ecdysozoa;Panarthropoda;Arthropoda;Mandibulata;Pancrustacea;Crustacea;Branchiopoda;Phyllopoda;Diplostraca;Cladocera;Anomopoda;
118138200	77658	Daphniidae	family	root;cellular organisms;Eukaryota;Opisthokonta;Metazoa;Eumetazoa;Bilateria;Protostomia;Ecdysozoa;Panarthropoda;Arthropoda;Mandibulata;Pancrustacea;Crustacea;Branchiopoda;Phyllopoda;Diplostraca;Cladocera;Anomopoda;
118029029	77658	Daphniidae	family	root;cellular organisms;Eukaryota;Opisthokonta;Metazoa;Eumetazoa;Bilateria;Protostomia;Ecdysozoa;Panarthropoda;Arthropoda;Mandibulata;Pancrustacea;Crustacea;Branchiopoda;Phyllopoda;Diplostraca;Cladocera;Anomopoda;
117395100	77658	Daphniidae	family	root;cellular organisms;Eukaryota;Opisthokonta;Metazoa;Eumetazoa;Bilateria;Protostomia;Ecdysozoa;Panarthropoda;Arthropoda;Mandibulata;Pancrustacea;Crustacea;Branchiopoda;Phyllopoda;Diplostraca;Cladocera;Anomopoda;
96705756	72037	Hexanauplia	class	root;cellular organisms;Eukaryota;Opisthokonta;Metazoa;Eumetazoa;Bilateria;Protostomia;Ecdysozoa;Panarthropoda;Arthropoda;Mandibulata;Pancrustacea;Crustacea;Multicrustacea;
95400213	72037	Hexanauplia	class	root;cellular organisms;Eukaryota;Opisthokonta;Metazoa;Eumetazoa;Bilateria;Protostomia;Ecdysozoa;Panarthropoda;Arthropoda;Mandibulata;Pancrustacea;Crustacea;Multicrustacea;
95377764	72037	Hexanauplia	class	root;cellular organisms;Eukaryota;Opisthokonta;Metazoa;Eumetazoa;Bilateria;Protostomia;Ecdysozoa;Panarthropoda;Arthropoda;Mandibulata;Pancrustacea;Crustacea;Multicrustacea;
95220255	72037	Hexanauplia	class	root;cellular organisms;Eukaryota;Opisthokonta;Metazoa;Eumetazoa;Bilateria;Protostomia;Ecdysozoa;Panarthropoda;Arthropoda;Mandibulata;Pancrustacea;Crustacea;Multicrustacea;
95172370	72037	Hexanauplia	class	root;cellular organisms;Eukaryota;Opisthokonta;Metazoa;Eumetazoa;Bilateria;Protostomia;Ecdysozoa;Panarthropoda;Arthropoda;Mandibulata;Pancrustacea;Crustacea;Multicrustacea;
93604075	72037	Hexanauplia	class	root;cellular organisms;Eukaryota;Opisthokonta;Metazoa;Eumetazoa;Bilateria;Protostomia;Ecdysozoa;Panarthropoda;Arthropoda;Mandibulata;Pancrustacea;Crustacea;Multicrustacea;
81663813	72037	Hexanauplia	class	root;cellular organisms;Eukaryota;Opisthokonta;Metazoa;Eumetazoa;Bilateria;Protostomia;Ecdysozoa;Panarthropoda;Arthropoda;Mandibulata;Pancrustacea;Crustacea;Multicrustacea;
81642413	72037	Hexanauplia	class	root;cellular organisms;Eukaryota;Opisthokonta;Metazoa;Eumetazoa;Bilateria;Protostomia;Ecdysozoa;Panarthropoda;Arthropoda;Mandibulata;Pancrustacea;Crustacea;Multicrustacea;
78194960	72037	Hexanauplia	class	root;cellular organisms;Eukaryota;Opisthokonta;Metazoa;Eumetazoa;Bilateria;Protostomia;Ecdysozoa;Panarthropoda;Arthropoda;Mandibulata;Pancrustacea;Crustacea;Multicrustacea;
77561456	72037	Hexanauplia	class	root;cellular organisms;Eukaryota;Opisthokonta;Metazoa;Eumetazoa;Bilateria;Protostomia;Ecdysozoa;Panarthropoda;Arthropoda;Mandibulata;Pancrustacea;Crustacea;Multicrustacea;
77327233	72037	Hexanauplia	class	root;cellular organisms;Eukaryota;Opisthokonta;Metazoa;Eumetazoa;Bilateria;Protostomia;Ecdysozoa;Panarthropoda;Arthropoda;Mandibulata;Pancrustacea;Crustacea;Multicrustacea;
74898263	72037	Hexanauplia	class	root;cellular organisms;Eukaryota;Opisthokonta;Metazoa;Eumetazoa;Bilateria;Protostomia;Ecdysozoa;Panarthropoda;Arthropoda;Mandibulata;Pancrustacea;Crustacea;Multicrustacea;
73157606	72037	Hexanauplia	class	root;cellular organisms;Eukaryota;Opisthokonta;Metazoa;Eumetazoa;Bilateria;Protostomia;Ecdysozoa;Panarthropoda;Arthropoda;Mandibulata;Pancrustacea;Crustacea;Multicrustacea;
73149926	72037	Hexanauplia	class	root;cellular organisms;Eukaryota;Opisthokonta;Metazoa;Eumetazoa;Bilateria;Protostomia;Ecdysozoa;Panarthropoda;Arthropoda;Mandibulata;Pancrustacea;Crustacea;Multicrustacea;
66669379	72037	Hexanauplia	class	root;cellular organisms;Eukaryota;Opisthokonta;Metazoa;Eumetazoa;Bilateria;Protostomia;Ecdysozoa;Panarthropoda;Arthropoda;Mandibulata;Pancrustacea;Crustacea;Multicrustacea;
65966050	72037	Hexanauplia	class	root;cellular organisms;Eukaryota;Opisthokonta;Metazoa;Eumetazoa;Bilateria;Protostomia;Ecdysozoa;Panarthropoda;Arthropoda;Mandibulata;Pancrustacea;Crustacea;Multicrustacea;
64387822	72037	Hexanauplia	class	root;cellular organisms;Eukaryota;Opisthokonta;Metazoa;Eumetazoa;Bilateria;Protostomia;Ecdysozoa;Panarthropoda;Arthropoda;Mandibulata;Pancrustacea;Crustacea;Multicrustacea;
64244434	72037	Hexanauplia	class	root;cellular organisms;Eukaryota;Opisthokonta;Metazoa;Eumetazoa;Bilateria;Protostomia;Ecdysozoa;Panarthropoda;Arthropoda;Mandibulata;Pancrustacea;Crustacea;Multicrustacea;
57370403	72037	Hexanauplia	class	root;cellular organisms;Eukaryota;Opisthokonta;Metazoa;Eumetazoa;Bilateria;Protostomia;Ecdysozoa;Panarthropoda;Arthropoda;Mandibulata;Pancrustacea;Crustacea;Multicrustacea;
57364925	72037	Hexanauplia	class	root;cellular organisms;Eukaryota;Opisthokonta;Metazoa;Eumetazoa;Bilateria;Protostomia;Ecdysozoa;Panarthropoda;Arthropoda;Mandibulata;Pancrustacea;Crustacea;Multicrustacea;
53510037	72037	Hexanauplia	class	root;cellular organisms;Eukaryota;Opisthokonta;Metazoa;Eumetazoa;Bilateria;Protostomia;Ecdysozoa;Panarthropoda;Arthropoda;Mandibulata;Pancrustacea;Crustacea;Multicrustacea;
517419	72037	Hexanauplia	class	root;cellular organisms;Eukaryota;Opisthokonta;Metazoa;Eumetazoa;Bilateria;Protostomia;Ecdysozoa;Panarthropoda;Arthropoda;Mandibulata;Pancrustacea;Crustacea;Multicrustacea;
50203532	72037	Hexanauplia	class	root;cellular organisms;Eukaryota;Opisthokonta;Metazoa;Eumetazoa;Bilateria;Protostomia;Ecdysozoa;Panarthropoda;Arthropoda;Mandibulata;Pancrustacea;Crustacea;Multicrustacea;
50195893	72037	Hexanauplia	class	root;cellular organisms;Eukaryota;Opisthokonta;Metazoa;Eumetazoa;Bilateria;Protostomia;Ecdysozoa;Panarthropoda;Arthropoda;Mandibulata;Pancrustacea;Crustacea;Multicrustacea;
44673987	72037	Hexanauplia	class	root;cellular organisms;Eukaryota;Opisthokonta;Metazoa;Eumetazoa;Bilateria;Protostomia;Ecdysozoa;Panarthropoda;Arthropoda;Mandibulata;Pancrustacea;Crustacea;Multicrustacea;
44178983	72037	Hexanauplia	class	root;cellular organisms;Eukaryota;Opisthokonta;Metazoa;Eumetazoa;Bilateria;Protostomia;Ecdysozoa;Panarthropoda;Arthropoda;Mandibulata;Pancrustacea;Crustacea;Multicrustacea;
44040570	72037	Hexanauplia	class	root;cellular organisms;Eukaryota;Opisthokonta;Metazoa;Eumetazoa;Bilateria;Protostomia;Ecdysozoa;Panarthropoda;Arthropoda;Mandibulata;Pancrustacea;Crustacea;Multicrustacea;
43159758	72037	Hexanauplia	class	root;cellular organisms;Eukaryota;Opisthokonta;Metazoa;Eumetazoa;Bilateria;Protostomia;Ecdysozoa;Panarthropoda;Arthropoda;Mandibulata;Pancrustacea;Crustacea;Multicrustacea;
43057147	72037	Hexanauplia	class	root;cellular organisms;Eukaryota;Opisthokonta;Metazoa;Eumetazoa;Bilateria;Protostomia;Ecdysozoa;Panarthropoda;Arthropoda;Mandibulata;Pancrustacea;Crustacea;Multicrustacea;
41187386	72037	Hexanauplia	class	root;cellular organisms;Eukaryota;Opisthokonta;Metazoa;Eumetazoa;Bilateria;Protostomia;Ecdysozoa;Panarthropoda;Arthropoda;Mandibulata;Pancrustacea;Crustacea;Multicrustacea;
39102492	72037	Hexanauplia	class	root;cellular organisms;Eukaryota;Opisthokonta;Metazoa;Eumetazoa;Bilateria;Protostomia;Ecdysozoa;Panarthropoda;Arthropoda;Mandibulata;Pancrustacea;Crustacea;Multicrustacea;
32608359	72037	Hexanauplia	class	root;cellular organisms;Eukaryota;Opisthokonta;Metazoa;Eumetazoa;Bilateria;Protostomia;Ecdysozoa;Panarthropoda;Arthropoda;Mandibulata;Pancrustacea;Crustacea;Multicrustacea;
31475291	72037	Hexanauplia	class	root;cellular organisms;Eukaryota;Opisthokonta;Metazoa;Eumetazoa;Bilateria;Protostomia;Ecdysozoa;Panarthropoda;Arthropoda;Mandibulata;Pancrustacea;Crustacea;Multicrustacea;
31152957	72037	Hexanauplia	class	root;cellular organisms;Eukaryota;Opisthokonta;Metazoa;Eumetazoa;Bilateria;Protostomia;Ecdysozoa;Panarthropoda;Arthropoda;Mandibulata;Pancrustacea;Crustacea;Multicrustacea;
29700877	72037	Hexanauplia	class	root;cellular organisms;Eukaryota;Opisthokonta;Metazoa;Eumetazoa;Bilateria;Protostomia;Ecdysozoa;Panarthropoda;Arthropoda;Mandibulata;Pancrustacea;Crustacea;Multicrustacea;
2710503	72037	Hexanauplia	class	root;cellular organisms;Eukaryota;Opisthokonta;Metazoa;Eumetazoa;Bilateria;Protostomia;Ecdysozoa;Panarthropoda;Arthropoda;Mandibulata;Pancrustacea;Crustacea;Multicrustacea;
2618288	72037	Hexanauplia	class	root;cellular organisms;Eukaryota;Opisthokonta;Metazoa;Eumetazoa;Bilateria;Protostomia;Ecdysozoa;Panarthropoda;Arthropoda;Mandibulata;Pancrustacea;Crustacea;Multicrustacea;
25101577	72037	Hexanauplia	class	root;cellular organisms;Eukaryota;Opisthokonta;Metazoa;Eumetazoa;Bilateria;Protostomia;Ecdysozoa;Panarthropoda;Arthropoda;Mandibulata;Pancrustacea;Crustacea;Multicrustacea;
24780990	72037	Hexanauplia	class	root;cellular organisms;Eukaryota;Opisthokonta;Metazoa;Eumetazoa;Bilateria;Protostomia;Ecdysozoa;Panarthropoda;Arthropoda;Mandibulata;Pancrustacea;Crustacea;Multicrustacea;
2399841	72037	Hexanauplia	class	root;cellular organisms;Eukaryota;Opisthokonta;Metazoa;Eumetazoa;Bilateria;Protostomia;Ecdysozoa;Panarthropoda;Arthropoda;Mandibulata;Pancrustacea;Crustacea;Multicrustacea;
22326444	72037	Hexanauplia	class	root;cellular organisms;Eukaryota;Opisthokonta;Metazoa;Eumetazoa;Bilateria;Protostomia;Ecdysozoa;Panarthropoda;Arthropoda;Mandibulata;Pancrustacea;Crustacea;Multicrustacea;
20886576	72037	Hexanauplia	class	root;cellular organisms;Eukaryota;Opisthokonta;Metazoa;Eumetazoa;Bilateria;Protostomia;Ecdysozoa;Panarthropoda;Arthropoda;Mandibulata;Pancrustacea;Crustacea;Multicrustacea;
20607179	72037	Hexanauplia	class	root;cellular organisms;Eukaryota;Opisthokonta;Metazoa;Eumetazoa;Bilateria;Protostomia;Ecdysozoa;Panarthropoda;Arthropoda;Mandibulata;Pancrustacea;Crustacea;Multicrustacea;
17539897	72037	Hexanauplia	class	root;cellular organisms;Eukaryota;Opisthokonta;Metazoa;Eumetazoa;Bilateria;Protostomia;Ecdysozoa;Panarthropoda;Arthropoda;Mandibulata;Pancrustacea;Crustacea;Multicrustacea;
16965293	72037	Hexanauplia	class	root;cellular organisms;Eukaryota;Opisthokonta;Metazoa;Eumetazoa;Bilateria;Protostomia;Ecdysozoa;Panarthropoda;Arthropoda;Mandibulata;Pancrustacea;Crustacea;Multicrustacea;
16893148	72037	Hexanauplia	class	root;cellular organisms;Eukaryota;Opisthokonta;Metazoa;Eumetazoa;Bilateria;Protostomia;Ecdysozoa;Panarthropoda;Arthropoda;Mandibulata;Pancrustacea;Crustacea;Multicrustacea;
15979267	6681	Malacostraca	class	root;cellular organisms;Eukaryota;Opisthokonta;Metazoa;Eumetazoa;Bilateria;Protostomia;Ecdysozoa;Panarthropoda;Arthropoda;Mandibulata;Pancrustacea;Crustacea;Multicrustacea;
157323584	72037	Hexanauplia	class	root;cellular organisms;Eukaryota;Opisthokonta;Metazoa;Eumetazoa;Bilateria;Protostomia;Ecdysozoa;Panarthropoda;Arthropoda;Mandibulata;Pancrustacea;Crustacea;Multicrustacea;
140888473	72037	Hexanauplia	class	root;cellular organisms;Eukaryota;Opisthokonta;Metazoa;Eumetazoa;Bilateria;Protostomia;Ecdysozoa;Panarthropoda;Arthropoda;Mandibulata;Pancrustacea;Crustacea;Multicrustacea;
139781389	72037	Hexanauplia	class	root;cellular organisms;Eukaryota;Opisthokonta;Metazoa;Eumetazoa;Bilateria;Protostomia;Ecdysozoa;Panarthropoda;Arthropoda;Mandibulata;Pancrustacea;Crustacea;Multicrustacea;
139781387	72037	Hexanauplia	class	root;cellular organisms;Eukaryota;Opisthokonta;Metazoa;Eumetazoa;Bilateria;Protostomia;Ecdysozoa;Panarthropoda;Arthropoda;Mandibulata;Pancrustacea;Crustacea;Multicrustacea;
139777858	72037	Hexanauplia	class	root;cellular organisms;Eukaryota;Opisthokonta;Metazoa;Eumetazoa;Bilateria;Protostomia;Ecdysozoa;Panarthropoda;Arthropoda;Mandibulata;Pancrustacea;Crustacea;Multicrustacea;
136478222	72037	Hexanauplia	class	root;cellular organisms;Eukaryota;Opisthokonta;Metazoa;Eumetazoa;Bilateria;Protostomia;Ecdysozoa;Panarthropoda;Arthropoda;Mandibulata;Pancrustacea;Crustacea;Multicrustacea;
13624432	72037	Hexanauplia	class	root;cellular organisms;Eukaryota;Opisthokonta;Metazoa;Eumetazoa;Bilateria;Protostomia;Ecdysozoa;Panarthropoda;Arthropoda;Mandibulata;Pancrustacea;Crustacea;Multicrustacea;
135594009	72037	Hexanauplia	class	root;cellular organisms;Eukaryota;Opisthokonta;Metazoa;Eumetazoa;Bilateria;Protostomia;Ecdysozoa;Panarthropoda;Arthropoda;Mandibulata;Pancrustacea;Crustacea;Multicrustacea;
13551742	72037	Hexanauplia	class	root;cellular organisms;Eukaryota;Opisthokonta;Metazoa;Eumetazoa;Bilateria;Protostomia;Ecdysozoa;Panarthropoda;Arthropoda;Mandibulata;Pancrustacea;Crustacea;Multicrustacea;
13169982	72037	Hexanauplia	class	root;cellular organisms;Eukaryota;Opisthokonta;Metazoa;Eumetazoa;Bilateria;Protostomia;Ecdysozoa;Panarthropoda;Arthropoda;Mandibulata;Pancrustacea;Crustacea;Multicrustacea;
13017137	72037	Hexanauplia	class	root;cellular organisms;Eukaryota;Opisthokonta;Metazoa;Eumetazoa;Bilateria;Protostomia;Ecdysozoa;Panarthropoda;Arthropoda;Mandibulata;Pancrustacea;Crustacea;Multicrustacea;
12988172	72037	Hexanauplia	class	root;cellular organisms;Eukaryota;Opisthokonta;Metazoa;Eumetazoa;Bilateria;Protostomia;Ecdysozoa;Panarthropoda;Arthropoda;Mandibulata;Pancrustacea;Crustacea;Multicrustacea;
12965250	72037	Hexanauplia	class	root;cellular organisms;Eukaryota;Opisthokonta;Metazoa;Eumetazoa;Bilateria;Protostomia;Ecdysozoa;Panarthropoda;Arthropoda;Mandibulata;Pancrustacea;Crustacea;Multicrustacea;
12961146	72037	Hexanauplia	class	root;cellular organisms;Eukaryota;Opisthokonta;Metazoa;Eumetazoa;Bilateria;Protostomia;Ecdysozoa;Panarthropoda;Arthropoda;Mandibulata;Pancrustacea;Crustacea;Multicrustacea;
12948539	72037	Hexanauplia	class	root;cellular organisms;Eukaryota;Opisthokonta;Metazoa;Eumetazoa;Bilateria;Protostomia;Ecdysozoa;Panarthropoda;Arthropoda;Mandibulata;Pancrustacea;Crustacea;Multicrustacea;
12935518	72037	Hexanauplia	class	root;cellular organisms;Eukaryota;Opisthokonta;Metazoa;Eumetazoa;Bilateria;Protostomia;Ecdysozoa;Panarthropoda;Arthropoda;Mandibulata;Pancrustacea;Crustacea;Multicrustacea;
12449841	72037	Hexanauplia	class	root;cellular organisms;Eukaryota;Opisthokonta;Metazoa;Eumetazoa;Bilateria;Protostomia;Ecdysozoa;Panarthropoda;Arthropoda;Mandibulata;Pancrustacea;Crustacea;Multicrustacea;
12157521	72037	Hexanauplia	class	root;cellular organisms;Eukaryota;Opisthokonta;Metazoa;Eumetazoa;Bilateria;Protostomia;Ecdysozoa;Panarthropoda;Arthropoda;Mandibulata;Pancrustacea;Crustacea;Multicrustacea;
111550250	72037	Hexanauplia	class	root;cellular organisms;Eukaryota;Opisthokonta;Metazoa;Eumetazoa;Bilateria;Protostomia;Ecdysozoa;Panarthropoda;Arthropoda;Mandibulata;Pancrustacea;Crustacea;Multicrustacea;
111445526	72037	Hexanauplia	class	root;cellular organisms;Eukaryota;Opisthokonta;Metazoa;Eumetazoa;Bilateria;Protostomia;Ecdysozoa;Panarthropoda;Arthropoda;Mandibulata;Pancrustacea;Crustacea;Multicrustacea;
109278997	72037	Hexanauplia	class	root;cellular organisms;Eukaryota;Opisthokonta;Metazoa;Eumetazoa;Bilateria;Protostomia;Ecdysozoa;Panarthropoda;Arthropoda;Mandibulata;Pancrustacea;Crustacea;Multicrustacea;
105410600	72037	Hexanauplia	class	root;cellular organisms;Eukaryota;Opisthokonta;Metazoa;Eumetazoa;Bilateria;Protostomia;Ecdysozoa;Panarthropoda;Arthropoda;Mandibulata;Pancrustacea;Crustacea;Multicrustacea;
105341657	72037	Hexanauplia	class	root;cellular organisms;Eukaryota;Opisthokonta;Metazoa;Eumetazoa;Bilateria;Protostomia;Ecdysozoa;Panarthropoda;Arthropoda;Mandibulata;Pancrustacea;Crustacea;Multicrustacea;
105161451	72037	Hexanauplia	class	root;cellular organisms;Eukaryota;Opisthokonta;Metazoa;Eumetazoa;Bilateria;Protostomia;Ecdysozoa;Panarthropoda;Arthropoda;Mandibulata;Pancrustacea;Crustacea;Multicrustacea;
103488560	72037	Hexanauplia	class	root;cellular organisms;Eukaryota;Opisthokonta;Metazoa;Eumetazoa;Bilateria;Protostomia;Ecdysozoa;Panarthropoda;Arthropoda;Mandibulata;Pancrustacea;Crustacea;Multicrustacea;
102454486	72037	Hexanauplia	class	root;cellular organisms;Eukaryota;Opisthokonta;Metazoa;Eumetazoa;Bilateria;Protostomia;Ecdysozoa;Panarthropoda;Arthropoda;Mandibulata;Pancrustacea;Crustacea;Multicrustacea;
101777351	72037	Hexanauplia	class	root;cellular organisms;Eukaryota;Opisthokonta;Metazoa;Eumetazoa;Bilateria;Protostomia;Ecdysozoa;Panarthropoda;Arthropoda;Mandibulata;Pancrustacea;Crustacea;Multicrustacea;
99461646	116569	Neocopepoda	infraclass	root;cellular organisms;Eukaryota;Opisthokonta;Metazoa;Eumetazoa;Bilateria;Protostomia;Ecdysozoa;Panarthropoda;Arthropoda;Mandibulata;Pancrustacea;Crustacea;Multicrustacea;Hexanauplia;Copepoda;
98416767	116569	Neocopepoda	infraclass	root;cellular organisms;Eukaryota;Opisthokonta;Metazoa;Eumetazoa;Bilateria;Protostomia;Ecdysozoa;Panarthropoda;Arthropoda;Mandibulata;Pancrustacea;Crustacea;Multicrustacea;Hexanauplia;Copepoda;
94981397	116569	Neocopepoda	infraclass	root;cellular organisms;Eukaryota;Opisthokonta;Metazoa;Eumetazoa;Bilateria;Protostomia;Ecdysozoa;Panarthropoda;Arthropoda;Mandibulata;Pancrustacea;Crustacea;Multicrustacea;Hexanauplia;Copepoda;
92492449	116569	Neocopepoda	infraclass	root;cellular organisms;Eukaryota;Opisthokonta;Metazoa;Eumetazoa;Bilateria;Protostomia;Ecdysozoa;Panarthropoda;Arthropoda;Mandibulata;Pancrustacea;Crustacea;Multicrustacea;Hexanauplia;Copepoda;
92488806	116569	Neocopepoda	infraclass	root;cellular organisms;Eukaryota;Opisthokonta;Metazoa;Eumetazoa;Bilateria;Protostomia;Ecdysozoa;Panarthropoda;Arthropoda;Mandibulata;Pancrustacea;Crustacea;Multicrustacea;Hexanauplia;Copepoda;
84747450	116569	Neocopepoda	infraclass	root;cellular organisms;Eukaryota;Opisthokonta;Metazoa;Eumetazoa;Bilateria;Protostomia;Ecdysozoa;Panarthropoda;Arthropoda;Mandibulata;Pancrustacea;Crustacea;Multicrustacea;Hexanauplia;Copepoda;
8224815	116569	Neocopepoda	infraclass	root;cellular organisms;Eukaryota;Opisthokonta;Metazoa;Eumetazoa;Bilateria;Protostomia;Ecdysozoa;Panarthropoda;Arthropoda;Mandibulata;Pancrustacea;Crustacea;Multicrustacea;Hexanauplia;Copepoda;
81624014	116569	Neocopepoda	infraclass	root;cellular organisms;Eukaryota;Opisthokonta;Metazoa;Eumetazoa;Bilateria;Protostomia;Ecdysozoa;Panarthropoda;Arthropoda;Mandibulata;Pancrustacea;Crustacea;Multicrustacea;Hexanauplia;Copepoda;
76361421	116569	Neocopepoda	infraclass	root;cellular organisms;Eukaryota;Opisthokonta;Metazoa;Eumetazoa;Bilateria;Protostomia;Ecdysozoa;Panarthropoda;Arthropoda;Mandibulata;Pancrustacea;Crustacea;Multicrustacea;Hexanauplia;Copepoda;
75024548	116569	Neocopepoda	infraclass	root;cellular organisms;Eukaryota;Opisthokonta;Metazoa;Eumetazoa;Bilateria;Protostomia;Ecdysozoa;Panarthropoda;Arthropoda;Mandibulata;Pancrustacea;Crustacea;Multicrustacea;Hexanauplia;Copepoda;
75005668	116569	Neocopepoda	infraclass	root;cellular organisms;Eukaryota;Opisthokonta;Metazoa;Eumetazoa;Bilateria;Protostomia;Ecdysozoa;Panarthropoda;Arthropoda;Mandibulata;Pancrustacea;Crustacea;Multicrustacea;Hexanauplia;Copepoda;
74996725	116569	Neocopepoda	infraclass	root;cellular organisms;Eukaryota;Opisthokonta;Metazoa;Eumetazoa;Bilateria;Protostomia;Ecdysozoa;Panarthropoda;Arthropoda;Mandibulata;Pancrustacea;Crustacea;Multicrustacea;Hexanauplia;Copepoda;
73193629	116569	Neocopepoda	infraclass	root;cellular organisms;Eukaryota;Opisthokonta;Metazoa;Eumetazoa;Bilateria;Protostomia;Ecdysozoa;Panarthropoda;Arthropoda;Mandibulata;Pancrustacea;Crustacea;Multicrustacea;Hexanauplia;Copepoda;
73193628	116569	Neocopepoda	infraclass	root;cellular organisms;Eukaryota;Opisthokonta;Metazoa;Eumetazoa;Bilateria;Protostomia;Ecdysozoa;Panarthropoda;Arthropoda;Mandibulata;Pancrustacea;Crustacea;Multicrustacea;Hexanauplia;Copepoda;
73192371	116569	Neocopepoda	infraclass	root;cellular organisms;Eukaryota;Opisthokonta;Metazoa;Eumetazoa;Bilateria;Protostomia;Ecdysozoa;Panarthropoda;Arthropoda;Mandibulata;Pancrustacea;Crustacea;Multicrustacea;Hexanauplia;Copepoda;
72518488	116569	Neocopepoda	infraclass	root;cellular organisms;Eukaryota;Opisthokonta;Metazoa;Eumetazoa;Bilateria;Protostomia;Ecdysozoa;Panarthropoda;Arthropoda;Mandibulata;Pancrustacea;Crustacea;Multicrustacea;Hexanauplia;Copepoda;
71693492	116569	Neocopepoda	infraclass	root;cellular organisms;Eukaryota;Opisthokonta;Metazoa;Eumetazoa;Bilateria;Protostomia;Ecdysozoa;Panarthropoda;Arthropoda;Mandibulata;Pancrustacea;Crustacea;Multicrustacea;Hexanauplia;Copepoda;
68554704	116569	Neocopepoda	infraclass	root;cellular organisms;Eukaryota;Opisthokonta;Metazoa;Eumetazoa;Bilateria;Protostomia;Ecdysozoa;Panarthropoda;Arthropoda;Mandibulata;Pancrustacea;Crustacea;Multicrustacea;Hexanauplia;Copepoda;
67062191	116569	Neocopepoda	infraclass	root;cellular organisms;Eukaryota;Opisthokonta;Metazoa;Eumetazoa;Bilateria;Protostomia;Ecdysozoa;Panarthropoda;Arthropoda;Mandibulata;Pancrustacea;Crustacea;Multicrustacea;Hexanauplia;Copepoda;
66098687	116569	Neocopepoda	infraclass	root;cellular organisms;Eukaryota;Opisthokonta;Metazoa;Eumetazoa;Bilateria;Protostomia;Ecdysozoa;Panarthropoda;Arthropoda;Mandibulata;Pancrustacea;Crustacea;Multicrustacea;Hexanauplia;Copepoda;
6492278	116569	Neocopepoda	infraclass	root;cellular organisms;Eukaryota;Opisthokonta;Metazoa;Eumetazoa;Bilateria;Protostomia;Ecdysozoa;Panarthropoda;Arthropoda;Mandibulata;Pancrustacea;Crustacea;Multicrustacea;Hexanauplia;Copepoda;
6471634	116569	Neocopepoda	infraclass	root;cellular organisms;Eukaryota;Opisthokonta;Metazoa;Eumetazoa;Bilateria;Protostomia;Ecdysozoa;Panarthropoda;Arthropoda;Mandibulata;Pancrustacea;Crustacea;Multicrustacea;Hexanauplia;Copepoda;
64474946	116569	Neocopepoda	infraclass	root;cellular organisms;Eukaryota;Opisthokonta;Metazoa;Eumetazoa;Bilateria;Protostomia;Ecdysozoa;Panarthropoda;Arthropoda;Mandibulata;Pancrustacea;Crustacea;Multicrustacea;Hexanauplia;Copepoda;
64423872	116569	Neocopepoda	infraclass	root;cellular organisms;Eukaryota;Opisthokonta;Metazoa;Eumetazoa;Bilateria;Protostomia;Ecdysozoa;Panarthropoda;Arthropoda;Mandibulata;Pancrustacea;Crustacea;Multicrustacea;Hexanauplia;Copepoda;
64240767	116569	Neocopepoda	infraclass	root;cellular organisms;Eukaryota;Opisthokonta;Metazoa;Eumetazoa;Bilateria;Protostomia;Ecdysozoa;Panarthropoda;Arthropoda;Mandibulata;Pancrustacea;Crustacea;Multicrustacea;Hexanauplia;Copepoda;
64114682	116569	Neocopepoda	infraclass	root;cellular organisms;Eukaryota;Opisthokonta;Metazoa;Eumetazoa;Bilateria;Protostomia;Ecdysozoa;Panarthropoda;Arthropoda;Mandibulata;Pancrustacea;Crustacea;Multicrustacea;Hexanauplia;Copepoda;
62469428	116569	Neocopepoda	infraclass	root;cellular organisms;Eukaryota;Opisthokonta;Metazoa;Eumetazoa;Bilateria;Protostomia;Ecdysozoa;Panarthropoda;Arthropoda;Mandibulata;Pancrustacea;Crustacea;Multicrustacea;Hexanauplia;Copepoda;
60202010	116569	Neocopepoda	infraclass	root;cellular organisms;Eukaryota;Opisthokonta;Metazoa;Eumetazoa;Bilateria;Protostomia;Ecdysozoa;Panarthropoda;Arthropoda;Mandibulata;Pancrustacea;Crustacea;Multicrustacea;Hexanauplia;Copepoda;
58399570	116569	Neocopepoda	infraclass	root;cellular organisms;Eukaryota;Opisthokonta;Metazoa;Eumetazoa;Bilateria;Protostomia;Ecdysozoa;Panarthropoda;Arthropoda;Mandibulata;Pancrustacea;Crustacea;Multicrustacea;Hexanauplia;Copepoda;
57431475	116569	Neocopepoda	infraclass	root;cellular organisms;Eukaryota;Opisthokonta;Metazoa;Eumetazoa;Bilateria;Protostomia;Ecdysozoa;Panarthropoda;Arthropoda;Mandibulata;Pancrustacea;Crustacea;Multicrustacea;Hexanauplia;Copepoda;
57318904	116569	Neocopepoda	infraclass	root;cellular organisms;Eukaryota;Opisthokonta;Metazoa;Eumetazoa;Bilateria;Protostomia;Ecdysozoa;Panarthropoda;Arthropoda;Mandibulata;Pancrustacea;Crustacea;Multicrustacea;Hexanauplia;Copepoda;
56244391	116569	Neocopepoda	infraclass	root;cellular organisms;Eukaryota;Opisthokonta;Metazoa;Eumetazoa;Bilateria;Protostomia;Ecdysozoa;Panarthropoda;Arthropoda;Mandibulata;Pancrustacea;Crustacea;Multicrustacea;Hexanauplia;Copepoda;
55642477	116569	Neocopepoda	infraclass	root;cellular organisms;Eukaryota;Opisthokonta;Metazoa;Eumetazoa;Bilateria;Protostomia;Ecdysozoa;Panarthropoda;Arthropoda;Mandibulata;Pancrustacea;Crustacea;Multicrustacea;Hexanauplia;Copepoda;
45226706	116569	Neocopepoda	infraclass	root;cellular organisms;Eukaryota;Opisthokonta;Metazoa;Eumetazoa;Bilateria;Protostomia;Ecdysozoa;Panarthropoda;Arthropoda;Mandibulata;Pancrustacea;Crustacea;Multicrustacea;Hexanauplia;Copepoda;
42075889	116569	Neocopepoda	infraclass	root;cellular organisms;Eukaryota;Opisthokonta;Metazoa;Eumetazoa;Bilateria;Protostomia;Ecdysozoa;Panarthropoda;Arthropoda;Mandibulata;Pancrustacea;Crustacea;Multicrustacea;Hexanauplia;Copepoda;
41818864	116569	Neocopepoda	infraclass	root;cellular organisms;Eukaryota;Opisthokonta;Metazoa;Eumetazoa;Bilateria;Protostomia;Ecdysozoa;Panarthropoda;Arthropoda;Mandibulata;Pancrustacea;Crustacea;Multicrustacea;Hexanauplia;Copepoda;
40999460	116569	Neocopepoda	infraclass	root;cellular organisms;Eukaryota;Opisthokonta;Metazoa;Eumetazoa;Bilateria;Protostomia;Ecdysozoa;Panarthropoda;Arthropoda;Mandibulata;Pancrustacea;Crustacea;Multicrustacea;Hexanauplia;Copepoda;
39920838	116569	Neocopepoda	infraclass	root;cellular organisms;Eukaryota;Opisthokonta;Metazoa;Eumetazoa;Bilateria;Protostomia;Ecdysozoa;Panarthropoda;Arthropoda;Mandibulata;Pancrustacea;Crustacea;Multicrustacea;Hexanauplia;Copepoda;
39003039	116569	Neocopepoda	infraclass	root;cellular organisms;Eukaryota;Opisthokonta;Metazoa;Eumetazoa;Bilateria;Protostomia;Ecdysozoa;Panarthropoda;Arthropoda;Mandibulata;Pancrustacea;Crustacea;Multicrustacea;Hexanauplia;Copepoda;
38713445	116569	Neocopepoda	infraclass	root;cellular organisms;Eukaryota;Opisthokonta;Metazoa;Eumetazoa;Bilateria;Protostomia;Ecdysozoa;Panarthropoda;Arthropoda;Mandibulata;Pancrustacea;Crustacea;Multicrustacea;Hexanauplia;Copepoda;
38697433	116569	Neocopepoda	infraclass	root;cellular organisms;Eukaryota;Opisthokonta;Metazoa;Eumetazoa;Bilateria;Protostomia;Ecdysozoa;Panarthropoda;Arthropoda;Mandibulata;Pancrustacea;Crustacea;Multicrustacea;Hexanauplia;Copepoda;
38681292	116569	Neocopepoda	infraclass	root;cellular organisms;Eukaryota;Opisthokonta;Metazoa;Eumetazoa;Bilateria;Protostomia;Ecdysozoa;Panarthropoda;Arthropoda;Mandibulata;Pancrustacea;Crustacea;Multicrustacea;Hexanauplia;Copepoda;
37819170	116569	Neocopepoda	infraclass	root;cellular organisms;Eukaryota;Opisthokonta;Metazoa;Eumetazoa;Bilateria;Protostomia;Ecdysozoa;Panarthropoda;Arthropoda;Mandibulata;Pancrustacea;Crustacea;Multicrustacea;Hexanauplia;Copepoda;
35634838	116569	Neocopepoda	infraclass	root;cellular organisms;Eukaryota;Opisthokonta;Metazoa;Eumetazoa;Bilateria;Protostomia;Ecdysozoa;Panarthropoda;Arthropoda;Mandibulata;Pancrustacea;Crustacea;Multicrustacea;Hexanauplia;Copepoda;
33734435	116569	Neocopepoda	infraclass	root;cellular organisms;Eukaryota;Opisthokonta;Metazoa;Eumetazoa;Bilateria;Protostomia;Ecdysozoa;Panarthropoda;Arthropoda;Mandibulata;Pancrustacea;Crustacea;Multicrustacea;Hexanauplia;Copepoda;
32584490	116569	Neocopepoda	infraclass	root;cellular organisms;Eukaryota;Opisthokonta;Metazoa;Eumetazoa;Bilateria;Protostomia;Ecdysozoa;Panarthropoda;Arthropoda;Mandibulata;Pancrustacea;Crustacea;Multicrustacea;Hexanauplia;Copepoda;
32553177	116569	Neocopepoda	infraclass	root;cellular organisms;Eukaryota;Opisthokonta;Metazoa;Eumetazoa;Bilateria;Protostomia;Ecdysozoa;Panarthropoda;Arthropoda;Mandibulata;Pancrustacea;Crustacea;Multicrustacea;Hexanauplia;Copepoda;
32506798	116569	Neocopepoda	infraclass	root;cellular organisms;Eukaryota;Opisthokonta;Metazoa;Eumetazoa;Bilateria;Protostomia;Ecdysozoa;Panarthropoda;Arthropoda;Mandibulata;Pancrustacea;Crustacea;Multicrustacea;Hexanauplia;Copepoda;
32499205	116569	Neocopepoda	infraclass	root;cellular organisms;Eukaryota;Opisthokonta;Metazoa;Eumetazoa;Bilateria;Protostomia;Ecdysozoa;Panarthropoda;Arthropoda;Mandibulata;Pancrustacea;Crustacea;Multicrustacea;Hexanauplia;Copepoda;
32484734	116569	Neocopepoda	infraclass	root;cellular organisms;Eukaryota;Opisthokonta;Metazoa;Eumetazoa;Bilateria;Protostomia;Ecdysozoa;Panarthropoda;Arthropoda;Mandibulata;Pancrustacea;Crustacea;Multicrustacea;Hexanauplia;Copepoda;
30955362	116569	Neocopepoda	infraclass	root;cellular organisms;Eukaryota;Opisthokonta;Metazoa;Eumetazoa;Bilateria;Protostomia;Ecdysozoa;Panarthropoda;Arthropoda;Mandibulata;Pancrustacea;Crustacea;Multicrustacea;Hexanauplia;Copepoda;
29640268	116569	Neocopepoda	infraclass	root;cellular organisms;Eukaryota;Opisthokonta;Metazoa;Eumetazoa;Bilateria;Protostomia;Ecdysozoa;Panarthropoda;Arthropoda;Mandibulata;Pancrustacea;Crustacea;Multicrustacea;Hexanauplia;Copepoda;
29587151	116569	Neocopepoda	infraclass	root;cellular organisms;Eukaryota;Opisthokonta;Metazoa;Eumetazoa;Bilateria;Protostomia;Ecdysozoa;Panarthropoda;Arthropoda;Mandibulata;Pancrustacea;Crustacea;Multicrustacea;Hexanauplia;Copepoda;
29580916	116569	Neocopepoda	infraclass	root;cellular organisms;Eukaryota;Opisthokonta;Metazoa;Eumetazoa;Bilateria;Protostomia;Ecdysozoa;Panarthropoda;Arthropoda;Mandibulata;Pancrustacea;Crustacea;Multicrustacea;Hexanauplia;Copepoda;
29569058	116569	Neocopepoda	infraclass	root;cellular organisms;Eukaryota;Opisthokonta;Metazoa;Eumetazoa;Bilateria;Protostomia;Ecdysozoa;Panarthropoda;Arthropoda;Mandibulata;Pancrustacea;Crustacea;Multicrustacea;Hexanauplia;Copepoda;
28317965	116569	Neocopepoda	infraclass	root;cellular organisms;Eukaryota;Opisthokonta;Metazoa;Eumetazoa;Bilateria;Protostomia;Ecdysozoa;Panarthropoda;Arthropoda;Mandibulata;Pancrustacea;Crustacea;Multicrustacea;Hexanauplia;Copepoda;
28317964	116569	Neocopepoda	infraclass	root;cellular organisms;Eukaryota;Opisthokonta;Metazoa;Eumetazoa;Bilateria;Protostomia;Ecdysozoa;Panarthropoda;Arthropoda;Mandibulata;Pancrustacea;Crustacea;Multicrustacea;Hexanauplia;Copepoda;
26996325	116569	Neocopepoda	infraclass	root;cellular organisms;Eukaryota;Opisthokonta;Metazoa;Eumetazoa;Bilateria;Protostomia;Ecdysozoa;Panarthropoda;Arthropoda;Mandibulata;Pancrustacea;Crustacea;Multicrustacea;Hexanauplia;Copepoda;
23307030	116569	Neocopepoda	infraclass	root;cellular organisms;Eukaryota;Opisthokonta;Metazoa;Eumetazoa;Bilateria;Protostomia;Ecdysozoa;Panarthropoda;Arthropoda;Mandibulata;Pancrustacea;Crustacea;Multicrustacea;Hexanauplia;Copepoda;
22139402	116569	Neocopepoda	infraclass	root;cellular organisms;Eukaryota;Opisthokonta;Metazoa;Eumetazoa;Bilateria;Protostomia;Ecdysozoa;Panarthropoda;Arthropoda;Mandibulata;Pancrustacea;Crustacea;Multicrustacea;Hexanauplia;Copepoda;
21887074	116569	Neocopepoda	infraclass	root;cellular organisms;Eukaryota;Opisthokonta;Metazoa;Eumetazoa;Bilateria;Protostomia;Ecdysozoa;Panarthropoda;Arthropoda;Mandibulata;Pancrustacea;Crustacea;Multicrustacea;Hexanauplia;Copepoda;
21525218	116569	Neocopepoda	infraclass	root;cellular organisms;Eukaryota;Opisthokonta;Metazoa;Eumetazoa;Bilateria;Protostomia;Ecdysozoa;Panarthropoda;Arthropoda;Mandibulata;Pancrustacea;Crustacea;Multicrustacea;Hexanauplia;Copepoda;
20671846	116569	Neocopepoda	infraclass	root;cellular organisms;Eukaryota;Opisthokonta;Metazoa;Eumetazoa;Bilateria;Protostomia;Ecdysozoa;Panarthropoda;Arthropoda;Mandibulata;Pancrustacea;Crustacea;Multicrustacea;Hexanauplia;Copepoda;
20601251	116569	Neocopepoda	infraclass	root;cellular organisms;Eukaryota;Opisthokonta;Metazoa;Eumetazoa;Bilateria;Protostomia;Ecdysozoa;Panarthropoda;Arthropoda;Mandibulata;Pancrustacea;Crustacea;Multicrustacea;Hexanauplia;Copepoda;
20174267	116569	Neocopepoda	infraclass	root;cellular organisms;Eukaryota;Opisthokonta;Metazoa;Eumetazoa;Bilateria;Protostomia;Ecdysozoa;Panarthropoda;Arthropoda;Mandibulata;Pancrustacea;Crustacea;Multicrustacea;Hexanauplia;Copepoda;
20173960	116569	Neocopepoda	infraclass	root;cellular organisms;Eukaryota;Opisthokonta;Metazoa;Eumetazoa;Bilateria;Protostomia;Ecdysozoa;Panarthropoda;Arthropoda;Mandibulata;Pancrustacea;Crustacea;Multicrustacea;Hexanauplia;Copepoda;
17508494	116569	Neocopepoda	infraclass	root;cellular organisms;Eukaryota;Opisthokonta;Metazoa;Eumetazoa;Bilateria;Protostomia;Ecdysozoa;Panarthropoda;Arthropoda;Mandibulata;Pancrustacea;Crustacea;Multicrustacea;Hexanauplia;Copepoda;
17023762	116569	Neocopepoda	infraclass	root;cellular organisms;Eukaryota;Opisthokonta;Metazoa;Eumetazoa;Bilateria;Protostomia;Ecdysozoa;Panarthropoda;Arthropoda;Mandibulata;Pancrustacea;Crustacea;Multicrustacea;Hexanauplia;Copepoda;
16844324	116569	Neocopepoda	infraclass	root;cellular organisms;Eukaryota;Opisthokonta;Metazoa;Eumetazoa;Bilateria;Protostomia;Ecdysozoa;Panarthropoda;Arthropoda;Mandibulata;Pancrustacea;Crustacea;Multicrustacea;Hexanauplia;Copepoda;
16814571	116569	Neocopepoda	infraclass	root;cellular organisms;Eukaryota;Opisthokonta;Metazoa;Eumetazoa;Bilateria;Protostomia;Ecdysozoa;Panarthropoda;Arthropoda;Mandibulata;Pancrustacea;Crustacea;Multicrustacea;Hexanauplia;Copepoda;
16658912	116569	Neocopepoda	infraclass	root;cellular organisms;Eukaryota;Opisthokonta;Metazoa;Eumetazoa;Bilateria;Protostomia;Ecdysozoa;Panarthropoda;Arthropoda;Mandibulata;Pancrustacea;Crustacea;Multicrustacea;Hexanauplia;Copepoda;
13259289	116569	Neocopepoda	infraclass	root;cellular organisms;Eukaryota;Opisthokonta;Metazoa;Eumetazoa;Bilateria;Protostomia;Ecdysozoa;Panarthropoda;Arthropoda;Mandibulata;Pancrustacea;Crustacea;Multicrustacea;Hexanauplia;Copepoda;
102286924	116569	Neocopepoda	infraclass	root;cellular organisms;Eukaryota;Opisthokonta;Metazoa;Eumetazoa;Bilateria;Protostomia;Ecdysozoa;Panarthropoda;Arthropoda;Mandibulata;Pancrustacea;Crustacea;Multicrustacea;Hexanauplia;Copepoda;
102220868	116569	Neocopepoda	infraclass	root;cellular organisms;Eukaryota;Opisthokonta;Metazoa;Eumetazoa;Bilateria;Protostomia;Ecdysozoa;Panarthropoda;Arthropoda;Mandibulata;Pancrustacea;Crustacea;Multicrustacea;Hexanauplia;Copepoda;
100132779	116569	Neocopepoda	infraclass	root;cellular organisms;Eukaryota;Opisthokonta;Metazoa;Eumetazoa;Bilateria;Protostomia;Ecdysozoa;Panarthropoda;Arthropoda;Mandibulata;Pancrustacea;Crustacea;Multicrustacea;Hexanauplia;Copepoda;
93055041	116571	Podoplea	superorder	root;cellular organisms;Eukaryota;Opisthokonta;Metazoa;Eumetazoa;Bilateria;Protostomia;Ecdysozoa;Panarthropoda;Arthropoda;Mandibulata;Pancrustacea;Crustacea;Multicrustacea;Hexanauplia;Copepoda;Neocopepoda;
87977079	116571	Podoplea	superorder	root;cellular organisms;Eukaryota;Opisthokonta;Metazoa;Eumetazoa;Bilateria;Protostomia;Ecdysozoa;Panarthropoda;Arthropoda;Mandibulata;Pancrustacea;Crustacea;Multicrustacea;Hexanauplia;Copepoda;Neocopepoda;
75410264	116571	Podoplea	superorder	root;cellular organisms;Eukaryota;Opisthokonta;Metazoa;Eumetazoa;Bilateria;Protostomia;Ecdysozoa;Panarthropoda;Arthropoda;Mandibulata;Pancrustacea;Crustacea;Multicrustacea;Hexanauplia;Copepoda;Neocopepoda;
73969809	116571	Podoplea	superorder	root;cellular organisms;Eukaryota;Opisthokonta;Metazoa;Eumetazoa;Bilateria;Protostomia;Ecdysozoa;Panarthropoda;Arthropoda;Mandibulata;Pancrustacea;Crustacea;Multicrustacea;Hexanauplia;Copepoda;Neocopepoda;
6536629	116571	Podoplea	superorder	root;cellular organisms;Eukaryota;Opisthokonta;Metazoa;Eumetazoa;Bilateria;Protostomia;Ecdysozoa;Panarthropoda;Arthropoda;Mandibulata;Pancrustacea;Crustacea;Multicrustacea;Hexanauplia;Copepoda;Neocopepoda;
62833861	116571	Podoplea	superorder	root;cellular organisms;Eukaryota;Opisthokonta;Metazoa;Eumetazoa;Bilateria;Protostomia;Ecdysozoa;Panarthropoda;Arthropoda;Mandibulata;Pancrustacea;Crustacea;Multicrustacea;Hexanauplia;Copepoda;Neocopepoda;
61969286	116571	Podoplea	superorder	root;cellular organisms;Eukaryota;Opisthokonta;Metazoa;Eumetazoa;Bilateria;Protostomia;Ecdysozoa;Panarthropoda;Arthropoda;Mandibulata;Pancrustacea;Crustacea;Multicrustacea;Hexanauplia;Copepoda;Neocopepoda;
61969285	116571	Podoplea	superorder	root;cellular organisms;Eukaryota;Opisthokonta;Metazoa;Eumetazoa;Bilateria;Protostomia;Ecdysozoa;Panarthropoda;Arthropoda;Mandibulata;Pancrustacea;Crustacea;Multicrustacea;Hexanauplia;Copepoda;Neocopepoda;
59361160	116571	Podoplea	superorder	root;cellular organisms;Eukaryota;Opisthokonta;Metazoa;Eumetazoa;Bilateria;Protostomia;Ecdysozoa;Panarthropoda;Arthropoda;Mandibulata;Pancrustacea;Crustacea;Multicrustacea;Hexanauplia;Copepoda;Neocopepoda;
43154934	116571	Podoplea	superorder	root;cellular organisms;Eukaryota;Opisthokonta;Metazoa;Eumetazoa;Bilateria;Protostomia;Ecdysozoa;Panarthropoda;Arthropoda;Mandibulata;Pancrustacea;Crustacea;Multicrustacea;Hexanauplia;Copepoda;Neocopepoda;
41355834	116571	Podoplea	superorder	root;cellular organisms;Eukaryota;Opisthokonta;Metazoa;Eumetazoa;Bilateria;Protostomia;Ecdysozoa;Panarthropoda;Arthropoda;Mandibulata;Pancrustacea;Crustacea;Multicrustacea;Hexanauplia;Copepoda;Neocopepoda;
41129969	116571	Podoplea	superorder	root;cellular organisms;Eukaryota;Opisthokonta;Metazoa;Eumetazoa;Bilateria;Protostomia;Ecdysozoa;Panarthropoda;Arthropoda;Mandibulata;Pancrustacea;Crustacea;Multicrustacea;Hexanauplia;Copepoda;Neocopepoda;
30783143	116571	Podoplea	superorder	root;cellular organisms;Eukaryota;Opisthokonta;Metazoa;Eumetazoa;Bilateria;Protostomia;Ecdysozoa;Panarthropoda;Arthropoda;Mandibulata;Pancrustacea;Crustacea;Multicrustacea;Hexanauplia;Copepoda;Neocopepoda;
28034516	116571	Podoplea	superorder	root;cellular organisms;Eukaryota;Opisthokonta;Metazoa;Eumetazoa;Bilateria;Protostomia;Ecdysozoa;Panarthropoda;Arthropoda;Mandibulata;Pancrustacea;Crustacea;Multicrustacea;Hexanauplia;Copepoda;Neocopepoda;
16647773	116571	Podoplea	superorder	root;cellular organisms;Eukaryota;Opisthokonta;Metazoa;Eumetazoa;Bilateria;Protostomia;Ecdysozoa;Panarthropoda;Arthropoda;Mandibulata;Pancrustacea;Crustacea;Multicrustacea;Hexanauplia;Copepoda;Neocopepoda;
13100636	116571	Podoplea	superorder	root;cellular organisms;Eukaryota;Opisthokonta;Metazoa;Eumetazoa;Bilateria;Protostomia;Ecdysozoa;Panarthropoda;Arthropoda;Mandibulata;Pancrustacea;Crustacea;Multicrustacea;Hexanauplia;Copepoda;Neocopepoda;
95307426	6833	Calanoida	order	root;cellular organisms;Eukaryota;Opisthokonta;Metazoa;Eumetazoa;Bilateria;Protostomia;Ecdysozoa;Panarthropoda;Arthropoda;Mandibulata;Pancrustacea;Crustacea;Multicrustacea;Hexanauplia;Copepoda;Neocopepoda;Gymnoplea;
95145719	6833	Calanoida	order	root;cellular organisms;Eukaryota;Opisthokonta;Metazoa;Eumetazoa;Bilateria;Protostomia;Ecdysozoa;Panarthropoda;Arthropoda;Mandibulata;Pancrustacea;Crustacea;Multicrustacea;Hexanauplia;Copepoda;Neocopepoda;Gymnoplea;
95072131	6833	Calanoida	order	root;cellular organisms;Eukaryota;Opisthokonta;Metazoa;Eumetazoa;Bilateria;Protostomia;Ecdysozoa;Panarthropoda;Arthropoda;Mandibulata;Pancrustacea;Crustacea;Multicrustacea;Hexanauplia;Copepoda;Neocopepoda;Gymnoplea;
95068947	6833	Calanoida	order	root;cellular organisms;Eukaryota;Opisthokonta;Metazoa;Eumetazoa;Bilateria;Protostomia;Ecdysozoa;Panarthropoda;Arthropoda;Mandibulata;Pancrustacea;Crustacea;Multicrustacea;Hexanauplia;Copepoda;Neocopepoda;Gymnoplea;
95062343	6833	Calanoida	order	root;cellular organisms;Eukaryota;Opisthokonta;Metazoa;Eumetazoa;Bilateria;Protostomia;Ecdysozoa;Panarthropoda;Arthropoda;Mandibulata;Pancrustacea;Crustacea;Multicrustacea;Hexanauplia;Copepoda;Neocopepoda;Gymnoplea;
94950430	6833	Calanoida	order	root;cellular organisms;Eukaryota;Opisthokonta;Metazoa;Eumetazoa;Bilateria;Protostomia;Ecdysozoa;Panarthropoda;Arthropoda;Mandibulata;Pancrustacea;Crustacea;Multicrustacea;Hexanauplia;Copepoda;Neocopepoda;Gymnoplea;
94950429	6833	Calanoida	order	root;cellular organisms;Eukaryota;Opisthokonta;Metazoa;Eumetazoa;Bilateria;Protostomia;Ecdysozoa;Panarthropoda;Arthropoda;Mandibulata;Pancrustacea;Crustacea;Multicrustacea;Hexanauplia;Copepoda;Neocopepoda;Gymnoplea;
94950428	6833	Calanoida	order	root;cellular organisms;Eukaryota;Opisthokonta;Metazoa;Eumetazoa;Bilateria;Protostomia;Ecdysozoa;Panarthropoda;Arthropoda;Mandibulata;Pancrustacea;Crustacea;Multicrustacea;Hexanauplia;Copepoda;Neocopepoda;Gymnoplea;
94928956	6833	Calanoida	order	root;cellular organisms;Eukaryota;Opisthokonta;Metazoa;Eumetazoa;Bilateria;Protostomia;Ecdysozoa;Panarthropoda;Arthropoda;Mandibulata;Pancrustacea;Crustacea;Multicrustacea;Hexanauplia;Copepoda;Neocopepoda;Gymnoplea;
94921840	6833	Calanoida	order	root;cellular organisms;Eukaryota;Opisthokonta;Metazoa;Eumetazoa;Bilateria;Protostomia;Ecdysozoa;Panarthropoda;Arthropoda;Mandibulata;Pancrustacea;Crustacea;Multicrustacea;Hexanauplia;Copepoda;Neocopepoda;Gymnoplea;
94921839	6833	Calanoida	order	root;cellular organisms;Eukaryota;Opisthokonta;Metazoa;Eumetazoa;Bilateria;Protostomia;Ecdysozoa;Panarthropoda;Arthropoda;Mandibulata;Pancrustacea;Crustacea;Multicrustacea;Hexanauplia;Copepoda;Neocopepoda;Gymnoplea;
94921838	6833	Calanoida	order	root;cellular organisms;Eukaryota;Opisthokonta;Metazoa;Eumetazoa;Bilateria;Protostomia;Ecdysozoa;Panarthropoda;Arthropoda;Mandibulata;Pancrustacea;Crustacea;Multicrustacea;Hexanauplia;Copepoda;Neocopepoda;Gymnoplea;
93551165	6833	Calanoida	order	root;cellular organisms;Eukaryota;Opisthokonta;Metazoa;Eumetazoa;Bilateria;Protostomia;Ecdysozoa;Panarthropoda;Arthropoda;Mandibulata;Pancrustacea;Crustacea;Multicrustacea;Hexanauplia;Copepoda;Neocopepoda;Gymnoplea;
92606652	6833	Calanoida	order	root;cellular organisms;Eukaryota;Opisthokonta;Metazoa;Eumetazoa;Bilateria;Protostomia;Ecdysozoa;Panarthropoda;Arthropoda;Mandibulata;Pancrustacea;Crustacea;Multicrustacea;Hexanauplia;Copepoda;Neocopepoda;Gymnoplea;
92447993	6833	Calanoida	order	root;cellular organisms;Eukaryota;Opisthokonta;Metazoa;Eumetazoa;Bilateria;Protostomia;Ecdysozoa;Panarthropoda;Arthropoda;Mandibulata;Pancrustacea;Crustacea;Multicrustacea;Hexanauplia;Copepoda;Neocopepoda;Gymnoplea;
92181946	6833	Calanoida	order	root;cellular organisms;Eukaryota;Opisthokonta;Metazoa;Eumetazoa;Bilateria;Protostomia;Ecdysozoa;Panarthropoda;Arthropoda;Mandibulata;Pancrustacea;Crustacea;Multicrustacea;Hexanauplia;Copepoda;Neocopepoda;Gymnoplea;
92116450	6833	Calanoida	order	root;cellular organisms;Eukaryota;Opisthokonta;Metazoa;Eumetazoa;Bilateria;Protostomia;Ecdysozoa;Panarthropoda;Arthropoda;Mandibulata;Pancrustacea;Crustacea;Multicrustacea;Hexanauplia;Copepoda;Neocopepoda;Gymnoplea;
91483749	6833	Calanoida	order	root;cellular organisms;Eukaryota;Opisthokonta;Metazoa;Eumetazoa;Bilateria;Protostomia;Ecdysozoa;Panarthropoda;Arthropoda;Mandibulata;Pancrustacea;Crustacea;Multicrustacea;Hexanauplia;Copepoda;Neocopepoda;Gymnoplea;
91465454	6833	Calanoida	order	root;cellular organisms;Eukaryota;Opisthokonta;Metazoa;Eumetazoa;Bilateria;Protostomia;Ecdysozoa;Panarthropoda;Arthropoda;Mandibulata;Pancrustacea;Crustacea;Multicrustacea;Hexanauplia;Copepoda;Neocopepoda;Gymnoplea;
91465453	6833	Calanoida	order	root;cellular organisms;Eukaryota;Opisthokonta;Metazoa;Eumetazoa;Bilateria;Protostomia;Ecdysozoa;Panarthropoda;Arthropoda;Mandibulata;Pancrustacea;Crustacea;Multicrustacea;Hexanauplia;Copepoda;Neocopepoda;Gymnoplea;
91460957	6833	Calanoida	order	root;cellular organisms;Eukaryota;Opisthokonta;Metazoa;Eumetazoa;Bilateria;Protostomia;Ecdysozoa;Panarthropoda;Arthropoda;Mandibulata;Pancrustacea;Crustacea;Multicrustacea;Hexanauplia;Copepoda;Neocopepoda;Gymnoplea;
88763430	6833	Calanoida	order	root;cellular organisms;Eukaryota;Opisthokonta;Metazoa;Eumetazoa;Bilateria;Protostomia;Ecdysozoa;Panarthropoda;Arthropoda;Mandibulata;Pancrustacea;Crustacea;Multicrustacea;Hexanauplia;Copepoda;Neocopepoda;Gymnoplea;
88428352	6833	Calanoida	order	root;cellular organisms;Eukaryota;Opisthokonta;Metazoa;Eumetazoa;Bilateria;Protostomia;Ecdysozoa;Panarthropoda;Arthropoda;Mandibulata;Pancrustacea;Crustacea;Multicrustacea;Hexanauplia;Copepoda;Neocopepoda;Gymnoplea;
88428351	6833	Calanoida	order	root;cellular organisms;Eukaryota;Opisthokonta;Metazoa;Eumetazoa;Bilateria;Protostomia;Ecdysozoa;Panarthropoda;Arthropoda;Mandibulata;Pancrustacea;Crustacea;Multicrustacea;Hexanauplia;Copepoda;Neocopepoda;Gymnoplea;
84696257	6833	Calanoida	order	root;cellular organisms;Eukaryota;Opisthokonta;Metazoa;Eumetazoa;Bilateria;Protostomia;Ecdysozoa;Panarthropoda;Arthropoda;Mandibulata;Pancrustacea;Crustacea;Multicrustacea;Hexanauplia;Copepoda;Neocopepoda;Gymnoplea;
84495507	6833	Calanoida	order	root;cellular organisms;Eukaryota;Opisthokonta;Metazoa;Eumetazoa;Bilateria;Protostomia;Ecdysozoa;Panarthropoda;Arthropoda;Mandibulata;Pancrustacea;Crustacea;Multicrustacea;Hexanauplia;Copepoda;Neocopepoda;Gymnoplea;
81645141	6833	Calanoida	order	root;cellular organisms;Eukaryota;Opisthokonta;Metazoa;Eumetazoa;Bilateria;Protostomia;Ecdysozoa;Panarthropoda;Arthropoda;Mandibulata;Pancrustacea;Crustacea;Multicrustacea;Hexanauplia;Copepoda;Neocopepoda;Gymnoplea;
76598370	6833	Calanoida	order	root;cellular organisms;Eukaryota;Opisthokonta;Metazoa;Eumetazoa;Bilateria;Protostomia;Ecdysozoa;Panarthropoda;Arthropoda;Mandibulata;Pancrustacea;Crustacea;Multicrustacea;Hexanauplia;Copepoda;Neocopepoda;Gymnoplea;
76473840	6833	Calanoida	order	root;cellular organisms;Eukaryota;Opisthokonta;Metazoa;Eumetazoa;Bilateria;Protostomia;Ecdysozoa;Panarthropoda;Arthropoda;Mandibulata;Pancrustacea;Crustacea;Multicrustacea;Hexanauplia;Copepoda;Neocopepoda;Gymnoplea;
75076102	6833	Calanoida	order	root;cellular organisms;Eukaryota;Opisthokonta;Metazoa;Eumetazoa;Bilateria;Protostomia;Ecdysozoa;Panarthropoda;Arthropoda;Mandibulata;Pancrustacea;Crustacea;Multicrustacea;Hexanauplia;Copepoda;Neocopepoda;Gymnoplea;
75007627	6833	Calanoida	order	root;cellular organisms;Eukaryota;Opisthokonta;Metazoa;Eumetazoa;Bilateria;Protostomia;Ecdysozoa;Panarthropoda;Arthropoda;Mandibulata;Pancrustacea;Crustacea;Multicrustacea;Hexanauplia;Copepoda;Neocopepoda;Gymnoplea;
75003715	6833	Calanoida	order	root;cellular organisms;Eukaryota;Opisthokonta;Metazoa;Eumetazoa;Bilateria;Protostomia;Ecdysozoa;Panarthropoda;Arthropoda;Mandibulata;Pancrustacea;Crustacea;Multicrustacea;Hexanauplia;Copepoda;Neocopepoda;Gymnoplea;
75003363	6833	Calanoida	order	root;cellular organisms;Eukaryota;Opisthokonta;Metazoa;Eumetazoa;Bilateria;Protostomia;Ecdysozoa;Panarthropoda;Arthropoda;Mandibulata;Pancrustacea;Crustacea;Multicrustacea;Hexanauplia;Copepoda;Neocopepoda;Gymnoplea;
74843326	6833	Calanoida	order	root;cellular organisms;Eukaryota;Opisthokonta;Metazoa;Eumetazoa;Bilateria;Protostomia;Ecdysozoa;Panarthropoda;Arthropoda;Mandibulata;Pancrustacea;Crustacea;Multicrustacea;Hexanauplia;Copepoda;Neocopepoda;Gymnoplea;
74823540	6833	Calanoida	order	root;cellular organisms;Eukaryota;Opisthokonta;Metazoa;Eumetazoa;Bilateria;Protostomia;Ecdysozoa;Panarthropoda;Arthropoda;Mandibulata;Pancrustacea;Crustacea;Multicrustacea;Hexanauplia;Copepoda;Neocopepoda;Gymnoplea;
74809401	6833	Calanoida	order	root;cellular organisms;Eukaryota;Opisthokonta;Metazoa;Eumetazoa;Bilateria;Protostomia;Ecdysozoa;Panarthropoda;Arthropoda;Mandibulata;Pancrustacea;Crustacea;Multicrustacea;Hexanauplia;Copepoda;Neocopepoda;Gymnoplea;
73984182	6833	Calanoida	order	root;cellular organisms;Eukaryota;Opisthokonta;Metazoa;Eumetazoa;Bilateria;Protostomia;Ecdysozoa;Panarthropoda;Arthropoda;Mandibulata;Pancrustacea;Crustacea;Multicrustacea;Hexanauplia;Copepoda;Neocopepoda;Gymnoplea;
73223050	6833	Calanoida	order	root;cellular organisms;Eukaryota;Opisthokonta;Metazoa;Eumetazoa;Bilateria;Protostomia;Ecdysozoa;Panarthropoda;Arthropoda;Mandibulata;Pancrustacea;Crustacea;Multicrustacea;Hexanauplia;Copepoda;Neocopepoda;Gymnoplea;
72452195	6833	Calanoida	order	root;cellular organisms;Eukaryota;Opisthokonta;Metazoa;Eumetazoa;Bilateria;Protostomia;Ecdysozoa;Panarthropoda;Arthropoda;Mandibulata;Pancrustacea;Crustacea;Multicrustacea;Hexanauplia;Copepoda;Neocopepoda;Gymnoplea;
72287184	6833	Calanoida	order	root;cellular organisms;Eukaryota;Opisthokonta;Metazoa;Eumetazoa;Bilateria;Protostomia;Ecdysozoa;Panarthropoda;Arthropoda;Mandibulata;Pancrustacea;Crustacea;Multicrustacea;Hexanauplia;Copepoda;Neocopepoda;Gymnoplea;
72287183	6833	Calanoida	order	root;cellular organisms;Eukaryota;Opisthokonta;Metazoa;Eumetazoa;Bilateria;Protostomia;Ecdysozoa;Panarthropoda;Arthropoda;Mandibulata;Pancrustacea;Crustacea;Multicrustacea;Hexanauplia;Copepoda;Neocopepoda;Gymnoplea;
71618450	6833	Calanoida	order	root;cellular organisms;Eukaryota;Opisthokonta;Metazoa;Eumetazoa;Bilateria;Protostomia;Ecdysozoa;Panarthropoda;Arthropoda;Mandibulata;Pancrustacea;Crustacea;Multicrustacea;Hexanauplia;Copepoda;Neocopepoda;Gymnoplea;
68782267	6833	Calanoida	order	root;cellular organisms;Eukaryota;Opisthokonta;Metazoa;Eumetazoa;Bilateria;Protostomia;Ecdysozoa;Panarthropoda;Arthropoda;Mandibulata;Pancrustacea;Crustacea;Multicrustacea;Hexanauplia;Copepoda;Neocopepoda;Gymnoplea;
67080856	6833	Calanoida	order	root;cellular organisms;Eukaryota;Opisthokonta;Metazoa;Eumetazoa;Bilateria;Protostomia;Ecdysozoa;Panarthropoda;Arthropoda;Mandibulata;Pancrustacea;Crustacea;Multicrustacea;Hexanauplia;Copepoda;Neocopepoda;Gymnoplea;
67080855	6833	Calanoida	order	root;cellular organisms;Eukaryota;Opisthokonta;Metazoa;Eumetazoa;Bilateria;Protostomia;Ecdysozoa;Panarthropoda;Arthropoda;Mandibulata;Pancrustacea;Crustacea;Multicrustacea;Hexanauplia;Copepoda;Neocopepoda;Gymnoplea;
67004688	6833	Calanoida	order	root;cellular organisms;Eukaryota;Opisthokonta;Metazoa;Eumetazoa;Bilateria;Protostomia;Ecdysozoa;Panarthropoda;Arthropoda;Mandibulata;Pancrustacea;Crustacea;Multicrustacea;Hexanauplia;Copepoda;Neocopepoda;Gymnoplea;
67004687	6833	Calanoida	order	root;cellular organisms;Eukaryota;Opisthokonta;Metazoa;Eumetazoa;Bilateria;Protostomia;Ecdysozoa;Panarthropoda;Arthropoda;Mandibulata;Pancrustacea;Crustacea;Multicrustacea;Hexanauplia;Copepoda;Neocopepoda;Gymnoplea;
66604959	6833	Calanoida	order	root;cellular organisms;Eukaryota;Opisthokonta;Metazoa;Eumetazoa;Bilateria;Protostomia;Ecdysozoa;Panarthropoda;Arthropoda;Mandibulata;Pancrustacea;Crustacea;Multicrustacea;Hexanauplia;Copepoda;Neocopepoda;Gymnoplea;
66081116	6833	Calanoida	order	root;cellular organisms;Eukaryota;Opisthokonta;Metazoa;Eumetazoa;Bilateria;Protostomia;Ecdysozoa;Panarthropoda;Arthropoda;Mandibulata;Pancrustacea;Crustacea;Multicrustacea;Hexanauplia;Copepoda;Neocopepoda;Gymnoplea;
66052979	6833	Calanoida	order	root;cellular organisms;Eukaryota;Opisthokonta;Metazoa;Eumetazoa;Bilateria;Protostomia;Ecdysozoa;Panarthropoda;Arthropoda;Mandibulata;Pancrustacea;Crustacea;Multicrustacea;Hexanauplia;Copepoda;Neocopepoda;Gymnoplea;
66052978	6833	Calanoida	order	root;cellular organisms;Eukaryota;Opisthokonta;Metazoa;Eumetazoa;Bilateria;Protostomia;Ecdysozoa;Panarthropoda;Arthropoda;Mandibulata;Pancrustacea;Crustacea;Multicrustacea;Hexanauplia;Copepoda;Neocopepoda;Gymnoplea;
65957203	6833	Calanoida	order	root;cellular organisms;Eukaryota;Opisthokonta;Metazoa;Eumetazoa;Bilateria;Protostomia;Ecdysozoa;Panarthropoda;Arthropoda;Mandibulata;Pancrustacea;Crustacea;Multicrustacea;Hexanauplia;Copepoda;Neocopepoda;Gymnoplea;
64372971	6833	Calanoida	order	root;cellular organisms;Eukaryota;Opisthokonta;Metazoa;Eumetazoa;Bilateria;Protostomia;Ecdysozoa;Panarthropoda;Arthropoda;Mandibulata;Pancrustacea;Crustacea;Multicrustacea;Hexanauplia;Copepoda;Neocopepoda;Gymnoplea;
63190710	6833	Calanoida	order	root;cellular organisms;Eukaryota;Opisthokonta;Metazoa;Eumetazoa;Bilateria;Protostomia;Ecdysozoa;Panarthropoda;Arthropoda;Mandibulata;Pancrustacea;Crustacea;Multicrustacea;Hexanauplia;Copepoda;Neocopepoda;Gymnoplea;
62968834	6833	Calanoida	order	root;cellular organisms;Eukaryota;Opisthokonta;Metazoa;Eumetazoa;Bilateria;Protostomia;Ecdysozoa;Panarthropoda;Arthropoda;Mandibulata;Pancrustacea;Crustacea;Multicrustacea;Hexanauplia;Copepoda;Neocopepoda;Gymnoplea;
62894050	6833	Calanoida	order	root;cellular organisms;Eukaryota;Opisthokonta;Metazoa;Eumetazoa;Bilateria;Protostomia;Ecdysozoa;Panarthropoda;Arthropoda;Mandibulata;Pancrustacea;Crustacea;Multicrustacea;Hexanauplia;Copepoda;Neocopepoda;Gymnoplea;
62859718	6833	Calanoida	order	root;cellular organisms;Eukaryota;Opisthokonta;Metazoa;Eumetazoa;Bilateria;Protostomia;Ecdysozoa;Panarthropoda;Arthropoda;Mandibulata;Pancrustacea;Crustacea;Multicrustacea;Hexanauplia;Copepoda;Neocopepoda;Gymnoplea;
62843126	6833	Calanoida	order	root;cellular organisms;Eukaryota;Opisthokonta;Metazoa;Eumetazoa;Bilateria;Protostomia;Ecdysozoa;Panarthropoda;Arthropoda;Mandibulata;Pancrustacea;Crustacea;Multicrustacea;Hexanauplia;Copepoda;Neocopepoda;Gymnoplea;
62121046	6833	Calanoida	order	root;cellular organisms;Eukaryota;Opisthokonta;Metazoa;Eumetazoa;Bilateria;Protostomia;Ecdysozoa;Panarthropoda;Arthropoda;Mandibulata;Pancrustacea;Crustacea;Multicrustacea;Hexanauplia;Copepoda;Neocopepoda;Gymnoplea;
60258441	6833	Calanoida	order	root;cellular organisms;Eukaryota;Opisthokonta;Metazoa;Eumetazoa;Bilateria;Protostomia;Ecdysozoa;Panarthropoda;Arthropoda;Mandibulata;Pancrustacea;Crustacea;Multicrustacea;Hexanauplia;Copepoda;Neocopepoda;Gymnoplea;
59391238	6833	Calanoida	order	root;cellular organisms;Eukaryota;Opisthokonta;Metazoa;Eumetazoa;Bilateria;Protostomia;Ecdysozoa;Panarthropoda;Arthropoda;Mandibulata;Pancrustacea;Crustacea;Multicrustacea;Hexanauplia;Copepoda;Neocopepoda;Gymnoplea;
59343275	6833	Calanoida	order	root;cellular organisms;Eukaryota;Opisthokonta;Metazoa;Eumetazoa;Bilateria;Protostomia;Ecdysozoa;Panarthropoda;Arthropoda;Mandibulata;Pancrustacea;Crustacea;Multicrustacea;Hexanauplia;Copepoda;Neocopepoda;Gymnoplea;
57449427	6833	Calanoida	order	root;cellular organisms;Eukaryota;Opisthokonta;Metazoa;Eumetazoa;Bilateria;Protostomia;Ecdysozoa;Panarthropoda;Arthropoda;Mandibulata;Pancrustacea;Crustacea;Multicrustacea;Hexanauplia;Copepoda;Neocopepoda;Gymnoplea;
57378974	6833	Calanoida	order	root;cellular organisms;Eukaryota;Opisthokonta;Metazoa;Eumetazoa;Bilateria;Protostomia;Ecdysozoa;Panarthropoda;Arthropoda;Mandibulata;Pancrustacea;Crustacea;Multicrustacea;Hexanauplia;Copepoda;Neocopepoda;Gymnoplea;
5632204	6833	Calanoida	order	root;cellular organisms;Eukaryota;Opisthokonta;Metazoa;Eumetazoa;Bilateria;Protostomia;Ecdysozoa;Panarthropoda;Arthropoda;Mandibulata;Pancrustacea;Crustacea;Multicrustacea;Hexanauplia;Copepoda;Neocopepoda;Gymnoplea;
55689599	6833	Calanoida	order	root;cellular organisms;Eukaryota;Opisthokonta;Metazoa;Eumetazoa;Bilateria;Protostomia;Ecdysozoa;Panarthropoda;Arthropoda;Mandibulata;Pancrustacea;Crustacea;Multicrustacea;Hexanauplia;Copepoda;Neocopepoda;Gymnoplea;
55675031	6833	Calanoida	order	root;cellular organisms;Eukaryota;Opisthokonta;Metazoa;Eumetazoa;Bilateria;Protostomia;Ecdysozoa;Panarthropoda;Arthropoda;Mandibulata;Pancrustacea;Crustacea;Multicrustacea;Hexanauplia;Copepoda;Neocopepoda;Gymnoplea;
55403020	6833	Calanoida	order	root;cellular organisms;Eukaryota;Opisthokonta;Metazoa;Eumetazoa;Bilateria;Protostomia;Ecdysozoa;Panarthropoda;Arthropoda;Mandibulata;Pancrustacea;Crustacea;Multicrustacea;Hexanauplia;Copepoda;Neocopepoda;Gymnoplea;
53641090	6833	Calanoida	order	root;cellular organisms;Eukaryota;Opisthokonta;Metazoa;Eumetazoa;Bilateria;Protostomia;Ecdysozoa;Panarthropoda;Arthropoda;Mandibulata;Pancrustacea;Crustacea;Multicrustacea;Hexanauplia;Copepoda;Neocopepoda;Gymnoplea;
51867419	6833	Calanoida	order	root;cellular organisms;Eukaryota;Opisthokonta;Metazoa;Eumetazoa;Bilateria;Protostomia;Ecdysozoa;Panarthropoda;Arthropoda;Mandibulata;Pancrustacea;Crustacea;Multicrustacea;Hexanauplia;Copepoda;Neocopepoda;Gymnoplea;
51830472	6833	Calanoida	order	root;cellular organisms;Eukaryota;Opisthokonta;Metazoa;Eumetazoa;Bilateria;Protostomia;Ecdysozoa;Panarthropoda;Arthropoda;Mandibulata;Pancrustacea;Crustacea;Multicrustacea;Hexanauplia;Copepoda;Neocopepoda;Gymnoplea;
51806508	6833	Calanoida	order	root;cellular organisms;Eukaryota;Opisthokonta;Metazoa;Eumetazoa;Bilateria;Protostomia;Ecdysozoa;Panarthropoda;Arthropoda;Mandibulata;Pancrustacea;Crustacea;Multicrustacea;Hexanauplia;Copepoda;Neocopepoda;Gymnoplea;
51529579	6833	Calanoida	order	root;cellular organisms;Eukaryota;Opisthokonta;Metazoa;Eumetazoa;Bilateria;Protostomia;Ecdysozoa;Panarthropoda;Arthropoda;Mandibulata;Pancrustacea;Crustacea;Multicrustacea;Hexanauplia;Copepoda;Neocopepoda;Gymnoplea;
50251267	6833	Calanoida	order	root;cellular organisms;Eukaryota;Opisthokonta;Metazoa;Eumetazoa;Bilateria;Protostomia;Ecdysozoa;Panarthropoda;Arthropoda;Mandibulata;Pancrustacea;Crustacea;Multicrustacea;Hexanauplia;Copepoda;Neocopepoda;Gymnoplea;
50203531	6833	Calanoida	order	root;cellular organisms;Eukaryota;Opisthokonta;Metazoa;Eumetazoa;Bilateria;Protostomia;Ecdysozoa;Panarthropoda;Arthropoda;Mandibulata;Pancrustacea;Crustacea;Multicrustacea;Hexanauplia;Copepoda;Neocopepoda;Gymnoplea;
49885194	6833	Calanoida	order	root;cellular organisms;Eukaryota;Opisthokonta;Metazoa;Eumetazoa;Bilateria;Protostomia;Ecdysozoa;Panarthropoda;Arthropoda;Mandibulata;Pancrustacea;Crustacea;Multicrustacea;Hexanauplia;Copepoda;Neocopepoda;Gymnoplea;
49883798	6833	Calanoida	order	root;cellular organisms;Eukaryota;Opisthokonta;Metazoa;Eumetazoa;Bilateria;Protostomia;Ecdysozoa;Panarthropoda;Arthropoda;Mandibulata;Pancrustacea;Crustacea;Multicrustacea;Hexanauplia;Copepoda;Neocopepoda;Gymnoplea;
49850094	6833	Calanoida	order	root;cellular organisms;Eukaryota;Opisthokonta;Metazoa;Eumetazoa;Bilateria;Protostomia;Ecdysozoa;Panarthropoda;Arthropoda;Mandibulata;Pancrustacea;Crustacea;Multicrustacea;Hexanauplia;Copepoda;Neocopepoda;Gymnoplea;
49835327	6833	Calanoida	order	root;cellular organisms;Eukaryota;Opisthokonta;Metazoa;Eumetazoa;Bilateria;Protostomia;Ecdysozoa;Panarthropoda;Arthropoda;Mandibulata;Pancrustacea;Crustacea;Multicrustacea;Hexanauplia;Copepoda;Neocopepoda;Gymnoplea;
48692370	6833	Calanoida	order	root;cellular organisms;Eukaryota;Opisthokonta;Metazoa;Eumetazoa;Bilateria;Protostomia;Ecdysozoa;Panarthropoda;Arthropoda;Mandibulata;Pancrustacea;Crustacea;Multicrustacea;Hexanauplia;Copepoda;Neocopepoda;Gymnoplea;
48448844	6833	Calanoida	order	root;cellular organisms;Eukaryota;Opisthokonta;Metazoa;Eumetazoa;Bilateria;Protostomia;Ecdysozoa;Panarthropoda;Arthropoda;Mandibulata;Pancrustacea;Crustacea;Multicrustacea;Hexanauplia;Copepoda;Neocopepoda;Gymnoplea;
48262638	6833	Calanoida	order	root;cellular organisms;Eukaryota;Opisthokonta;Metazoa;Eumetazoa;Bilateria;Protostomia;Ecdysozoa;Panarthropoda;Arthropoda;Mandibulata;Pancrustacea;Crustacea;Multicrustacea;Hexanauplia;Copepoda;Neocopepoda;Gymnoplea;
47915252	6833	Calanoida	order	root;cellular organisms;Eukaryota;Opisthokonta;Metazoa;Eumetazoa;Bilateria;Protostomia;Ecdysozoa;Panarthropoda;Arthropoda;Mandibulata;Pancrustacea;Crustacea;Multicrustacea;Hexanauplia;Copepoda;Neocopepoda;Gymnoplea;
47701734	6833	Calanoida	order	root;cellular organisms;Eukaryota;Opisthokonta;Metazoa;Eumetazoa;Bilateria;Protostomia;Ecdysozoa;Panarthropoda;Arthropoda;Mandibulata;Pancrustacea;Crustacea;Multicrustacea;Hexanauplia;Copepoda;Neocopepoda;Gymnoplea;
46802493	6833	Calanoida	order	root;cellular organisms;Eukaryota;Opisthokonta;Metazoa;Eumetazoa;Bilateria;Protostomia;Ecdysozoa;Panarthropoda;Arthropoda;Mandibulata;Pancrustacea;Crustacea;Multicrustacea;Hexanauplia;Copepoda;Neocopepoda;Gymnoplea;
46725910	6833	Calanoida	order	root;cellular organisms;Eukaryota;Opisthokonta;Metazoa;Eumetazoa;Bilateria;Protostomia;Ecdysozoa;Panarthropoda;Arthropoda;Mandibulata;Pancrustacea;Crustacea;Multicrustacea;Hexanauplia;Copepoda;Neocopepoda;Gymnoplea;
44603032	6833	Calanoida	order	root;cellular organisms;Eukaryota;Opisthokonta;Metazoa;Eumetazoa;Bilateria;Protostomia;Ecdysozoa;Panarthropoda;Arthropoda;Mandibulata;Pancrustacea;Crustacea;Multicrustacea;Hexanauplia;Copepoda;Neocopepoda;Gymnoplea;
44119290	6833	Calanoida	order	root;cellular organisms;Eukaryota;Opisthokonta;Metazoa;Eumetazoa;Bilateria;Protostomia;Ecdysozoa;Panarthropoda;Arthropoda;Mandibulata;Pancrustacea;Crustacea;Multicrustacea;Hexanauplia;Copepoda;Neocopepoda;Gymnoplea;
43088139	6833	Calanoida	order	root;cellular organisms;Eukaryota;Opisthokonta;Metazoa;Eumetazoa;Bilateria;Protostomia;Ecdysozoa;Panarthropoda;Arthropoda;Mandibulata;Pancrustacea;Crustacea;Multicrustacea;Hexanauplia;Copepoda;Neocopepoda;Gymnoplea;
42779300	6833	Calanoida	order	root;cellular organisms;Eukaryota;Opisthokonta;Metazoa;Eumetazoa;Bilateria;Protostomia;Ecdysozoa;Panarthropoda;Arthropoda;Mandibulata;Pancrustacea;Crustacea;Multicrustacea;Hexanauplia;Copepoda;Neocopepoda;Gymnoplea;
42136255	6833	Calanoida	order	root;cellular organisms;Eukaryota;Opisthokonta;Metazoa;Eumetazoa;Bilateria;Protostomia;Ecdysozoa;Panarthropoda;Arthropoda;Mandibulata;Pancrustacea;Crustacea;Multicrustacea;Hexanauplia;Copepoda;Neocopepoda;Gymnoplea;
42069956	6833	Calanoida	order	root;cellular organisms;Eukaryota;Opisthokonta;Metazoa;Eumetazoa;Bilateria;Protostomia;Ecdysozoa;Panarthropoda;Arthropoda;Mandibulata;Pancrustacea;Crustacea;Multicrustacea;Hexanauplia;Copepoda;Neocopepoda;Gymnoplea;
41974835	6833	Calanoida	order	root;cellular organisms;Eukaryota;Opisthokonta;Metazoa;Eumetazoa;Bilateria;Protostomia;Ecdysozoa;Panarthropoda;Arthropoda;Mandibulata;Pancrustacea;Crustacea;Multicrustacea;Hexanauplia;Copepoda;Neocopepoda;Gymnoplea;
41674115	6833	Calanoida	order	root;cellular organisms;Eukaryota;Opisthokonta;Metazoa;Eumetazoa;Bilateria;Protostomia;Ecdysozoa;Panarthropoda;Arthropoda;Mandibulata;Pancrustacea;Crustacea;Multicrustacea;Hexanauplia;Copepoda;Neocopepoda;Gymnoplea;
41240284	6833	Calanoida	order	root;cellular organisms;Eukaryota;Opisthokonta;Metazoa;Eumetazoa;Bilateria;Protostomia;Ecdysozoa;Panarthropoda;Arthropoda;Mandibulata;Pancrustacea;Crustacea;Multicrustacea;Hexanauplia;Copepoda;Neocopepoda;Gymnoplea;
40466432	6833	Calanoida	order	root;cellular organisms;Eukaryota;Opisthokonta;Metazoa;Eumetazoa;Bilateria;Protostomia;Ecdysozoa;Panarthropoda;Arthropoda;Mandibulata;Pancrustacea;Crustacea;Multicrustacea;Hexanauplia;Copepoda;Neocopepoda;Gymnoplea;
39276039	6833	Calanoida	order	root;cellular organisms;Eukaryota;Opisthokonta;Metazoa;Eumetazoa;Bilateria;Protostomia;Ecdysozoa;Panarthropoda;Arthropoda;Mandibulata;Pancrustacea;Crustacea;Multicrustacea;Hexanauplia;Copepoda;Neocopepoda;Gymnoplea;
39102494	6833	Calanoida	order	root;cellular organisms;Eukaryota;Opisthokonta;Metazoa;Eumetazoa;Bilateria;Protostomia;Ecdysozoa;Panarthropoda;Arthropoda;Mandibulata;Pancrustacea;Crustacea;Multicrustacea;Hexanauplia;Copepoda;Neocopepoda;Gymnoplea;
39060613	6833	Calanoida	order	root;cellular organisms;Eukaryota;Opisthokonta;Metazoa;Eumetazoa;Bilateria;Protostomia;Ecdysozoa;Panarthropoda;Arthropoda;Mandibulata;Pancrustacea;Crustacea;Multicrustacea;Hexanauplia;Copepoda;Neocopepoda;Gymnoplea;
39014871	6833	Calanoida	order	root;cellular organisms;Eukaryota;Opisthokonta;Metazoa;Eumetazoa;Bilateria;Protostomia;Ecdysozoa;Panarthropoda;Arthropoda;Mandibulata;Pancrustacea;Crustacea;Multicrustacea;Hexanauplia;Copepoda;Neocopepoda;Gymnoplea;
38688839	6833	Calanoida	order	root;cellular organisms;Eukaryota;Opisthokonta;Metazoa;Eumetazoa;Bilateria;Protostomia;Ecdysozoa;Panarthropoda;Arthropoda;Mandibulata;Pancrustacea;Crustacea;Multicrustacea;Hexanauplia;Copepoda;Neocopepoda;Gymnoplea;
38668515	6833	Calanoida	order	root;cellular organisms;Eukaryota;Opisthokonta;Metazoa;Eumetazoa;Bilateria;Protostomia;Ecdysozoa;Panarthropoda;Arthropoda;Mandibulata;Pancrustacea;Crustacea;Multicrustacea;Hexanauplia;Copepoda;Neocopepoda;Gymnoplea;
38668514	6833	Calanoida	order	root;cellular organisms;Eukaryota;Opisthokonta;Metazoa;Eumetazoa;Bilateria;Protostomia;Ecdysozoa;Panarthropoda;Arthropoda;Mandibulata;Pancrustacea;Crustacea;Multicrustacea;Hexanauplia;Copepoda;Neocopepoda;Gymnoplea;
37875149	6833	Calanoida	order	root;cellular organisms;Eukaryota;Opisthokonta;Metazoa;Eumetazoa;Bilateria;Protostomia;Ecdysozoa;Panarthropoda;Arthropoda;Mandibulata;Pancrustacea;Crustacea;Multicrustacea;Hexanauplia;Copepoda;Neocopepoda;Gymnoplea;
37843702	6833	Calanoida	order	root;cellular organisms;Eukaryota;Opisthokonta;Metazoa;Eumetazoa;Bilateria;Protostomia;Ecdysozoa;Panarthropoda;Arthropoda;Mandibulata;Pancrustacea;Crustacea;Multicrustacea;Hexanauplia;Copepoda;Neocopepoda;Gymnoplea;
37813078	6833	Calanoida	order	root;cellular organisms;Eukaryota;Opisthokonta;Metazoa;Eumetazoa;Bilateria;Protostomia;Ecdysozoa;Panarthropoda;Arthropoda;Mandibulata;Pancrustacea;Crustacea;Multicrustacea;Hexanauplia;Copepoda;Neocopepoda;Gymnoplea;
37813077	6833	Calanoida	order	root;cellular organisms;Eukaryota;Opisthokonta;Metazoa;Eumetazoa;Bilateria;Protostomia;Ecdysozoa;Panarthropoda;Arthropoda;Mandibulata;Pancrustacea;Crustacea;Multicrustacea;Hexanauplia;Copepoda;Neocopepoda;Gymnoplea;
37049512	6833	Calanoida	order	root;cellular organisms;Eukaryota;Opisthokonta;Metazoa;Eumetazoa;Bilateria;Protostomia;Ecdysozoa;Panarthropoda;Arthropoda;Mandibulata;Pancrustacea;Crustacea;Multicrustacea;Hexanauplia;Copepoda;Neocopepoda;Gymnoplea;
36918073	6833	Calanoida	order	root;cellular organisms;Eukaryota;Opisthokonta;Metazoa;Eumetazoa;Bilateria;Protostomia;Ecdysozoa;Panarthropoda;Arthropoda;Mandibulata;Pancrustacea;Crustacea;Multicrustacea;Hexanauplia;Copepoda;Neocopepoda;Gymnoplea;
36813699	6833	Calanoida	order	root;cellular organisms;Eukaryota;Opisthokonta;Metazoa;Eumetazoa;Bilateria;Protostomia;Ecdysozoa;Panarthropoda;Arthropoda;Mandibulata;Pancrustacea;Crustacea;Multicrustacea;Hexanauplia;Copepoda;Neocopepoda;Gymnoplea;
36806062	6833	Calanoida	order	root;cellular organisms;Eukaryota;Opisthokonta;Metazoa;Eumetazoa;Bilateria;Protostomia;Ecdysozoa;Panarthropoda;Arthropoda;Mandibulata;Pancrustacea;Crustacea;Multicrustacea;Hexanauplia;Copepoda;Neocopepoda;Gymnoplea;
36792403	6833	Calanoida	order	root;cellular organisms;Eukaryota;Opisthokonta;Metazoa;Eumetazoa;Bilateria;Protostomia;Ecdysozoa;Panarthropoda;Arthropoda;Mandibulata;Pancrustacea;Crustacea;Multicrustacea;Hexanauplia;Copepoda;Neocopepoda;Gymnoplea;
36200620	6833	Calanoida	order	root;cellular organisms;Eukaryota;Opisthokonta;Metazoa;Eumetazoa;Bilateria;Protostomia;Ecdysozoa;Panarthropoda;Arthropoda;Mandibulata;Pancrustacea;Crustacea;Multicrustacea;Hexanauplia;Copepoda;Neocopepoda;Gymnoplea;
35981352	6833	Calanoida	order	root;cellular organisms;Eukaryota;Opisthokonta;Metazoa;Eumetazoa;Bilateria;Protostomia;Ecdysozoa;Panarthropoda;Arthropoda;Mandibulata;Pancrustacea;Crustacea;Multicrustacea;Hexanauplia;Copepoda;Neocopepoda;Gymnoplea;
35910294	6833	Calanoida	order	root;cellular organisms;Eukaryota;Opisthokonta;Metazoa;Eumetazoa;Bilateria;Protostomia;Ecdysozoa;Panarthropoda;Arthropoda;Mandibulata;Pancrustacea;Crustacea;Multicrustacea;Hexanauplia;Copepoda;Neocopepoda;Gymnoplea;
35588484	6833	Calanoida	order	root;cellular organisms;Eukaryota;Opisthokonta;Metazoa;Eumetazoa;Bilateria;Protostomia;Ecdysozoa;Panarthropoda;Arthropoda;Mandibulata;Pancrustacea;Crustacea;Multicrustacea;Hexanauplia;Copepoda;Neocopepoda;Gymnoplea;
34862785	6833	Calanoida	order	root;cellular organisms;Eukaryota;Opisthokonta;Metazoa;Eumetazoa;Bilateria;Protostomia;Ecdysozoa;Panarthropoda;Arthropoda;Mandibulata;Pancrustacea;Crustacea;Multicrustacea;Hexanauplia;Copepoda;Neocopepoda;Gymnoplea;
34622267	6833	Calanoida	order	root;cellular organisms;Eukaryota;Opisthokonta;Metazoa;Eumetazoa;Bilateria;Protostomia;Ecdysozoa;Panarthropoda;Arthropoda;Mandibulata;Pancrustacea;Crustacea;Multicrustacea;Hexanauplia;Copepoda;Neocopepoda;Gymnoplea;
32565311	6833	Calanoida	order	root;cellular organisms;Eukaryota;Opisthokonta;Metazoa;Eumetazoa;Bilateria;Protostomia;Ecdysozoa;Panarthropoda;Arthropoda;Mandibulata;Pancrustacea;Crustacea;Multicrustacea;Hexanauplia;Copepoda;Neocopepoda;Gymnoplea;
32532270	6833	Calanoida	order	root;cellular organisms;Eukaryota;Opisthokonta;Metazoa;Eumetazoa;Bilateria;Protostomia;Ecdysozoa;Panarthropoda;Arthropoda;Mandibulata;Pancrustacea;Crustacea;Multicrustacea;Hexanauplia;Copepoda;Neocopepoda;Gymnoplea;
32485814	6833	Calanoida	order	root;cellular organisms;Eukaryota;Opisthokonta;Metazoa;Eumetazoa;Bilateria;Protostomia;Ecdysozoa;Panarthropoda;Arthropoda;Mandibulata;Pancrustacea;Crustacea;Multicrustacea;Hexanauplia;Copepoda;Neocopepoda;Gymnoplea;
31417123	6833	Calanoida	order	root;cellular organisms;Eukaryota;Opisthokonta;Metazoa;Eumetazoa;Bilateria;Protostomia;Ecdysozoa;Panarthropoda;Arthropoda;Mandibulata;Pancrustacea;Crustacea;Multicrustacea;Hexanauplia;Copepoda;Neocopepoda;Gymnoplea;
31417122	6833	Calanoida	order	root;cellular organisms;Eukaryota;Opisthokonta;Metazoa;Eumetazoa;Bilateria;Protostomia;Ecdysozoa;Panarthropoda;Arthropoda;Mandibulata;Pancrustacea;Crustacea;Multicrustacea;Hexanauplia;Copepoda;Neocopepoda;Gymnoplea;
31389627	6833	Calanoida	order	root;cellular organisms;Eukaryota;Opisthokonta;Metazoa;Eumetazoa;Bilateria;Protostomia;Ecdysozoa;Panarthropoda;Arthropoda;Mandibulata;Pancrustacea;Crustacea;Multicrustacea;Hexanauplia;Copepoda;Neocopepoda;Gymnoplea;
31367484	6833	Calanoida	order	root;cellular organisms;Eukaryota;Opisthokonta;Metazoa;Eumetazoa;Bilateria;Protostomia;Ecdysozoa;Panarthropoda;Arthropoda;Mandibulata;Pancrustacea;Crustacea;Multicrustacea;Hexanauplia;Copepoda;Neocopepoda;Gymnoplea;
30904915	6833	Calanoida	order	root;cellular organisms;Eukaryota;Opisthokonta;Metazoa;Eumetazoa;Bilateria;Protostomia;Ecdysozoa;Panarthropoda;Arthropoda;Mandibulata;Pancrustacea;Crustacea;Multicrustacea;Hexanauplia;Copepoda;Neocopepoda;Gymnoplea;
30900267	6833	Calanoida	order	root;cellular organisms;Eukaryota;Opisthokonta;Metazoa;Eumetazoa;Bilateria;Protostomia;Ecdysozoa;Panarthropoda;Arthropoda;Mandibulata;Pancrustacea;Crustacea;Multicrustacea;Hexanauplia;Copepoda;Neocopepoda;Gymnoplea;
30796941	6833	Calanoida	order	root;cellular organisms;Eukaryota;Opisthokonta;Metazoa;Eumetazoa;Bilateria;Protostomia;Ecdysozoa;Panarthropoda;Arthropoda;Mandibulata;Pancrustacea;Crustacea;Multicrustacea;Hexanauplia;Copepoda;Neocopepoda;Gymnoplea;
30787407	6833	Calanoida	order	root;cellular organisms;Eukaryota;Opisthokonta;Metazoa;Eumetazoa;Bilateria;Protostomia;Ecdysozoa;Panarthropoda;Arthropoda;Mandibulata;Pancrustacea;Crustacea;Multicrustacea;Hexanauplia;Copepoda;Neocopepoda;Gymnoplea;
30620518	6833	Calanoida	order	root;cellular organisms;Eukaryota;Opisthokonta;Metazoa;Eumetazoa;Bilateria;Protostomia;Ecdysozoa;Panarthropoda;Arthropoda;Mandibulata;Pancrustacea;Crustacea;Multicrustacea;Hexanauplia;Copepoda;Neocopepoda;Gymnoplea;
29677202	6833	Calanoida	order	root;cellular organisms;Eukaryota;Opisthokonta;Metazoa;Eumetazoa;Bilateria;Protostomia;Ecdysozoa;Panarthropoda;Arthropoda;Mandibulata;Pancrustacea;Crustacea;Multicrustacea;Hexanauplia;Copepoda;Neocopepoda;Gymnoplea;
28082234	6833	Calanoida	order	root;cellular organisms;Eukaryota;Opisthokonta;Metazoa;Eumetazoa;Bilateria;Protostomia;Ecdysozoa;Panarthropoda;Arthropoda;Mandibulata;Pancrustacea;Crustacea;Multicrustacea;Hexanauplia;Copepoda;Neocopepoda;Gymnoplea;
28069535	6833	Calanoida	order	root;cellular organisms;Eukaryota;Opisthokonta;Metazoa;Eumetazoa;Bilateria;Protostomia;Ecdysozoa;Panarthropoda;Arthropoda;Mandibulata;Pancrustacea;Crustacea;Multicrustacea;Hexanauplia;Copepoda;Neocopepoda;Gymnoplea;
28053724	6833	Calanoida	order	root;cellular organisms;Eukaryota;Opisthokonta;Metazoa;Eumetazoa;Bilateria;Protostomia;Ecdysozoa;Panarthropoda;Arthropoda;Mandibulata;Pancrustacea;Crustacea;Multicrustacea;Hexanauplia;Copepoda;Neocopepoda;Gymnoplea;
27901410	6833	Calanoida	order	root;cellular organisms;Eukaryota;Opisthokonta;Metazoa;Eumetazoa;Bilateria;Protostomia;Ecdysozoa;Panarthropoda;Arthropoda;Mandibulata;Pancrustacea;Crustacea;Multicrustacea;Hexanauplia;Copepoda;Neocopepoda;Gymnoplea;
2432859	6833	Calanoida	order	root;cellular organisms;Eukaryota;Opisthokonta;Metazoa;Eumetazoa;Bilateria;Protostomia;Ecdysozoa;Panarthropoda;Arthropoda;Mandibulata;Pancrustacea;Crustacea;Multicrustacea;Hexanauplia;Copepoda;Neocopepoda;Gymnoplea;
24095360	6833	Calanoida	order	root;cellular organisms;Eukaryota;Opisthokonta;Metazoa;Eumetazoa;Bilateria;Protostomia;Ecdysozoa;Panarthropoda;Arthropoda;Mandibulata;Pancrustacea;Crustacea;Multicrustacea;Hexanauplia;Copepoda;Neocopepoda;Gymnoplea;
22620421	6833	Calanoida	order	root;cellular organisms;Eukaryota;Opisthokonta;Metazoa;Eumetazoa;Bilateria;Protostomia;Ecdysozoa;Panarthropoda;Arthropoda;Mandibulata;Pancrustacea;Crustacea;Multicrustacea;Hexanauplia;Copepoda;Neocopepoda;Gymnoplea;
22596846	6833	Calanoida	order	root;cellular organisms;Eukaryota;Opisthokonta;Metazoa;Eumetazoa;Bilateria;Protostomia;Ecdysozoa;Panarthropoda;Arthropoda;Mandibulata;Pancrustacea;Crustacea;Multicrustacea;Hexanauplia;Copepoda;Neocopepoda;Gymnoplea;
21514741	6833	Calanoida	order	root;cellular organisms;Eukaryota;Opisthokonta;Metazoa;Eumetazoa;Bilateria;Protostomia;Ecdysozoa;Panarthropoda;Arthropoda;Mandibulata;Pancrustacea;Crustacea;Multicrustacea;Hexanauplia;Copepoda;Neocopepoda;Gymnoplea;
20671845	6833	Calanoida	order	root;cellular organisms;Eukaryota;Opisthokonta;Metazoa;Eumetazoa;Bilateria;Protostomia;Ecdysozoa;Panarthropoda;Arthropoda;Mandibulata;Pancrustacea;Crustacea;Multicrustacea;Hexanauplia;Copepoda;Neocopepoda;Gymnoplea;
20646319	6833	Calanoida	order	root;cellular organisms;Eukaryota;Opisthokonta;Metazoa;Eumetazoa;Bilateria;Protostomia;Ecdysozoa;Panarthropoda;Arthropoda;Mandibulata;Pancrustacea;Crustacea;Multicrustacea;Hexanauplia;Copepoda;Neocopepoda;Gymnoplea;
20521080	6833	Calanoida	order	root;cellular organisms;Eukaryota;Opisthokonta;Metazoa;Eumetazoa;Bilateria;Protostomia;Ecdysozoa;Panarthropoda;Arthropoda;Mandibulata;Pancrustacea;Crustacea;Multicrustacea;Hexanauplia;Copepoda;Neocopepoda;Gymnoplea;
20173714	6833	Calanoida	order	root;cellular organisms;Eukaryota;Opisthokonta;Metazoa;Eumetazoa;Bilateria;Protostomia;Ecdysozoa;Panarthropoda;Arthropoda;Mandibulata;Pancrustacea;Crustacea;Multicrustacea;Hexanauplia;Copepoda;Neocopepoda;Gymnoplea;
16868261	6833	Calanoida	order	root;cellular organisms;Eukaryota;Opisthokonta;Metazoa;Eumetazoa;Bilateria;Protostomia;Ecdysozoa;Panarthropoda;Arthropoda;Mandibulata;Pancrustacea;Crustacea;Multicrustacea;Hexanauplia;Copepoda;Neocopepoda;Gymnoplea;
16653148	6833	Calanoida	order	root;cellular organisms;Eukaryota;Opisthokonta;Metazoa;Eumetazoa;Bilateria;Protostomia;Ecdysozoa;Panarthropoda;Arthropoda;Mandibulata;Pancrustacea;Crustacea;Multicrustacea;Hexanauplia;Copepoda;Neocopepoda;Gymnoplea;
16653147	6833	Calanoida	order	root;cellular organisms;Eukaryota;Opisthokonta;Metazoa;Eumetazoa;Bilateria;Protostomia;Ecdysozoa;Panarthropoda;Arthropoda;Mandibulata;Pancrustacea;Crustacea;Multicrustacea;Hexanauplia;Copepoda;Neocopepoda;Gymnoplea;
16064957	6833	Calanoida	order	root;cellular organisms;Eukaryota;Opisthokonta;Metazoa;Eumetazoa;Bilateria;Protostomia;Ecdysozoa;Panarthropoda;Arthropoda;Mandibulata;Pancrustacea;Crustacea;Multicrustacea;Hexanauplia;Copepoda;Neocopepoda;Gymnoplea;
151994092	6833	Calanoida	order	root;cellular organisms;Eukaryota;Opisthokonta;Metazoa;Eumetazoa;Bilateria;Protostomia;Ecdysozoa;Panarthropoda;Arthropoda;Mandibulata;Pancrustacea;Crustacea;Multicrustacea;Hexanauplia;Copepoda;Neocopepoda;Gymnoplea;
151879257	6833	Calanoida	order	root;cellular organisms;Eukaryota;Opisthokonta;Metazoa;Eumetazoa;Bilateria;Protostomia;Ecdysozoa;Panarthropoda;Arthropoda;Mandibulata;Pancrustacea;Crustacea;Multicrustacea;Hexanauplia;Copepoda;Neocopepoda;Gymnoplea;
147273337	6833	Calanoida	order	root;cellular organisms;Eukaryota;Opisthokonta;Metazoa;Eumetazoa;Bilateria;Protostomia;Ecdysozoa;Panarthropoda;Arthropoda;Mandibulata;Pancrustacea;Crustacea;Multicrustacea;Hexanauplia;Copepoda;Neocopepoda;Gymnoplea;
146867916	6833	Calanoida	order	root;cellular organisms;Eukaryota;Opisthokonta;Metazoa;Eumetazoa;Bilateria;Protostomia;Ecdysozoa;Panarthropoda;Arthropoda;Mandibulata;Pancrustacea;Crustacea;Multicrustacea;Hexanauplia;Copepoda;Neocopepoda;Gymnoplea;
146570117	6833	Calanoida	order	root;cellular organisms;Eukaryota;Opisthokonta;Metazoa;Eumetazoa;Bilateria;Protostomia;Ecdysozoa;Panarthropoda;Arthropoda;Mandibulata;Pancrustacea;Crustacea;Multicrustacea;Hexanauplia;Copepoda;Neocopepoda;Gymnoplea;
146538457	6833	Calanoida	order	root;cellular organisms;Eukaryota;Opisthokonta;Metazoa;Eumetazoa;Bilateria;Protostomia;Ecdysozoa;Panarthropoda;Arthropoda;Mandibulata;Pancrustacea;Crustacea;Multicrustacea;Hexanauplia;Copepoda;Neocopepoda;Gymnoplea;
143099042	6833	Calanoida	order	root;cellular organisms;Eukaryota;Opisthokonta;Metazoa;Eumetazoa;Bilateria;Protostomia;Ecdysozoa;Panarthropoda;Arthropoda;Mandibulata;Pancrustacea;Crustacea;Multicrustacea;Hexanauplia;Copepoda;Neocopepoda;Gymnoplea;
142694942	6833	Calanoida	order	root;cellular organisms;Eukaryota;Opisthokonta;Metazoa;Eumetazoa;Bilateria;Protostomia;Ecdysozoa;Panarthropoda;Arthropoda;Mandibulata;Pancrustacea;Crustacea;Multicrustacea;Hexanauplia;Copepoda;Neocopepoda;Gymnoplea;
142356550	6833	Calanoida	order	root;cellular organisms;Eukaryota;Opisthokonta;Metazoa;Eumetazoa;Bilateria;Protostomia;Ecdysozoa;Panarthropoda;Arthropoda;Mandibulata;Pancrustacea;Crustacea;Multicrustacea;Hexanauplia;Copepoda;Neocopepoda;Gymnoplea;
141425113	6833	Calanoida	order	root;cellular organisms;Eukaryota;Opisthokonta;Metazoa;Eumetazoa;Bilateria;Protostomia;Ecdysozoa;Panarthropoda;Arthropoda;Mandibulata;Pancrustacea;Crustacea;Multicrustacea;Hexanauplia;Copepoda;Neocopepoda;Gymnoplea;
139791117	6833	Calanoida	order	root;cellular organisms;Eukaryota;Opisthokonta;Metazoa;Eumetazoa;Bilateria;Protostomia;Ecdysozoa;Panarthropoda;Arthropoda;Mandibulata;Pancrustacea;Crustacea;Multicrustacea;Hexanauplia;Copepoda;Neocopepoda;Gymnoplea;
136512857	6833	Calanoida	order	root;cellular organisms;Eukaryota;Opisthokonta;Metazoa;Eumetazoa;Bilateria;Protostomia;Ecdysozoa;Panarthropoda;Arthropoda;Mandibulata;Pancrustacea;Crustacea;Multicrustacea;Hexanauplia;Copepoda;Neocopepoda;Gymnoplea;
13217411	6833	Calanoida	order	root;cellular organisms;Eukaryota;Opisthokonta;Metazoa;Eumetazoa;Bilateria;Protostomia;Ecdysozoa;Panarthropoda;Arthropoda;Mandibulata;Pancrustacea;Crustacea;Multicrustacea;Hexanauplia;Copepoda;Neocopepoda;Gymnoplea;
13036575	6833	Calanoida	order	root;cellular organisms;Eukaryota;Opisthokonta;Metazoa;Eumetazoa;Bilateria;Protostomia;Ecdysozoa;Panarthropoda;Arthropoda;Mandibulata;Pancrustacea;Crustacea;Multicrustacea;Hexanauplia;Copepoda;Neocopepoda;Gymnoplea;
12999401	6833	Calanoida	order	root;cellular organisms;Eukaryota;Opisthokonta;Metazoa;Eumetazoa;Bilateria;Protostomia;Ecdysozoa;Panarthropoda;Arthropoda;Mandibulata;Pancrustacea;Crustacea;Multicrustacea;Hexanauplia;Copepoda;Neocopepoda;Gymnoplea;
12954869	6833	Calanoida	order	root;cellular organisms;Eukaryota;Opisthokonta;Metazoa;Eumetazoa;Bilateria;Protostomia;Ecdysozoa;Panarthropoda;Arthropoda;Mandibulata;Pancrustacea;Crustacea;Multicrustacea;Hexanauplia;Copepoda;Neocopepoda;Gymnoplea;
12921208	6833	Calanoida	order	root;cellular organisms;Eukaryota;Opisthokonta;Metazoa;Eumetazoa;Bilateria;Protostomia;Ecdysozoa;Panarthropoda;Arthropoda;Mandibulata;Pancrustacea;Crustacea;Multicrustacea;Hexanauplia;Copepoda;Neocopepoda;Gymnoplea;
125794799	6833	Calanoida	order	root;cellular organisms;Eukaryota;Opisthokonta;Metazoa;Eumetazoa;Bilateria;Protostomia;Ecdysozoa;Panarthropoda;Arthropoda;Mandibulata;Pancrustacea;Crustacea;Multicrustacea;Hexanauplia;Copepoda;Neocopepoda;Gymnoplea;
125653510	6833	Calanoida	order	root;cellular organisms;Eukaryota;Opisthokonta;Metazoa;Eumetazoa;Bilateria;Protostomia;Ecdysozoa;Panarthropoda;Arthropoda;Mandibulata;Pancrustacea;Crustacea;Multicrustacea;Hexanauplia;Copepoda;Neocopepoda;Gymnoplea;
12022626	6833	Calanoida	order	root;cellular organisms;Eukaryota;Opisthokonta;Metazoa;Eumetazoa;Bilateria;Protostomia;Ecdysozoa;Panarthropoda;Arthropoda;Mandibulata;Pancrustacea;Crustacea;Multicrustacea;Hexanauplia;Copepoda;Neocopepoda;Gymnoplea;
120124903	6833	Calanoida	order	root;cellular organisms;Eukaryota;Opisthokonta;Metazoa;Eumetazoa;Bilateria;Protostomia;Ecdysozoa;Panarthropoda;Arthropoda;Mandibulata;Pancrustacea;Crustacea;Multicrustacea;Hexanauplia;Copepoda;Neocopepoda;Gymnoplea;
109341482	6833	Calanoida	order	root;cellular organisms;Eukaryota;Opisthokonta;Metazoa;Eumetazoa;Bilateria;Protostomia;Ecdysozoa;Panarthropoda;Arthropoda;Mandibulata;Pancrustacea;Crustacea;Multicrustacea;Hexanauplia;Copepoda;Neocopepoda;Gymnoplea;
107163181	6833	Calanoida	order	root;cellular organisms;Eukaryota;Opisthokonta;Metazoa;Eumetazoa;Bilateria;Protostomia;Ecdysozoa;Panarthropoda;Arthropoda;Mandibulata;Pancrustacea;Crustacea;Multicrustacea;Hexanauplia;Copepoda;Neocopepoda;Gymnoplea;
107022970	6833	Calanoida	order	root;cellular organisms;Eukaryota;Opisthokonta;Metazoa;Eumetazoa;Bilateria;Protostomia;Ecdysozoa;Panarthropoda;Arthropoda;Mandibulata;Pancrustacea;Crustacea;Multicrustacea;Hexanauplia;Copepoda;Neocopepoda;Gymnoplea;
106979864	6833	Calanoida	order	root;cellular organisms;Eukaryota;Opisthokonta;Metazoa;Eumetazoa;Bilateria;Protostomia;Ecdysozoa;Panarthropoda;Arthropoda;Mandibulata;Pancrustacea;Crustacea;Multicrustacea;Hexanauplia;Copepoda;Neocopepoda;Gymnoplea;
106289545	6833	Calanoida	order	root;cellular organisms;Eukaryota;Opisthokonta;Metazoa;Eumetazoa;Bilateria;Protostomia;Ecdysozoa;Panarthropoda;Arthropoda;Mandibulata;Pancrustacea;Crustacea;Multicrustacea;Hexanauplia;Copepoda;Neocopepoda;Gymnoplea;
105334494	6833	Calanoida	order	root;cellular organisms;Eukaryota;Opisthokonta;Metazoa;Eumetazoa;Bilateria;Protostomia;Ecdysozoa;Panarthropoda;Arthropoda;Mandibulata;Pancrustacea;Crustacea;Multicrustacea;Hexanauplia;Copepoda;Neocopepoda;Gymnoplea;
105334493	6833	Calanoida	order	root;cellular organisms;Eukaryota;Opisthokonta;Metazoa;Eumetazoa;Bilateria;Protostomia;Ecdysozoa;Panarthropoda;Arthropoda;Mandibulata;Pancrustacea;Crustacea;Multicrustacea;Hexanauplia;Copepoda;Neocopepoda;Gymnoplea;
105203490	6833	Calanoida	order	root;cellular organisms;Eukaryota;Opisthokonta;Metazoa;Eumetazoa;Bilateria;Protostomia;Ecdysozoa;Panarthropoda;Arthropoda;Mandibulata;Pancrustacea;Crustacea;Multicrustacea;Hexanauplia;Copepoda;Neocopepoda;Gymnoplea;
104122468	6833	Calanoida	order	root;cellular organisms;Eukaryota;Opisthokonta;Metazoa;Eumetazoa;Bilateria;Protostomia;Ecdysozoa;Panarthropoda;Arthropoda;Mandibulata;Pancrustacea;Crustacea;Multicrustacea;Hexanauplia;Copepoda;Neocopepoda;Gymnoplea;
102613748	6833	Calanoida	order	root;cellular organisms;Eukaryota;Opisthokonta;Metazoa;Eumetazoa;Bilateria;Protostomia;Ecdysozoa;Panarthropoda;Arthropoda;Mandibulata;Pancrustacea;Crustacea;Multicrustacea;Hexanauplia;Copepoda;Neocopepoda;Gymnoplea;
102423834	6833	Calanoida	order	root;cellular organisms;Eukaryota;Opisthokonta;Metazoa;Eumetazoa;Bilateria;Protostomia;Ecdysozoa;Panarthropoda;Arthropoda;Mandibulata;Pancrustacea;Crustacea;Multicrustacea;Hexanauplia;Copepoda;Neocopepoda;Gymnoplea;
102322798	6833	Calanoida	order	root;cellular organisms;Eukaryota;Opisthokonta;Metazoa;Eumetazoa;Bilateria;Protostomia;Ecdysozoa;Panarthropoda;Arthropoda;Mandibulata;Pancrustacea;Crustacea;Multicrustacea;Hexanauplia;Copepoda;Neocopepoda;Gymnoplea;
102308654	6833	Calanoida	order	root;cellular organisms;Eukaryota;Opisthokonta;Metazoa;Eumetazoa;Bilateria;Protostomia;Ecdysozoa;Panarthropoda;Arthropoda;Mandibulata;Pancrustacea;Crustacea;Multicrustacea;Hexanauplia;Copepoda;Neocopepoda;Gymnoplea;
102237634	6833	Calanoida	order	root;cellular organisms;Eukaryota;Opisthokonta;Metazoa;Eumetazoa;Bilateria;Protostomia;Ecdysozoa;Panarthropoda;Arthropoda;Mandibulata;Pancrustacea;Crustacea;Multicrustacea;Hexanauplia;Copepoda;Neocopepoda;Gymnoplea;
102228729	6833	Calanoida	order	root;cellular organisms;Eukaryota;Opisthokonta;Metazoa;Eumetazoa;Bilateria;Protostomia;Ecdysozoa;Panarthropoda;Arthropoda;Mandibulata;Pancrustacea;Crustacea;Multicrustacea;Hexanauplia;Copepoda;Neocopepoda;Gymnoplea;
102228728	6833	Calanoida	order	root;cellular organisms;Eukaryota;Opisthokonta;Metazoa;Eumetazoa;Bilateria;Protostomia;Ecdysozoa;Panarthropoda;Arthropoda;Mandibulata;Pancrustacea;Crustacea;Multicrustacea;Hexanauplia;Copepoda;Neocopepoda;Gymnoplea;
101736313	6833	Calanoida	order	root;cellular organisms;Eukaryota;Opisthokonta;Metazoa;Eumetazoa;Bilateria;Protostomia;Ecdysozoa;Panarthropoda;Arthropoda;Mandibulata;Pancrustacea;Crustacea;Multicrustacea;Hexanauplia;Copepoda;Neocopepoda;Gymnoplea;
10129650	6833	Calanoida	order	root;cellular organisms;Eukaryota;Opisthokonta;Metazoa;Eumetazoa;Bilateria;Protostomia;Ecdysozoa;Panarthropoda;Arthropoda;Mandibulata;Pancrustacea;Crustacea;Multicrustacea;Hexanauplia;Copepoda;Neocopepoda;Gymnoplea;
10090141	6833	Calanoida	order	root;cellular organisms;Eukaryota;Opisthokonta;Metazoa;Eumetazoa;Bilateria;Protostomia;Ecdysozoa;Panarthropoda;Arthropoda;Mandibulata;Pancrustacea;Crustacea;Multicrustacea;Hexanauplia;Copepoda;Neocopepoda;Gymnoplea;
97164295	88013	Temoridae	family	root;cellular organisms;Eukaryota;Opisthokonta;Metazoa;Eumetazoa;Bilateria;Protostomia;Ecdysozoa;Panarthropoda;Arthropoda;Mandibulata;Pancrustacea;Crustacea;Multicrustacea;Hexanauplia;Copepoda;Neocopepoda;Gymnoplea;Calanoida;
95074859	88013	Temoridae	family	root;cellular organisms;Eukaryota;Opisthokonta;Metazoa;Eumetazoa;Bilateria;Protostomia;Ecdysozoa;Panarthropoda;Arthropoda;Mandibulata;Pancrustacea;Crustacea;Multicrustacea;Hexanauplia;Copepoda;Neocopepoda;Gymnoplea;Calanoida;
94918879	88013	Temoridae	family	root;cellular organisms;Eukaryota;Opisthokonta;Metazoa;Eumetazoa;Bilateria;Protostomia;Ecdysozoa;Panarthropoda;Arthropoda;Mandibulata;Pancrustacea;Crustacea;Multicrustacea;Hexanauplia;Copepoda;Neocopepoda;Gymnoplea;Calanoida;
92103458	88013	Temoridae	family	root;cellular organisms;Eukaryota;Opisthokonta;Metazoa;Eumetazoa;Bilateria;Protostomia;Ecdysozoa;Panarthropoda;Arthropoda;Mandibulata;Pancrustacea;Crustacea;Multicrustacea;Hexanauplia;Copepoda;Neocopepoda;Gymnoplea;Calanoida;
88702993	88013	Temoridae	family	root;cellular organisms;Eukaryota;Opisthokonta;Metazoa;Eumetazoa;Bilateria;Protostomia;Ecdysozoa;Panarthropoda;Arthropoda;Mandibulata;Pancrustacea;Crustacea;Multicrustacea;Hexanauplia;Copepoda;Neocopepoda;Gymnoplea;Calanoida;
88640966	88013	Temoridae	family	root;cellular organisms;Eukaryota;Opisthokonta;Metazoa;Eumetazoa;Bilateria;Protostomia;Ecdysozoa;Panarthropoda;Arthropoda;Mandibulata;Pancrustacea;Crustacea;Multicrustacea;Hexanauplia;Copepoda;Neocopepoda;Gymnoplea;Calanoida;
87606623	88013	Temoridae	family	root;cellular organisms;Eukaryota;Opisthokonta;Metazoa;Eumetazoa;Bilateria;Protostomia;Ecdysozoa;Panarthropoda;Arthropoda;Mandibulata;Pancrustacea;Crustacea;Multicrustacea;Hexanauplia;Copepoda;Neocopepoda;Gymnoplea;Calanoida;
84666777	88013	Temoridae	family	root;cellular organisms;Eukaryota;Opisthokonta;Metazoa;Eumetazoa;Bilateria;Protostomia;Ecdysozoa;Panarthropoda;Arthropoda;Mandibulata;Pancrustacea;Crustacea;Multicrustacea;Hexanauplia;Copepoda;Neocopepoda;Gymnoplea;Calanoida;
84495506	88013	Temoridae	family	root;cellular organisms;Eukaryota;Opisthokonta;Metazoa;Eumetazoa;Bilateria;Protostomia;Ecdysozoa;Panarthropoda;Arthropoda;Mandibulata;Pancrustacea;Crustacea;Multicrustacea;Hexanauplia;Copepoda;Neocopepoda;Gymnoplea;Calanoida;
84474576	88013	Temoridae	family	root;cellular organisms;Eukaryota;Opisthokonta;Metazoa;Eumetazoa;Bilateria;Protostomia;Ecdysozoa;Panarthropoda;Arthropoda;Mandibulata;Pancrustacea;Crustacea;Multicrustacea;Hexanauplia;Copepoda;Neocopepoda;Gymnoplea;Calanoida;
80623786	88013	Temoridae	family	root;cellular organisms;Eukaryota;Opisthokonta;Metazoa;Eumetazoa;Bilateria;Protostomia;Ecdysozoa;Panarthropoda;Arthropoda;Mandibulata;Pancrustacea;Crustacea;Multicrustacea;Hexanauplia;Copepoda;Neocopepoda;Gymnoplea;Calanoida;
78764324	88013	Temoridae	family	root;cellular organisms;Eukaryota;Opisthokonta;Metazoa;Eumetazoa;Bilateria;Protostomia;Ecdysozoa;Panarthropoda;Arthropoda;Mandibulata;Pancrustacea;Crustacea;Multicrustacea;Hexanauplia;Copepoda;Neocopepoda;Gymnoplea;Calanoida;
78764323	88013	Temoridae	family	root;cellular organisms;Eukaryota;Opisthokonta;Metazoa;Eumetazoa;Bilateria;Protostomia;Ecdysozoa;Panarthropoda;Arthropoda;Mandibulata;Pancrustacea;Crustacea;Multicrustacea;Hexanauplia;Copepoda;Neocopepoda;Gymnoplea;Calanoida;
78312649	88013	Temoridae	family	root;cellular organisms;Eukaryota;Opisthokonta;Metazoa;Eumetazoa;Bilateria;Protostomia;Ecdysozoa;Panarthropoda;Arthropoda;Mandibulata;Pancrustacea;Crustacea;Multicrustacea;Hexanauplia;Copepoda;Neocopepoda;Gymnoplea;Calanoida;
72411447	88013	Temoridae	family	root;cellular organisms;Eukaryota;Opisthokonta;Metazoa;Eumetazoa;Bilateria;Protostomia;Ecdysozoa;Panarthropoda;Arthropoda;Mandibulata;Pancrustacea;Crustacea;Multicrustacea;Hexanauplia;Copepoda;Neocopepoda;Gymnoplea;Calanoida;
71620638	88013	Temoridae	family	root;cellular organisms;Eukaryota;Opisthokonta;Metazoa;Eumetazoa;Bilateria;Protostomia;Ecdysozoa;Panarthropoda;Arthropoda;Mandibulata;Pancrustacea;Crustacea;Multicrustacea;Hexanauplia;Copepoda;Neocopepoda;Gymnoplea;Calanoida;
70222557	88013	Temoridae	family	root;cellular organisms;Eukaryota;Opisthokonta;Metazoa;Eumetazoa;Bilateria;Protostomia;Ecdysozoa;Panarthropoda;Arthropoda;Mandibulata;Pancrustacea;Crustacea;Multicrustacea;Hexanauplia;Copepoda;Neocopepoda;Gymnoplea;Calanoida;
68728926	88013	Temoridae	family	root;cellular organisms;Eukaryota;Opisthokonta;Metazoa;Eumetazoa;Bilateria;Protostomia;Ecdysozoa;Panarthropoda;Arthropoda;Mandibulata;Pancrustacea;Crustacea;Multicrustacea;Hexanauplia;Copepoda;Neocopepoda;Gymnoplea;Calanoida;
67025804	88013	Temoridae	family	root;cellular organisms;Eukaryota;Opisthokonta;Metazoa;Eumetazoa;Bilateria;Protostomia;Ecdysozoa;Panarthropoda;Arthropoda;Mandibulata;Pancrustacea;Crustacea;Multicrustacea;Hexanauplia;Copepoda;Neocopepoda;Gymnoplea;Calanoida;
66465323	88013	Temoridae	family	root;cellular organisms;Eukaryota;Opisthokonta;Metazoa;Eumetazoa;Bilateria;Protostomia;Ecdysozoa;Panarthropoda;Arthropoda;Mandibulata;Pancrustacea;Crustacea;Multicrustacea;Hexanauplia;Copepoda;Neocopepoda;Gymnoplea;Calanoida;
65935082	88013	Temoridae	family	root;cellular organisms;Eukaryota;Opisthokonta;Metazoa;Eumetazoa;Bilateria;Protostomia;Ecdysozoa;Panarthropoda;Arthropoda;Mandibulata;Pancrustacea;Crustacea;Multicrustacea;Hexanauplia;Copepoda;Neocopepoda;Gymnoplea;Calanoida;
65935081	88013	Temoridae	family	root;cellular organisms;Eukaryota;Opisthokonta;Metazoa;Eumetazoa;Bilateria;Protostomia;Ecdysozoa;Panarthropoda;Arthropoda;Mandibulata;Pancrustacea;Crustacea;Multicrustacea;Hexanauplia;Copepoda;Neocopepoda;Gymnoplea;Calanoida;
65935080	88013	Temoridae	family	root;cellular organisms;Eukaryota;Opisthokonta;Metazoa;Eumetazoa;Bilateria;Protostomia;Ecdysozoa;Panarthropoda;Arthropoda;Mandibulata;Pancrustacea;Crustacea;Multicrustacea;Hexanauplia;Copepoda;Neocopepoda;Gymnoplea;Calanoida;
65595277	88013	Temoridae	family	root;cellular organisms;Eukaryota;Opisthokonta;Metazoa;Eumetazoa;Bilateria;Protostomia;Ecdysozoa;Panarthropoda;Arthropoda;Mandibulata;Pancrustacea;Crustacea;Multicrustacea;Hexanauplia;Copepoda;Neocopepoda;Gymnoplea;Calanoida;
63419303	88013	Temoridae	family	root;cellular organisms;Eukaryota;Opisthokonta;Metazoa;Eumetazoa;Bilateria;Protostomia;Ecdysozoa;Panarthropoda;Arthropoda;Mandibulata;Pancrustacea;Crustacea;Multicrustacea;Hexanauplia;Copepoda;Neocopepoda;Gymnoplea;Calanoida;
62909920	88013	Temoridae	family	root;cellular organisms;Eukaryota;Opisthokonta;Metazoa;Eumetazoa;Bilateria;Protostomia;Ecdysozoa;Panarthropoda;Arthropoda;Mandibulata;Pancrustacea;Crustacea;Multicrustacea;Hexanauplia;Copepoda;Neocopepoda;Gymnoplea;Calanoida;
62102693	88013	Temoridae	family	root;cellular organisms;Eukaryota;Opisthokonta;Metazoa;Eumetazoa;Bilateria;Protostomia;Ecdysozoa;Panarthropoda;Arthropoda;Mandibulata;Pancrustacea;Crustacea;Multicrustacea;Hexanauplia;Copepoda;Neocopepoda;Gymnoplea;Calanoida;
61985092	88013	Temoridae	family	root;cellular organisms;Eukaryota;Opisthokonta;Metazoa;Eumetazoa;Bilateria;Protostomia;Ecdysozoa;Panarthropoda;Arthropoda;Mandibulata;Pancrustacea;Crustacea;Multicrustacea;Hexanauplia;Copepoda;Neocopepoda;Gymnoplea;Calanoida;
60854109	88013	Temoridae	family	root;cellular organisms;Eukaryota;Opisthokonta;Metazoa;Eumetazoa;Bilateria;Protostomia;Ecdysozoa;Panarthropoda;Arthropoda;Mandibulata;Pancrustacea;Crustacea;Multicrustacea;Hexanauplia;Copepoda;Neocopepoda;Gymnoplea;Calanoida;
60824780	88013	Temoridae	family	root;cellular organisms;Eukaryota;Opisthokonta;Metazoa;Eumetazoa;Bilateria;Protostomia;Ecdysozoa;Panarthropoda;Arthropoda;Mandibulata;Pancrustacea;Crustacea;Multicrustacea;Hexanauplia;Copepoda;Neocopepoda;Gymnoplea;Calanoida;
60351400	88013	Temoridae	family	root;cellular organisms;Eukaryota;Opisthokonta;Metazoa;Eumetazoa;Bilateria;Protostomia;Ecdysozoa;Panarthropoda;Arthropoda;Mandibulata;Pancrustacea;Crustacea;Multicrustacea;Hexanauplia;Copepoda;Neocopepoda;Gymnoplea;Calanoida;
60314917	88013	Temoridae	family	root;cellular organisms;Eukaryota;Opisthokonta;Metazoa;Eumetazoa;Bilateria;Protostomia;Ecdysozoa;Panarthropoda;Arthropoda;Mandibulata;Pancrustacea;Crustacea;Multicrustacea;Hexanauplia;Copepoda;Neocopepoda;Gymnoplea;Calanoida;
59296094	88013	Temoridae	family	root;cellular organisms;Eukaryota;Opisthokonta;Metazoa;Eumetazoa;Bilateria;Protostomia;Ecdysozoa;Panarthropoda;Arthropoda;Mandibulata;Pancrustacea;Crustacea;Multicrustacea;Hexanauplia;Copepoda;Neocopepoda;Gymnoplea;Calanoida;
5748630	88013	Temoridae	family	root;cellular organisms;Eukaryota;Opisthokonta;Metazoa;Eumetazoa;Bilateria;Protostomia;Ecdysozoa;Panarthropoda;Arthropoda;Mandibulata;Pancrustacea;Crustacea;Multicrustacea;Hexanauplia;Copepoda;Neocopepoda;Gymnoplea;Calanoida;
5725737	88013	Temoridae	family	root;cellular organisms;Eukaryota;Opisthokonta;Metazoa;Eumetazoa;Bilateria;Protostomia;Ecdysozoa;Panarthropoda;Arthropoda;Mandibulata;Pancrustacea;Crustacea;Multicrustacea;Hexanauplia;Copepoda;Neocopepoda;Gymnoplea;Calanoida;
56768270	88013	Temoridae	family	root;cellular organisms;Eukaryota;Opisthokonta;Metazoa;Eumetazoa;Bilateria;Protostomia;Ecdysozoa;Panarthropoda;Arthropoda;Mandibulata;Pancrustacea;Crustacea;Multicrustacea;Hexanauplia;Copepoda;Neocopepoda;Gymnoplea;Calanoida;
56391085	88013	Temoridae	family	root;cellular organisms;Eukaryota;Opisthokonta;Metazoa;Eumetazoa;Bilateria;Protostomia;Ecdysozoa;Panarthropoda;Arthropoda;Mandibulata;Pancrustacea;Crustacea;Multicrustacea;Hexanauplia;Copepoda;Neocopepoda;Gymnoplea;Calanoida;
5606563	88013	Temoridae	family	root;cellular organisms;Eukaryota;Opisthokonta;Metazoa;Eumetazoa;Bilateria;Protostomia;Ecdysozoa;Panarthropoda;Arthropoda;Mandibulata;Pancrustacea;Crustacea;Multicrustacea;Hexanauplia;Copepoda;Neocopepoda;Gymnoplea;Calanoida;
55634986	88013	Temoridae	family	root;cellular organisms;Eukaryota;Opisthokonta;Metazoa;Eumetazoa;Bilateria;Protostomia;Ecdysozoa;Panarthropoda;Arthropoda;Mandibulata;Pancrustacea;Crustacea;Multicrustacea;Hexanauplia;Copepoda;Neocopepoda;Gymnoplea;Calanoida;
55415333	88013	Temoridae	family	root;cellular organisms;Eukaryota;Opisthokonta;Metazoa;Eumetazoa;Bilateria;Protostomia;Ecdysozoa;Panarthropoda;Arthropoda;Mandibulata;Pancrustacea;Crustacea;Multicrustacea;Hexanauplia;Copepoda;Neocopepoda;Gymnoplea;Calanoida;
53862455	88013	Temoridae	family	root;cellular organisms;Eukaryota;Opisthokonta;Metazoa;Eumetazoa;Bilateria;Protostomia;Ecdysozoa;Panarthropoda;Arthropoda;Mandibulata;Pancrustacea;Crustacea;Multicrustacea;Hexanauplia;Copepoda;Neocopepoda;Gymnoplea;Calanoida;
53693680	88013	Temoridae	family	root;cellular organisms;Eukaryota;Opisthokonta;Metazoa;Eumetazoa;Bilateria;Protostomia;Ecdysozoa;Panarthropoda;Arthropoda;Mandibulata;Pancrustacea;Crustacea;Multicrustacea;Hexanauplia;Copepoda;Neocopepoda;Gymnoplea;Calanoida;
53613670	88013	Temoridae	family	root;cellular organisms;Eukaryota;Opisthokonta;Metazoa;Eumetazoa;Bilateria;Protostomia;Ecdysozoa;Panarthropoda;Arthropoda;Mandibulata;Pancrustacea;Crustacea;Multicrustacea;Hexanauplia;Copepoda;Neocopepoda;Gymnoplea;Calanoida;
53600647	88013	Temoridae	family	root;cellular organisms;Eukaryota;Opisthokonta;Metazoa;Eumetazoa;Bilateria;Protostomia;Ecdysozoa;Panarthropoda;Arthropoda;Mandibulata;Pancrustacea;Crustacea;Multicrustacea;Hexanauplia;Copepoda;Neocopepoda;Gymnoplea;Calanoida;
53212406	88013	Temoridae	family	root;cellular organisms;Eukaryota;Opisthokonta;Metazoa;Eumetazoa;Bilateria;Protostomia;Ecdysozoa;Panarthropoda;Arthropoda;Mandibulata;Pancrustacea;Crustacea;Multicrustacea;Hexanauplia;Copepoda;Neocopepoda;Gymnoplea;Calanoida;
51830473	88013	Temoridae	family	root;cellular organisms;Eukaryota;Opisthokonta;Metazoa;Eumetazoa;Bilateria;Protostomia;Ecdysozoa;Panarthropoda;Arthropoda;Mandibulata;Pancrustacea;Crustacea;Multicrustacea;Hexanauplia;Copepoda;Neocopepoda;Gymnoplea;Calanoida;
50688643	88013	Temoridae	family	root;cellular organisms;Eukaryota;Opisthokonta;Metazoa;Eumetazoa;Bilateria;Protostomia;Ecdysozoa;Panarthropoda;Arthropoda;Mandibulata;Pancrustacea;Crustacea;Multicrustacea;Hexanauplia;Copepoda;Neocopepoda;Gymnoplea;Calanoida;
50660633	88013	Temoridae	family	root;cellular organisms;Eukaryota;Opisthokonta;Metazoa;Eumetazoa;Bilateria;Protostomia;Ecdysozoa;Panarthropoda;Arthropoda;Mandibulata;Pancrustacea;Crustacea;Multicrustacea;Hexanauplia;Copepoda;Neocopepoda;Gymnoplea;Calanoida;
50516953	88013	Temoridae	family	root;cellular organisms;Eukaryota;Opisthokonta;Metazoa;Eumetazoa;Bilateria;Protostomia;Ecdysozoa;Panarthropoda;Arthropoda;Mandibulata;Pancrustacea;Crustacea;Multicrustacea;Hexanauplia;Copepoda;Neocopepoda;Gymnoplea;Calanoida;
50402917	88013	Temoridae	family	root;cellular organisms;Eukaryota;Opisthokonta;Metazoa;Eumetazoa;Bilateria;Protostomia;Ecdysozoa;Panarthropoda;Arthropoda;Mandibulata;Pancrustacea;Crustacea;Multicrustacea;Hexanauplia;Copepoda;Neocopepoda;Gymnoplea;Calanoida;
49453937	88013	Temoridae	family	root;cellular organisms;Eukaryota;Opisthokonta;Metazoa;Eumetazoa;Bilateria;Protostomia;Ecdysozoa;Panarthropoda;Arthropoda;Mandibulata;Pancrustacea;Crustacea;Multicrustacea;Hexanauplia;Copepoda;Neocopepoda;Gymnoplea;Calanoida;
48768846	88013	Temoridae	family	root;cellular organisms;Eukaryota;Opisthokonta;Metazoa;Eumetazoa;Bilateria;Protostomia;Ecdysozoa;Panarthropoda;Arthropoda;Mandibulata;Pancrustacea;Crustacea;Multicrustacea;Hexanauplia;Copepoda;Neocopepoda;Gymnoplea;Calanoida;
48228606	88013	Temoridae	family	root;cellular organisms;Eukaryota;Opisthokonta;Metazoa;Eumetazoa;Bilateria;Protostomia;Ecdysozoa;Panarthropoda;Arthropoda;Mandibulata;Pancrustacea;Crustacea;Multicrustacea;Hexanauplia;Copepoda;Neocopepoda;Gymnoplea;Calanoida;
48046496	88013	Temoridae	family	root;cellular organisms;Eukaryota;Opisthokonta;Metazoa;Eumetazoa;Bilateria;Protostomia;Ecdysozoa;Panarthropoda;Arthropoda;Mandibulata;Pancrustacea;Crustacea;Multicrustacea;Hexanauplia;Copepoda;Neocopepoda;Gymnoplea;Calanoida;
47999625	88013	Temoridae	family	root;cellular organisms;Eukaryota;Opisthokonta;Metazoa;Eumetazoa;Bilateria;Protostomia;Ecdysozoa;Panarthropoda;Arthropoda;Mandibulata;Pancrustacea;Crustacea;Multicrustacea;Hexanauplia;Copepoda;Neocopepoda;Gymnoplea;Calanoida;
47999624	88013	Temoridae	family	root;cellular organisms;Eukaryota;Opisthokonta;Metazoa;Eumetazoa;Bilateria;Protostomia;Ecdysozoa;Panarthropoda;Arthropoda;Mandibulata;Pancrustacea;Crustacea;Multicrustacea;Hexanauplia;Copepoda;Neocopepoda;Gymnoplea;Calanoida;
47988731	88013	Temoridae	family	root;cellular organisms;Eukaryota;Opisthokonta;Metazoa;Eumetazoa;Bilateria;Protostomia;Ecdysozoa;Panarthropoda;Arthropoda;Mandibulata;Pancrustacea;Crustacea;Multicrustacea;Hexanauplia;Copepoda;Neocopepoda;Gymnoplea;Calanoida;
47912675	88013	Temoridae	family	root;cellular organisms;Eukaryota;Opisthokonta;Metazoa;Eumetazoa;Bilateria;Protostomia;Ecdysozoa;Panarthropoda;Arthropoda;Mandibulata;Pancrustacea;Crustacea;Multicrustacea;Hexanauplia;Copepoda;Neocopepoda;Gymnoplea;Calanoida;
46688752	88013	Temoridae	family	root;cellular organisms;Eukaryota;Opisthokonta;Metazoa;Eumetazoa;Bilateria;Protostomia;Ecdysozoa;Panarthropoda;Arthropoda;Mandibulata;Pancrustacea;Crustacea;Multicrustacea;Hexanauplia;Copepoda;Neocopepoda;Gymnoplea;Calanoida;
46543665	88013	Temoridae	family	root;cellular organisms;Eukaryota;Opisthokonta;Metazoa;Eumetazoa;Bilateria;Protostomia;Ecdysozoa;Panarthropoda;Arthropoda;Mandibulata;Pancrustacea;Crustacea;Multicrustacea;Hexanauplia;Copepoda;Neocopepoda;Gymnoplea;Calanoida;
46013832	88013	Temoridae	family	root;cellular organisms;Eukaryota;Opisthokonta;Metazoa;Eumetazoa;Bilateria;Protostomia;Ecdysozoa;Panarthropoda;Arthropoda;Mandibulata;Pancrustacea;Crustacea;Multicrustacea;Hexanauplia;Copepoda;Neocopepoda;Gymnoplea;Calanoida;
45878323	88013	Temoridae	family	root;cellular organisms;Eukaryota;Opisthokonta;Metazoa;Eumetazoa;Bilateria;Protostomia;Ecdysozoa;Panarthropoda;Arthropoda;Mandibulata;Pancrustacea;Crustacea;Multicrustacea;Hexanauplia;Copepoda;Neocopepoda;Gymnoplea;Calanoida;
45872804	88013	Temoridae	family	root;cellular organisms;Eukaryota;Opisthokonta;Metazoa;Eumetazoa;Bilateria;Protostomia;Ecdysozoa;Panarthropoda;Arthropoda;Mandibulata;Pancrustacea;Crustacea;Multicrustacea;Hexanauplia;Copepoda;Neocopepoda;Gymnoplea;Calanoida;
44010752	88013	Temoridae	family	root;cellular organisms;Eukaryota;Opisthokonta;Metazoa;Eumetazoa;Bilateria;Protostomia;Ecdysozoa;Panarthropoda;Arthropoda;Mandibulata;Pancrustacea;Crustacea;Multicrustacea;Hexanauplia;Copepoda;Neocopepoda;Gymnoplea;Calanoida;
43096029	88013	Temoridae	family	root;cellular organisms;Eukaryota;Opisthokonta;Metazoa;Eumetazoa;Bilateria;Protostomia;Ecdysozoa;Panarthropoda;Arthropoda;Mandibulata;Pancrustacea;Crustacea;Multicrustacea;Hexanauplia;Copepoda;Neocopepoda;Gymnoplea;Calanoida;
42740050	88013	Temoridae	family	root;cellular organisms;Eukaryota;Opisthokonta;Metazoa;Eumetazoa;Bilateria;Protostomia;Ecdysozoa;Panarthropoda;Arthropoda;Mandibulata;Pancrustacea;Crustacea;Multicrustacea;Hexanauplia;Copepoda;Neocopepoda;Gymnoplea;Calanoida;
42125297	88013	Temoridae	family	root;cellular organisms;Eukaryota;Opisthokonta;Metazoa;Eumetazoa;Bilateria;Protostomia;Ecdysozoa;Panarthropoda;Arthropoda;Mandibulata;Pancrustacea;Crustacea;Multicrustacea;Hexanauplia;Copepoda;Neocopepoda;Gymnoplea;Calanoida;
42088678	88013	Temoridae	family	root;cellular organisms;Eukaryota;Opisthokonta;Metazoa;Eumetazoa;Bilateria;Protostomia;Ecdysozoa;Panarthropoda;Arthropoda;Mandibulata;Pancrustacea;Crustacea;Multicrustacea;Hexanauplia;Copepoda;Neocopepoda;Gymnoplea;Calanoida;
42079066	88013	Temoridae	family	root;cellular organisms;Eukaryota;Opisthokonta;Metazoa;Eumetazoa;Bilateria;Protostomia;Ecdysozoa;Panarthropoda;Arthropoda;Mandibulata;Pancrustacea;Crustacea;Multicrustacea;Hexanauplia;Copepoda;Neocopepoda;Gymnoplea;Calanoida;
40416466	88013	Temoridae	family	root;cellular organisms;Eukaryota;Opisthokonta;Metazoa;Eumetazoa;Bilateria;Protostomia;Ecdysozoa;Panarthropoda;Arthropoda;Mandibulata;Pancrustacea;Crustacea;Multicrustacea;Hexanauplia;Copepoda;Neocopepoda;Gymnoplea;Calanoida;
39180265	88013	Temoridae	family	root;cellular organisms;Eukaryota;Opisthokonta;Metazoa;Eumetazoa;Bilateria;Protostomia;Ecdysozoa;Panarthropoda;Arthropoda;Mandibulata;Pancrustacea;Crustacea;Multicrustacea;Hexanauplia;Copepoda;Neocopepoda;Gymnoplea;Calanoida;
39002480	88013	Temoridae	family	root;cellular organisms;Eukaryota;Opisthokonta;Metazoa;Eumetazoa;Bilateria;Protostomia;Ecdysozoa;Panarthropoda;Arthropoda;Mandibulata;Pancrustacea;Crustacea;Multicrustacea;Hexanauplia;Copepoda;Neocopepoda;Gymnoplea;Calanoida;
37875656	88013	Temoridae	family	root;cellular organisms;Eukaryota;Opisthokonta;Metazoa;Eumetazoa;Bilateria;Protostomia;Ecdysozoa;Panarthropoda;Arthropoda;Mandibulata;Pancrustacea;Crustacea;Multicrustacea;Hexanauplia;Copepoda;Neocopepoda;Gymnoplea;Calanoida;
36803105	88013	Temoridae	family	root;cellular organisms;Eukaryota;Opisthokonta;Metazoa;Eumetazoa;Bilateria;Protostomia;Ecdysozoa;Panarthropoda;Arthropoda;Mandibulata;Pancrustacea;Crustacea;Multicrustacea;Hexanauplia;Copepoda;Neocopepoda;Gymnoplea;Calanoida;
36801033	88013	Temoridae	family	root;cellular organisms;Eukaryota;Opisthokonta;Metazoa;Eumetazoa;Bilateria;Protostomia;Ecdysozoa;Panarthropoda;Arthropoda;Mandibulata;Pancrustacea;Crustacea;Multicrustacea;Hexanauplia;Copepoda;Neocopepoda;Gymnoplea;Calanoida;
36172460	88013	Temoridae	family	root;cellular organisms;Eukaryota;Opisthokonta;Metazoa;Eumetazoa;Bilateria;Protostomia;Ecdysozoa;Panarthropoda;Arthropoda;Mandibulata;Pancrustacea;Crustacea;Multicrustacea;Hexanauplia;Copepoda;Neocopepoda;Gymnoplea;Calanoida;
35562692	88013	Temoridae	family	root;cellular organisms;Eukaryota;Opisthokonta;Metazoa;Eumetazoa;Bilateria;Protostomia;Ecdysozoa;Panarthropoda;Arthropoda;Mandibulata;Pancrustacea;Crustacea;Multicrustacea;Hexanauplia;Copepoda;Neocopepoda;Gymnoplea;Calanoida;
34929479	88013	Temoridae	family	root;cellular organisms;Eukaryota;Opisthokonta;Metazoa;Eumetazoa;Bilateria;Protostomia;Ecdysozoa;Panarthropoda;Arthropoda;Mandibulata;Pancrustacea;Crustacea;Multicrustacea;Hexanauplia;Copepoda;Neocopepoda;Gymnoplea;Calanoida;
33081170	88013	Temoridae	family	root;cellular organisms;Eukaryota;Opisthokonta;Metazoa;Eumetazoa;Bilateria;Protostomia;Ecdysozoa;Panarthropoda;Arthropoda;Mandibulata;Pancrustacea;Crustacea;Multicrustacea;Hexanauplia;Copepoda;Neocopepoda;Gymnoplea;Calanoida;
31383103	88013	Temoridae	family	root;cellular organisms;Eukaryota;Opisthokonta;Metazoa;Eumetazoa;Bilateria;Protostomia;Ecdysozoa;Panarthropoda;Arthropoda;Mandibulata;Pancrustacea;Crustacea;Multicrustacea;Hexanauplia;Copepoda;Neocopepoda;Gymnoplea;Calanoida;
31035277	88013	Temoridae	family	root;cellular organisms;Eukaryota;Opisthokonta;Metazoa;Eumetazoa;Bilateria;Protostomia;Ecdysozoa;Panarthropoda;Arthropoda;Mandibulata;Pancrustacea;Crustacea;Multicrustacea;Hexanauplia;Copepoda;Neocopepoda;Gymnoplea;Calanoida;
28392370	88013	Temoridae	family	root;cellular organisms;Eukaryota;Opisthokonta;Metazoa;Eumetazoa;Bilateria;Protostomia;Ecdysozoa;Panarthropoda;Arthropoda;Mandibulata;Pancrustacea;Crustacea;Multicrustacea;Hexanauplia;Copepoda;Neocopepoda;Gymnoplea;Calanoida;
28319211	88013	Temoridae	family	root;cellular organisms;Eukaryota;Opisthokonta;Metazoa;Eumetazoa;Bilateria;Protostomia;Ecdysozoa;Panarthropoda;Arthropoda;Mandibulata;Pancrustacea;Crustacea;Multicrustacea;Hexanauplia;Copepoda;Neocopepoda;Gymnoplea;Calanoida;
28053723	88013	Temoridae	family	root;cellular organisms;Eukaryota;Opisthokonta;Metazoa;Eumetazoa;Bilateria;Protostomia;Ecdysozoa;Panarthropoda;Arthropoda;Mandibulata;Pancrustacea;Crustacea;Multicrustacea;Hexanauplia;Copepoda;Neocopepoda;Gymnoplea;Calanoida;
27642538	88013	Temoridae	family	root;cellular organisms;Eukaryota;Opisthokonta;Metazoa;Eumetazoa;Bilateria;Protostomia;Ecdysozoa;Panarthropoda;Arthropoda;Mandibulata;Pancrustacea;Crustacea;Multicrustacea;Hexanauplia;Copepoda;Neocopepoda;Gymnoplea;Calanoida;
26270850	88013	Temoridae	family	root;cellular organisms;Eukaryota;Opisthokonta;Metazoa;Eumetazoa;Bilateria;Protostomia;Ecdysozoa;Panarthropoda;Arthropoda;Mandibulata;Pancrustacea;Crustacea;Multicrustacea;Hexanauplia;Copepoda;Neocopepoda;Gymnoplea;Calanoida;
26265777	88013	Temoridae	family	root;cellular organisms;Eukaryota;Opisthokonta;Metazoa;Eumetazoa;Bilateria;Protostomia;Ecdysozoa;Panarthropoda;Arthropoda;Mandibulata;Pancrustacea;Crustacea;Multicrustacea;Hexanauplia;Copepoda;Neocopepoda;Gymnoplea;Calanoida;
26262461	88013	Temoridae	family	root;cellular organisms;Eukaryota;Opisthokonta;Metazoa;Eumetazoa;Bilateria;Protostomia;Ecdysozoa;Panarthropoda;Arthropoda;Mandibulata;Pancrustacea;Crustacea;Multicrustacea;Hexanauplia;Copepoda;Neocopepoda;Gymnoplea;Calanoida;
24091790	88013	Temoridae	family	root;cellular organisms;Eukaryota;Opisthokonta;Metazoa;Eumetazoa;Bilateria;Protostomia;Ecdysozoa;Panarthropoda;Arthropoda;Mandibulata;Pancrustacea;Crustacea;Multicrustacea;Hexanauplia;Copepoda;Neocopepoda;Gymnoplea;Calanoida;
23858623	88013	Temoridae	family	root;cellular organisms;Eukaryota;Opisthokonta;Metazoa;Eumetazoa;Bilateria;Protostomia;Ecdysozoa;Panarthropoda;Arthropoda;Mandibulata;Pancrustacea;Crustacea;Multicrustacea;Hexanauplia;Copepoda;Neocopepoda;Gymnoplea;Calanoida;
23858622	88013	Temoridae	family	root;cellular organisms;Eukaryota;Opisthokonta;Metazoa;Eumetazoa;Bilateria;Protostomia;Ecdysozoa;Panarthropoda;Arthropoda;Mandibulata;Pancrustacea;Crustacea;Multicrustacea;Hexanauplia;Copepoda;Neocopepoda;Gymnoplea;Calanoida;
23786129	88013	Temoridae	family	root;cellular organisms;Eukaryota;Opisthokonta;Metazoa;Eumetazoa;Bilateria;Protostomia;Ecdysozoa;Panarthropoda;Arthropoda;Mandibulata;Pancrustacea;Crustacea;Multicrustacea;Hexanauplia;Copepoda;Neocopepoda;Gymnoplea;Calanoida;
23157363	88013	Temoridae	family	root;cellular organisms;Eukaryota;Opisthokonta;Metazoa;Eumetazoa;Bilateria;Protostomia;Ecdysozoa;Panarthropoda;Arthropoda;Mandibulata;Pancrustacea;Crustacea;Multicrustacea;Hexanauplia;Copepoda;Neocopepoda;Gymnoplea;Calanoida;
23145682	88013	Temoridae	family	root;cellular organisms;Eukaryota;Opisthokonta;Metazoa;Eumetazoa;Bilateria;Protostomia;Ecdysozoa;Panarthropoda;Arthropoda;Mandibulata;Pancrustacea;Crustacea;Multicrustacea;Hexanauplia;Copepoda;Neocopepoda;Gymnoplea;Calanoida;
23144164	88013	Temoridae	family	root;cellular organisms;Eukaryota;Opisthokonta;Metazoa;Eumetazoa;Bilateria;Protostomia;Ecdysozoa;Panarthropoda;Arthropoda;Mandibulata;Pancrustacea;Crustacea;Multicrustacea;Hexanauplia;Copepoda;Neocopepoda;Gymnoplea;Calanoida;
22926830	88013	Temoridae	family	root;cellular organisms;Eukaryota;Opisthokonta;Metazoa;Eumetazoa;Bilateria;Protostomia;Ecdysozoa;Panarthropoda;Arthropoda;Mandibulata;Pancrustacea;Crustacea;Multicrustacea;Hexanauplia;Copepoda;Neocopepoda;Gymnoplea;Calanoida;
22621240	88013	Temoridae	family	root;cellular organisms;Eukaryota;Opisthokonta;Metazoa;Eumetazoa;Bilateria;Protostomia;Ecdysozoa;Panarthropoda;Arthropoda;Mandibulata;Pancrustacea;Crustacea;Multicrustacea;Hexanauplia;Copepoda;Neocopepoda;Gymnoplea;Calanoida;
22158440	88013	Temoridae	family	root;cellular organisms;Eukaryota;Opisthokonta;Metazoa;Eumetazoa;Bilateria;Protostomia;Ecdysozoa;Panarthropoda;Arthropoda;Mandibulata;Pancrustacea;Crustacea;Multicrustacea;Hexanauplia;Copepoda;Neocopepoda;Gymnoplea;Calanoida;
21404824	88013	Temoridae	family	root;cellular organisms;Eukaryota;Opisthokonta;Metazoa;Eumetazoa;Bilateria;Protostomia;Ecdysozoa;Panarthropoda;Arthropoda;Mandibulata;Pancrustacea;Crustacea;Multicrustacea;Hexanauplia;Copepoda;Neocopepoda;Gymnoplea;Calanoida;
21080977	88013	Temoridae	family	root;cellular organisms;Eukaryota;Opisthokonta;Metazoa;Eumetazoa;Bilateria;Protostomia;Ecdysozoa;Panarthropoda;Arthropoda;Mandibulata;Pancrustacea;Crustacea;Multicrustacea;Hexanauplia;Copepoda;Neocopepoda;Gymnoplea;Calanoida;
17476732	88013	Temoridae	family	root;cellular organisms;Eukaryota;Opisthokonta;Metazoa;Eumetazoa;Bilateria;Protostomia;Ecdysozoa;Panarthropoda;Arthropoda;Mandibulata;Pancrustacea;Crustacea;Multicrustacea;Hexanauplia;Copepoda;Neocopepoda;Gymnoplea;Calanoida;
16867731	88013	Temoridae	family	root;cellular organisms;Eukaryota;Opisthokonta;Metazoa;Eumetazoa;Bilateria;Protostomia;Ecdysozoa;Panarthropoda;Arthropoda;Mandibulata;Pancrustacea;Crustacea;Multicrustacea;Hexanauplia;Copepoda;Neocopepoda;Gymnoplea;Calanoida;
157339851	88013	Temoridae	family	root;cellular organisms;Eukaryota;Opisthokonta;Metazoa;Eumetazoa;Bilateria;Protostomia;Ecdysozoa;Panarthropoda;Arthropoda;Mandibulata;Pancrustacea;Crustacea;Multicrustacea;Hexanauplia;Copepoda;Neocopepoda;Gymnoplea;Calanoida;
152048087	88013	Temoridae	family	root;cellular organisms;Eukaryota;Opisthokonta;Metazoa;Eumetazoa;Bilateria;Protostomia;Ecdysozoa;Panarthropoda;Arthropoda;Mandibulata;Pancrustacea;Crustacea;Multicrustacea;Hexanauplia;Copepoda;Neocopepoda;Gymnoplea;Calanoida;
151969024	88013	Temoridae	family	root;cellular organisms;Eukaryota;Opisthokonta;Metazoa;Eumetazoa;Bilateria;Protostomia;Ecdysozoa;Panarthropoda;Arthropoda;Mandibulata;Pancrustacea;Crustacea;Multicrustacea;Hexanauplia;Copepoda;Neocopepoda;Gymnoplea;Calanoida;
14800028	88013	Temoridae	family	root;cellular organisms;Eukaryota;Opisthokonta;Metazoa;Eumetazoa;Bilateria;Protostomia;Ecdysozoa;Panarthropoda;Arthropoda;Mandibulata;Pancrustacea;Crustacea;Multicrustacea;Hexanauplia;Copepoda;Neocopepoda;Gymnoplea;Calanoida;
14745839	88013	Temoridae	family	root;cellular organisms;Eukaryota;Opisthokonta;Metazoa;Eumetazoa;Bilateria;Protostomia;Ecdysozoa;Panarthropoda;Arthropoda;Mandibulata;Pancrustacea;Crustacea;Multicrustacea;Hexanauplia;Copepoda;Neocopepoda;Gymnoplea;Calanoida;
146569774	88013	Temoridae	family	root;cellular organisms;Eukaryota;Opisthokonta;Metazoa;Eumetazoa;Bilateria;Protostomia;Ecdysozoa;Panarthropoda;Arthropoda;Mandibulata;Pancrustacea;Crustacea;Multicrustacea;Hexanauplia;Copepoda;Neocopepoda;Gymnoplea;Calanoida;
146540944	88013	Temoridae	family	root;cellular organisms;Eukaryota;Opisthokonta;Metazoa;Eumetazoa;Bilateria;Protostomia;Ecdysozoa;Panarthropoda;Arthropoda;Mandibulata;Pancrustacea;Crustacea;Multicrustacea;Hexanauplia;Copepoda;Neocopepoda;Gymnoplea;Calanoida;
146419014	88013	Temoridae	family	root;cellular organisms;Eukaryota;Opisthokonta;Metazoa;Eumetazoa;Bilateria;Protostomia;Ecdysozoa;Panarthropoda;Arthropoda;Mandibulata;Pancrustacea;Crustacea;Multicrustacea;Hexanauplia;Copepoda;Neocopepoda;Gymnoplea;Calanoida;
14618671	88013	Temoridae	family	root;cellular organisms;Eukaryota;Opisthokonta;Metazoa;Eumetazoa;Bilateria;Protostomia;Ecdysozoa;Panarthropoda;Arthropoda;Mandibulata;Pancrustacea;Crustacea;Multicrustacea;Hexanauplia;Copepoda;Neocopepoda;Gymnoplea;Calanoida;
136871485	88013	Temoridae	family	root;cellular organisms;Eukaryota;Opisthokonta;Metazoa;Eumetazoa;Bilateria;Protostomia;Ecdysozoa;Panarthropoda;Arthropoda;Mandibulata;Pancrustacea;Crustacea;Multicrustacea;Hexanauplia;Copepoda;Neocopepoda;Gymnoplea;Calanoida;
136467730	88013	Temoridae	family	root;cellular organisms;Eukaryota;Opisthokonta;Metazoa;Eumetazoa;Bilateria;Protostomia;Ecdysozoa;Panarthropoda;Arthropoda;Mandibulata;Pancrustacea;Crustacea;Multicrustacea;Hexanauplia;Copepoda;Neocopepoda;Gymnoplea;Calanoida;
135539139	88013	Temoridae	family	root;cellular organisms;Eukaryota;Opisthokonta;Metazoa;Eumetazoa;Bilateria;Protostomia;Ecdysozoa;Panarthropoda;Arthropoda;Mandibulata;Pancrustacea;Crustacea;Multicrustacea;Hexanauplia;Copepoda;Neocopepoda;Gymnoplea;Calanoida;
133508364	88013	Temoridae	family	root;cellular organisms;Eukaryota;Opisthokonta;Metazoa;Eumetazoa;Bilateria;Protostomia;Ecdysozoa;Panarthropoda;Arthropoda;Mandibulata;Pancrustacea;Crustacea;Multicrustacea;Hexanauplia;Copepoda;Neocopepoda;Gymnoplea;Calanoida;
133460277	88013	Temoridae	family	root;cellular organisms;Eukaryota;Opisthokonta;Metazoa;Eumetazoa;Bilateria;Protostomia;Ecdysozoa;Panarthropoda;Arthropoda;Mandibulata;Pancrustacea;Crustacea;Multicrustacea;Hexanauplia;Copepoda;Neocopepoda;Gymnoplea;Calanoida;
13093672	88013	Temoridae	family	root;cellular organisms;Eukaryota;Opisthokonta;Metazoa;Eumetazoa;Bilateria;Protostomia;Ecdysozoa;Panarthropoda;Arthropoda;Mandibulata;Pancrustacea;Crustacea;Multicrustacea;Hexanauplia;Copepoda;Neocopepoda;Gymnoplea;Calanoida;
129443961	88013	Temoridae	family	root;cellular organisms;Eukaryota;Opisthokonta;Metazoa;Eumetazoa;Bilateria;Protostomia;Ecdysozoa;Panarthropoda;Arthropoda;Mandibulata;Pancrustacea;Crustacea;Multicrustacea;Hexanauplia;Copepoda;Neocopepoda;Gymnoplea;Calanoida;
127730968	88013	Temoridae	family	root;cellular organisms;Eukaryota;Opisthokonta;Metazoa;Eumetazoa;Bilateria;Protostomia;Ecdysozoa;Panarthropoda;Arthropoda;Mandibulata;Pancrustacea;Crustacea;Multicrustacea;Hexanauplia;Copepoda;Neocopepoda;Gymnoplea;Calanoida;
127730967	88013	Temoridae	family	root;cellular organisms;Eukaryota;Opisthokonta;Metazoa;Eumetazoa;Bilateria;Protostomia;Ecdysozoa;Panarthropoda;Arthropoda;Mandibulata;Pancrustacea;Crustacea;Multicrustacea;Hexanauplia;Copepoda;Neocopepoda;Gymnoplea;Calanoida;
12760926	88013	Temoridae	family	root;cellular organisms;Eukaryota;Opisthokonta;Metazoa;Eumetazoa;Bilateria;Protostomia;Ecdysozoa;Panarthropoda;Arthropoda;Mandibulata;Pancrustacea;Crustacea;Multicrustacea;Hexanauplia;Copepoda;Neocopepoda;Gymnoplea;Calanoida;
125629996	88013	Temoridae	family	root;cellular organisms;Eukaryota;Opisthokonta;Metazoa;Eumetazoa;Bilateria;Protostomia;Ecdysozoa;Panarthropoda;Arthropoda;Mandibulata;Pancrustacea;Crustacea;Multicrustacea;Hexanauplia;Copepoda;Neocopepoda;Gymnoplea;Calanoida;
12410486	88013	Temoridae	family	root;cellular organisms;Eukaryota;Opisthokonta;Metazoa;Eumetazoa;Bilateria;Protostomia;Ecdysozoa;Panarthropoda;Arthropoda;Mandibulata;Pancrustacea;Crustacea;Multicrustacea;Hexanauplia;Copepoda;Neocopepoda;Gymnoplea;Calanoida;
118454758	88013	Temoridae	family	root;cellular organisms;Eukaryota;Opisthokonta;Metazoa;Eumetazoa;Bilateria;Protostomia;Ecdysozoa;Panarthropoda;Arthropoda;Mandibulata;Pancrustacea;Crustacea;Multicrustacea;Hexanauplia;Copepoda;Neocopepoda;Gymnoplea;Calanoida;
118454484	88013	Temoridae	family	root;cellular organisms;Eukaryota;Opisthokonta;Metazoa;Eumetazoa;Bilateria;Protostomia;Ecdysozoa;Panarthropoda;Arthropoda;Mandibulata;Pancrustacea;Crustacea;Multicrustacea;Hexanauplia;Copepoda;Neocopepoda;Gymnoplea;Calanoida;
117516451	88013	Temoridae	family	root;cellular organisms;Eukaryota;Opisthokonta;Metazoa;Eumetazoa;Bilateria;Protostomia;Ecdysozoa;Panarthropoda;Arthropoda;Mandibulata;Pancrustacea;Crustacea;Multicrustacea;Hexanauplia;Copepoda;Neocopepoda;Gymnoplea;Calanoida;
117226137	88013	Temoridae	family	root;cellular organisms;Eukaryota;Opisthokonta;Metazoa;Eumetazoa;Bilateria;Protostomia;Ecdysozoa;Panarthropoda;Arthropoda;Mandibulata;Pancrustacea;Crustacea;Multicrustacea;Hexanauplia;Copepoda;Neocopepoda;Gymnoplea;Calanoida;
117183652	88013	Temoridae	family	root;cellular organisms;Eukaryota;Opisthokonta;Metazoa;Eumetazoa;Bilateria;Protostomia;Ecdysozoa;Panarthropoda;Arthropoda;Mandibulata;Pancrustacea;Crustacea;Multicrustacea;Hexanauplia;Copepoda;Neocopepoda;Gymnoplea;Calanoida;
117151914	88013	Temoridae	family	root;cellular organisms;Eukaryota;Opisthokonta;Metazoa;Eumetazoa;Bilateria;Protostomia;Ecdysozoa;Panarthropoda;Arthropoda;Mandibulata;Pancrustacea;Crustacea;Multicrustacea;Hexanauplia;Copepoda;Neocopepoda;Gymnoplea;Calanoida;
109300508	88013	Temoridae	family	root;cellular organisms;Eukaryota;Opisthokonta;Metazoa;Eumetazoa;Bilateria;Protostomia;Ecdysozoa;Panarthropoda;Arthropoda;Mandibulata;Pancrustacea;Crustacea;Multicrustacea;Hexanauplia;Copepoda;Neocopepoda;Gymnoplea;Calanoida;
107381898	88013	Temoridae	family	root;cellular organisms;Eukaryota;Opisthokonta;Metazoa;Eumetazoa;Bilateria;Protostomia;Ecdysozoa;Panarthropoda;Arthropoda;Mandibulata;Pancrustacea;Crustacea;Multicrustacea;Hexanauplia;Copepoda;Neocopepoda;Gymnoplea;Calanoida;
107120911	88013	Temoridae	family	root;cellular organisms;Eukaryota;Opisthokonta;Metazoa;Eumetazoa;Bilateria;Protostomia;Ecdysozoa;Panarthropoda;Arthropoda;Mandibulata;Pancrustacea;Crustacea;Multicrustacea;Hexanauplia;Copepoda;Neocopepoda;Gymnoplea;Calanoida;
103828434	88013	Temoridae	family	root;cellular organisms;Eukaryota;Opisthokonta;Metazoa;Eumetazoa;Bilateria;Protostomia;Ecdysozoa;Panarthropoda;Arthropoda;Mandibulata;Pancrustacea;Crustacea;Multicrustacea;Hexanauplia;Copepoda;Neocopepoda;Gymnoplea;Calanoida;
103766930	88013	Temoridae	family	root;cellular organisms;Eukaryota;Opisthokonta;Metazoa;Eumetazoa;Bilateria;Protostomia;Ecdysozoa;Panarthropoda;Arthropoda;Mandibulata;Pancrustacea;Crustacea;Multicrustacea;Hexanauplia;Copepoda;Neocopepoda;Gymnoplea;Calanoida;
103719633	88013	Temoridae	family	root;cellular organisms;Eukaryota;Opisthokonta;Metazoa;Eumetazoa;Bilateria;Protostomia;Ecdysozoa;Panarthropoda;Arthropoda;Mandibulata;Pancrustacea;Crustacea;Multicrustacea;Hexanauplia;Copepoda;Neocopepoda;Gymnoplea;Calanoida;
103703602	88013	Temoridae	family	root;cellular organisms;Eukaryota;Opisthokonta;Metazoa;Eumetazoa;Bilateria;Protostomia;Ecdysozoa;Panarthropoda;Arthropoda;Mandibulata;Pancrustacea;Crustacea;Multicrustacea;Hexanauplia;Copepoda;Neocopepoda;Gymnoplea;Calanoida;
103174084	88013	Temoridae	family	root;cellular organisms;Eukaryota;Opisthokonta;Metazoa;Eumetazoa;Bilateria;Protostomia;Ecdysozoa;Panarthropoda;Arthropoda;Mandibulata;Pancrustacea;Crustacea;Multicrustacea;Hexanauplia;Copepoda;Neocopepoda;Gymnoplea;Calanoida;
102251615	88013	Temoridae	family	root;cellular organisms;Eukaryota;Opisthokonta;Metazoa;Eumetazoa;Bilateria;Protostomia;Ecdysozoa;Panarthropoda;Arthropoda;Mandibulata;Pancrustacea;Crustacea;Multicrustacea;Hexanauplia;Copepoda;Neocopepoda;Gymnoplea;Calanoida;
10130440	88013	Temoridae	family	root;cellular organisms;Eukaryota;Opisthokonta;Metazoa;Eumetazoa;Bilateria;Protostomia;Ecdysozoa;Panarthropoda;Arthropoda;Mandibulata;Pancrustacea;Crustacea;Multicrustacea;Hexanauplia;Copepoda;Neocopepoda;Gymnoplea;Calanoida;
10053793	88013	Temoridae	family	root;cellular organisms;Eukaryota;Opisthokonta;Metazoa;Eumetazoa;Bilateria;Protostomia;Ecdysozoa;Panarthropoda;Arthropoda;Mandibulata;Pancrustacea;Crustacea;Multicrustacea;Hexanauplia;Copepoda;Neocopepoda;Gymnoplea;Calanoida;
91596687	88014	Eurytemora	genus	root;cellular organisms;Eukaryota;Opisthokonta;Metazoa;Eumetazoa;Bilateria;Protostomia;Ecdysozoa;Panarthropoda;Arthropoda;Mandibulata;Pancrustacea;Crustacea;Multicrustacea;Hexanauplia;Copepoda;Neocopepoda;Gymnoplea;Calanoida;Temoridae;
8308553	88014	Eurytemora	genus	root;cellular organisms;Eukaryota;Opisthokonta;Metazoa;Eumetazoa;Bilateria;Protostomia;Ecdysozoa;Panarthropoda;Arthropoda;Mandibulata;Pancrustacea;Crustacea;Multicrustacea;Hexanauplia;Copepoda;Neocopepoda;Gymnoplea;Calanoida;Temoridae;
60188670	88014	Eurytemora	genus	root;cellular organisms;Eukaryota;Opisthokonta;Metazoa;Eumetazoa;Bilateria;Protostomia;Ecdysozoa;Panarthropoda;Arthropoda;Mandibulata;Pancrustacea;Crustacea;Multicrustacea;Hexanauplia;Copepoda;Neocopepoda;Gymnoplea;Calanoida;Temoridae;
53611884	88014	Eurytemora	genus	root;cellular organisms;Eukaryota;Opisthokonta;Metazoa;Eumetazoa;Bilateria;Protostomia;Ecdysozoa;Panarthropoda;Arthropoda;Mandibulata;Pancrustacea;Crustacea;Multicrustacea;Hexanauplia;Copepoda;Neocopepoda;Gymnoplea;Calanoida;Temoridae;
23143688	88014	Eurytemora	genus	root;cellular organisms;Eukaryota;Opisthokonta;Metazoa;Eumetazoa;Bilateria;Protostomia;Ecdysozoa;Panarthropoda;Arthropoda;Mandibulata;Pancrustacea;Crustacea;Multicrustacea;Hexanauplia;Copepoda;Neocopepoda;Gymnoplea;Calanoida;Temoridae;
140859063	88014	Eurytemora	genus	root;cellular organisms;Eukaryota;Opisthokonta;Metazoa;Eumetazoa;Bilateria;Protostomia;Ecdysozoa;Panarthropoda;Arthropoda;Mandibulata;Pancrustacea;Crustacea;Multicrustacea;Hexanauplia;Copepoda;Neocopepoda;Gymnoplea;Calanoida;Temoridae;
140837480	88014	Eurytemora	genus	root;cellular organisms;Eukaryota;Opisthokonta;Metazoa;Eumetazoa;Bilateria;Protostomia;Ecdysozoa;Panarthropoda;Arthropoda;Mandibulata;Pancrustacea;Crustacea;Multicrustacea;Hexanauplia;Copepoda;Neocopepoda;Gymnoplea;Calanoida;Temoridae;
62833860	512265	Harpacticidae	family	root;cellular organisms;Eukaryota;Opisthokonta;Metazoa;Eumetazoa;Bilateria;Protostomia;Ecdysozoa;Panarthropoda;Arthropoda;Mandibulata;Pancrustacea;Crustacea;Multicrustacea;Hexanauplia;Copepoda;Neocopepoda;Podoplea;Harpacticoida;
54650955	512265	Harpacticidae	family	root;cellular organisms;Eukaryota;Opisthokonta;Metazoa;Eumetazoa;Bilateria;Protostomia;Ecdysozoa;Panarthropoda;Arthropoda;Mandibulata;Pancrustacea;Crustacea;Multicrustacea;Hexanauplia;Copepoda;Neocopepoda;Podoplea;Harpacticoida;
45125843	512265	Harpacticidae	family	root;cellular organisms;Eukaryota;Opisthokonta;Metazoa;Eumetazoa;Bilateria;Protostomia;Ecdysozoa;Panarthropoda;Arthropoda;Mandibulata;Pancrustacea;Crustacea;Multicrustacea;Hexanauplia;Copepoda;Neocopepoda;Podoplea;Harpacticoida;
41390391	512265	Harpacticidae	family	root;cellular organisms;Eukaryota;Opisthokonta;Metazoa;Eumetazoa;Bilateria;Protostomia;Ecdysozoa;Panarthropoda;Arthropoda;Mandibulata;Pancrustacea;Crustacea;Multicrustacea;Hexanauplia;Copepoda;Neocopepoda;Podoplea;Harpacticoida;
29562524	512265	Harpacticidae	family	root;cellular organisms;Eukaryota;Opisthokonta;Metazoa;Eumetazoa;Bilateria;Protostomia;Ecdysozoa;Panarthropoda;Arthropoda;Mandibulata;Pancrustacea;Crustacea;Multicrustacea;Hexanauplia;Copepoda;Neocopepoda;Podoplea;Harpacticoida;
15974054	512265	Harpacticidae	family	root;cellular organisms;Eukaryota;Opisthokonta;Metazoa;Eumetazoa;Bilateria;Protostomia;Ecdysozoa;Panarthropoda;Arthropoda;Mandibulata;Pancrustacea;Crustacea;Multicrustacea;Hexanauplia;Copepoda;Neocopepoda;Podoplea;Harpacticoida;
102581580	512265	Harpacticidae	family	root;cellular organisms;Eukaryota;Opisthokonta;Metazoa;Eumetazoa;Bilateria;Protostomia;Ecdysozoa;Panarthropoda;Arthropoda;Mandibulata;Pancrustacea;Crustacea;Multicrustacea;Hexanauplia;Copepoda;Neocopepoda;Podoplea;Harpacticoida;
8218104	6831	Tigriopus	genus	root;cellular organisms;Eukaryota;Opisthokonta;Metazoa;Eumetazoa;Bilateria;Protostomia;Ecdysozoa;Panarthropoda;Arthropoda;Mandibulata;Pancrustacea;Crustacea;Multicrustacea;Hexanauplia;Copepoda;Neocopepoda;Podoplea;Harpacticoida;Harpacticidae;
68533556	6831	Tigriopus	genus	root;cellular organisms;Eukaryota;Opisthokonta;Metazoa;Eumetazoa;Bilateria;Protostomia;Ecdysozoa;Panarthropoda;Arthropoda;Mandibulata;Pancrustacea;Crustacea;Multicrustacea;Hexanauplia;Copepoda;Neocopepoda;Podoplea;Harpacticoida;Harpacticidae;
68533555	6831	Tigriopus	genus	root;cellular organisms;Eukaryota;Opisthokonta;Metazoa;Eumetazoa;Bilateria;Protostomia;Ecdysozoa;Panarthropoda;Arthropoda;Mandibulata;Pancrustacea;Crustacea;Multicrustacea;Hexanauplia;Copepoda;Neocopepoda;Podoplea;Harpacticoida;Harpacticidae;
59295528	6831	Tigriopus	genus	root;cellular organisms;Eukaryota;Opisthokonta;Metazoa;Eumetazoa;Bilateria;Protostomia;Ecdysozoa;Panarthropoda;Arthropoda;Mandibulata;Pancrustacea;Crustacea;Multicrustacea;Hexanauplia;Copepoda;Neocopepoda;Podoplea;Harpacticoida;Harpacticidae;
41702378	6831	Tigriopus	genus	root;cellular organisms;Eukaryota;Opisthokonta;Metazoa;Eumetazoa;Bilateria;Protostomia;Ecdysozoa;Panarthropoda;Arthropoda;Mandibulata;Pancrustacea;Crustacea;Multicrustacea;Hexanauplia;Copepoda;Neocopepoda;Podoplea;Harpacticoida;Harpacticidae;
41359105	6831	Tigriopus	genus	root;cellular organisms;Eukaryota;Opisthokonta;Metazoa;Eumetazoa;Bilateria;Protostomia;Ecdysozoa;Panarthropoda;Arthropoda;Mandibulata;Pancrustacea;Crustacea;Multicrustacea;Hexanauplia;Copepoda;Neocopepoda;Podoplea;Harpacticoida;Harpacticidae;
41356155	6831	Tigriopus	genus	root;cellular organisms;Eukaryota;Opisthokonta;Metazoa;Eumetazoa;Bilateria;Protostomia;Ecdysozoa;Panarthropoda;Arthropoda;Mandibulata;Pancrustacea;Crustacea;Multicrustacea;Hexanauplia;Copepoda;Neocopepoda;Podoplea;Harpacticoida;Harpacticidae;
41203032	6831	Tigriopus	genus	root;cellular organisms;Eukaryota;Opisthokonta;Metazoa;Eumetazoa;Bilateria;Protostomia;Ecdysozoa;Panarthropoda;Arthropoda;Mandibulata;Pancrustacea;Crustacea;Multicrustacea;Hexanauplia;Copepoda;Neocopepoda;Podoplea;Harpacticoida;Harpacticidae;
41011682	6831	Tigriopus	genus	root;cellular organisms;Eukaryota;Opisthokonta;Metazoa;Eumetazoa;Bilateria;Protostomia;Ecdysozoa;Panarthropoda;Arthropoda;Mandibulata;Pancrustacea;Crustacea;Multicrustacea;Hexanauplia;Copepoda;Neocopepoda;Podoplea;Harpacticoida;Harpacticidae;
32533551	6831	Tigriopus	genus	root;cellular organisms;Eukaryota;Opisthokonta;Metazoa;Eumetazoa;Bilateria;Protostomia;Ecdysozoa;Panarthropoda;Arthropoda;Mandibulata;Pancrustacea;Crustacea;Multicrustacea;Hexanauplia;Copepoda;Neocopepoda;Podoplea;Harpacticoida;Harpacticidae;
30778013	6831	Tigriopus	genus	root;cellular organisms;Eukaryota;Opisthokonta;Metazoa;Eumetazoa;Bilateria;Protostomia;Ecdysozoa;Panarthropoda;Arthropoda;Mandibulata;Pancrustacea;Crustacea;Multicrustacea;Hexanauplia;Copepoda;Neocopepoda;Podoplea;Harpacticoida;Harpacticidae;
29562523	6831	Tigriopus	genus	root;cellular organisms;Eukaryota;Opisthokonta;Metazoa;Eumetazoa;Bilateria;Protostomia;Ecdysozoa;Panarthropoda;Arthropoda;Mandibulata;Pancrustacea;Crustacea;Multicrustacea;Hexanauplia;Copepoda;Neocopepoda;Podoplea;Harpacticoida;Harpacticidae;
22138687	6831	Tigriopus	genus	root;cellular organisms;Eukaryota;Opisthokonta;Metazoa;Eumetazoa;Bilateria;Protostomia;Ecdysozoa;Panarthropoda;Arthropoda;Mandibulata;Pancrustacea;Crustacea;Multicrustacea;Hexanauplia;Copepoda;Neocopepoda;Podoplea;Harpacticoida;Harpacticidae;
18347377	6831	Tigriopus	genus	root;cellular organisms;Eukaryota;Opisthokonta;Metazoa;Eumetazoa;Bilateria;Protostomia;Ecdysozoa;Panarthropoda;Arthropoda;Mandibulata;Pancrustacea;Crustacea;Multicrustacea;Hexanauplia;Copepoda;Neocopepoda;Podoplea;Harpacticoida;Harpacticidae;
18347376	6831	Tigriopus	genus	root;cellular organisms;Eukaryota;Opisthokonta;Metazoa;Eumetazoa;Bilateria;Protostomia;Ecdysozoa;Panarthropoda;Arthropoda;Mandibulata;Pancrustacea;Crustacea;Multicrustacea;Hexanauplia;Copepoda;Neocopepoda;Podoplea;Harpacticoida;Harpacticidae;
16777068	6831	Tigriopus	genus	root;cellular organisms;Eukaryota;Opisthokonta;Metazoa;Eumetazoa;Bilateria;Protostomia;Ecdysozoa;Panarthropoda;Arthropoda;Mandibulata;Pancrustacea;Crustacea;Multicrustacea;Hexanauplia;Copepoda;Neocopepoda;Podoplea;Harpacticoida;Harpacticidae;
5647597	6679	Megabalanus	genus	root;cellular organisms;Eukaryota;Opisthokonta;Metazoa;Eumetazoa;Bilateria;Protostomia;Ecdysozoa;Panarthropoda;Arthropoda;Mandibulata;Pancrustacea;Crustacea;Multicrustacea;Hexanauplia;Thecostraca;Cirripedia;Thoracica;Sessilia;Balanidae;
47992401	6679	Megabalanus	genus	root;cellular organisms;Eukaryota;Opisthokonta;Metazoa;Eumetazoa;Bilateria;Protostomia;Ecdysozoa;Panarthropoda;Arthropoda;Mandibulata;Pancrustacea;Crustacea;Multicrustacea;Hexanauplia;Thecostraca;Cirripedia;Thoracica;Sessilia;Balanidae;
147410584	6679	Megabalanus	genus	root;cellular organisms;Eukaryota;Opisthokonta;Metazoa;Eumetazoa;Bilateria;Protostomia;Ecdysozoa;Panarthropoda;Arthropoda;Mandibulata;Pancrustacea;Crustacea;Multicrustacea;Hexanauplia;Thecostraca;Cirripedia;Thoracica;Sessilia;Balanidae;
139842563	6679	Megabalanus	genus	root;cellular organisms;Eukaryota;Opisthokonta;Metazoa;Eumetazoa;Bilateria;Protostomia;Ecdysozoa;Panarthropoda;Arthropoda;Mandibulata;Pancrustacea;Crustacea;Multicrustacea;Hexanauplia;Thecostraca;Cirripedia;Thoracica;Sessilia;Balanidae;
24086807	266495	Megabalanus volcano	species	root;cellular organisms;Eukaryota;Opisthokonta;Metazoa;Eumetazoa;Bilateria;Protostomia;Ecdysozoa;Panarthropoda;Arthropoda;Mandibulata;Pancrustacea;Crustacea;Multicrustacea;Hexanauplia;Thecostraca;Cirripedia;Thoracica;Sessilia;Balanidae;Megabalanus;
99927307	72041	Eumalacostraca	subclass	root;cellular organisms;Eukaryota;Opisthokonta;Metazoa;Eumetazoa;Bilateria;Protostomia;Ecdysozoa;Panarthropoda;Arthropoda;Mandibulata;Pancrustacea;Crustacea;Multicrustacea;Malacostraca;
98428442	72041	Eumalacostraca	subclass	root;cellular organisms;Eukaryota;Opisthokonta;Metazoa;Eumetazoa;Bilateria;Protostomia;Ecdysozoa;Panarthropoda;Arthropoda;Mandibulata;Pancrustacea;Crustacea;Multicrustacea;Malacostraca;
98425321	72041	Eumalacostraca	subclass	root;cellular organisms;Eukaryota;Opisthokonta;Metazoa;Eumetazoa;Bilateria;Protostomia;Ecdysozoa;Panarthropoda;Arthropoda;Mandibulata;Pancrustacea;Crustacea;Multicrustacea;Malacostraca;
98423618	72041	Eumalacostraca	subclass	root;cellular organisms;Eukaryota;Opisthokonta;Metazoa;Eumetazoa;Bilateria;Protostomia;Ecdysozoa;Panarthropoda;Arthropoda;Mandibulata;Pancrustacea;Crustacea;Multicrustacea;Malacostraca;
98422414	72041	Eumalacostraca	subclass	root;cellular organisms;Eukaryota;Opisthokonta;Metazoa;Eumetazoa;Bilateria;Protostomia;Ecdysozoa;Panarthropoda;Arthropoda;Mandibulata;Pancrustacea;Crustacea;Multicrustacea;Malacostraca;
98406787	72041	Eumalacostraca	subclass	root;cellular organisms;Eukaryota;Opisthokonta;Metazoa;Eumetazoa;Bilateria;Protostomia;Ecdysozoa;Panarthropoda;Arthropoda;Mandibulata;Pancrustacea;Crustacea;Multicrustacea;Malacostraca;
98403178	72041	Eumalacostraca	subclass	root;cellular organisms;Eukaryota;Opisthokonta;Metazoa;Eumetazoa;Bilateria;Protostomia;Ecdysozoa;Panarthropoda;Arthropoda;Mandibulata;Pancrustacea;Crustacea;Multicrustacea;Malacostraca;
97691465	72041	Eumalacostraca	subclass	root;cellular organisms;Eukaryota;Opisthokonta;Metazoa;Eumetazoa;Bilateria;Protostomia;Ecdysozoa;Panarthropoda;Arthropoda;Mandibulata;Pancrustacea;Crustacea;Multicrustacea;Malacostraca;
97680504	72041	Eumalacostraca	subclass	root;cellular organisms;Eukaryota;Opisthokonta;Metazoa;Eumetazoa;Bilateria;Protostomia;Ecdysozoa;Panarthropoda;Arthropoda;Mandibulata;Pancrustacea;Crustacea;Multicrustacea;Malacostraca;
97149621	72041	Eumalacostraca	subclass	root;cellular organisms;Eukaryota;Opisthokonta;Metazoa;Eumetazoa;Bilateria;Protostomia;Ecdysozoa;Panarthropoda;Arthropoda;Mandibulata;Pancrustacea;Crustacea;Multicrustacea;Malacostraca;
97143113	72041	Eumalacostraca	subclass	root;cellular organisms;Eukaryota;Opisthokonta;Metazoa;Eumetazoa;Bilateria;Protostomia;Ecdysozoa;Panarthropoda;Arthropoda;Mandibulata;Pancrustacea;Crustacea;Multicrustacea;Malacostraca;
97143109	72041	Eumalacostraca	subclass	root;cellular organisms;Eukaryota;Opisthokonta;Metazoa;Eumetazoa;Bilateria;Protostomia;Ecdysozoa;Panarthropoda;Arthropoda;Mandibulata;Pancrustacea;Crustacea;Multicrustacea;Malacostraca;
97143108	72041	Eumalacostraca	subclass	root;cellular organisms;Eukaryota;Opisthokonta;Metazoa;Eumetazoa;Bilateria;Protostomia;Ecdysozoa;Panarthropoda;Arthropoda;Mandibulata;Pancrustacea;Crustacea;Multicrustacea;Malacostraca;
97013012	72041	Eumalacostraca	subclass	root;cellular organisms;Eukaryota;Opisthokonta;Metazoa;Eumetazoa;Bilateria;Protostomia;Ecdysozoa;Panarthropoda;Arthropoda;Mandibulata;Pancrustacea;Crustacea;Multicrustacea;Malacostraca;
93483487	72041	Eumalacostraca	subclass	root;cellular organisms;Eukaryota;Opisthokonta;Metazoa;Eumetazoa;Bilateria;Protostomia;Ecdysozoa;Panarthropoda;Arthropoda;Mandibulata;Pancrustacea;Crustacea;Multicrustacea;Malacostraca;
91646400	72041	Eumalacostraca	subclass	root;cellular organisms;Eukaryota;Opisthokonta;Metazoa;Eumetazoa;Bilateria;Protostomia;Ecdysozoa;Panarthropoda;Arthropoda;Mandibulata;Pancrustacea;Crustacea;Multicrustacea;Malacostraca;
91611202	72041	Eumalacostraca	subclass	root;cellular organisms;Eukaryota;Opisthokonta;Metazoa;Eumetazoa;Bilateria;Protostomia;Ecdysozoa;Panarthropoda;Arthropoda;Mandibulata;Pancrustacea;Crustacea;Multicrustacea;Malacostraca;
91559343	72041	Eumalacostraca	subclass	root;cellular organisms;Eukaryota;Opisthokonta;Metazoa;Eumetazoa;Bilateria;Protostomia;Ecdysozoa;Panarthropoda;Arthropoda;Mandibulata;Pancrustacea;Crustacea;Multicrustacea;Malacostraca;
90971256	72041	Eumalacostraca	subclass	root;cellular organisms;Eukaryota;Opisthokonta;Metazoa;Eumetazoa;Bilateria;Protostomia;Ecdysozoa;Panarthropoda;Arthropoda;Mandibulata;Pancrustacea;Crustacea;Multicrustacea;Malacostraca;
90868940	72041	Eumalacostraca	subclass	root;cellular organisms;Eukaryota;Opisthokonta;Metazoa;Eumetazoa;Bilateria;Protostomia;Ecdysozoa;Panarthropoda;Arthropoda;Mandibulata;Pancrustacea;Crustacea;Multicrustacea;Malacostraca;
90862295	72041	Eumalacostraca	subclass	root;cellular organisms;Eukaryota;Opisthokonta;Metazoa;Eumetazoa;Bilateria;Protostomia;Ecdysozoa;Panarthropoda;Arthropoda;Mandibulata;Pancrustacea;Crustacea;Multicrustacea;Malacostraca;
90855405	72041	Eumalacostraca	subclass	root;cellular organisms;Eukaryota;Opisthokonta;Metazoa;Eumetazoa;Bilateria;Protostomia;Ecdysozoa;Panarthropoda;Arthropoda;Mandibulata;Pancrustacea;Crustacea;Multicrustacea;Malacostraca;
88768205	72041	Eumalacostraca	subclass	root;cellular organisms;Eukaryota;Opisthokonta;Metazoa;Eumetazoa;Bilateria;Protostomia;Ecdysozoa;Panarthropoda;Arthropoda;Mandibulata;Pancrustacea;Crustacea;Multicrustacea;Malacostraca;
88674827	72041	Eumalacostraca	subclass	root;cellular organisms;Eukaryota;Opisthokonta;Metazoa;Eumetazoa;Bilateria;Protostomia;Ecdysozoa;Panarthropoda;Arthropoda;Mandibulata;Pancrustacea;Crustacea;Multicrustacea;Malacostraca;
88672326	72041	Eumalacostraca	subclass	root;cellular organisms;Eukaryota;Opisthokonta;Metazoa;Eumetazoa;Bilateria;Protostomia;Ecdysozoa;Panarthropoda;Arthropoda;Mandibulata;Pancrustacea;Crustacea;Multicrustacea;Malacostraca;
88641910	72041	Eumalacostraca	subclass	root;cellular organisms;Eukaryota;Opisthokonta;Metazoa;Eumetazoa;Bilateria;Protostomia;Ecdysozoa;Panarthropoda;Arthropoda;Mandibulata;Pancrustacea;Crustacea;Multicrustacea;Malacostraca;
88628541	72041	Eumalacostraca	subclass	root;cellular organisms;Eukaryota;Opisthokonta;Metazoa;Eumetazoa;Bilateria;Protostomia;Ecdysozoa;Panarthropoda;Arthropoda;Mandibulata;Pancrustacea;Crustacea;Multicrustacea;Malacostraca;
88626869	72041	Eumalacostraca	subclass	root;cellular organisms;Eukaryota;Opisthokonta;Metazoa;Eumetazoa;Bilateria;Protostomia;Ecdysozoa;Panarthropoda;Arthropoda;Mandibulata;Pancrustacea;Crustacea;Multicrustacea;Malacostraca;
87700727	72041	Eumalacostraca	subclass	root;cellular organisms;Eukaryota;Opisthokonta;Metazoa;Eumetazoa;Bilateria;Protostomia;Ecdysozoa;Panarthropoda;Arthropoda;Mandibulata;Pancrustacea;Crustacea;Multicrustacea;Malacostraca;
87675207	72041	Eumalacostraca	subclass	root;cellular organisms;Eukaryota;Opisthokonta;Metazoa;Eumetazoa;Bilateria;Protostomia;Ecdysozoa;Panarthropoda;Arthropoda;Mandibulata;Pancrustacea;Crustacea;Multicrustacea;Malacostraca;
87663577	72041	Eumalacostraca	subclass	root;cellular organisms;Eukaryota;Opisthokonta;Metazoa;Eumetazoa;Bilateria;Protostomia;Ecdysozoa;Panarthropoda;Arthropoda;Mandibulata;Pancrustacea;Crustacea;Multicrustacea;Malacostraca;
87661229	72041	Eumalacostraca	subclass	root;cellular organisms;Eukaryota;Opisthokonta;Metazoa;Eumetazoa;Bilateria;Protostomia;Ecdysozoa;Panarthropoda;Arthropoda;Mandibulata;Pancrustacea;Crustacea;Multicrustacea;Malacostraca;
87656719	72041	Eumalacostraca	subclass	root;cellular organisms;Eukaryota;Opisthokonta;Metazoa;Eumetazoa;Bilateria;Protostomia;Ecdysozoa;Panarthropoda;Arthropoda;Mandibulata;Pancrustacea;Crustacea;Multicrustacea;Malacostraca;
87646301	72041	Eumalacostraca	subclass	root;cellular organisms;Eukaryota;Opisthokonta;Metazoa;Eumetazoa;Bilateria;Protostomia;Ecdysozoa;Panarthropoda;Arthropoda;Mandibulata;Pancrustacea;Crustacea;Multicrustacea;Malacostraca;
87572200	72041	Eumalacostraca	subclass	root;cellular organisms;Eukaryota;Opisthokonta;Metazoa;Eumetazoa;Bilateria;Protostomia;Ecdysozoa;Panarthropoda;Arthropoda;Mandibulata;Pancrustacea;Crustacea;Multicrustacea;Malacostraca;
87545711	72041	Eumalacostraca	subclass	root;cellular organisms;Eukaryota;Opisthokonta;Metazoa;Eumetazoa;Bilateria;Protostomia;Ecdysozoa;Panarthropoda;Arthropoda;Mandibulata;Pancrustacea;Crustacea;Multicrustacea;Malacostraca;
87533850	72041	Eumalacostraca	subclass	root;cellular organisms;Eukaryota;Opisthokonta;Metazoa;Eumetazoa;Bilateria;Protostomia;Ecdysozoa;Panarthropoda;Arthropoda;Mandibulata;Pancrustacea;Crustacea;Multicrustacea;Malacostraca;
87533849	72041	Eumalacostraca	subclass	root;cellular organisms;Eukaryota;Opisthokonta;Metazoa;Eumetazoa;Bilateria;Protostomia;Ecdysozoa;Panarthropoda;Arthropoda;Mandibulata;Pancrustacea;Crustacea;Multicrustacea;Malacostraca;
87532564	72041	Eumalacostraca	subclass	root;cellular organisms;Eukaryota;Opisthokonta;Metazoa;Eumetazoa;Bilateria;Protostomia;Ecdysozoa;Panarthropoda;Arthropoda;Mandibulata;Pancrustacea;Crustacea;Multicrustacea;Malacostraca;
869007	72041	Eumalacostraca	subclass	root;cellular organisms;Eukaryota;Opisthokonta;Metazoa;Eumetazoa;Bilateria;Protostomia;Ecdysozoa;Panarthropoda;Arthropoda;Mandibulata;Pancrustacea;Crustacea;Multicrustacea;Malacostraca;
850467	72041	Eumalacostraca	subclass	root;cellular organisms;Eukaryota;Opisthokonta;Metazoa;Eumetazoa;Bilateria;Protostomia;Ecdysozoa;Panarthropoda;Arthropoda;Mandibulata;Pancrustacea;Crustacea;Multicrustacea;Malacostraca;
84769600	72041	Eumalacostraca	subclass	root;cellular organisms;Eukaryota;Opisthokonta;Metazoa;Eumetazoa;Bilateria;Protostomia;Ecdysozoa;Panarthropoda;Arthropoda;Mandibulata;Pancrustacea;Crustacea;Multicrustacea;Malacostraca;
84746020	72041	Eumalacostraca	subclass	root;cellular organisms;Eukaryota;Opisthokonta;Metazoa;Eumetazoa;Bilateria;Protostomia;Ecdysozoa;Panarthropoda;Arthropoda;Mandibulata;Pancrustacea;Crustacea;Multicrustacea;Malacostraca;
84531647	72041	Eumalacostraca	subclass	root;cellular organisms;Eukaryota;Opisthokonta;Metazoa;Eumetazoa;Bilateria;Protostomia;Ecdysozoa;Panarthropoda;Arthropoda;Mandibulata;Pancrustacea;Crustacea;Multicrustacea;Malacostraca;
84528393	72041	Eumalacostraca	subclass	root;cellular organisms;Eukaryota;Opisthokonta;Metazoa;Eumetazoa;Bilateria;Protostomia;Ecdysozoa;Panarthropoda;Arthropoda;Mandibulata;Pancrustacea;Crustacea;Multicrustacea;Malacostraca;
84522131	72041	Eumalacostraca	subclass	root;cellular organisms;Eukaryota;Opisthokonta;Metazoa;Eumetazoa;Bilateria;Protostomia;Ecdysozoa;Panarthropoda;Arthropoda;Mandibulata;Pancrustacea;Crustacea;Multicrustacea;Malacostraca;
84518319	72041	Eumalacostraca	subclass	root;cellular organisms;Eukaryota;Opisthokonta;Metazoa;Eumetazoa;Bilateria;Protostomia;Ecdysozoa;Panarthropoda;Arthropoda;Mandibulata;Pancrustacea;Crustacea;Multicrustacea;Malacostraca;
84508650	72041	Eumalacostraca	subclass	root;cellular organisms;Eukaryota;Opisthokonta;Metazoa;Eumetazoa;Bilateria;Protostomia;Ecdysozoa;Panarthropoda;Arthropoda;Mandibulata;Pancrustacea;Crustacea;Multicrustacea;Malacostraca;
84466281	72041	Eumalacostraca	subclass	root;cellular organisms;Eukaryota;Opisthokonta;Metazoa;Eumetazoa;Bilateria;Protostomia;Ecdysozoa;Panarthropoda;Arthropoda;Mandibulata;Pancrustacea;Crustacea;Multicrustacea;Malacostraca;
81409797	72041	Eumalacostraca	subclass	root;cellular organisms;Eukaryota;Opisthokonta;Metazoa;Eumetazoa;Bilateria;Protostomia;Ecdysozoa;Panarthropoda;Arthropoda;Mandibulata;Pancrustacea;Crustacea;Multicrustacea;Malacostraca;
81251250	72041	Eumalacostraca	subclass	root;cellular organisms;Eukaryota;Opisthokonta;Metazoa;Eumetazoa;Bilateria;Protostomia;Ecdysozoa;Panarthropoda;Arthropoda;Mandibulata;Pancrustacea;Crustacea;Multicrustacea;Malacostraca;
81249020	72041	Eumalacostraca	subclass	root;cellular organisms;Eukaryota;Opisthokonta;Metazoa;Eumetazoa;Bilateria;Protostomia;Ecdysozoa;Panarthropoda;Arthropoda;Mandibulata;Pancrustacea;Crustacea;Multicrustacea;Malacostraca;
779006	72041	Eumalacostraca	subclass	root;cellular organisms;Eukaryota;Opisthokonta;Metazoa;Eumetazoa;Bilateria;Protostomia;Ecdysozoa;Panarthropoda;Arthropoda;Mandibulata;Pancrustacea;Crustacea;Multicrustacea;Malacostraca;
778842	72041	Eumalacostraca	subclass	root;cellular organisms;Eukaryota;Opisthokonta;Metazoa;Eumetazoa;Bilateria;Protostomia;Ecdysozoa;Panarthropoda;Arthropoda;Mandibulata;Pancrustacea;Crustacea;Multicrustacea;Malacostraca;
77826491	72041	Eumalacostraca	subclass	root;cellular organisms;Eukaryota;Opisthokonta;Metazoa;Eumetazoa;Bilateria;Protostomia;Ecdysozoa;Panarthropoda;Arthropoda;Mandibulata;Pancrustacea;Crustacea;Multicrustacea;Malacostraca;
77767670	72041	Eumalacostraca	subclass	root;cellular organisms;Eukaryota;Opisthokonta;Metazoa;Eumetazoa;Bilateria;Protostomia;Ecdysozoa;Panarthropoda;Arthropoda;Mandibulata;Pancrustacea;Crustacea;Multicrustacea;Malacostraca;
77763642	72041	Eumalacostraca	subclass	root;cellular organisms;Eukaryota;Opisthokonta;Metazoa;Eumetazoa;Bilateria;Protostomia;Ecdysozoa;Panarthropoda;Arthropoda;Mandibulata;Pancrustacea;Crustacea;Multicrustacea;Malacostraca;
77756487	72041	Eumalacostraca	subclass	root;cellular organisms;Eukaryota;Opisthokonta;Metazoa;Eumetazoa;Bilateria;Protostomia;Ecdysozoa;Panarthropoda;Arthropoda;Mandibulata;Pancrustacea;Crustacea;Multicrustacea;Malacostraca;
77753999	72041	Eumalacostraca	subclass	root;cellular organisms;Eukaryota;Opisthokonta;Metazoa;Eumetazoa;Bilateria;Protostomia;Ecdysozoa;Panarthropoda;Arthropoda;Mandibulata;Pancrustacea;Crustacea;Multicrustacea;Malacostraca;
776524	72041	Eumalacostraca	subclass	root;cellular organisms;Eukaryota;Opisthokonta;Metazoa;Eumetazoa;Bilateria;Protostomia;Ecdysozoa;Panarthropoda;Arthropoda;Mandibulata;Pancrustacea;Crustacea;Multicrustacea;Malacostraca;
76620876	72041	Eumalacostraca	subclass	root;cellular organisms;Eukaryota;Opisthokonta;Metazoa;Eumetazoa;Bilateria;Protostomia;Ecdysozoa;Panarthropoda;Arthropoda;Mandibulata;Pancrustacea;Crustacea;Multicrustacea;Malacostraca;
76619300	72041	Eumalacostraca	subclass	root;cellular organisms;Eukaryota;Opisthokonta;Metazoa;Eumetazoa;Bilateria;Protostomia;Ecdysozoa;Panarthropoda;Arthropoda;Mandibulata;Pancrustacea;Crustacea;Multicrustacea;Malacostraca;
76615811	72041	Eumalacostraca	subclass	root;cellular organisms;Eukaryota;Opisthokonta;Metazoa;Eumetazoa;Bilateria;Protostomia;Ecdysozoa;Panarthropoda;Arthropoda;Mandibulata;Pancrustacea;Crustacea;Multicrustacea;Malacostraca;
76607508	72041	Eumalacostraca	subclass	root;cellular organisms;Eukaryota;Opisthokonta;Metazoa;Eumetazoa;Bilateria;Protostomia;Ecdysozoa;Panarthropoda;Arthropoda;Mandibulata;Pancrustacea;Crustacea;Multicrustacea;Malacostraca;
76601974	72041	Eumalacostraca	subclass	root;cellular organisms;Eukaryota;Opisthokonta;Metazoa;Eumetazoa;Bilateria;Protostomia;Ecdysozoa;Panarthropoda;Arthropoda;Mandibulata;Pancrustacea;Crustacea;Multicrustacea;Malacostraca;
76601973	72041	Eumalacostraca	subclass	root;cellular organisms;Eukaryota;Opisthokonta;Metazoa;Eumetazoa;Bilateria;Protostomia;Ecdysozoa;Panarthropoda;Arthropoda;Mandibulata;Pancrustacea;Crustacea;Multicrustacea;Malacostraca;
76601444	72041	Eumalacostraca	subclass	root;cellular organisms;Eukaryota;Opisthokonta;Metazoa;Eumetazoa;Bilateria;Protostomia;Ecdysozoa;Panarthropoda;Arthropoda;Mandibulata;Pancrustacea;Crustacea;Multicrustacea;Malacostraca;
76600273	72041	Eumalacostraca	subclass	root;cellular organisms;Eukaryota;Opisthokonta;Metazoa;Eumetazoa;Bilateria;Protostomia;Ecdysozoa;Panarthropoda;Arthropoda;Mandibulata;Pancrustacea;Crustacea;Multicrustacea;Malacostraca;
76597766	72041	Eumalacostraca	subclass	root;cellular organisms;Eukaryota;Opisthokonta;Metazoa;Eumetazoa;Bilateria;Protostomia;Ecdysozoa;Panarthropoda;Arthropoda;Mandibulata;Pancrustacea;Crustacea;Multicrustacea;Malacostraca;
76596508	72041	Eumalacostraca	subclass	root;cellular organisms;Eukaryota;Opisthokonta;Metazoa;Eumetazoa;Bilateria;Protostomia;Ecdysozoa;Panarthropoda;Arthropoda;Mandibulata;Pancrustacea;Crustacea;Multicrustacea;Malacostraca;
76596507	72041	Eumalacostraca	subclass	root;cellular organisms;Eukaryota;Opisthokonta;Metazoa;Eumetazoa;Bilateria;Protostomia;Ecdysozoa;Panarthropoda;Arthropoda;Mandibulata;Pancrustacea;Crustacea;Multicrustacea;Malacostraca;
76594655	72041	Eumalacostraca	subclass	root;cellular organisms;Eukaryota;Opisthokonta;Metazoa;Eumetazoa;Bilateria;Protostomia;Ecdysozoa;Panarthropoda;Arthropoda;Mandibulata;Pancrustacea;Crustacea;Multicrustacea;Malacostraca;
76594549	72041	Eumalacostraca	subclass	root;cellular organisms;Eukaryota;Opisthokonta;Metazoa;Eumetazoa;Bilateria;Protostomia;Ecdysozoa;Panarthropoda;Arthropoda;Mandibulata;Pancrustacea;Crustacea;Multicrustacea;Malacostraca;
76593640	72041	Eumalacostraca	subclass	root;cellular organisms;Eukaryota;Opisthokonta;Metazoa;Eumetazoa;Bilateria;Protostomia;Ecdysozoa;Panarthropoda;Arthropoda;Mandibulata;Pancrustacea;Crustacea;Multicrustacea;Malacostraca;
76593339	72041	Eumalacostraca	subclass	root;cellular organisms;Eukaryota;Opisthokonta;Metazoa;Eumetazoa;Bilateria;Protostomia;Ecdysozoa;Panarthropoda;Arthropoda;Mandibulata;Pancrustacea;Crustacea;Multicrustacea;Malacostraca;
76590955	72041	Eumalacostraca	subclass	root;cellular organisms;Eukaryota;Opisthokonta;Metazoa;Eumetazoa;Bilateria;Protostomia;Ecdysozoa;Panarthropoda;Arthropoda;Mandibulata;Pancrustacea;Crustacea;Multicrustacea;Malacostraca;
76156986	72041	Eumalacostraca	subclass	root;cellular organisms;Eukaryota;Opisthokonta;Metazoa;Eumetazoa;Bilateria;Protostomia;Ecdysozoa;Panarthropoda;Arthropoda;Mandibulata;Pancrustacea;Crustacea;Multicrustacea;Malacostraca;
76153138	72041	Eumalacostraca	subclass	root;cellular organisms;Eukaryota;Opisthokonta;Metazoa;Eumetazoa;Bilateria;Protostomia;Ecdysozoa;Panarthropoda;Arthropoda;Mandibulata;Pancrustacea;Crustacea;Multicrustacea;Malacostraca;
76147316	72041	Eumalacostraca	subclass	root;cellular organisms;Eukaryota;Opisthokonta;Metazoa;Eumetazoa;Bilateria;Protostomia;Ecdysozoa;Panarthropoda;Arthropoda;Mandibulata;Pancrustacea;Crustacea;Multicrustacea;Malacostraca;
75017490	72041	Eumalacostraca	subclass	root;cellular organisms;Eukaryota;Opisthokonta;Metazoa;Eumetazoa;Bilateria;Protostomia;Ecdysozoa;Panarthropoda;Arthropoda;Mandibulata;Pancrustacea;Crustacea;Multicrustacea;Malacostraca;
7285697	72041	Eumalacostraca	subclass	root;cellular organisms;Eukaryota;Opisthokonta;Metazoa;Eumetazoa;Bilateria;Protostomia;Ecdysozoa;Panarthropoda;Arthropoda;Mandibulata;Pancrustacea;Crustacea;Multicrustacea;Malacostraca;
72143108	72041	Eumalacostraca	subclass	root;cellular organisms;Eukaryota;Opisthokonta;Metazoa;Eumetazoa;Bilateria;Protostomia;Ecdysozoa;Panarthropoda;Arthropoda;Mandibulata;Pancrustacea;Crustacea;Multicrustacea;Malacostraca;
7187595	72041	Eumalacostraca	subclass	root;cellular organisms;Eukaryota;Opisthokonta;Metazoa;Eumetazoa;Bilateria;Protostomia;Ecdysozoa;Panarthropoda;Arthropoda;Mandibulata;Pancrustacea;Crustacea;Multicrustacea;Malacostraca;
7184277	72041	Eumalacostraca	subclass	root;cellular organisms;Eukaryota;Opisthokonta;Metazoa;Eumetazoa;Bilateria;Protostomia;Ecdysozoa;Panarthropoda;Arthropoda;Mandibulata;Pancrustacea;Crustacea;Multicrustacea;Malacostraca;
70246498	72041	Eumalacostraca	subclass	root;cellular organisms;Eukaryota;Opisthokonta;Metazoa;Eumetazoa;Bilateria;Protostomia;Ecdysozoa;Panarthropoda;Arthropoda;Mandibulata;Pancrustacea;Crustacea;Multicrustacea;Malacostraca;
70212258	72041	Eumalacostraca	subclass	root;cellular organisms;Eukaryota;Opisthokonta;Metazoa;Eumetazoa;Bilateria;Protostomia;Ecdysozoa;Panarthropoda;Arthropoda;Mandibulata;Pancrustacea;Crustacea;Multicrustacea;Malacostraca;
70199411	72041	Eumalacostraca	subclass	root;cellular organisms;Eukaryota;Opisthokonta;Metazoa;Eumetazoa;Bilateria;Protostomia;Ecdysozoa;Panarthropoda;Arthropoda;Mandibulata;Pancrustacea;Crustacea;Multicrustacea;Malacostraca;
70196412	72041	Eumalacostraca	subclass	root;cellular organisms;Eukaryota;Opisthokonta;Metazoa;Eumetazoa;Bilateria;Protostomia;Ecdysozoa;Panarthropoda;Arthropoda;Mandibulata;Pancrustacea;Crustacea;Multicrustacea;Malacostraca;
70174711	72041	Eumalacostraca	subclass	root;cellular organisms;Eukaryota;Opisthokonta;Metazoa;Eumetazoa;Bilateria;Protostomia;Ecdysozoa;Panarthropoda;Arthropoda;Mandibulata;Pancrustacea;Crustacea;Multicrustacea;Malacostraca;
70174710	72041	Eumalacostraca	subclass	root;cellular organisms;Eukaryota;Opisthokonta;Metazoa;Eumetazoa;Bilateria;Protostomia;Ecdysozoa;Panarthropoda;Arthropoda;Mandibulata;Pancrustacea;Crustacea;Multicrustacea;Malacostraca;
70149678	72041	Eumalacostraca	subclass	root;cellular organisms;Eukaryota;Opisthokonta;Metazoa;Eumetazoa;Bilateria;Protostomia;Ecdysozoa;Panarthropoda;Arthropoda;Mandibulata;Pancrustacea;Crustacea;Multicrustacea;Malacostraca;
70149677	72041	Eumalacostraca	subclass	root;cellular organisms;Eukaryota;Opisthokonta;Metazoa;Eumetazoa;Bilateria;Protostomia;Ecdysozoa;Panarthropoda;Arthropoda;Mandibulata;Pancrustacea;Crustacea;Multicrustacea;Malacostraca;
70149676	72041	Eumalacostraca	subclass	root;cellular organisms;Eukaryota;Opisthokonta;Metazoa;Eumetazoa;Bilateria;Protostomia;Ecdysozoa;Panarthropoda;Arthropoda;Mandibulata;Pancrustacea;Crustacea;Multicrustacea;Malacostraca;
70144736	72041	Eumalacostraca	subclass	root;cellular organisms;Eukaryota;Opisthokonta;Metazoa;Eumetazoa;Bilateria;Protostomia;Ecdysozoa;Panarthropoda;Arthropoda;Mandibulata;Pancrustacea;Crustacea;Multicrustacea;Malacostraca;
70144735	72041	Eumalacostraca	subclass	root;cellular organisms;Eukaryota;Opisthokonta;Metazoa;Eumetazoa;Bilateria;Protostomia;Ecdysozoa;Panarthropoda;Arthropoda;Mandibulata;Pancrustacea;Crustacea;Multicrustacea;Malacostraca;
70144734	72041	Eumalacostraca	subclass	root;cellular organisms;Eukaryota;Opisthokonta;Metazoa;Eumetazoa;Bilateria;Protostomia;Ecdysozoa;Panarthropoda;Arthropoda;Mandibulata;Pancrustacea;Crustacea;Multicrustacea;Malacostraca;
67008452	72041	Eumalacostraca	subclass	root;cellular organisms;Eukaryota;Opisthokonta;Metazoa;Eumetazoa;Bilateria;Protostomia;Ecdysozoa;Panarthropoda;Arthropoda;Mandibulata;Pancrustacea;Crustacea;Multicrustacea;Malacostraca;
66993798	72041	Eumalacostraca	subclass	root;cellular organisms;Eukaryota;Opisthokonta;Metazoa;Eumetazoa;Bilateria;Protostomia;Ecdysozoa;Panarthropoda;Arthropoda;Mandibulata;Pancrustacea;Crustacea;Multicrustacea;Malacostraca;
66352347	72041	Eumalacostraca	subclass	root;cellular organisms;Eukaryota;Opisthokonta;Metazoa;Eumetazoa;Bilateria;Protostomia;Ecdysozoa;Panarthropoda;Arthropoda;Mandibulata;Pancrustacea;Crustacea;Multicrustacea;Malacostraca;
60832105	72041	Eumalacostraca	subclass	root;cellular organisms;Eukaryota;Opisthokonta;Metazoa;Eumetazoa;Bilateria;Protostomia;Ecdysozoa;Panarthropoda;Arthropoda;Mandibulata;Pancrustacea;Crustacea;Multicrustacea;Malacostraca;
60830011	72041	Eumalacostraca	subclass	root;cellular organisms;Eukaryota;Opisthokonta;Metazoa;Eumetazoa;Bilateria;Protostomia;Ecdysozoa;Panarthropoda;Arthropoda;Mandibulata;Pancrustacea;Crustacea;Multicrustacea;Malacostraca;
60830010	72041	Eumalacostraca	subclass	root;cellular organisms;Eukaryota;Opisthokonta;Metazoa;Eumetazoa;Bilateria;Protostomia;Ecdysozoa;Panarthropoda;Arthropoda;Mandibulata;Pancrustacea;Crustacea;Multicrustacea;Malacostraca;
60828881	72041	Eumalacostraca	subclass	root;cellular organisms;Eukaryota;Opisthokonta;Metazoa;Eumetazoa;Bilateria;Protostomia;Ecdysozoa;Panarthropoda;Arthropoda;Mandibulata;Pancrustacea;Crustacea;Multicrustacea;Malacostraca;
60813606	72041	Eumalacostraca	subclass	root;cellular organisms;Eukaryota;Opisthokonta;Metazoa;Eumetazoa;Bilateria;Protostomia;Ecdysozoa;Panarthropoda;Arthropoda;Mandibulata;Pancrustacea;Crustacea;Multicrustacea;Malacostraca;
60739503	72041	Eumalacostraca	subclass	root;cellular organisms;Eukaryota;Opisthokonta;Metazoa;Eumetazoa;Bilateria;Protostomia;Ecdysozoa;Panarthropoda;Arthropoda;Mandibulata;Pancrustacea;Crustacea;Multicrustacea;Malacostraca;
60701689	72041	Eumalacostraca	subclass	root;cellular organisms;Eukaryota;Opisthokonta;Metazoa;Eumetazoa;Bilateria;Protostomia;Ecdysozoa;Panarthropoda;Arthropoda;Mandibulata;Pancrustacea;Crustacea;Multicrustacea;Malacostraca;
60694883	72041	Eumalacostraca	subclass	root;cellular organisms;Eukaryota;Opisthokonta;Metazoa;Eumetazoa;Bilateria;Protostomia;Ecdysozoa;Panarthropoda;Arthropoda;Mandibulata;Pancrustacea;Crustacea;Multicrustacea;Malacostraca;
60686032	72041	Eumalacostraca	subclass	root;cellular organisms;Eukaryota;Opisthokonta;Metazoa;Eumetazoa;Bilateria;Protostomia;Ecdysozoa;Panarthropoda;Arthropoda;Mandibulata;Pancrustacea;Crustacea;Multicrustacea;Malacostraca;
60668379	72041	Eumalacostraca	subclass	root;cellular organisms;Eukaryota;Opisthokonta;Metazoa;Eumetazoa;Bilateria;Protostomia;Ecdysozoa;Panarthropoda;Arthropoda;Mandibulata;Pancrustacea;Crustacea;Multicrustacea;Malacostraca;
60663725	72041	Eumalacostraca	subclass	root;cellular organisms;Eukaryota;Opisthokonta;Metazoa;Eumetazoa;Bilateria;Protostomia;Ecdysozoa;Panarthropoda;Arthropoda;Mandibulata;Pancrustacea;Crustacea;Multicrustacea;Malacostraca;
60658526	72041	Eumalacostraca	subclass	root;cellular organisms;Eukaryota;Opisthokonta;Metazoa;Eumetazoa;Bilateria;Protostomia;Ecdysozoa;Panarthropoda;Arthropoda;Mandibulata;Pancrustacea;Crustacea;Multicrustacea;Malacostraca;
60653816	72041	Eumalacostraca	subclass	root;cellular organisms;Eukaryota;Opisthokonta;Metazoa;Eumetazoa;Bilateria;Protostomia;Ecdysozoa;Panarthropoda;Arthropoda;Mandibulata;Pancrustacea;Crustacea;Multicrustacea;Malacostraca;
60651460	72041	Eumalacostraca	subclass	root;cellular organisms;Eukaryota;Opisthokonta;Metazoa;Eumetazoa;Bilateria;Protostomia;Ecdysozoa;Panarthropoda;Arthropoda;Mandibulata;Pancrustacea;Crustacea;Multicrustacea;Malacostraca;
60649869	72041	Eumalacostraca	subclass	root;cellular organisms;Eukaryota;Opisthokonta;Metazoa;Eumetazoa;Bilateria;Protostomia;Ecdysozoa;Panarthropoda;Arthropoda;Mandibulata;Pancrustacea;Crustacea;Multicrustacea;Malacostraca;
60646022	72041	Eumalacostraca	subclass	root;cellular organisms;Eukaryota;Opisthokonta;Metazoa;Eumetazoa;Bilateria;Protostomia;Ecdysozoa;Panarthropoda;Arthropoda;Mandibulata;Pancrustacea;Crustacea;Multicrustacea;Malacostraca;
60646021	72041	Eumalacostraca	subclass	root;cellular organisms;Eukaryota;Opisthokonta;Metazoa;Eumetazoa;Bilateria;Protostomia;Ecdysozoa;Panarthropoda;Arthropoda;Mandibulata;Pancrustacea;Crustacea;Multicrustacea;Malacostraca;
60423309	72041	Eumalacostraca	subclass	root;cellular organisms;Eukaryota;Opisthokonta;Metazoa;Eumetazoa;Bilateria;Protostomia;Ecdysozoa;Panarthropoda;Arthropoda;Mandibulata;Pancrustacea;Crustacea;Multicrustacea;Malacostraca;
59383858	72041	Eumalacostraca	subclass	root;cellular organisms;Eukaryota;Opisthokonta;Metazoa;Eumetazoa;Bilateria;Protostomia;Ecdysozoa;Panarthropoda;Arthropoda;Mandibulata;Pancrustacea;Crustacea;Multicrustacea;Malacostraca;
58925731	72041	Eumalacostraca	subclass	root;cellular organisms;Eukaryota;Opisthokonta;Metazoa;Eumetazoa;Bilateria;Protostomia;Ecdysozoa;Panarthropoda;Arthropoda;Mandibulata;Pancrustacea;Crustacea;Multicrustacea;Malacostraca;
57761230	72041	Eumalacostraca	subclass	root;cellular organisms;Eukaryota;Opisthokonta;Metazoa;Eumetazoa;Bilateria;Protostomia;Ecdysozoa;Panarthropoda;Arthropoda;Mandibulata;Pancrustacea;Crustacea;Multicrustacea;Malacostraca;
57590301	72041	Eumalacostraca	subclass	root;cellular organisms;Eukaryota;Opisthokonta;Metazoa;Eumetazoa;Bilateria;Protostomia;Ecdysozoa;Panarthropoda;Arthropoda;Mandibulata;Pancrustacea;Crustacea;Multicrustacea;Malacostraca;
57576907	72041	Eumalacostraca	subclass	root;cellular organisms;Eukaryota;Opisthokonta;Metazoa;Eumetazoa;Bilateria;Protostomia;Ecdysozoa;Panarthropoda;Arthropoda;Mandibulata;Pancrustacea;Crustacea;Multicrustacea;Malacostraca;
57573137	72041	Eumalacostraca	subclass	root;cellular organisms;Eukaryota;Opisthokonta;Metazoa;Eumetazoa;Bilateria;Protostomia;Ecdysozoa;Panarthropoda;Arthropoda;Mandibulata;Pancrustacea;Crustacea;Multicrustacea;Malacostraca;
57572220	72041	Eumalacostraca	subclass	root;cellular organisms;Eukaryota;Opisthokonta;Metazoa;Eumetazoa;Bilateria;Protostomia;Ecdysozoa;Panarthropoda;Arthropoda;Mandibulata;Pancrustacea;Crustacea;Multicrustacea;Malacostraca;
57570963	72041	Eumalacostraca	subclass	root;cellular organisms;Eukaryota;Opisthokonta;Metazoa;Eumetazoa;Bilateria;Protostomia;Ecdysozoa;Panarthropoda;Arthropoda;Mandibulata;Pancrustacea;Crustacea;Multicrustacea;Malacostraca;
57559909	72041	Eumalacostraca	subclass	root;cellular organisms;Eukaryota;Opisthokonta;Metazoa;Eumetazoa;Bilateria;Protostomia;Ecdysozoa;Panarthropoda;Arthropoda;Mandibulata;Pancrustacea;Crustacea;Multicrustacea;Malacostraca;
57559907	72041	Eumalacostraca	subclass	root;cellular organisms;Eukaryota;Opisthokonta;Metazoa;Eumetazoa;Bilateria;Protostomia;Ecdysozoa;Panarthropoda;Arthropoda;Mandibulata;Pancrustacea;Crustacea;Multicrustacea;Malacostraca;
56668066	72041	Eumalacostraca	subclass	root;cellular organisms;Eukaryota;Opisthokonta;Metazoa;Eumetazoa;Bilateria;Protostomia;Ecdysozoa;Panarthropoda;Arthropoda;Mandibulata;Pancrustacea;Crustacea;Multicrustacea;Malacostraca;
56663993	72041	Eumalacostraca	subclass	root;cellular organisms;Eukaryota;Opisthokonta;Metazoa;Eumetazoa;Bilateria;Protostomia;Ecdysozoa;Panarthropoda;Arthropoda;Mandibulata;Pancrustacea;Crustacea;Multicrustacea;Malacostraca;
53630210	72041	Eumalacostraca	subclass	root;cellular organisms;Eukaryota;Opisthokonta;Metazoa;Eumetazoa;Bilateria;Protostomia;Ecdysozoa;Panarthropoda;Arthropoda;Mandibulata;Pancrustacea;Crustacea;Multicrustacea;Malacostraca;
53630209	72041	Eumalacostraca	subclass	root;cellular organisms;Eukaryota;Opisthokonta;Metazoa;Eumetazoa;Bilateria;Protostomia;Ecdysozoa;Panarthropoda;Arthropoda;Mandibulata;Pancrustacea;Crustacea;Multicrustacea;Malacostraca;
50453159	72041	Eumalacostraca	subclass	root;cellular organisms;Eukaryota;Opisthokonta;Metazoa;Eumetazoa;Bilateria;Protostomia;Ecdysozoa;Panarthropoda;Arthropoda;Mandibulata;Pancrustacea;Crustacea;Multicrustacea;Malacostraca;
50453158	72041	Eumalacostraca	subclass	root;cellular organisms;Eukaryota;Opisthokonta;Metazoa;Eumetazoa;Bilateria;Protostomia;Ecdysozoa;Panarthropoda;Arthropoda;Mandibulata;Pancrustacea;Crustacea;Multicrustacea;Malacostraca;
50403130	72041	Eumalacostraca	subclass	root;cellular organisms;Eukaryota;Opisthokonta;Metazoa;Eumetazoa;Bilateria;Protostomia;Ecdysozoa;Panarthropoda;Arthropoda;Mandibulata;Pancrustacea;Crustacea;Multicrustacea;Malacostraca;
49801713	72041	Eumalacostraca	subclass	root;cellular organisms;Eukaryota;Opisthokonta;Metazoa;Eumetazoa;Bilateria;Protostomia;Ecdysozoa;Panarthropoda;Arthropoda;Mandibulata;Pancrustacea;Crustacea;Multicrustacea;Malacostraca;
49764373	72041	Eumalacostraca	subclass	root;cellular organisms;Eukaryota;Opisthokonta;Metazoa;Eumetazoa;Bilateria;Protostomia;Ecdysozoa;Panarthropoda;Arthropoda;Mandibulata;Pancrustacea;Crustacea;Multicrustacea;Malacostraca;
49764372	72041	Eumalacostraca	subclass	root;cellular organisms;Eukaryota;Opisthokonta;Metazoa;Eumetazoa;Bilateria;Protostomia;Ecdysozoa;Panarthropoda;Arthropoda;Mandibulata;Pancrustacea;Crustacea;Multicrustacea;Malacostraca;
49755282	72041	Eumalacostraca	subclass	root;cellular organisms;Eukaryota;Opisthokonta;Metazoa;Eumetazoa;Bilateria;Protostomia;Ecdysozoa;Panarthropoda;Arthropoda;Mandibulata;Pancrustacea;Crustacea;Multicrustacea;Malacostraca;
49755281	72041	Eumalacostraca	subclass	root;cellular organisms;Eukaryota;Opisthokonta;Metazoa;Eumetazoa;Bilateria;Protostomia;Ecdysozoa;Panarthropoda;Arthropoda;Mandibulata;Pancrustacea;Crustacea;Multicrustacea;Malacostraca;
4960387	72041	Eumalacostraca	subclass	root;cellular organisms;Eukaryota;Opisthokonta;Metazoa;Eumetazoa;Bilateria;Protostomia;Ecdysozoa;Panarthropoda;Arthropoda;Mandibulata;Pancrustacea;Crustacea;Multicrustacea;Malacostraca;
49574073	72041	Eumalacostraca	subclass	root;cellular organisms;Eukaryota;Opisthokonta;Metazoa;Eumetazoa;Bilateria;Protostomia;Ecdysozoa;Panarthropoda;Arthropoda;Mandibulata;Pancrustacea;Crustacea;Multicrustacea;Malacostraca;
49569591	72041	Eumalacostraca	subclass	root;cellular organisms;Eukaryota;Opisthokonta;Metazoa;Eumetazoa;Bilateria;Protostomia;Ecdysozoa;Panarthropoda;Arthropoda;Mandibulata;Pancrustacea;Crustacea;Multicrustacea;Malacostraca;
4939068	72041	Eumalacostraca	subclass	root;cellular organisms;Eukaryota;Opisthokonta;Metazoa;Eumetazoa;Bilateria;Protostomia;Ecdysozoa;Panarthropoda;Arthropoda;Mandibulata;Pancrustacea;Crustacea;Multicrustacea;Malacostraca;
4920096	72041	Eumalacostraca	subclass	root;cellular organisms;Eukaryota;Opisthokonta;Metazoa;Eumetazoa;Bilateria;Protostomia;Ecdysozoa;Panarthropoda;Arthropoda;Mandibulata;Pancrustacea;Crustacea;Multicrustacea;Malacostraca;
48760928	72041	Eumalacostraca	subclass	root;cellular organisms;Eukaryota;Opisthokonta;Metazoa;Eumetazoa;Bilateria;Protostomia;Ecdysozoa;Panarthropoda;Arthropoda;Mandibulata;Pancrustacea;Crustacea;Multicrustacea;Malacostraca;
48752862	72041	Eumalacostraca	subclass	root;cellular organisms;Eukaryota;Opisthokonta;Metazoa;Eumetazoa;Bilateria;Protostomia;Ecdysozoa;Panarthropoda;Arthropoda;Mandibulata;Pancrustacea;Crustacea;Multicrustacea;Malacostraca;
4852824	72041	Eumalacostraca	subclass	root;cellular organisms;Eukaryota;Opisthokonta;Metazoa;Eumetazoa;Bilateria;Protostomia;Ecdysozoa;Panarthropoda;Arthropoda;Mandibulata;Pancrustacea;Crustacea;Multicrustacea;Malacostraca;
48279871	72041	Eumalacostraca	subclass	root;cellular organisms;Eukaryota;Opisthokonta;Metazoa;Eumetazoa;Bilateria;Protostomia;Ecdysozoa;Panarthropoda;Arthropoda;Mandibulata;Pancrustacea;Crustacea;Multicrustacea;Malacostraca;
48279870	72041	Eumalacostraca	subclass	root;cellular organisms;Eukaryota;Opisthokonta;Metazoa;Eumetazoa;Bilateria;Protostomia;Ecdysozoa;Panarthropoda;Arthropoda;Mandibulata;Pancrustacea;Crustacea;Multicrustacea;Malacostraca;
48279869	72041	Eumalacostraca	subclass	root;cellular organisms;Eukaryota;Opisthokonta;Metazoa;Eumetazoa;Bilateria;Protostomia;Ecdysozoa;Panarthropoda;Arthropoda;Mandibulata;Pancrustacea;Crustacea;Multicrustacea;Malacostraca;
48273098	72041	Eumalacostraca	subclass	root;cellular organisms;Eukaryota;Opisthokonta;Metazoa;Eumetazoa;Bilateria;Protostomia;Ecdysozoa;Panarthropoda;Arthropoda;Mandibulata;Pancrustacea;Crustacea;Multicrustacea;Malacostraca;
48273097	72041	Eumalacostraca	subclass	root;cellular organisms;Eukaryota;Opisthokonta;Metazoa;Eumetazoa;Bilateria;Protostomia;Ecdysozoa;Panarthropoda;Arthropoda;Mandibulata;Pancrustacea;Crustacea;Multicrustacea;Malacostraca;
47991560	72041	Eumalacostraca	subclass	root;cellular organisms;Eukaryota;Opisthokonta;Metazoa;Eumetazoa;Bilateria;Protostomia;Ecdysozoa;Panarthropoda;Arthropoda;Mandibulata;Pancrustacea;Crustacea;Multicrustacea;Malacostraca;
47991031	72041	Eumalacostraca	subclass	root;cellular organisms;Eukaryota;Opisthokonta;Metazoa;Eumetazoa;Bilateria;Protostomia;Ecdysozoa;Panarthropoda;Arthropoda;Mandibulata;Pancrustacea;Crustacea;Multicrustacea;Malacostraca;
47986170	72041	Eumalacostraca	subclass	root;cellular organisms;Eukaryota;Opisthokonta;Metazoa;Eumetazoa;Bilateria;Protostomia;Ecdysozoa;Panarthropoda;Arthropoda;Mandibulata;Pancrustacea;Crustacea;Multicrustacea;Malacostraca;
47984109	72041	Eumalacostraca	subclass	root;cellular organisms;Eukaryota;Opisthokonta;Metazoa;Eumetazoa;Bilateria;Protostomia;Ecdysozoa;Panarthropoda;Arthropoda;Mandibulata;Pancrustacea;Crustacea;Multicrustacea;Malacostraca;
47984108	72041	Eumalacostraca	subclass	root;cellular organisms;Eukaryota;Opisthokonta;Metazoa;Eumetazoa;Bilateria;Protostomia;Ecdysozoa;Panarthropoda;Arthropoda;Mandibulata;Pancrustacea;Crustacea;Multicrustacea;Malacostraca;
47984107	72041	Eumalacostraca	subclass	root;cellular organisms;Eukaryota;Opisthokonta;Metazoa;Eumetazoa;Bilateria;Protostomia;Ecdysozoa;Panarthropoda;Arthropoda;Mandibulata;Pancrustacea;Crustacea;Multicrustacea;Malacostraca;
47983723	72041	Eumalacostraca	subclass	root;cellular organisms;Eukaryota;Opisthokonta;Metazoa;Eumetazoa;Bilateria;Protostomia;Ecdysozoa;Panarthropoda;Arthropoda;Mandibulata;Pancrustacea;Crustacea;Multicrustacea;Malacostraca;
47981179	72041	Eumalacostraca	subclass	root;cellular organisms;Eukaryota;Opisthokonta;Metazoa;Eumetazoa;Bilateria;Protostomia;Ecdysozoa;Panarthropoda;Arthropoda;Mandibulata;Pancrustacea;Crustacea;Multicrustacea;Malacostraca;
47974047	72041	Eumalacostraca	subclass	root;cellular organisms;Eukaryota;Opisthokonta;Metazoa;Eumetazoa;Bilateria;Protostomia;Ecdysozoa;Panarthropoda;Arthropoda;Mandibulata;Pancrustacea;Crustacea;Multicrustacea;Malacostraca;
47973752	72041	Eumalacostraca	subclass	root;cellular organisms;Eukaryota;Opisthokonta;Metazoa;Eumetazoa;Bilateria;Protostomia;Ecdysozoa;Panarthropoda;Arthropoda;Mandibulata;Pancrustacea;Crustacea;Multicrustacea;Malacostraca;
47973750	72041	Eumalacostraca	subclass	root;cellular organisms;Eukaryota;Opisthokonta;Metazoa;Eumetazoa;Bilateria;Protostomia;Ecdysozoa;Panarthropoda;Arthropoda;Mandibulata;Pancrustacea;Crustacea;Multicrustacea;Malacostraca;
47973749	72041	Eumalacostraca	subclass	root;cellular organisms;Eukaryota;Opisthokonta;Metazoa;Eumetazoa;Bilateria;Protostomia;Ecdysozoa;Panarthropoda;Arthropoda;Mandibulata;Pancrustacea;Crustacea;Multicrustacea;Malacostraca;
47971773	72041	Eumalacostraca	subclass	root;cellular organisms;Eukaryota;Opisthokonta;Metazoa;Eumetazoa;Bilateria;Protostomia;Ecdysozoa;Panarthropoda;Arthropoda;Mandibulata;Pancrustacea;Crustacea;Multicrustacea;Malacostraca;
47968961	72041	Eumalacostraca	subclass	root;cellular organisms;Eukaryota;Opisthokonta;Metazoa;Eumetazoa;Bilateria;Protostomia;Ecdysozoa;Panarthropoda;Arthropoda;Mandibulata;Pancrustacea;Crustacea;Multicrustacea;Malacostraca;
47968960	72041	Eumalacostraca	subclass	root;cellular organisms;Eukaryota;Opisthokonta;Metazoa;Eumetazoa;Bilateria;Protostomia;Ecdysozoa;Panarthropoda;Arthropoda;Mandibulata;Pancrustacea;Crustacea;Multicrustacea;Malacostraca;
47968959	72041	Eumalacostraca	subclass	root;cellular organisms;Eukaryota;Opisthokonta;Metazoa;Eumetazoa;Bilateria;Protostomia;Ecdysozoa;Panarthropoda;Arthropoda;Mandibulata;Pancrustacea;Crustacea;Multicrustacea;Malacostraca;
47968943	72041	Eumalacostraca	subclass	root;cellular organisms;Eukaryota;Opisthokonta;Metazoa;Eumetazoa;Bilateria;Protostomia;Ecdysozoa;Panarthropoda;Arthropoda;Mandibulata;Pancrustacea;Crustacea;Multicrustacea;Malacostraca;
47968247	72041	Eumalacostraca	subclass	root;cellular organisms;Eukaryota;Opisthokonta;Metazoa;Eumetazoa;Bilateria;Protostomia;Ecdysozoa;Panarthropoda;Arthropoda;Mandibulata;Pancrustacea;Crustacea;Multicrustacea;Malacostraca;
47968246	72041	Eumalacostraca	subclass	root;cellular organisms;Eukaryota;Opisthokonta;Metazoa;Eumetazoa;Bilateria;Protostomia;Ecdysozoa;Panarthropoda;Arthropoda;Mandibulata;Pancrustacea;Crustacea;Multicrustacea;Malacostraca;
47968245	72041	Eumalacostraca	subclass	root;cellular organisms;Eukaryota;Opisthokonta;Metazoa;Eumetazoa;Bilateria;Protostomia;Ecdysozoa;Panarthropoda;Arthropoda;Mandibulata;Pancrustacea;Crustacea;Multicrustacea;Malacostraca;
46800901	72041	Eumalacostraca	subclass	root;cellular organisms;Eukaryota;Opisthokonta;Metazoa;Eumetazoa;Bilateria;Protostomia;Ecdysozoa;Panarthropoda;Arthropoda;Mandibulata;Pancrustacea;Crustacea;Multicrustacea;Malacostraca;
46800900	72041	Eumalacostraca	subclass	root;cellular organisms;Eukaryota;Opisthokonta;Metazoa;Eumetazoa;Bilateria;Protostomia;Ecdysozoa;Panarthropoda;Arthropoda;Mandibulata;Pancrustacea;Crustacea;Multicrustacea;Malacostraca;
466921	72041	Eumalacostraca	subclass	root;cellular organisms;Eukaryota;Opisthokonta;Metazoa;Eumetazoa;Bilateria;Protostomia;Ecdysozoa;Panarthropoda;Arthropoda;Mandibulata;Pancrustacea;Crustacea;Multicrustacea;Malacostraca;
466920	72041	Eumalacostraca	subclass	root;cellular organisms;Eukaryota;Opisthokonta;Metazoa;Eumetazoa;Bilateria;Protostomia;Ecdysozoa;Panarthropoda;Arthropoda;Mandibulata;Pancrustacea;Crustacea;Multicrustacea;Malacostraca;
45984746	72041	Eumalacostraca	subclass	root;cellular organisms;Eukaryota;Opisthokonta;Metazoa;Eumetazoa;Bilateria;Protostomia;Ecdysozoa;Panarthropoda;Arthropoda;Mandibulata;Pancrustacea;Crustacea;Multicrustacea;Malacostraca;
45518602	72041	Eumalacostraca	subclass	root;cellular organisms;Eukaryota;Opisthokonta;Metazoa;Eumetazoa;Bilateria;Protostomia;Ecdysozoa;Panarthropoda;Arthropoda;Mandibulata;Pancrustacea;Crustacea;Multicrustacea;Malacostraca;
43031736	72041	Eumalacostraca	subclass	root;cellular organisms;Eukaryota;Opisthokonta;Metazoa;Eumetazoa;Bilateria;Protostomia;Ecdysozoa;Panarthropoda;Arthropoda;Mandibulata;Pancrustacea;Crustacea;Multicrustacea;Malacostraca;
43016938	72041	Eumalacostraca	subclass	root;cellular organisms;Eukaryota;Opisthokonta;Metazoa;Eumetazoa;Bilateria;Protostomia;Ecdysozoa;Panarthropoda;Arthropoda;Mandibulata;Pancrustacea;Crustacea;Multicrustacea;Malacostraca;
42993994	72041	Eumalacostraca	subclass	root;cellular organisms;Eukaryota;Opisthokonta;Metazoa;Eumetazoa;Bilateria;Protostomia;Ecdysozoa;Panarthropoda;Arthropoda;Mandibulata;Pancrustacea;Crustacea;Multicrustacea;Malacostraca;
42990197	72041	Eumalacostraca	subclass	root;cellular organisms;Eukaryota;Opisthokonta;Metazoa;Eumetazoa;Bilateria;Protostomia;Ecdysozoa;Panarthropoda;Arthropoda;Mandibulata;Pancrustacea;Crustacea;Multicrustacea;Malacostraca;
42765978	72041	Eumalacostraca	subclass	root;cellular organisms;Eukaryota;Opisthokonta;Metazoa;Eumetazoa;Bilateria;Protostomia;Ecdysozoa;Panarthropoda;Arthropoda;Mandibulata;Pancrustacea;Crustacea;Multicrustacea;Malacostraca;
42759395	72041	Eumalacostraca	subclass	root;cellular organisms;Eukaryota;Opisthokonta;Metazoa;Eumetazoa;Bilateria;Protostomia;Ecdysozoa;Panarthropoda;Arthropoda;Mandibulata;Pancrustacea;Crustacea;Multicrustacea;Malacostraca;
42755233	72041	Eumalacostraca	subclass	root;cellular organisms;Eukaryota;Opisthokonta;Metazoa;Eumetazoa;Bilateria;Protostomia;Ecdysozoa;Panarthropoda;Arthropoda;Mandibulata;Pancrustacea;Crustacea;Multicrustacea;Malacostraca;
42382170	72041	Eumalacostraca	subclass	root;cellular organisms;Eukaryota;Opisthokonta;Metazoa;Eumetazoa;Bilateria;Protostomia;Ecdysozoa;Panarthropoda;Arthropoda;Mandibulata;Pancrustacea;Crustacea;Multicrustacea;Malacostraca;
42093217	72041	Eumalacostraca	subclass	root;cellular organisms;Eukaryota;Opisthokonta;Metazoa;Eumetazoa;Bilateria;Protostomia;Ecdysozoa;Panarthropoda;Arthropoda;Mandibulata;Pancrustacea;Crustacea;Multicrustacea;Malacostraca;
42077926	72041	Eumalacostraca	subclass	root;cellular organisms;Eukaryota;Opisthokonta;Metazoa;Eumetazoa;Bilateria;Protostomia;Ecdysozoa;Panarthropoda;Arthropoda;Mandibulata;Pancrustacea;Crustacea;Multicrustacea;Malacostraca;
42076836	72041	Eumalacostraca	subclass	root;cellular organisms;Eukaryota;Opisthokonta;Metazoa;Eumetazoa;Bilateria;Protostomia;Ecdysozoa;Panarthropoda;Arthropoda;Mandibulata;Pancrustacea;Crustacea;Multicrustacea;Malacostraca;
41819595	72041	Eumalacostraca	subclass	root;cellular organisms;Eukaryota;Opisthokonta;Metazoa;Eumetazoa;Bilateria;Protostomia;Ecdysozoa;Panarthropoda;Arthropoda;Mandibulata;Pancrustacea;Crustacea;Multicrustacea;Malacostraca;
41808771	72041	Eumalacostraca	subclass	root;cellular organisms;Eukaryota;Opisthokonta;Metazoa;Eumetazoa;Bilateria;Protostomia;Ecdysozoa;Panarthropoda;Arthropoda;Mandibulata;Pancrustacea;Crustacea;Multicrustacea;Malacostraca;
41808770	72041	Eumalacostraca	subclass	root;cellular organisms;Eukaryota;Opisthokonta;Metazoa;Eumetazoa;Bilateria;Protostomia;Ecdysozoa;Panarthropoda;Arthropoda;Mandibulata;Pancrustacea;Crustacea;Multicrustacea;Malacostraca;
41806307	72041	Eumalacostraca	subclass	root;cellular organisms;Eukaryota;Opisthokonta;Metazoa;Eumetazoa;Bilateria;Protostomia;Ecdysozoa;Panarthropoda;Arthropoda;Mandibulata;Pancrustacea;Crustacea;Multicrustacea;Malacostraca;
41805144	72041	Eumalacostraca	subclass	root;cellular organisms;Eukaryota;Opisthokonta;Metazoa;Eumetazoa;Bilateria;Protostomia;Ecdysozoa;Panarthropoda;Arthropoda;Mandibulata;Pancrustacea;Crustacea;Multicrustacea;Malacostraca;
41804597	72041	Eumalacostraca	subclass	root;cellular organisms;Eukaryota;Opisthokonta;Metazoa;Eumetazoa;Bilateria;Protostomia;Ecdysozoa;Panarthropoda;Arthropoda;Mandibulata;Pancrustacea;Crustacea;Multicrustacea;Malacostraca;
41794450	72041	Eumalacostraca	subclass	root;cellular organisms;Eukaryota;Opisthokonta;Metazoa;Eumetazoa;Bilateria;Protostomia;Ecdysozoa;Panarthropoda;Arthropoda;Mandibulata;Pancrustacea;Crustacea;Multicrustacea;Malacostraca;
41785625	72041	Eumalacostraca	subclass	root;cellular organisms;Eukaryota;Opisthokonta;Metazoa;Eumetazoa;Bilateria;Protostomia;Ecdysozoa;Panarthropoda;Arthropoda;Mandibulata;Pancrustacea;Crustacea;Multicrustacea;Malacostraca;
40778229	72041	Eumalacostraca	subclass	root;cellular organisms;Eukaryota;Opisthokonta;Metazoa;Eumetazoa;Bilateria;Protostomia;Ecdysozoa;Panarthropoda;Arthropoda;Mandibulata;Pancrustacea;Crustacea;Multicrustacea;Malacostraca;
40405868	72041	Eumalacostraca	subclass	root;cellular organisms;Eukaryota;Opisthokonta;Metazoa;Eumetazoa;Bilateria;Protostomia;Ecdysozoa;Panarthropoda;Arthropoda;Mandibulata;Pancrustacea;Crustacea;Multicrustacea;Malacostraca;
39926525	72041	Eumalacostraca	subclass	root;cellular organisms;Eukaryota;Opisthokonta;Metazoa;Eumetazoa;Bilateria;Protostomia;Ecdysozoa;Panarthropoda;Arthropoda;Mandibulata;Pancrustacea;Crustacea;Multicrustacea;Malacostraca;
39926524	72041	Eumalacostraca	subclass	root;cellular organisms;Eukaryota;Opisthokonta;Metazoa;Eumetazoa;Bilateria;Protostomia;Ecdysozoa;Panarthropoda;Arthropoda;Mandibulata;Pancrustacea;Crustacea;Multicrustacea;Malacostraca;
39918485	72041	Eumalacostraca	subclass	root;cellular organisms;Eukaryota;Opisthokonta;Metazoa;Eumetazoa;Bilateria;Protostomia;Ecdysozoa;Panarthropoda;Arthropoda;Mandibulata;Pancrustacea;Crustacea;Multicrustacea;Malacostraca;
39899773	72041	Eumalacostraca	subclass	root;cellular organisms;Eukaryota;Opisthokonta;Metazoa;Eumetazoa;Bilateria;Protostomia;Ecdysozoa;Panarthropoda;Arthropoda;Mandibulata;Pancrustacea;Crustacea;Multicrustacea;Malacostraca;
39892646	72041	Eumalacostraca	subclass	root;cellular organisms;Eukaryota;Opisthokonta;Metazoa;Eumetazoa;Bilateria;Protostomia;Ecdysozoa;Panarthropoda;Arthropoda;Mandibulata;Pancrustacea;Crustacea;Multicrustacea;Malacostraca;
39889845	72041	Eumalacostraca	subclass	root;cellular organisms;Eukaryota;Opisthokonta;Metazoa;Eumetazoa;Bilateria;Protostomia;Ecdysozoa;Panarthropoda;Arthropoda;Mandibulata;Pancrustacea;Crustacea;Multicrustacea;Malacostraca;
39882819	72041	Eumalacostraca	subclass	root;cellular organisms;Eukaryota;Opisthokonta;Metazoa;Eumetazoa;Bilateria;Protostomia;Ecdysozoa;Panarthropoda;Arthropoda;Mandibulata;Pancrustacea;Crustacea;Multicrustacea;Malacostraca;
39882818	72041	Eumalacostraca	subclass	root;cellular organisms;Eukaryota;Opisthokonta;Metazoa;Eumetazoa;Bilateria;Protostomia;Ecdysozoa;Panarthropoda;Arthropoda;Mandibulata;Pancrustacea;Crustacea;Multicrustacea;Malacostraca;
39880407	72041	Eumalacostraca	subclass	root;cellular organisms;Eukaryota;Opisthokonta;Metazoa;Eumetazoa;Bilateria;Protostomia;Ecdysozoa;Panarthropoda;Arthropoda;Mandibulata;Pancrustacea;Crustacea;Multicrustacea;Malacostraca;
39880406	72041	Eumalacostraca	subclass	root;cellular organisms;Eukaryota;Opisthokonta;Metazoa;Eumetazoa;Bilateria;Protostomia;Ecdysozoa;Panarthropoda;Arthropoda;Mandibulata;Pancrustacea;Crustacea;Multicrustacea;Malacostraca;
34958845	72041	Eumalacostraca	subclass	root;cellular organisms;Eukaryota;Opisthokonta;Metazoa;Eumetazoa;Bilateria;Protostomia;Ecdysozoa;Panarthropoda;Arthropoda;Mandibulata;Pancrustacea;Crustacea;Multicrustacea;Malacostraca;
33970191	72041	Eumalacostraca	subclass	root;cellular organisms;Eukaryota;Opisthokonta;Metazoa;Eumetazoa;Bilateria;Protostomia;Ecdysozoa;Panarthropoda;Arthropoda;Mandibulata;Pancrustacea;Crustacea;Multicrustacea;Malacostraca;
33621156	72041	Eumalacostraca	subclass	root;cellular organisms;Eukaryota;Opisthokonta;Metazoa;Eumetazoa;Bilateria;Protostomia;Ecdysozoa;Panarthropoda;Arthropoda;Mandibulata;Pancrustacea;Crustacea;Multicrustacea;Malacostraca;
32607930	72041	Eumalacostraca	subclass	root;cellular organisms;Eukaryota;Opisthokonta;Metazoa;Eumetazoa;Bilateria;Protostomia;Ecdysozoa;Panarthropoda;Arthropoda;Mandibulata;Pancrustacea;Crustacea;Multicrustacea;Malacostraca;
31356464	72041	Eumalacostraca	subclass	root;cellular organisms;Eukaryota;Opisthokonta;Metazoa;Eumetazoa;Bilateria;Protostomia;Ecdysozoa;Panarthropoda;Arthropoda;Mandibulata;Pancrustacea;Crustacea;Multicrustacea;Malacostraca;
28309543	72041	Eumalacostraca	subclass	root;cellular organisms;Eukaryota;Opisthokonta;Metazoa;Eumetazoa;Bilateria;Protostomia;Ecdysozoa;Panarthropoda;Arthropoda;Mandibulata;Pancrustacea;Crustacea;Multicrustacea;Malacostraca;
28282286	72041	Eumalacostraca	subclass	root;cellular organisms;Eukaryota;Opisthokonta;Metazoa;Eumetazoa;Bilateria;Protostomia;Ecdysozoa;Panarthropoda;Arthropoda;Mandibulata;Pancrustacea;Crustacea;Multicrustacea;Malacostraca;
28088484	72041	Eumalacostraca	subclass	root;cellular organisms;Eukaryota;Opisthokonta;Metazoa;Eumetazoa;Bilateria;Protostomia;Ecdysozoa;Panarthropoda;Arthropoda;Mandibulata;Pancrustacea;Crustacea;Multicrustacea;Malacostraca;
28082919	72041	Eumalacostraca	subclass	root;cellular organisms;Eukaryota;Opisthokonta;Metazoa;Eumetazoa;Bilateria;Protostomia;Ecdysozoa;Panarthropoda;Arthropoda;Mandibulata;Pancrustacea;Crustacea;Multicrustacea;Malacostraca;
28052736	72041	Eumalacostraca	subclass	root;cellular organisms;Eukaryota;Opisthokonta;Metazoa;Eumetazoa;Bilateria;Protostomia;Ecdysozoa;Panarthropoda;Arthropoda;Mandibulata;Pancrustacea;Crustacea;Multicrustacea;Malacostraca;
28039003	72041	Eumalacostraca	subclass	root;cellular organisms;Eukaryota;Opisthokonta;Metazoa;Eumetazoa;Bilateria;Protostomia;Ecdysozoa;Panarthropoda;Arthropoda;Mandibulata;Pancrustacea;Crustacea;Multicrustacea;Malacostraca;
25909411	72041	Eumalacostraca	subclass	root;cellular organisms;Eukaryota;Opisthokonta;Metazoa;Eumetazoa;Bilateria;Protostomia;Ecdysozoa;Panarthropoda;Arthropoda;Mandibulata;Pancrustacea;Crustacea;Multicrustacea;Malacostraca;
24126481	72041	Eumalacostraca	subclass	root;cellular organisms;Eukaryota;Opisthokonta;Metazoa;Eumetazoa;Bilateria;Protostomia;Ecdysozoa;Panarthropoda;Arthropoda;Mandibulata;Pancrustacea;Crustacea;Multicrustacea;Malacostraca;
24121060	72041	Eumalacostraca	subclass	root;cellular organisms;Eukaryota;Opisthokonta;Metazoa;Eumetazoa;Bilateria;Protostomia;Ecdysozoa;Panarthropoda;Arthropoda;Mandibulata;Pancrustacea;Crustacea;Multicrustacea;Malacostraca;
24064652	72041	Eumalacostraca	subclass	root;cellular organisms;Eukaryota;Opisthokonta;Metazoa;Eumetazoa;Bilateria;Protostomia;Ecdysozoa;Panarthropoda;Arthropoda;Mandibulata;Pancrustacea;Crustacea;Multicrustacea;Malacostraca;
23143506	72041	Eumalacostraca	subclass	root;cellular organisms;Eukaryota;Opisthokonta;Metazoa;Eumetazoa;Bilateria;Protostomia;Ecdysozoa;Panarthropoda;Arthropoda;Mandibulata;Pancrustacea;Crustacea;Multicrustacea;Malacostraca;
23142717	72041	Eumalacostraca	subclass	root;cellular organisms;Eukaryota;Opisthokonta;Metazoa;Eumetazoa;Bilateria;Protostomia;Ecdysozoa;Panarthropoda;Arthropoda;Mandibulata;Pancrustacea;Crustacea;Multicrustacea;Malacostraca;
23138448	72041	Eumalacostraca	subclass	root;cellular organisms;Eukaryota;Opisthokonta;Metazoa;Eumetazoa;Bilateria;Protostomia;Ecdysozoa;Panarthropoda;Arthropoda;Mandibulata;Pancrustacea;Crustacea;Multicrustacea;Malacostraca;
22128931	72041	Eumalacostraca	subclass	root;cellular organisms;Eukaryota;Opisthokonta;Metazoa;Eumetazoa;Bilateria;Protostomia;Ecdysozoa;Panarthropoda;Arthropoda;Mandibulata;Pancrustacea;Crustacea;Multicrustacea;Malacostraca;
22125974	72041	Eumalacostraca	subclass	root;cellular organisms;Eukaryota;Opisthokonta;Metazoa;Eumetazoa;Bilateria;Protostomia;Ecdysozoa;Panarthropoda;Arthropoda;Mandibulata;Pancrustacea;Crustacea;Multicrustacea;Malacostraca;
22102014	72041	Eumalacostraca	subclass	root;cellular organisms;Eukaryota;Opisthokonta;Metazoa;Eumetazoa;Bilateria;Protostomia;Ecdysozoa;Panarthropoda;Arthropoda;Mandibulata;Pancrustacea;Crustacea;Multicrustacea;Malacostraca;
22082472	72041	Eumalacostraca	subclass	root;cellular organisms;Eukaryota;Opisthokonta;Metazoa;Eumetazoa;Bilateria;Protostomia;Ecdysozoa;Panarthropoda;Arthropoda;Mandibulata;Pancrustacea;Crustacea;Multicrustacea;Malacostraca;
22081473	72041	Eumalacostraca	subclass	root;cellular organisms;Eukaryota;Opisthokonta;Metazoa;Eumetazoa;Bilateria;Protostomia;Ecdysozoa;Panarthropoda;Arthropoda;Mandibulata;Pancrustacea;Crustacea;Multicrustacea;Malacostraca;
22081472	72041	Eumalacostraca	subclass	root;cellular organisms;Eukaryota;Opisthokonta;Metazoa;Eumetazoa;Bilateria;Protostomia;Ecdysozoa;Panarthropoda;Arthropoda;Mandibulata;Pancrustacea;Crustacea;Multicrustacea;Malacostraca;
21044041	72041	Eumalacostraca	subclass	root;cellular organisms;Eukaryota;Opisthokonta;Metazoa;Eumetazoa;Bilateria;Protostomia;Ecdysozoa;Panarthropoda;Arthropoda;Mandibulata;Pancrustacea;Crustacea;Multicrustacea;Malacostraca;
21037400	72041	Eumalacostraca	subclass	root;cellular organisms;Eukaryota;Opisthokonta;Metazoa;Eumetazoa;Bilateria;Protostomia;Ecdysozoa;Panarthropoda;Arthropoda;Mandibulata;Pancrustacea;Crustacea;Multicrustacea;Malacostraca;
18019410	72041	Eumalacostraca	subclass	root;cellular organisms;Eukaryota;Opisthokonta;Metazoa;Eumetazoa;Bilateria;Protostomia;Ecdysozoa;Panarthropoda;Arthropoda;Mandibulata;Pancrustacea;Crustacea;Multicrustacea;Malacostraca;
17998958	72041	Eumalacostraca	subclass	root;cellular organisms;Eukaryota;Opisthokonta;Metazoa;Eumetazoa;Bilateria;Protostomia;Ecdysozoa;Panarthropoda;Arthropoda;Mandibulata;Pancrustacea;Crustacea;Multicrustacea;Malacostraca;
17994488	72041	Eumalacostraca	subclass	root;cellular organisms;Eukaryota;Opisthokonta;Metazoa;Eumetazoa;Bilateria;Protostomia;Ecdysozoa;Panarthropoda;Arthropoda;Mandibulata;Pancrustacea;Crustacea;Multicrustacea;Malacostraca;
17994487	72041	Eumalacostraca	subclass	root;cellular organisms;Eukaryota;Opisthokonta;Metazoa;Eumetazoa;Bilateria;Protostomia;Ecdysozoa;Panarthropoda;Arthropoda;Mandibulata;Pancrustacea;Crustacea;Multicrustacea;Malacostraca;
150003333	72041	Eumalacostraca	subclass	root;cellular organisms;Eukaryota;Opisthokonta;Metazoa;Eumetazoa;Bilateria;Protostomia;Ecdysozoa;Panarthropoda;Arthropoda;Mandibulata;Pancrustacea;Crustacea;Multicrustacea;Malacostraca;
146536615	72041	Eumalacostraca	subclass	root;cellular organisms;Eukaryota;Opisthokonta;Metazoa;Eumetazoa;Bilateria;Protostomia;Ecdysozoa;Panarthropoda;Arthropoda;Mandibulata;Pancrustacea;Crustacea;Multicrustacea;Malacostraca;
14303555	72041	Eumalacostraca	subclass	root;cellular organisms;Eukaryota;Opisthokonta;Metazoa;Eumetazoa;Bilateria;Protostomia;Ecdysozoa;Panarthropoda;Arthropoda;Mandibulata;Pancrustacea;Crustacea;Multicrustacea;Malacostraca;
136208871	72041	Eumalacostraca	subclass	root;cellular organisms;Eukaryota;Opisthokonta;Metazoa;Eumetazoa;Bilateria;Protostomia;Ecdysozoa;Panarthropoda;Arthropoda;Mandibulata;Pancrustacea;Crustacea;Multicrustacea;Malacostraca;
136204629	72041	Eumalacostraca	subclass	root;cellular organisms;Eukaryota;Opisthokonta;Metazoa;Eumetazoa;Bilateria;Protostomia;Ecdysozoa;Panarthropoda;Arthropoda;Mandibulata;Pancrustacea;Crustacea;Multicrustacea;Malacostraca;
136204628	72041	Eumalacostraca	subclass	root;cellular organisms;Eukaryota;Opisthokonta;Metazoa;Eumetazoa;Bilateria;Protostomia;Ecdysozoa;Panarthropoda;Arthropoda;Mandibulata;Pancrustacea;Crustacea;Multicrustacea;Malacostraca;
136203438	72041	Eumalacostraca	subclass	root;cellular organisms;Eukaryota;Opisthokonta;Metazoa;Eumetazoa;Bilateria;Protostomia;Ecdysozoa;Panarthropoda;Arthropoda;Mandibulata;Pancrustacea;Crustacea;Multicrustacea;Malacostraca;
12102640	72041	Eumalacostraca	subclass	root;cellular organisms;Eukaryota;Opisthokonta;Metazoa;Eumetazoa;Bilateria;Protostomia;Ecdysozoa;Panarthropoda;Arthropoda;Mandibulata;Pancrustacea;Crustacea;Multicrustacea;Malacostraca;
120319259	72041	Eumalacostraca	subclass	root;cellular organisms;Eukaryota;Opisthokonta;Metazoa;Eumetazoa;Bilateria;Protostomia;Ecdysozoa;Panarthropoda;Arthropoda;Mandibulata;Pancrustacea;Crustacea;Multicrustacea;Malacostraca;
120292240	72041	Eumalacostraca	subclass	root;cellular organisms;Eukaryota;Opisthokonta;Metazoa;Eumetazoa;Bilateria;Protostomia;Ecdysozoa;Panarthropoda;Arthropoda;Mandibulata;Pancrustacea;Crustacea;Multicrustacea;Malacostraca;
12015234	72041	Eumalacostraca	subclass	root;cellular organisms;Eukaryota;Opisthokonta;Metazoa;Eumetazoa;Bilateria;Protostomia;Ecdysozoa;Panarthropoda;Arthropoda;Mandibulata;Pancrustacea;Crustacea;Multicrustacea;Malacostraca;
117170042	72041	Eumalacostraca	subclass	root;cellular organisms;Eukaryota;Opisthokonta;Metazoa;Eumetazoa;Bilateria;Protostomia;Ecdysozoa;Panarthropoda;Arthropoda;Mandibulata;Pancrustacea;Crustacea;Multicrustacea;Malacostraca;
117167721	72041	Eumalacostraca	subclass	root;cellular organisms;Eukaryota;Opisthokonta;Metazoa;Eumetazoa;Bilateria;Protostomia;Ecdysozoa;Panarthropoda;Arthropoda;Mandibulata;Pancrustacea;Crustacea;Multicrustacea;Malacostraca;
106419859	72041	Eumalacostraca	subclass	root;cellular organisms;Eukaryota;Opisthokonta;Metazoa;Eumetazoa;Bilateria;Protostomia;Ecdysozoa;Panarthropoda;Arthropoda;Mandibulata;Pancrustacea;Crustacea;Multicrustacea;Malacostraca;
106412495	72041	Eumalacostraca	subclass	root;cellular organisms;Eukaryota;Opisthokonta;Metazoa;Eumetazoa;Bilateria;Protostomia;Ecdysozoa;Panarthropoda;Arthropoda;Mandibulata;Pancrustacea;Crustacea;Multicrustacea;Malacostraca;
106203141	72041	Eumalacostraca	subclass	root;cellular organisms;Eukaryota;Opisthokonta;Metazoa;Eumetazoa;Bilateria;Protostomia;Ecdysozoa;Panarthropoda;Arthropoda;Mandibulata;Pancrustacea;Crustacea;Multicrustacea;Malacostraca;
106203140	72041	Eumalacostraca	subclass	root;cellular organisms;Eukaryota;Opisthokonta;Metazoa;Eumetazoa;Bilateria;Protostomia;Ecdysozoa;Panarthropoda;Arthropoda;Mandibulata;Pancrustacea;Crustacea;Multicrustacea;Malacostraca;
106197606	72041	Eumalacostraca	subclass	root;cellular organisms;Eukaryota;Opisthokonta;Metazoa;Eumetazoa;Bilateria;Protostomia;Ecdysozoa;Panarthropoda;Arthropoda;Mandibulata;Pancrustacea;Crustacea;Multicrustacea;Malacostraca;
106196968	72041	Eumalacostraca	subclass	root;cellular organisms;Eukaryota;Opisthokonta;Metazoa;Eumetazoa;Bilateria;Protostomia;Ecdysozoa;Panarthropoda;Arthropoda;Mandibulata;Pancrustacea;Crustacea;Multicrustacea;Malacostraca;
106196416	72041	Eumalacostraca	subclass	root;cellular organisms;Eukaryota;Opisthokonta;Metazoa;Eumetazoa;Bilateria;Protostomia;Ecdysozoa;Panarthropoda;Arthropoda;Mandibulata;Pancrustacea;Crustacea;Multicrustacea;Malacostraca;
106193487	72041	Eumalacostraca	subclass	root;cellular organisms;Eukaryota;Opisthokonta;Metazoa;Eumetazoa;Bilateria;Protostomia;Ecdysozoa;Panarthropoda;Arthropoda;Mandibulata;Pancrustacea;Crustacea;Multicrustacea;Malacostraca;
106193275	72041	Eumalacostraca	subclass	root;cellular organisms;Eukaryota;Opisthokonta;Metazoa;Eumetazoa;Bilateria;Protostomia;Ecdysozoa;Panarthropoda;Arthropoda;Mandibulata;Pancrustacea;Crustacea;Multicrustacea;Malacostraca;
106190031	72041	Eumalacostraca	subclass	root;cellular organisms;Eukaryota;Opisthokonta;Metazoa;Eumetazoa;Bilateria;Protostomia;Ecdysozoa;Panarthropoda;Arthropoda;Mandibulata;Pancrustacea;Crustacea;Multicrustacea;Malacostraca;
106183861	72041	Eumalacostraca	subclass	root;cellular organisms;Eukaryota;Opisthokonta;Metazoa;Eumetazoa;Bilateria;Protostomia;Ecdysozoa;Panarthropoda;Arthropoda;Mandibulata;Pancrustacea;Crustacea;Multicrustacea;Malacostraca;
106183860	72041	Eumalacostraca	subclass	root;cellular organisms;Eukaryota;Opisthokonta;Metazoa;Eumetazoa;Bilateria;Protostomia;Ecdysozoa;Panarthropoda;Arthropoda;Mandibulata;Pancrustacea;Crustacea;Multicrustacea;Malacostraca;
106181555	72041	Eumalacostraca	subclass	root;cellular organisms;Eukaryota;Opisthokonta;Metazoa;Eumetazoa;Bilateria;Protostomia;Ecdysozoa;Panarthropoda;Arthropoda;Mandibulata;Pancrustacea;Crustacea;Multicrustacea;Malacostraca;
106181413	72041	Eumalacostraca	subclass	root;cellular organisms;Eukaryota;Opisthokonta;Metazoa;Eumetazoa;Bilateria;Protostomia;Ecdysozoa;Panarthropoda;Arthropoda;Mandibulata;Pancrustacea;Crustacea;Multicrustacea;Malacostraca;
106181275	72041	Eumalacostraca	subclass	root;cellular organisms;Eukaryota;Opisthokonta;Metazoa;Eumetazoa;Bilateria;Protostomia;Ecdysozoa;Panarthropoda;Arthropoda;Mandibulata;Pancrustacea;Crustacea;Multicrustacea;Malacostraca;
106179440	72041	Eumalacostraca	subclass	root;cellular organisms;Eukaryota;Opisthokonta;Metazoa;Eumetazoa;Bilateria;Protostomia;Ecdysozoa;Panarthropoda;Arthropoda;Mandibulata;Pancrustacea;Crustacea;Multicrustacea;Malacostraca;
106177720	72041	Eumalacostraca	subclass	root;cellular organisms;Eukaryota;Opisthokonta;Metazoa;Eumetazoa;Bilateria;Protostomia;Ecdysozoa;Panarthropoda;Arthropoda;Mandibulata;Pancrustacea;Crustacea;Multicrustacea;Malacostraca;
106177719	72041	Eumalacostraca	subclass	root;cellular organisms;Eukaryota;Opisthokonta;Metazoa;Eumetazoa;Bilateria;Protostomia;Ecdysozoa;Panarthropoda;Arthropoda;Mandibulata;Pancrustacea;Crustacea;Multicrustacea;Malacostraca;
106177718	72041	Eumalacostraca	subclass	root;cellular organisms;Eukaryota;Opisthokonta;Metazoa;Eumetazoa;Bilateria;Protostomia;Ecdysozoa;Panarthropoda;Arthropoda;Mandibulata;Pancrustacea;Crustacea;Multicrustacea;Malacostraca;
106177717	72041	Eumalacostraca	subclass	root;cellular organisms;Eukaryota;Opisthokonta;Metazoa;Eumetazoa;Bilateria;Protostomia;Ecdysozoa;Panarthropoda;Arthropoda;Mandibulata;Pancrustacea;Crustacea;Multicrustacea;Malacostraca;
103830535	72041	Eumalacostraca	subclass	root;cellular organisms;Eukaryota;Opisthokonta;Metazoa;Eumetazoa;Bilateria;Protostomia;Ecdysozoa;Panarthropoda;Arthropoda;Mandibulata;Pancrustacea;Crustacea;Multicrustacea;Malacostraca;
103771537	72041	Eumalacostraca	subclass	root;cellular organisms;Eukaryota;Opisthokonta;Metazoa;Eumetazoa;Bilateria;Protostomia;Ecdysozoa;Panarthropoda;Arthropoda;Mandibulata;Pancrustacea;Crustacea;Multicrustacea;Malacostraca;
103768650	72041	Eumalacostraca	subclass	root;cellular organisms;Eukaryota;Opisthokonta;Metazoa;Eumetazoa;Bilateria;Protostomia;Ecdysozoa;Panarthropoda;Arthropoda;Mandibulata;Pancrustacea;Crustacea;Multicrustacea;Malacostraca;
103753404	72041	Eumalacostraca	subclass	root;cellular organisms;Eukaryota;Opisthokonta;Metazoa;Eumetazoa;Bilateria;Protostomia;Ecdysozoa;Panarthropoda;Arthropoda;Mandibulata;Pancrustacea;Crustacea;Multicrustacea;Malacostraca;
103752018	72041	Eumalacostraca	subclass	root;cellular organisms;Eukaryota;Opisthokonta;Metazoa;Eumetazoa;Bilateria;Protostomia;Ecdysozoa;Panarthropoda;Arthropoda;Mandibulata;Pancrustacea;Crustacea;Multicrustacea;Malacostraca;
103752017	72041	Eumalacostraca	subclass	root;cellular organisms;Eukaryota;Opisthokonta;Metazoa;Eumetazoa;Bilateria;Protostomia;Ecdysozoa;Panarthropoda;Arthropoda;Mandibulata;Pancrustacea;Crustacea;Multicrustacea;Malacostraca;
103714923	72041	Eumalacostraca	subclass	root;cellular organisms;Eukaryota;Opisthokonta;Metazoa;Eumetazoa;Bilateria;Protostomia;Ecdysozoa;Panarthropoda;Arthropoda;Mandibulata;Pancrustacea;Crustacea;Multicrustacea;Malacostraca;
103705433	72041	Eumalacostraca	subclass	root;cellular organisms;Eukaryota;Opisthokonta;Metazoa;Eumetazoa;Bilateria;Protostomia;Ecdysozoa;Panarthropoda;Arthropoda;Mandibulata;Pancrustacea;Crustacea;Multicrustacea;Malacostraca;
103705432	72041	Eumalacostraca	subclass	root;cellular organisms;Eukaryota;Opisthokonta;Metazoa;Eumetazoa;Bilateria;Protostomia;Ecdysozoa;Panarthropoda;Arthropoda;Mandibulata;Pancrustacea;Crustacea;Multicrustacea;Malacostraca;
103704263	72041	Eumalacostraca	subclass	root;cellular organisms;Eukaryota;Opisthokonta;Metazoa;Eumetazoa;Bilateria;Protostomia;Ecdysozoa;Panarthropoda;Arthropoda;Mandibulata;Pancrustacea;Crustacea;Multicrustacea;Malacostraca;
103702831	72041	Eumalacostraca	subclass	root;cellular organisms;Eukaryota;Opisthokonta;Metazoa;Eumetazoa;Bilateria;Protostomia;Ecdysozoa;Panarthropoda;Arthropoda;Mandibulata;Pancrustacea;Crustacea;Multicrustacea;Malacostraca;
103700074	72041	Eumalacostraca	subclass	root;cellular organisms;Eukaryota;Opisthokonta;Metazoa;Eumetazoa;Bilateria;Protostomia;Ecdysozoa;Panarthropoda;Arthropoda;Mandibulata;Pancrustacea;Crustacea;Multicrustacea;Malacostraca;
103699285	72041	Eumalacostraca	subclass	root;cellular organisms;Eukaryota;Opisthokonta;Metazoa;Eumetazoa;Bilateria;Protostomia;Ecdysozoa;Panarthropoda;Arthropoda;Mandibulata;Pancrustacea;Crustacea;Multicrustacea;Malacostraca;
103696292	72041	Eumalacostraca	subclass	root;cellular organisms;Eukaryota;Opisthokonta;Metazoa;Eumetazoa;Bilateria;Protostomia;Ecdysozoa;Panarthropoda;Arthropoda;Mandibulata;Pancrustacea;Crustacea;Multicrustacea;Malacostraca;
103696134	72041	Eumalacostraca	subclass	root;cellular organisms;Eukaryota;Opisthokonta;Metazoa;Eumetazoa;Bilateria;Protostomia;Ecdysozoa;Panarthropoda;Arthropoda;Mandibulata;Pancrustacea;Crustacea;Multicrustacea;Malacostraca;
103693119	72041	Eumalacostraca	subclass	root;cellular organisms;Eukaryota;Opisthokonta;Metazoa;Eumetazoa;Bilateria;Protostomia;Ecdysozoa;Panarthropoda;Arthropoda;Mandibulata;Pancrustacea;Crustacea;Multicrustacea;Malacostraca;
103687752	72041	Eumalacostraca	subclass	root;cellular organisms;Eukaryota;Opisthokonta;Metazoa;Eumetazoa;Bilateria;Protostomia;Ecdysozoa;Panarthropoda;Arthropoda;Mandibulata;Pancrustacea;Crustacea;Multicrustacea;Malacostraca;
103686113	72041	Eumalacostraca	subclass	root;cellular organisms;Eukaryota;Opisthokonta;Metazoa;Eumetazoa;Bilateria;Protostomia;Ecdysozoa;Panarthropoda;Arthropoda;Mandibulata;Pancrustacea;Crustacea;Multicrustacea;Malacostraca;
103686112	72041	Eumalacostraca	subclass	root;cellular organisms;Eukaryota;Opisthokonta;Metazoa;Eumetazoa;Bilateria;Protostomia;Ecdysozoa;Panarthropoda;Arthropoda;Mandibulata;Pancrustacea;Crustacea;Multicrustacea;Malacostraca;
103682746	72041	Eumalacostraca	subclass	root;cellular organisms;Eukaryota;Opisthokonta;Metazoa;Eumetazoa;Bilateria;Protostomia;Ecdysozoa;Panarthropoda;Arthropoda;Mandibulata;Pancrustacea;Crustacea;Multicrustacea;Malacostraca;
103493797	72041	Eumalacostraca	subclass	root;cellular organisms;Eukaryota;Opisthokonta;Metazoa;Eumetazoa;Bilateria;Protostomia;Ecdysozoa;Panarthropoda;Arthropoda;Mandibulata;Pancrustacea;Crustacea;Multicrustacea;Malacostraca;
103493796	72041	Eumalacostraca	subclass	root;cellular organisms;Eukaryota;Opisthokonta;Metazoa;Eumetazoa;Bilateria;Protostomia;Ecdysozoa;Panarthropoda;Arthropoda;Mandibulata;Pancrustacea;Crustacea;Multicrustacea;Malacostraca;
103230984	72041	Eumalacostraca	subclass	root;cellular organisms;Eukaryota;Opisthokonta;Metazoa;Eumetazoa;Bilateria;Protostomia;Ecdysozoa;Panarthropoda;Arthropoda;Mandibulata;Pancrustacea;Crustacea;Multicrustacea;Malacostraca;
103230983	72041	Eumalacostraca	subclass	root;cellular organisms;Eukaryota;Opisthokonta;Metazoa;Eumetazoa;Bilateria;Protostomia;Ecdysozoa;Panarthropoda;Arthropoda;Mandibulata;Pancrustacea;Crustacea;Multicrustacea;Malacostraca;
102405614	72041	Eumalacostraca	subclass	root;cellular organisms;Eukaryota;Opisthokonta;Metazoa;Eumetazoa;Bilateria;Protostomia;Ecdysozoa;Panarthropoda;Arthropoda;Mandibulata;Pancrustacea;Crustacea;Multicrustacea;Malacostraca;
102382756	72041	Eumalacostraca	subclass	root;cellular organisms;Eukaryota;Opisthokonta;Metazoa;Eumetazoa;Bilateria;Protostomia;Ecdysozoa;Panarthropoda;Arthropoda;Mandibulata;Pancrustacea;Crustacea;Multicrustacea;Malacostraca;
102381673	72041	Eumalacostraca	subclass	root;cellular organisms;Eukaryota;Opisthokonta;Metazoa;Eumetazoa;Bilateria;Protostomia;Ecdysozoa;Panarthropoda;Arthropoda;Mandibulata;Pancrustacea;Crustacea;Multicrustacea;Malacostraca;
102381393	72041	Eumalacostraca	subclass	root;cellular organisms;Eukaryota;Opisthokonta;Metazoa;Eumetazoa;Bilateria;Protostomia;Ecdysozoa;Panarthropoda;Arthropoda;Mandibulata;Pancrustacea;Crustacea;Multicrustacea;Malacostraca;
102379602	72041	Eumalacostraca	subclass	root;cellular organisms;Eukaryota;Opisthokonta;Metazoa;Eumetazoa;Bilateria;Protostomia;Ecdysozoa;Panarthropoda;Arthropoda;Mandibulata;Pancrustacea;Crustacea;Multicrustacea;Malacostraca;
102265369	72041	Eumalacostraca	subclass	root;cellular organisms;Eukaryota;Opisthokonta;Metazoa;Eumetazoa;Bilateria;Protostomia;Ecdysozoa;Panarthropoda;Arthropoda;Mandibulata;Pancrustacea;Crustacea;Multicrustacea;Malacostraca;
102234128	72041	Eumalacostraca	subclass	root;cellular organisms;Eukaryota;Opisthokonta;Metazoa;Eumetazoa;Bilateria;Protostomia;Ecdysozoa;Panarthropoda;Arthropoda;Mandibulata;Pancrustacea;Crustacea;Multicrustacea;Malacostraca;
102234127	72041	Eumalacostraca	subclass	root;cellular organisms;Eukaryota;Opisthokonta;Metazoa;Eumetazoa;Bilateria;Protostomia;Ecdysozoa;Panarthropoda;Arthropoda;Mandibulata;Pancrustacea;Crustacea;Multicrustacea;Malacostraca;
102225724	72041	Eumalacostraca	subclass	root;cellular organisms;Eukaryota;Opisthokonta;Metazoa;Eumetazoa;Bilateria;Protostomia;Ecdysozoa;Panarthropoda;Arthropoda;Mandibulata;Pancrustacea;Crustacea;Multicrustacea;Malacostraca;
102224206	72041	Eumalacostraca	subclass	root;cellular organisms;Eukaryota;Opisthokonta;Metazoa;Eumetazoa;Bilateria;Protostomia;Ecdysozoa;Panarthropoda;Arthropoda;Mandibulata;Pancrustacea;Crustacea;Multicrustacea;Malacostraca;
102224205	72041	Eumalacostraca	subclass	root;cellular organisms;Eukaryota;Opisthokonta;Metazoa;Eumetazoa;Bilateria;Protostomia;Ecdysozoa;Panarthropoda;Arthropoda;Mandibulata;Pancrustacea;Crustacea;Multicrustacea;Malacostraca;
102221881	72041	Eumalacostraca	subclass	root;cellular organisms;Eukaryota;Opisthokonta;Metazoa;Eumetazoa;Bilateria;Protostomia;Ecdysozoa;Panarthropoda;Arthropoda;Mandibulata;Pancrustacea;Crustacea;Multicrustacea;Malacostraca;
102219207	72041	Eumalacostraca	subclass	root;cellular organisms;Eukaryota;Opisthokonta;Metazoa;Eumetazoa;Bilateria;Protostomia;Ecdysozoa;Panarthropoda;Arthropoda;Mandibulata;Pancrustacea;Crustacea;Multicrustacea;Malacostraca;
102210126	72041	Eumalacostraca	subclass	root;cellular organisms;Eukaryota;Opisthokonta;Metazoa;Eumetazoa;Bilateria;Protostomia;Ecdysozoa;Panarthropoda;Arthropoda;Mandibulata;Pancrustacea;Crustacea;Multicrustacea;Malacostraca;
101782289	72041	Eumalacostraca	subclass	root;cellular organisms;Eukaryota;Opisthokonta;Metazoa;Eumetazoa;Bilateria;Protostomia;Ecdysozoa;Panarthropoda;Arthropoda;Mandibulata;Pancrustacea;Crustacea;Multicrustacea;Malacostraca;
101766746	72041	Eumalacostraca	subclass	root;cellular organisms;Eukaryota;Opisthokonta;Metazoa;Eumetazoa;Bilateria;Protostomia;Ecdysozoa;Panarthropoda;Arthropoda;Mandibulata;Pancrustacea;Crustacea;Multicrustacea;Malacostraca;
101759605	72041	Eumalacostraca	subclass	root;cellular organisms;Eukaryota;Opisthokonta;Metazoa;Eumetazoa;Bilateria;Protostomia;Ecdysozoa;Panarthropoda;Arthropoda;Mandibulata;Pancrustacea;Crustacea;Multicrustacea;Malacostraca;
93526489	6682	Eucarida	superorder	root;cellular organisms;Eukaryota;Opisthokonta;Metazoa;Eumetazoa;Bilateria;Protostomia;Ecdysozoa;Panarthropoda;Arthropoda;Mandibulata;Pancrustacea;Crustacea;Multicrustacea;Malacostraca;Eumalacostraca;
93514092	6682	Eucarida	superorder	root;cellular organisms;Eukaryota;Opisthokonta;Metazoa;Eumetazoa;Bilateria;Protostomia;Ecdysozoa;Panarthropoda;Arthropoda;Mandibulata;Pancrustacea;Crustacea;Multicrustacea;Malacostraca;Eumalacostraca;
87652587	6682	Eucarida	superorder	root;cellular organisms;Eukaryota;Opisthokonta;Metazoa;Eumetazoa;Bilateria;Protostomia;Ecdysozoa;Panarthropoda;Arthropoda;Mandibulata;Pancrustacea;Crustacea;Multicrustacea;Malacostraca;Eumalacostraca;
87527040	6820	Peracarida	superorder	root;cellular organisms;Eukaryota;Opisthokonta;Metazoa;Eumetazoa;Bilateria;Protostomia;Ecdysozoa;Panarthropoda;Arthropoda;Mandibulata;Pancrustacea;Crustacea;Multicrustacea;Malacostraca;Eumalacostraca;
76621342	6820	Peracarida	superorder	root;cellular organisms;Eukaryota;Opisthokonta;Metazoa;Eumetazoa;Bilateria;Protostomia;Ecdysozoa;Panarthropoda;Arthropoda;Mandibulata;Pancrustacea;Crustacea;Multicrustacea;Malacostraca;Eumalacostraca;
76596449	6820	Peracarida	superorder	root;cellular organisms;Eukaryota;Opisthokonta;Metazoa;Eumetazoa;Bilateria;Protostomia;Ecdysozoa;Panarthropoda;Arthropoda;Mandibulata;Pancrustacea;Crustacea;Multicrustacea;Malacostraca;Eumalacostraca;
76594989	6820	Peracarida	superorder	root;cellular organisms;Eukaryota;Opisthokonta;Metazoa;Eumetazoa;Bilateria;Protostomia;Ecdysozoa;Panarthropoda;Arthropoda;Mandibulata;Pancrustacea;Crustacea;Multicrustacea;Malacostraca;Eumalacostraca;
70184668	6820	Peracarida	superorder	root;cellular organisms;Eukaryota;Opisthokonta;Metazoa;Eumetazoa;Bilateria;Protostomia;Ecdysozoa;Panarthropoda;Arthropoda;Mandibulata;Pancrustacea;Crustacea;Multicrustacea;Malacostraca;Eumalacostraca;
65600460	6820	Peracarida	superorder	root;cellular organisms;Eukaryota;Opisthokonta;Metazoa;Eumetazoa;Bilateria;Protostomia;Ecdysozoa;Panarthropoda;Arthropoda;Mandibulata;Pancrustacea;Crustacea;Multicrustacea;Malacostraca;Eumalacostraca;
60843672	6682	Eucarida	superorder	root;cellular organisms;Eukaryota;Opisthokonta;Metazoa;Eumetazoa;Bilateria;Protostomia;Ecdysozoa;Panarthropoda;Arthropoda;Mandibulata;Pancrustacea;Crustacea;Multicrustacea;Malacostraca;Eumalacostraca;
60706126	6682	Eucarida	superorder	root;cellular organisms;Eukaryota;Opisthokonta;Metazoa;Eumetazoa;Bilateria;Protostomia;Ecdysozoa;Panarthropoda;Arthropoda;Mandibulata;Pancrustacea;Crustacea;Multicrustacea;Malacostraca;Eumalacostraca;
60658398	6682	Eucarida	superorder	root;cellular organisms;Eukaryota;Opisthokonta;Metazoa;Eumetazoa;Bilateria;Protostomia;Ecdysozoa;Panarthropoda;Arthropoda;Mandibulata;Pancrustacea;Crustacea;Multicrustacea;Malacostraca;Eumalacostraca;
48752863	6820	Peracarida	superorder	root;cellular organisms;Eukaryota;Opisthokonta;Metazoa;Eumetazoa;Bilateria;Protostomia;Ecdysozoa;Panarthropoda;Arthropoda;Mandibulata;Pancrustacea;Crustacea;Multicrustacea;Malacostraca;Eumalacostraca;
46044912	6682	Eucarida	superorder	root;cellular organisms;Eukaryota;Opisthokonta;Metazoa;Eumetazoa;Bilateria;Protostomia;Ecdysozoa;Panarthropoda;Arthropoda;Mandibulata;Pancrustacea;Crustacea;Multicrustacea;Malacostraca;Eumalacostraca;
41818451	6820	Peracarida	superorder	root;cellular organisms;Eukaryota;Opisthokonta;Metazoa;Eumetazoa;Bilateria;Protostomia;Ecdysozoa;Panarthropoda;Arthropoda;Mandibulata;Pancrustacea;Crustacea;Multicrustacea;Malacostraca;Eumalacostraca;
41785425	6820	Peracarida	superorder	root;cellular organisms;Eukaryota;Opisthokonta;Metazoa;Eumetazoa;Bilateria;Protostomia;Ecdysozoa;Panarthropoda;Arthropoda;Mandibulata;Pancrustacea;Crustacea;Multicrustacea;Malacostraca;Eumalacostraca;
41785424	6820	Peracarida	superorder	root;cellular organisms;Eukaryota;Opisthokonta;Metazoa;Eumetazoa;Bilateria;Protostomia;Ecdysozoa;Panarthropoda;Arthropoda;Mandibulata;Pancrustacea;Crustacea;Multicrustacea;Malacostraca;Eumalacostraca;
39888048	6682	Eucarida	superorder	root;cellular organisms;Eukaryota;Opisthokonta;Metazoa;Eumetazoa;Bilateria;Protostomia;Ecdysozoa;Panarthropoda;Arthropoda;Mandibulata;Pancrustacea;Crustacea;Multicrustacea;Malacostraca;Eumalacostraca;
34886802	6682	Eucarida	superorder	root;cellular organisms;Eukaryota;Opisthokonta;Metazoa;Eumetazoa;Bilateria;Protostomia;Ecdysozoa;Panarthropoda;Arthropoda;Mandibulata;Pancrustacea;Crustacea;Multicrustacea;Malacostraca;Eumalacostraca;
22121740	6682	Eucarida	superorder	root;cellular organisms;Eukaryota;Opisthokonta;Metazoa;Eumetazoa;Bilateria;Protostomia;Ecdysozoa;Panarthropoda;Arthropoda;Mandibulata;Pancrustacea;Crustacea;Multicrustacea;Malacostraca;Eumalacostraca;
22121734	6682	Eucarida	superorder	root;cellular organisms;Eukaryota;Opisthokonta;Metazoa;Eumetazoa;Bilateria;Protostomia;Ecdysozoa;Panarthropoda;Arthropoda;Mandibulata;Pancrustacea;Crustacea;Multicrustacea;Malacostraca;Eumalacostraca;
103753995	6682	Eucarida	superorder	root;cellular organisms;Eukaryota;Opisthokonta;Metazoa;Eumetazoa;Bilateria;Protostomia;Ecdysozoa;Panarthropoda;Arthropoda;Mandibulata;Pancrustacea;Crustacea;Multicrustacea;Malacostraca;Eumalacostraca;
103709016	6820	Peracarida	superorder	root;cellular organisms;Eukaryota;Opisthokonta;Metazoa;Eumetazoa;Bilateria;Protostomia;Ecdysozoa;Panarthropoda;Arthropoda;Mandibulata;Pancrustacea;Crustacea;Multicrustacea;Malacostraca;Eumalacostraca;
103159026	6820	Peracarida	superorder	root;cellular organisms;Eukaryota;Opisthokonta;Metazoa;Eumetazoa;Bilateria;Protostomia;Ecdysozoa;Panarthropoda;Arthropoda;Mandibulata;Pancrustacea;Crustacea;Multicrustacea;Malacostraca;Eumalacostraca;
102402925	6682	Eucarida	superorder	root;cellular organisms;Eukaryota;Opisthokonta;Metazoa;Eumetazoa;Bilateria;Protostomia;Ecdysozoa;Panarthropoda;Arthropoda;Mandibulata;Pancrustacea;Crustacea;Multicrustacea;Malacostraca;Eumalacostraca;
102387170	6682	Eucarida	superorder	root;cellular organisms;Eukaryota;Opisthokonta;Metazoa;Eumetazoa;Bilateria;Protostomia;Ecdysozoa;Panarthropoda;Arthropoda;Mandibulata;Pancrustacea;Crustacea;Multicrustacea;Malacostraca;Eumalacostraca;
102208568	6820	Peracarida	superorder	root;cellular organisms;Eukaryota;Opisthokonta;Metazoa;Eumetazoa;Bilateria;Protostomia;Ecdysozoa;Panarthropoda;Arthropoda;Mandibulata;Pancrustacea;Crustacea;Multicrustacea;Malacostraca;Eumalacostraca;
102208567	6820	Peracarida	superorder	root;cellular organisms;Eukaryota;Opisthokonta;Metazoa;Eumetazoa;Bilateria;Protostomia;Ecdysozoa;Panarthropoda;Arthropoda;Mandibulata;Pancrustacea;Crustacea;Multicrustacea;Malacostraca;Eumalacostraca;
93483500	6683	Decapoda	order	root;cellular organisms;Eukaryota;Opisthokonta;Metazoa;Eumetazoa;Bilateria;Protostomia;Ecdysozoa;Panarthropoda;Arthropoda;Mandibulata;Pancrustacea;Crustacea;Multicrustacea;Malacostraca;Eumalacostraca;Eucarida;
93483499	6683	Decapoda	order	root;cellular organisms;Eukaryota;Opisthokonta;Metazoa;Eumetazoa;Bilateria;Protostomia;Ecdysozoa;Panarthropoda;Arthropoda;Mandibulata;Pancrustacea;Crustacea;Multicrustacea;Malacostraca;Eumalacostraca;Eucarida;
93483498	6683	Decapoda	order	root;cellular organisms;Eukaryota;Opisthokonta;Metazoa;Eumetazoa;Bilateria;Protostomia;Ecdysozoa;Panarthropoda;Arthropoda;Mandibulata;Pancrustacea;Crustacea;Multicrustacea;Malacostraca;Eumalacostraca;Eucarida;
91545540	6683	Decapoda	order	root;cellular organisms;Eukaryota;Opisthokonta;Metazoa;Eumetazoa;Bilateria;Protostomia;Ecdysozoa;Panarthropoda;Arthropoda;Mandibulata;Pancrustacea;Crustacea;Multicrustacea;Malacostraca;Eumalacostraca;Eucarida;
91545539	6683	Decapoda	order	root;cellular organisms;Eukaryota;Opisthokonta;Metazoa;Eumetazoa;Bilateria;Protostomia;Ecdysozoa;Panarthropoda;Arthropoda;Mandibulata;Pancrustacea;Crustacea;Multicrustacea;Malacostraca;Eumalacostraca;Eucarida;
87665002	6683	Decapoda	order	root;cellular organisms;Eukaryota;Opisthokonta;Metazoa;Eumetazoa;Bilateria;Protostomia;Ecdysozoa;Panarthropoda;Arthropoda;Mandibulata;Pancrustacea;Crustacea;Multicrustacea;Malacostraca;Eumalacostraca;Eucarida;
87660792	6683	Decapoda	order	root;cellular organisms;Eukaryota;Opisthokonta;Metazoa;Eumetazoa;Bilateria;Protostomia;Ecdysozoa;Panarthropoda;Arthropoda;Mandibulata;Pancrustacea;Crustacea;Multicrustacea;Malacostraca;Eumalacostraca;Eucarida;
87641928	6683	Decapoda	order	root;cellular organisms;Eukaryota;Opisthokonta;Metazoa;Eumetazoa;Bilateria;Protostomia;Ecdysozoa;Panarthropoda;Arthropoda;Mandibulata;Pancrustacea;Crustacea;Multicrustacea;Malacostraca;Eumalacostraca;Eucarida;
772650	6683	Decapoda	order	root;cellular organisms;Eukaryota;Opisthokonta;Metazoa;Eumetazoa;Bilateria;Protostomia;Ecdysozoa;Panarthropoda;Arthropoda;Mandibulata;Pancrustacea;Crustacea;Multicrustacea;Malacostraca;Eumalacostraca;Eucarida;
76646391	6683	Decapoda	order	root;cellular organisms;Eukaryota;Opisthokonta;Metazoa;Eumetazoa;Bilateria;Protostomia;Ecdysozoa;Panarthropoda;Arthropoda;Mandibulata;Pancrustacea;Crustacea;Multicrustacea;Malacostraca;Eumalacostraca;Eucarida;
76590130	6683	Decapoda	order	root;cellular organisms;Eukaryota;Opisthokonta;Metazoa;Eumetazoa;Bilateria;Protostomia;Ecdysozoa;Panarthropoda;Arthropoda;Mandibulata;Pancrustacea;Crustacea;Multicrustacea;Malacostraca;Eumalacostraca;Eucarida;
76588029	6683	Decapoda	order	root;cellular organisms;Eukaryota;Opisthokonta;Metazoa;Eumetazoa;Bilateria;Protostomia;Ecdysozoa;Panarthropoda;Arthropoda;Mandibulata;Pancrustacea;Crustacea;Multicrustacea;Malacostraca;Eumalacostraca;Eucarida;
70174425	6683	Decapoda	order	root;cellular organisms;Eukaryota;Opisthokonta;Metazoa;Eumetazoa;Bilateria;Protostomia;Ecdysozoa;Panarthropoda;Arthropoda;Mandibulata;Pancrustacea;Crustacea;Multicrustacea;Malacostraca;Eumalacostraca;Eucarida;
65593501	6683	Decapoda	order	root;cellular organisms;Eukaryota;Opisthokonta;Metazoa;Eumetazoa;Bilateria;Protostomia;Ecdysozoa;Panarthropoda;Arthropoda;Mandibulata;Pancrustacea;Crustacea;Multicrustacea;Malacostraca;Eumalacostraca;Eucarida;
58955535	6683	Decapoda	order	root;cellular organisms;Eukaryota;Opisthokonta;Metazoa;Eumetazoa;Bilateria;Protostomia;Ecdysozoa;Panarthropoda;Arthropoda;Mandibulata;Pancrustacea;Crustacea;Multicrustacea;Malacostraca;Eumalacostraca;Eucarida;
58866496	6683	Decapoda	order	root;cellular organisms;Eukaryota;Opisthokonta;Metazoa;Eumetazoa;Bilateria;Protostomia;Ecdysozoa;Panarthropoda;Arthropoda;Mandibulata;Pancrustacea;Crustacea;Multicrustacea;Malacostraca;Eumalacostraca;Eucarida;
47971000	6683	Decapoda	order	root;cellular organisms;Eukaryota;Opisthokonta;Metazoa;Eumetazoa;Bilateria;Protostomia;Ecdysozoa;Panarthropoda;Arthropoda;Mandibulata;Pancrustacea;Crustacea;Multicrustacea;Malacostraca;Eumalacostraca;Eucarida;
43014015	6683	Decapoda	order	root;cellular organisms;Eukaryota;Opisthokonta;Metazoa;Eumetazoa;Bilateria;Protostomia;Ecdysozoa;Panarthropoda;Arthropoda;Mandibulata;Pancrustacea;Crustacea;Multicrustacea;Malacostraca;Eumalacostraca;Eucarida;
34944095	6683	Decapoda	order	root;cellular organisms;Eukaryota;Opisthokonta;Metazoa;Eumetazoa;Bilateria;Protostomia;Ecdysozoa;Panarthropoda;Arthropoda;Mandibulata;Pancrustacea;Crustacea;Multicrustacea;Malacostraca;Eumalacostraca;Eucarida;
34887598	6683	Decapoda	order	root;cellular organisms;Eukaryota;Opisthokonta;Metazoa;Eumetazoa;Bilateria;Protostomia;Ecdysozoa;Panarthropoda;Arthropoda;Mandibulata;Pancrustacea;Crustacea;Multicrustacea;Malacostraca;Eumalacostraca;Eucarida;
106184657	6816	Euphausiacea	order	root;cellular organisms;Eukaryota;Opisthokonta;Metazoa;Eumetazoa;Bilateria;Protostomia;Ecdysozoa;Panarthropoda;Arthropoda;Mandibulata;Pancrustacea;Crustacea;Multicrustacea;Malacostraca;Eumalacostraca;Eucarida;
93549449	6685	Penaeidae	family	root;cellular organisms;Eukaryota;Opisthokonta;Metazoa;Eumetazoa;Bilateria;Protostomia;Ecdysozoa;Panarthropoda;Arthropoda;Mandibulata;Pancrustacea;Crustacea;Multicrustacea;Malacostraca;Eumalacostraca;Eucarida;Decapoda;Dendrobranchiata;Penaeoidea;
91589102	6685	Penaeidae	family	root;cellular organisms;Eukaryota;Opisthokonta;Metazoa;Eumetazoa;Bilateria;Protostomia;Ecdysozoa;Panarthropoda;Arthropoda;Mandibulata;Pancrustacea;Crustacea;Multicrustacea;Malacostraca;Eumalacostraca;Eucarida;Decapoda;Dendrobranchiata;Penaeoidea;
91589101	6685	Penaeidae	family	root;cellular organisms;Eukaryota;Opisthokonta;Metazoa;Eumetazoa;Bilateria;Protostomia;Ecdysozoa;Panarthropoda;Arthropoda;Mandibulata;Pancrustacea;Crustacea;Multicrustacea;Malacostraca;Eumalacostraca;Eucarida;Decapoda;Dendrobranchiata;Penaeoidea;
90959730	6685	Penaeidae	family	root;cellular organisms;Eukaryota;Opisthokonta;Metazoa;Eumetazoa;Bilateria;Protostomia;Ecdysozoa;Panarthropoda;Arthropoda;Mandibulata;Pancrustacea;Crustacea;Multicrustacea;Malacostraca;Eumalacostraca;Eucarida;Decapoda;Dendrobranchiata;Penaeoidea;
60687461	6685	Penaeidae	family	root;cellular organisms;Eukaryota;Opisthokonta;Metazoa;Eumetazoa;Bilateria;Protostomia;Ecdysozoa;Panarthropoda;Arthropoda;Mandibulata;Pancrustacea;Crustacea;Multicrustacea;Malacostraca;Eumalacostraca;Eucarida;Decapoda;Dendrobranchiata;Penaeoidea;
60184164	6685	Penaeidae	family	root;cellular organisms;Eukaryota;Opisthokonta;Metazoa;Eumetazoa;Bilateria;Protostomia;Ecdysozoa;Panarthropoda;Arthropoda;Mandibulata;Pancrustacea;Crustacea;Multicrustacea;Malacostraca;Eumalacostraca;Eucarida;Decapoda;Dendrobranchiata;Penaeoidea;
49793902	6685	Penaeidae	family	root;cellular organisms;Eukaryota;Opisthokonta;Metazoa;Eumetazoa;Bilateria;Protostomia;Ecdysozoa;Panarthropoda;Arthropoda;Mandibulata;Pancrustacea;Crustacea;Multicrustacea;Malacostraca;Eumalacostraca;Eucarida;Decapoda;Dendrobranchiata;Penaeoidea;
47970910	6685	Penaeidae	family	root;cellular organisms;Eukaryota;Opisthokonta;Metazoa;Eumetazoa;Bilateria;Protostomia;Ecdysozoa;Panarthropoda;Arthropoda;Mandibulata;Pancrustacea;Crustacea;Multicrustacea;Malacostraca;Eumalacostraca;Eucarida;Decapoda;Dendrobranchiata;Penaeoidea;
47970909	6685	Penaeidae	family	root;cellular organisms;Eukaryota;Opisthokonta;Metazoa;Eumetazoa;Bilateria;Protostomia;Ecdysozoa;Panarthropoda;Arthropoda;Mandibulata;Pancrustacea;Crustacea;Multicrustacea;Malacostraca;Eumalacostraca;Eucarida;Decapoda;Dendrobranchiata;Penaeoidea;
23161028	6685	Penaeidae	family	root;cellular organisms;Eukaryota;Opisthokonta;Metazoa;Eumetazoa;Bilateria;Protostomia;Ecdysozoa;Panarthropoda;Arthropoda;Mandibulata;Pancrustacea;Crustacea;Multicrustacea;Malacostraca;Eumalacostraca;Eucarida;Decapoda;Dendrobranchiata;Penaeoidea;
48022048	133894	Penaeus	genus	root;cellular organisms;Eukaryota;Opisthokonta;Metazoa;Eumetazoa;Bilateria;Protostomia;Ecdysozoa;Panarthropoda;Arthropoda;Mandibulata;Pancrustacea;Crustacea;Multicrustacea;Malacostraca;Eumalacostraca;Eucarida;Decapoda;Dendrobranchiata;Penaeoidea;Penaeidae;
43002010	133894	Penaeus	genus	root;cellular organisms;Eukaryota;Opisthokonta;Metazoa;Eumetazoa;Bilateria;Protostomia;Ecdysozoa;Panarthropoda;Arthropoda;Mandibulata;Pancrustacea;Crustacea;Multicrustacea;Malacostraca;Eumalacostraca;Eucarida;Decapoda;Dendrobranchiata;Penaeoidea;Penaeidae;
42077925	133894	Penaeus	genus	root;cellular organisms;Eukaryota;Opisthokonta;Metazoa;Eumetazoa;Bilateria;Protostomia;Ecdysozoa;Panarthropoda;Arthropoda;Mandibulata;Pancrustacea;Crustacea;Multicrustacea;Malacostraca;Eumalacostraca;Eucarida;Decapoda;Dendrobranchiata;Penaeoidea;Penaeidae;
98410032	6752	Brachyura	infraorder	root;cellular organisms;Eukaryota;Opisthokonta;Metazoa;Eumetazoa;Bilateria;Protostomia;Ecdysozoa;Panarthropoda;Arthropoda;Mandibulata;Pancrustacea;Crustacea;Multicrustacea;Malacostraca;Eumalacostraca;Eucarida;Decapoda;Pleocyemata;
97693251	6752	Brachyura	infraorder	root;cellular organisms;Eukaryota;Opisthokonta;Metazoa;Eumetazoa;Bilateria;Protostomia;Ecdysozoa;Panarthropoda;Arthropoda;Mandibulata;Pancrustacea;Crustacea;Multicrustacea;Malacostraca;Eumalacostraca;Eucarida;Decapoda;Pleocyemata;
97693250	6752	Brachyura	infraorder	root;cellular organisms;Eukaryota;Opisthokonta;Metazoa;Eumetazoa;Bilateria;Protostomia;Ecdysozoa;Panarthropoda;Arthropoda;Mandibulata;Pancrustacea;Crustacea;Multicrustacea;Malacostraca;Eumalacostraca;Eucarida;Decapoda;Pleocyemata;
91591506	6752	Brachyura	infraorder	root;cellular organisms;Eukaryota;Opisthokonta;Metazoa;Eumetazoa;Bilateria;Protostomia;Ecdysozoa;Panarthropoda;Arthropoda;Mandibulata;Pancrustacea;Crustacea;Multicrustacea;Malacostraca;Eumalacostraca;Eucarida;Decapoda;Pleocyemata;
90937015	6752	Brachyura	infraorder	root;cellular organisms;Eukaryota;Opisthokonta;Metazoa;Eumetazoa;Bilateria;Protostomia;Ecdysozoa;Panarthropoda;Arthropoda;Mandibulata;Pancrustacea;Crustacea;Multicrustacea;Malacostraca;Eumalacostraca;Eucarida;Decapoda;Pleocyemata;
83610846	6752	Brachyura	infraorder	root;cellular organisms;Eukaryota;Opisthokonta;Metazoa;Eumetazoa;Bilateria;Protostomia;Ecdysozoa;Panarthropoda;Arthropoda;Mandibulata;Pancrustacea;Crustacea;Multicrustacea;Malacostraca;Eumalacostraca;Eucarida;Decapoda;Pleocyemata;
81260746	6752	Brachyura	infraorder	root;cellular organisms;Eukaryota;Opisthokonta;Metazoa;Eumetazoa;Bilateria;Protostomia;Ecdysozoa;Panarthropoda;Arthropoda;Mandibulata;Pancrustacea;Crustacea;Multicrustacea;Malacostraca;Eumalacostraca;Eucarida;Decapoda;Pleocyemata;
81260745	6752	Brachyura	infraorder	root;cellular organisms;Eukaryota;Opisthokonta;Metazoa;Eumetazoa;Bilateria;Protostomia;Ecdysozoa;Panarthropoda;Arthropoda;Mandibulata;Pancrustacea;Crustacea;Multicrustacea;Malacostraca;Eumalacostraca;Eucarida;Decapoda;Pleocyemata;
67974672	6752	Brachyura	infraorder	root;cellular organisms;Eukaryota;Opisthokonta;Metazoa;Eumetazoa;Bilateria;Protostomia;Ecdysozoa;Panarthropoda;Arthropoda;Mandibulata;Pancrustacea;Crustacea;Multicrustacea;Malacostraca;Eumalacostraca;Eucarida;Decapoda;Pleocyemata;
66993811	6752	Brachyura	infraorder	root;cellular organisms;Eukaryota;Opisthokonta;Metazoa;Eumetazoa;Bilateria;Protostomia;Ecdysozoa;Panarthropoda;Arthropoda;Mandibulata;Pancrustacea;Crustacea;Multicrustacea;Malacostraca;Eumalacostraca;Eucarida;Decapoda;Pleocyemata;
66993810	6752	Brachyura	infraorder	root;cellular organisms;Eukaryota;Opisthokonta;Metazoa;Eumetazoa;Bilateria;Protostomia;Ecdysozoa;Panarthropoda;Arthropoda;Mandibulata;Pancrustacea;Crustacea;Multicrustacea;Malacostraca;Eumalacostraca;Eucarida;Decapoda;Pleocyemata;
66993809	6752	Brachyura	infraorder	root;cellular organisms;Eukaryota;Opisthokonta;Metazoa;Eumetazoa;Bilateria;Protostomia;Ecdysozoa;Panarthropoda;Arthropoda;Mandibulata;Pancrustacea;Crustacea;Multicrustacea;Malacostraca;Eumalacostraca;Eucarida;Decapoda;Pleocyemata;
60668539	6752	Brachyura	infraorder	root;cellular organisms;Eukaryota;Opisthokonta;Metazoa;Eumetazoa;Bilateria;Protostomia;Ecdysozoa;Panarthropoda;Arthropoda;Mandibulata;Pancrustacea;Crustacea;Multicrustacea;Malacostraca;Eumalacostraca;Eucarida;Decapoda;Pleocyemata;
60657248	6752	Brachyura	infraorder	root;cellular organisms;Eukaryota;Opisthokonta;Metazoa;Eumetazoa;Bilateria;Protostomia;Ecdysozoa;Panarthropoda;Arthropoda;Mandibulata;Pancrustacea;Crustacea;Multicrustacea;Malacostraca;Eumalacostraca;Eucarida;Decapoda;Pleocyemata;
60653983	6752	Brachyura	infraorder	root;cellular organisms;Eukaryota;Opisthokonta;Metazoa;Eumetazoa;Bilateria;Protostomia;Ecdysozoa;Panarthropoda;Arthropoda;Mandibulata;Pancrustacea;Crustacea;Multicrustacea;Malacostraca;Eumalacostraca;Eucarida;Decapoda;Pleocyemata;
60208601	6752	Brachyura	infraorder	root;cellular organisms;Eukaryota;Opisthokonta;Metazoa;Eumetazoa;Bilateria;Protostomia;Ecdysozoa;Panarthropoda;Arthropoda;Mandibulata;Pancrustacea;Crustacea;Multicrustacea;Malacostraca;Eumalacostraca;Eucarida;Decapoda;Pleocyemata;
59753771	6752	Brachyura	infraorder	root;cellular organisms;Eukaryota;Opisthokonta;Metazoa;Eumetazoa;Bilateria;Protostomia;Ecdysozoa;Panarthropoda;Arthropoda;Mandibulata;Pancrustacea;Crustacea;Multicrustacea;Malacostraca;Eumalacostraca;Eucarida;Decapoda;Pleocyemata;
5922712	6752	Brachyura	infraorder	root;cellular organisms;Eukaryota;Opisthokonta;Metazoa;Eumetazoa;Bilateria;Protostomia;Ecdysozoa;Panarthropoda;Arthropoda;Mandibulata;Pancrustacea;Crustacea;Multicrustacea;Malacostraca;Eumalacostraca;Eucarida;Decapoda;Pleocyemata;
5856392	6752	Brachyura	infraorder	root;cellular organisms;Eukaryota;Opisthokonta;Metazoa;Eumetazoa;Bilateria;Protostomia;Ecdysozoa;Panarthropoda;Arthropoda;Mandibulata;Pancrustacea;Crustacea;Multicrustacea;Malacostraca;Eumalacostraca;Eucarida;Decapoda;Pleocyemata;
47974017	6752	Brachyura	infraorder	root;cellular organisms;Eukaryota;Opisthokonta;Metazoa;Eumetazoa;Bilateria;Protostomia;Ecdysozoa;Panarthropoda;Arthropoda;Mandibulata;Pancrustacea;Crustacea;Multicrustacea;Malacostraca;Eumalacostraca;Eucarida;Decapoda;Pleocyemata;
46834110	6752	Brachyura	infraorder	root;cellular organisms;Eukaryota;Opisthokonta;Metazoa;Eumetazoa;Bilateria;Protostomia;Ecdysozoa;Panarthropoda;Arthropoda;Mandibulata;Pancrustacea;Crustacea;Multicrustacea;Malacostraca;Eumalacostraca;Eucarida;Decapoda;Pleocyemata;
43021437	6752	Brachyura	infraorder	root;cellular organisms;Eukaryota;Opisthokonta;Metazoa;Eumetazoa;Bilateria;Protostomia;Ecdysozoa;Panarthropoda;Arthropoda;Mandibulata;Pancrustacea;Crustacea;Multicrustacea;Malacostraca;Eumalacostraca;Eucarida;Decapoda;Pleocyemata;
43006762	6752	Brachyura	infraorder	root;cellular organisms;Eukaryota;Opisthokonta;Metazoa;Eumetazoa;Bilateria;Protostomia;Ecdysozoa;Panarthropoda;Arthropoda;Mandibulata;Pancrustacea;Crustacea;Multicrustacea;Malacostraca;Eumalacostraca;Eucarida;Decapoda;Pleocyemata;
42773778	6752	Brachyura	infraorder	root;cellular organisms;Eukaryota;Opisthokonta;Metazoa;Eumetazoa;Bilateria;Protostomia;Ecdysozoa;Panarthropoda;Arthropoda;Mandibulata;Pancrustacea;Crustacea;Multicrustacea;Malacostraca;Eumalacostraca;Eucarida;Decapoda;Pleocyemata;
42752228	6752	Brachyura	infraorder	root;cellular organisms;Eukaryota;Opisthokonta;Metazoa;Eumetazoa;Bilateria;Protostomia;Ecdysozoa;Panarthropoda;Arthropoda;Mandibulata;Pancrustacea;Crustacea;Multicrustacea;Malacostraca;Eumalacostraca;Eucarida;Decapoda;Pleocyemata;
42081759	6752	Brachyura	infraorder	root;cellular organisms;Eukaryota;Opisthokonta;Metazoa;Eumetazoa;Bilateria;Protostomia;Ecdysozoa;Panarthropoda;Arthropoda;Mandibulata;Pancrustacea;Crustacea;Multicrustacea;Malacostraca;Eumalacostraca;Eucarida;Decapoda;Pleocyemata;
42080126	6752	Brachyura	infraorder	root;cellular organisms;Eukaryota;Opisthokonta;Metazoa;Eumetazoa;Bilateria;Protostomia;Ecdysozoa;Panarthropoda;Arthropoda;Mandibulata;Pancrustacea;Crustacea;Multicrustacea;Malacostraca;Eumalacostraca;Eucarida;Decapoda;Pleocyemata;
42069083	6752	Brachyura	infraorder	root;cellular organisms;Eukaryota;Opisthokonta;Metazoa;Eumetazoa;Bilateria;Protostomia;Ecdysozoa;Panarthropoda;Arthropoda;Mandibulata;Pancrustacea;Crustacea;Multicrustacea;Malacostraca;Eumalacostraca;Eucarida;Decapoda;Pleocyemata;
41807429	6752	Brachyura	infraorder	root;cellular organisms;Eukaryota;Opisthokonta;Metazoa;Eumetazoa;Bilateria;Protostomia;Ecdysozoa;Panarthropoda;Arthropoda;Mandibulata;Pancrustacea;Crustacea;Multicrustacea;Malacostraca;Eumalacostraca;Eucarida;Decapoda;Pleocyemata;
39939902	6752	Brachyura	infraorder	root;cellular organisms;Eukaryota;Opisthokonta;Metazoa;Eumetazoa;Bilateria;Protostomia;Ecdysozoa;Panarthropoda;Arthropoda;Mandibulata;Pancrustacea;Crustacea;Multicrustacea;Malacostraca;Eumalacostraca;Eucarida;Decapoda;Pleocyemata;
33942726	6752	Brachyura	infraorder	root;cellular organisms;Eukaryota;Opisthokonta;Metazoa;Eumetazoa;Bilateria;Protostomia;Ecdysozoa;Panarthropoda;Arthropoda;Mandibulata;Pancrustacea;Crustacea;Multicrustacea;Malacostraca;Eumalacostraca;Eucarida;Decapoda;Pleocyemata;
33895597	6752	Brachyura	infraorder	root;cellular organisms;Eukaryota;Opisthokonta;Metazoa;Eumetazoa;Bilateria;Protostomia;Ecdysozoa;Panarthropoda;Arthropoda;Mandibulata;Pancrustacea;Crustacea;Multicrustacea;Malacostraca;Eumalacostraca;Eucarida;Decapoda;Pleocyemata;
33871907	6752	Brachyura	infraorder	root;cellular organisms;Eukaryota;Opisthokonta;Metazoa;Eumetazoa;Bilateria;Protostomia;Ecdysozoa;Panarthropoda;Arthropoda;Mandibulata;Pancrustacea;Crustacea;Multicrustacea;Malacostraca;Eumalacostraca;Eucarida;Decapoda;Pleocyemata;
22115059	6752	Brachyura	infraorder	root;cellular organisms;Eukaryota;Opisthokonta;Metazoa;Eumetazoa;Bilateria;Protostomia;Ecdysozoa;Panarthropoda;Arthropoda;Mandibulata;Pancrustacea;Crustacea;Multicrustacea;Malacostraca;Eumalacostraca;Eucarida;Decapoda;Pleocyemata;
22066216	6752	Brachyura	infraorder	root;cellular organisms;Eukaryota;Opisthokonta;Metazoa;Eumetazoa;Bilateria;Protostomia;Ecdysozoa;Panarthropoda;Arthropoda;Mandibulata;Pancrustacea;Crustacea;Multicrustacea;Malacostraca;Eumalacostraca;Eucarida;Decapoda;Pleocyemata;
22066164	6752	Brachyura	infraorder	root;cellular organisms;Eukaryota;Opisthokonta;Metazoa;Eumetazoa;Bilateria;Protostomia;Ecdysozoa;Panarthropoda;Arthropoda;Mandibulata;Pancrustacea;Crustacea;Multicrustacea;Malacostraca;Eumalacostraca;Eucarida;Decapoda;Pleocyemata;
133459666	6752	Brachyura	infraorder	root;cellular organisms;Eukaryota;Opisthokonta;Metazoa;Eumetazoa;Bilateria;Protostomia;Ecdysozoa;Panarthropoda;Arthropoda;Mandibulata;Pancrustacea;Crustacea;Multicrustacea;Malacostraca;Eumalacostraca;Eucarida;Decapoda;Pleocyemata;
12122687	6752	Brachyura	infraorder	root;cellular organisms;Eukaryota;Opisthokonta;Metazoa;Eumetazoa;Bilateria;Protostomia;Ecdysozoa;Panarthropoda;Arthropoda;Mandibulata;Pancrustacea;Crustacea;Multicrustacea;Malacostraca;Eumalacostraca;Eucarida;Decapoda;Pleocyemata;
93550140	6817	Euphausiidae	family	root;cellular organisms;Eukaryota;Opisthokonta;Metazoa;Eumetazoa;Bilateria;Protostomia;Ecdysozoa;Panarthropoda;Arthropoda;Mandibulata;Pancrustacea;Crustacea;Multicrustacea;Malacostraca;Eumalacostraca;Eucarida;Euphausiacea;
93547047	6817	Euphausiidae	family	root;cellular organisms;Eukaryota;Opisthokonta;Metazoa;Eumetazoa;Bilateria;Protostomia;Ecdysozoa;Panarthropoda;Arthropoda;Mandibulata;Pancrustacea;Crustacea;Multicrustacea;Malacostraca;Eumalacostraca;Eucarida;Euphausiacea;
93535504	6817	Euphausiidae	family	root;cellular organisms;Eukaryota;Opisthokonta;Metazoa;Eumetazoa;Bilateria;Protostomia;Ecdysozoa;Panarthropoda;Arthropoda;Mandibulata;Pancrustacea;Crustacea;Multicrustacea;Malacostraca;Eumalacostraca;Eucarida;Euphausiacea;
93494685	6817	Euphausiidae	family	root;cellular organisms;Eukaryota;Opisthokonta;Metazoa;Eumetazoa;Bilateria;Protostomia;Ecdysozoa;Panarthropoda;Arthropoda;Mandibulata;Pancrustacea;Crustacea;Multicrustacea;Malacostraca;Eumalacostraca;Eucarida;Euphausiacea;
91657294	6817	Euphausiidae	family	root;cellular organisms;Eukaryota;Opisthokonta;Metazoa;Eumetazoa;Bilateria;Protostomia;Ecdysozoa;Panarthropoda;Arthropoda;Mandibulata;Pancrustacea;Crustacea;Multicrustacea;Malacostraca;Eumalacostraca;Eucarida;Euphausiacea;
91642061	6817	Euphausiidae	family	root;cellular organisms;Eukaryota;Opisthokonta;Metazoa;Eumetazoa;Bilateria;Protostomia;Ecdysozoa;Panarthropoda;Arthropoda;Mandibulata;Pancrustacea;Crustacea;Multicrustacea;Malacostraca;Eumalacostraca;Eucarida;Euphausiacea;
91624302	6817	Euphausiidae	family	root;cellular organisms;Eukaryota;Opisthokonta;Metazoa;Eumetazoa;Bilateria;Protostomia;Ecdysozoa;Panarthropoda;Arthropoda;Mandibulata;Pancrustacea;Crustacea;Multicrustacea;Malacostraca;Eumalacostraca;Eucarida;Euphausiacea;
91620771	6817	Euphausiidae	family	root;cellular organisms;Eukaryota;Opisthokonta;Metazoa;Eumetazoa;Bilateria;Protostomia;Ecdysozoa;Panarthropoda;Arthropoda;Mandibulata;Pancrustacea;Crustacea;Multicrustacea;Malacostraca;Eumalacostraca;Eucarida;Euphausiacea;
91620770	6817	Euphausiidae	family	root;cellular organisms;Eukaryota;Opisthokonta;Metazoa;Eumetazoa;Bilateria;Protostomia;Ecdysozoa;Panarthropoda;Arthropoda;Mandibulata;Pancrustacea;Crustacea;Multicrustacea;Malacostraca;Eumalacostraca;Eucarida;Euphausiacea;
91608317	6817	Euphausiidae	family	root;cellular organisms;Eukaryota;Opisthokonta;Metazoa;Eumetazoa;Bilateria;Protostomia;Ecdysozoa;Panarthropoda;Arthropoda;Mandibulata;Pancrustacea;Crustacea;Multicrustacea;Malacostraca;Eumalacostraca;Eucarida;Euphausiacea;
91585549	6817	Euphausiidae	family	root;cellular organisms;Eukaryota;Opisthokonta;Metazoa;Eumetazoa;Bilateria;Protostomia;Ecdysozoa;Panarthropoda;Arthropoda;Mandibulata;Pancrustacea;Crustacea;Multicrustacea;Malacostraca;Eumalacostraca;Eucarida;Euphausiacea;
91575946	6817	Euphausiidae	family	root;cellular organisms;Eukaryota;Opisthokonta;Metazoa;Eumetazoa;Bilateria;Protostomia;Ecdysozoa;Panarthropoda;Arthropoda;Mandibulata;Pancrustacea;Crustacea;Multicrustacea;Malacostraca;Eumalacostraca;Eucarida;Euphausiacea;
91568627	6817	Euphausiidae	family	root;cellular organisms;Eukaryota;Opisthokonta;Metazoa;Eumetazoa;Bilateria;Protostomia;Ecdysozoa;Panarthropoda;Arthropoda;Mandibulata;Pancrustacea;Crustacea;Multicrustacea;Malacostraca;Eumalacostraca;Eucarida;Euphausiacea;
91565372	6817	Euphausiidae	family	root;cellular organisms;Eukaryota;Opisthokonta;Metazoa;Eumetazoa;Bilateria;Protostomia;Ecdysozoa;Panarthropoda;Arthropoda;Mandibulata;Pancrustacea;Crustacea;Multicrustacea;Malacostraca;Eumalacostraca;Eucarida;Euphausiacea;
91565371	6817	Euphausiidae	family	root;cellular organisms;Eukaryota;Opisthokonta;Metazoa;Eumetazoa;Bilateria;Protostomia;Ecdysozoa;Panarthropoda;Arthropoda;Mandibulata;Pancrustacea;Crustacea;Multicrustacea;Malacostraca;Eumalacostraca;Eucarida;Euphausiacea;
91561602	6817	Euphausiidae	family	root;cellular organisms;Eukaryota;Opisthokonta;Metazoa;Eumetazoa;Bilateria;Protostomia;Ecdysozoa;Panarthropoda;Arthropoda;Mandibulata;Pancrustacea;Crustacea;Multicrustacea;Malacostraca;Eumalacostraca;Eucarida;Euphausiacea;
91561601	6817	Euphausiidae	family	root;cellular organisms;Eukaryota;Opisthokonta;Metazoa;Eumetazoa;Bilateria;Protostomia;Ecdysozoa;Panarthropoda;Arthropoda;Mandibulata;Pancrustacea;Crustacea;Multicrustacea;Malacostraca;Eumalacostraca;Eucarida;Euphausiacea;
91556432	6817	Euphausiidae	family	root;cellular organisms;Eukaryota;Opisthokonta;Metazoa;Eumetazoa;Bilateria;Protostomia;Ecdysozoa;Panarthropoda;Arthropoda;Mandibulata;Pancrustacea;Crustacea;Multicrustacea;Malacostraca;Eumalacostraca;Eucarida;Euphausiacea;
91544895	6817	Euphausiidae	family	root;cellular organisms;Eukaryota;Opisthokonta;Metazoa;Eumetazoa;Bilateria;Protostomia;Ecdysozoa;Panarthropoda;Arthropoda;Mandibulata;Pancrustacea;Crustacea;Multicrustacea;Malacostraca;Eumalacostraca;Eucarida;Euphausiacea;
91544568	6817	Euphausiidae	family	root;cellular organisms;Eukaryota;Opisthokonta;Metazoa;Eumetazoa;Bilateria;Protostomia;Ecdysozoa;Panarthropoda;Arthropoda;Mandibulata;Pancrustacea;Crustacea;Multicrustacea;Malacostraca;Eumalacostraca;Eucarida;Euphausiacea;
91543920	6817	Euphausiidae	family	root;cellular organisms;Eukaryota;Opisthokonta;Metazoa;Eumetazoa;Bilateria;Protostomia;Ecdysozoa;Panarthropoda;Arthropoda;Mandibulata;Pancrustacea;Crustacea;Multicrustacea;Malacostraca;Eumalacostraca;Eucarida;Euphausiacea;
90941922	6817	Euphausiidae	family	root;cellular organisms;Eukaryota;Opisthokonta;Metazoa;Eumetazoa;Bilateria;Protostomia;Ecdysozoa;Panarthropoda;Arthropoda;Mandibulata;Pancrustacea;Crustacea;Multicrustacea;Malacostraca;Eumalacostraca;Eucarida;Euphausiacea;
90934858	6817	Euphausiidae	family	root;cellular organisms;Eukaryota;Opisthokonta;Metazoa;Eumetazoa;Bilateria;Protostomia;Ecdysozoa;Panarthropoda;Arthropoda;Mandibulata;Pancrustacea;Crustacea;Multicrustacea;Malacostraca;Eumalacostraca;Eucarida;Euphausiacea;
90876910	6817	Euphausiidae	family	root;cellular organisms;Eukaryota;Opisthokonta;Metazoa;Eumetazoa;Bilateria;Protostomia;Ecdysozoa;Panarthropoda;Arthropoda;Mandibulata;Pancrustacea;Crustacea;Multicrustacea;Malacostraca;Eumalacostraca;Eucarida;Euphausiacea;
90876909	6817	Euphausiidae	family	root;cellular organisms;Eukaryota;Opisthokonta;Metazoa;Eumetazoa;Bilateria;Protostomia;Ecdysozoa;Panarthropoda;Arthropoda;Mandibulata;Pancrustacea;Crustacea;Multicrustacea;Malacostraca;Eumalacostraca;Eucarida;Euphausiacea;
90876908	6817	Euphausiidae	family	root;cellular organisms;Eukaryota;Opisthokonta;Metazoa;Eumetazoa;Bilateria;Protostomia;Ecdysozoa;Panarthropoda;Arthropoda;Mandibulata;Pancrustacea;Crustacea;Multicrustacea;Malacostraca;Eumalacostraca;Eucarida;Euphausiacea;
90855882	6817	Euphausiidae	family	root;cellular organisms;Eukaryota;Opisthokonta;Metazoa;Eumetazoa;Bilateria;Protostomia;Ecdysozoa;Panarthropoda;Arthropoda;Mandibulata;Pancrustacea;Crustacea;Multicrustacea;Malacostraca;Eumalacostraca;Eucarida;Euphausiacea;
90855881	6817	Euphausiidae	family	root;cellular organisms;Eukaryota;Opisthokonta;Metazoa;Eumetazoa;Bilateria;Protostomia;Ecdysozoa;Panarthropoda;Arthropoda;Mandibulata;Pancrustacea;Crustacea;Multicrustacea;Malacostraca;Eumalacostraca;Eucarida;Euphausiacea;
88707397	6817	Euphausiidae	family	root;cellular organisms;Eukaryota;Opisthokonta;Metazoa;Eumetazoa;Bilateria;Protostomia;Ecdysozoa;Panarthropoda;Arthropoda;Mandibulata;Pancrustacea;Crustacea;Multicrustacea;Malacostraca;Eumalacostraca;Eucarida;Euphausiacea;
88692033	6817	Euphausiidae	family	root;cellular organisms;Eukaryota;Opisthokonta;Metazoa;Eumetazoa;Bilateria;Protostomia;Ecdysozoa;Panarthropoda;Arthropoda;Mandibulata;Pancrustacea;Crustacea;Multicrustacea;Malacostraca;Eumalacostraca;Eucarida;Euphausiacea;
87669086	6817	Euphausiidae	family	root;cellular organisms;Eukaryota;Opisthokonta;Metazoa;Eumetazoa;Bilateria;Protostomia;Ecdysozoa;Panarthropoda;Arthropoda;Mandibulata;Pancrustacea;Crustacea;Multicrustacea;Malacostraca;Eumalacostraca;Eucarida;Euphausiacea;
87668555	6817	Euphausiidae	family	root;cellular organisms;Eukaryota;Opisthokonta;Metazoa;Eumetazoa;Bilateria;Protostomia;Ecdysozoa;Panarthropoda;Arthropoda;Mandibulata;Pancrustacea;Crustacea;Multicrustacea;Malacostraca;Eumalacostraca;Eucarida;Euphausiacea;
87641930	6817	Euphausiidae	family	root;cellular organisms;Eukaryota;Opisthokonta;Metazoa;Eumetazoa;Bilateria;Protostomia;Ecdysozoa;Panarthropoda;Arthropoda;Mandibulata;Pancrustacea;Crustacea;Multicrustacea;Malacostraca;Eumalacostraca;Eucarida;Euphausiacea;
87639721	6817	Euphausiidae	family	root;cellular organisms;Eukaryota;Opisthokonta;Metazoa;Eumetazoa;Bilateria;Protostomia;Ecdysozoa;Panarthropoda;Arthropoda;Mandibulata;Pancrustacea;Crustacea;Multicrustacea;Malacostraca;Eumalacostraca;Eucarida;Euphausiacea;
81316574	6817	Euphausiidae	family	root;cellular organisms;Eukaryota;Opisthokonta;Metazoa;Eumetazoa;Bilateria;Protostomia;Ecdysozoa;Panarthropoda;Arthropoda;Mandibulata;Pancrustacea;Crustacea;Multicrustacea;Malacostraca;Eumalacostraca;Eucarida;Euphausiacea;
81299389	6817	Euphausiidae	family	root;cellular organisms;Eukaryota;Opisthokonta;Metazoa;Eumetazoa;Bilateria;Protostomia;Ecdysozoa;Panarthropoda;Arthropoda;Mandibulata;Pancrustacea;Crustacea;Multicrustacea;Malacostraca;Eumalacostraca;Eucarida;Euphausiacea;
81285351	6817	Euphausiidae	family	root;cellular organisms;Eukaryota;Opisthokonta;Metazoa;Eumetazoa;Bilateria;Protostomia;Ecdysozoa;Panarthropoda;Arthropoda;Mandibulata;Pancrustacea;Crustacea;Multicrustacea;Malacostraca;Eumalacostraca;Eucarida;Euphausiacea;
81285049	6817	Euphausiidae	family	root;cellular organisms;Eukaryota;Opisthokonta;Metazoa;Eumetazoa;Bilateria;Protostomia;Ecdysozoa;Panarthropoda;Arthropoda;Mandibulata;Pancrustacea;Crustacea;Multicrustacea;Malacostraca;Eumalacostraca;Eucarida;Euphausiacea;
81267191	6817	Euphausiidae	family	root;cellular organisms;Eukaryota;Opisthokonta;Metazoa;Eumetazoa;Bilateria;Protostomia;Ecdysozoa;Panarthropoda;Arthropoda;Mandibulata;Pancrustacea;Crustacea;Multicrustacea;Malacostraca;Eumalacostraca;Eucarida;Euphausiacea;
81267190	6817	Euphausiidae	family	root;cellular organisms;Eukaryota;Opisthokonta;Metazoa;Eumetazoa;Bilateria;Protostomia;Ecdysozoa;Panarthropoda;Arthropoda;Mandibulata;Pancrustacea;Crustacea;Multicrustacea;Malacostraca;Eumalacostraca;Eucarida;Euphausiacea;
81261107	6817	Euphausiidae	family	root;cellular organisms;Eukaryota;Opisthokonta;Metazoa;Eumetazoa;Bilateria;Protostomia;Ecdysozoa;Panarthropoda;Arthropoda;Mandibulata;Pancrustacea;Crustacea;Multicrustacea;Malacostraca;Eumalacostraca;Eucarida;Euphausiacea;
81261011	6817	Euphausiidae	family	root;cellular organisms;Eukaryota;Opisthokonta;Metazoa;Eumetazoa;Bilateria;Protostomia;Ecdysozoa;Panarthropoda;Arthropoda;Mandibulata;Pancrustacea;Crustacea;Multicrustacea;Malacostraca;Eumalacostraca;Eucarida;Euphausiacea;
81256213	6817	Euphausiidae	family	root;cellular organisms;Eukaryota;Opisthokonta;Metazoa;Eumetazoa;Bilateria;Protostomia;Ecdysozoa;Panarthropoda;Arthropoda;Mandibulata;Pancrustacea;Crustacea;Multicrustacea;Malacostraca;Eumalacostraca;Eucarida;Euphausiacea;
81248817	6817	Euphausiidae	family	root;cellular organisms;Eukaryota;Opisthokonta;Metazoa;Eumetazoa;Bilateria;Protostomia;Ecdysozoa;Panarthropoda;Arthropoda;Mandibulata;Pancrustacea;Crustacea;Multicrustacea;Malacostraca;Eumalacostraca;Eucarida;Euphausiacea;
81120051	6817	Euphausiidae	family	root;cellular organisms;Eukaryota;Opisthokonta;Metazoa;Eumetazoa;Bilateria;Protostomia;Ecdysozoa;Panarthropoda;Arthropoda;Mandibulata;Pancrustacea;Crustacea;Multicrustacea;Malacostraca;Eumalacostraca;Eucarida;Euphausiacea;
789530	6817	Euphausiidae	family	root;cellular organisms;Eukaryota;Opisthokonta;Metazoa;Eumetazoa;Bilateria;Protostomia;Ecdysozoa;Panarthropoda;Arthropoda;Mandibulata;Pancrustacea;Crustacea;Multicrustacea;Malacostraca;Eumalacostraca;Eucarida;Euphausiacea;
789529	6817	Euphausiidae	family	root;cellular organisms;Eukaryota;Opisthokonta;Metazoa;Eumetazoa;Bilateria;Protostomia;Ecdysozoa;Panarthropoda;Arthropoda;Mandibulata;Pancrustacea;Crustacea;Multicrustacea;Malacostraca;Eumalacostraca;Eucarida;Euphausiacea;
776247	6817	Euphausiidae	family	root;cellular organisms;Eukaryota;Opisthokonta;Metazoa;Eumetazoa;Bilateria;Protostomia;Ecdysozoa;Panarthropoda;Arthropoda;Mandibulata;Pancrustacea;Crustacea;Multicrustacea;Malacostraca;Eumalacostraca;Eucarida;Euphausiacea;
772106	6817	Euphausiidae	family	root;cellular organisms;Eukaryota;Opisthokonta;Metazoa;Eumetazoa;Bilateria;Protostomia;Ecdysozoa;Panarthropoda;Arthropoda;Mandibulata;Pancrustacea;Crustacea;Multicrustacea;Malacostraca;Eumalacostraca;Eucarida;Euphausiacea;
76164084	6817	Euphausiidae	family	root;cellular organisms;Eukaryota;Opisthokonta;Metazoa;Eumetazoa;Bilateria;Protostomia;Ecdysozoa;Panarthropoda;Arthropoda;Mandibulata;Pancrustacea;Crustacea;Multicrustacea;Malacostraca;Eumalacostraca;Eucarida;Euphausiacea;
76153180	6817	Euphausiidae	family	root;cellular organisms;Eukaryota;Opisthokonta;Metazoa;Eumetazoa;Bilateria;Protostomia;Ecdysozoa;Panarthropoda;Arthropoda;Mandibulata;Pancrustacea;Crustacea;Multicrustacea;Malacostraca;Eumalacostraca;Eucarida;Euphausiacea;
75403056	6817	Euphausiidae	family	root;cellular organisms;Eukaryota;Opisthokonta;Metazoa;Eumetazoa;Bilateria;Protostomia;Ecdysozoa;Panarthropoda;Arthropoda;Mandibulata;Pancrustacea;Crustacea;Multicrustacea;Malacostraca;Eumalacostraca;Eucarida;Euphausiacea;
7508359	6817	Euphausiidae	family	root;cellular organisms;Eukaryota;Opisthokonta;Metazoa;Eumetazoa;Bilateria;Protostomia;Ecdysozoa;Panarthropoda;Arthropoda;Mandibulata;Pancrustacea;Crustacea;Multicrustacea;Malacostraca;Eumalacostraca;Eucarida;Euphausiacea;
7508358	6817	Euphausiidae	family	root;cellular organisms;Eukaryota;Opisthokonta;Metazoa;Eumetazoa;Bilateria;Protostomia;Ecdysozoa;Panarthropoda;Arthropoda;Mandibulata;Pancrustacea;Crustacea;Multicrustacea;Malacostraca;Eumalacostraca;Eucarida;Euphausiacea;
70244922	6817	Euphausiidae	family	root;cellular organisms;Eukaryota;Opisthokonta;Metazoa;Eumetazoa;Bilateria;Protostomia;Ecdysozoa;Panarthropoda;Arthropoda;Mandibulata;Pancrustacea;Crustacea;Multicrustacea;Malacostraca;Eumalacostraca;Eucarida;Euphausiacea;
66465875	6817	Euphausiidae	family	root;cellular organisms;Eukaryota;Opisthokonta;Metazoa;Eumetazoa;Bilateria;Protostomia;Ecdysozoa;Panarthropoda;Arthropoda;Mandibulata;Pancrustacea;Crustacea;Multicrustacea;Malacostraca;Eumalacostraca;Eucarida;Euphausiacea;
64064086	6817	Euphausiidae	family	root;cellular organisms;Eukaryota;Opisthokonta;Metazoa;Eumetazoa;Bilateria;Protostomia;Ecdysozoa;Panarthropoda;Arthropoda;Mandibulata;Pancrustacea;Crustacea;Multicrustacea;Malacostraca;Eumalacostraca;Eucarida;Euphausiacea;
64064084	6817	Euphausiidae	family	root;cellular organisms;Eukaryota;Opisthokonta;Metazoa;Eumetazoa;Bilateria;Protostomia;Ecdysozoa;Panarthropoda;Arthropoda;Mandibulata;Pancrustacea;Crustacea;Multicrustacea;Malacostraca;Eumalacostraca;Eucarida;Euphausiacea;
60890541	6817	Euphausiidae	family	root;cellular organisms;Eukaryota;Opisthokonta;Metazoa;Eumetazoa;Bilateria;Protostomia;Ecdysozoa;Panarthropoda;Arthropoda;Mandibulata;Pancrustacea;Crustacea;Multicrustacea;Malacostraca;Eumalacostraca;Eucarida;Euphausiacea;
60831524	6817	Euphausiidae	family	root;cellular organisms;Eukaryota;Opisthokonta;Metazoa;Eumetazoa;Bilateria;Protostomia;Ecdysozoa;Panarthropoda;Arthropoda;Mandibulata;Pancrustacea;Crustacea;Multicrustacea;Malacostraca;Eumalacostraca;Eucarida;Euphausiacea;
60831523	6817	Euphausiidae	family	root;cellular organisms;Eukaryota;Opisthokonta;Metazoa;Eumetazoa;Bilateria;Protostomia;Ecdysozoa;Panarthropoda;Arthropoda;Mandibulata;Pancrustacea;Crustacea;Multicrustacea;Malacostraca;Eumalacostraca;Eucarida;Euphausiacea;
60816218	6817	Euphausiidae	family	root;cellular organisms;Eukaryota;Opisthokonta;Metazoa;Eumetazoa;Bilateria;Protostomia;Ecdysozoa;Panarthropoda;Arthropoda;Mandibulata;Pancrustacea;Crustacea;Multicrustacea;Malacostraca;Eumalacostraca;Eucarida;Euphausiacea;
60816217	6817	Euphausiidae	family	root;cellular organisms;Eukaryota;Opisthokonta;Metazoa;Eumetazoa;Bilateria;Protostomia;Ecdysozoa;Panarthropoda;Arthropoda;Mandibulata;Pancrustacea;Crustacea;Multicrustacea;Malacostraca;Eumalacostraca;Eucarida;Euphausiacea;
60816216	6817	Euphausiidae	family	root;cellular organisms;Eukaryota;Opisthokonta;Metazoa;Eumetazoa;Bilateria;Protostomia;Ecdysozoa;Panarthropoda;Arthropoda;Mandibulata;Pancrustacea;Crustacea;Multicrustacea;Malacostraca;Eumalacostraca;Eucarida;Euphausiacea;
60744358	6817	Euphausiidae	family	root;cellular organisms;Eukaryota;Opisthokonta;Metazoa;Eumetazoa;Bilateria;Protostomia;Ecdysozoa;Panarthropoda;Arthropoda;Mandibulata;Pancrustacea;Crustacea;Multicrustacea;Malacostraca;Eumalacostraca;Eucarida;Euphausiacea;
60657810	6817	Euphausiidae	family	root;cellular organisms;Eukaryota;Opisthokonta;Metazoa;Eumetazoa;Bilateria;Protostomia;Ecdysozoa;Panarthropoda;Arthropoda;Mandibulata;Pancrustacea;Crustacea;Multicrustacea;Malacostraca;Eumalacostraca;Eucarida;Euphausiacea;
546196	6817	Euphausiidae	family	root;cellular organisms;Eukaryota;Opisthokonta;Metazoa;Eumetazoa;Bilateria;Protostomia;Ecdysozoa;Panarthropoda;Arthropoda;Mandibulata;Pancrustacea;Crustacea;Multicrustacea;Malacostraca;Eumalacostraca;Eucarida;Euphausiacea;
514164	6817	Euphausiidae	family	root;cellular organisms;Eukaryota;Opisthokonta;Metazoa;Eumetazoa;Bilateria;Protostomia;Ecdysozoa;Panarthropoda;Arthropoda;Mandibulata;Pancrustacea;Crustacea;Multicrustacea;Malacostraca;Eumalacostraca;Eucarida;Euphausiacea;
49767211	6817	Euphausiidae	family	root;cellular organisms;Eukaryota;Opisthokonta;Metazoa;Eumetazoa;Bilateria;Protostomia;Ecdysozoa;Panarthropoda;Arthropoda;Mandibulata;Pancrustacea;Crustacea;Multicrustacea;Malacostraca;Eumalacostraca;Eucarida;Euphausiacea;
49766141	6817	Euphausiidae	family	root;cellular organisms;Eukaryota;Opisthokonta;Metazoa;Eumetazoa;Bilateria;Protostomia;Ecdysozoa;Panarthropoda;Arthropoda;Mandibulata;Pancrustacea;Crustacea;Multicrustacea;Malacostraca;Eumalacostraca;Eucarida;Euphausiacea;
49764983	6817	Euphausiidae	family	root;cellular organisms;Eukaryota;Opisthokonta;Metazoa;Eumetazoa;Bilateria;Protostomia;Ecdysozoa;Panarthropoda;Arthropoda;Mandibulata;Pancrustacea;Crustacea;Multicrustacea;Malacostraca;Eumalacostraca;Eucarida;Euphausiacea;
49764878	6817	Euphausiidae	family	root;cellular organisms;Eukaryota;Opisthokonta;Metazoa;Eumetazoa;Bilateria;Protostomia;Ecdysozoa;Panarthropoda;Arthropoda;Mandibulata;Pancrustacea;Crustacea;Multicrustacea;Malacostraca;Eumalacostraca;Eucarida;Euphausiacea;
49764877	6817	Euphausiidae	family	root;cellular organisms;Eukaryota;Opisthokonta;Metazoa;Eumetazoa;Bilateria;Protostomia;Ecdysozoa;Panarthropoda;Arthropoda;Mandibulata;Pancrustacea;Crustacea;Multicrustacea;Malacostraca;Eumalacostraca;Eucarida;Euphausiacea;
49577103	6817	Euphausiidae	family	root;cellular organisms;Eukaryota;Opisthokonta;Metazoa;Eumetazoa;Bilateria;Protostomia;Ecdysozoa;Panarthropoda;Arthropoda;Mandibulata;Pancrustacea;Crustacea;Multicrustacea;Malacostraca;Eumalacostraca;Eucarida;Euphausiacea;
49566065	6817	Euphausiidae	family	root;cellular organisms;Eukaryota;Opisthokonta;Metazoa;Eumetazoa;Bilateria;Protostomia;Ecdysozoa;Panarthropoda;Arthropoda;Mandibulata;Pancrustacea;Crustacea;Multicrustacea;Malacostraca;Eumalacostraca;Eucarida;Euphausiacea;
49562927	6817	Euphausiidae	family	root;cellular organisms;Eukaryota;Opisthokonta;Metazoa;Eumetazoa;Bilateria;Protostomia;Ecdysozoa;Panarthropoda;Arthropoda;Mandibulata;Pancrustacea;Crustacea;Multicrustacea;Malacostraca;Eumalacostraca;Eucarida;Euphausiacea;
49562926	6817	Euphausiidae	family	root;cellular organisms;Eukaryota;Opisthokonta;Metazoa;Eumetazoa;Bilateria;Protostomia;Ecdysozoa;Panarthropoda;Arthropoda;Mandibulata;Pancrustacea;Crustacea;Multicrustacea;Malacostraca;Eumalacostraca;Eucarida;Euphausiacea;
49560813	6817	Euphausiidae	family	root;cellular organisms;Eukaryota;Opisthokonta;Metazoa;Eumetazoa;Bilateria;Protostomia;Ecdysozoa;Panarthropoda;Arthropoda;Mandibulata;Pancrustacea;Crustacea;Multicrustacea;Malacostraca;Eumalacostraca;Eucarida;Euphausiacea;
4955893	6817	Euphausiidae	family	root;cellular organisms;Eukaryota;Opisthokonta;Metazoa;Eumetazoa;Bilateria;Protostomia;Ecdysozoa;Panarthropoda;Arthropoda;Mandibulata;Pancrustacea;Crustacea;Multicrustacea;Malacostraca;Eumalacostraca;Eucarida;Euphausiacea;
49552884	6817	Euphausiidae	family	root;cellular organisms;Eukaryota;Opisthokonta;Metazoa;Eumetazoa;Bilateria;Protostomia;Ecdysozoa;Panarthropoda;Arthropoda;Mandibulata;Pancrustacea;Crustacea;Multicrustacea;Malacostraca;Eumalacostraca;Eucarida;Euphausiacea;
49552883	6817	Euphausiidae	family	root;cellular organisms;Eukaryota;Opisthokonta;Metazoa;Eumetazoa;Bilateria;Protostomia;Ecdysozoa;Panarthropoda;Arthropoda;Mandibulata;Pancrustacea;Crustacea;Multicrustacea;Malacostraca;Eumalacostraca;Eucarida;Euphausiacea;
4938756	6817	Euphausiidae	family	root;cellular organisms;Eukaryota;Opisthokonta;Metazoa;Eumetazoa;Bilateria;Protostomia;Ecdysozoa;Panarthropoda;Arthropoda;Mandibulata;Pancrustacea;Crustacea;Multicrustacea;Malacostraca;Eumalacostraca;Eucarida;Euphausiacea;
493607	6817	Euphausiidae	family	root;cellular organisms;Eukaryota;Opisthokonta;Metazoa;Eumetazoa;Bilateria;Protostomia;Ecdysozoa;Panarthropoda;Arthropoda;Mandibulata;Pancrustacea;Crustacea;Multicrustacea;Malacostraca;Eumalacostraca;Eucarida;Euphausiacea;
4906132	6817	Euphausiidae	family	root;cellular organisms;Eukaryota;Opisthokonta;Metazoa;Eumetazoa;Bilateria;Protostomia;Ecdysozoa;Panarthropoda;Arthropoda;Mandibulata;Pancrustacea;Crustacea;Multicrustacea;Malacostraca;Eumalacostraca;Eucarida;Euphausiacea;
4906131	6817	Euphausiidae	family	root;cellular organisms;Eukaryota;Opisthokonta;Metazoa;Eumetazoa;Bilateria;Protostomia;Ecdysozoa;Panarthropoda;Arthropoda;Mandibulata;Pancrustacea;Crustacea;Multicrustacea;Malacostraca;Eumalacostraca;Eucarida;Euphausiacea;
4895630	6817	Euphausiidae	family	root;cellular organisms;Eukaryota;Opisthokonta;Metazoa;Eumetazoa;Bilateria;Protostomia;Ecdysozoa;Panarthropoda;Arthropoda;Mandibulata;Pancrustacea;Crustacea;Multicrustacea;Malacostraca;Eumalacostraca;Eucarida;Euphausiacea;
4893421	6817	Euphausiidae	family	root;cellular organisms;Eukaryota;Opisthokonta;Metazoa;Eumetazoa;Bilateria;Protostomia;Ecdysozoa;Panarthropoda;Arthropoda;Mandibulata;Pancrustacea;Crustacea;Multicrustacea;Malacostraca;Eumalacostraca;Eucarida;Euphausiacea;
48769832	6817	Euphausiidae	family	root;cellular organisms;Eukaryota;Opisthokonta;Metazoa;Eumetazoa;Bilateria;Protostomia;Ecdysozoa;Panarthropoda;Arthropoda;Mandibulata;Pancrustacea;Crustacea;Multicrustacea;Malacostraca;Eumalacostraca;Eucarida;Euphausiacea;
48767254	6817	Euphausiidae	family	root;cellular organisms;Eukaryota;Opisthokonta;Metazoa;Eumetazoa;Bilateria;Protostomia;Ecdysozoa;Panarthropoda;Arthropoda;Mandibulata;Pancrustacea;Crustacea;Multicrustacea;Malacostraca;Eumalacostraca;Eucarida;Euphausiacea;
48762632	6817	Euphausiidae	family	root;cellular organisms;Eukaryota;Opisthokonta;Metazoa;Eumetazoa;Bilateria;Protostomia;Ecdysozoa;Panarthropoda;Arthropoda;Mandibulata;Pancrustacea;Crustacea;Multicrustacea;Malacostraca;Eumalacostraca;Eucarida;Euphausiacea;
48762631	6817	Euphausiidae	family	root;cellular organisms;Eukaryota;Opisthokonta;Metazoa;Eumetazoa;Bilateria;Protostomia;Ecdysozoa;Panarthropoda;Arthropoda;Mandibulata;Pancrustacea;Crustacea;Multicrustacea;Malacostraca;Eumalacostraca;Eucarida;Euphausiacea;
48758296	6817	Euphausiidae	family	root;cellular organisms;Eukaryota;Opisthokonta;Metazoa;Eumetazoa;Bilateria;Protostomia;Ecdysozoa;Panarthropoda;Arthropoda;Mandibulata;Pancrustacea;Crustacea;Multicrustacea;Malacostraca;Eumalacostraca;Eucarida;Euphausiacea;
48756062	6817	Euphausiidae	family	root;cellular organisms;Eukaryota;Opisthokonta;Metazoa;Eumetazoa;Bilateria;Protostomia;Ecdysozoa;Panarthropoda;Arthropoda;Mandibulata;Pancrustacea;Crustacea;Multicrustacea;Malacostraca;Eumalacostraca;Eucarida;Euphausiacea;
48742321	6817	Euphausiidae	family	root;cellular organisms;Eukaryota;Opisthokonta;Metazoa;Eumetazoa;Bilateria;Protostomia;Ecdysozoa;Panarthropoda;Arthropoda;Mandibulata;Pancrustacea;Crustacea;Multicrustacea;Malacostraca;Eumalacostraca;Eucarida;Euphausiacea;
48736815	6817	Euphausiidae	family	root;cellular organisms;Eukaryota;Opisthokonta;Metazoa;Eumetazoa;Bilateria;Protostomia;Ecdysozoa;Panarthropoda;Arthropoda;Mandibulata;Pancrustacea;Crustacea;Multicrustacea;Malacostraca;Eumalacostraca;Eucarida;Euphausiacea;
48736814	6817	Euphausiidae	family	root;cellular organisms;Eukaryota;Opisthokonta;Metazoa;Eumetazoa;Bilateria;Protostomia;Ecdysozoa;Panarthropoda;Arthropoda;Mandibulata;Pancrustacea;Crustacea;Multicrustacea;Malacostraca;Eumalacostraca;Eucarida;Euphausiacea;
4871424	6817	Euphausiidae	family	root;cellular organisms;Eukaryota;Opisthokonta;Metazoa;Eumetazoa;Bilateria;Protostomia;Ecdysozoa;Panarthropoda;Arthropoda;Mandibulata;Pancrustacea;Crustacea;Multicrustacea;Malacostraca;Eumalacostraca;Eucarida;Euphausiacea;
42817965	6817	Euphausiidae	family	root;cellular organisms;Eukaryota;Opisthokonta;Metazoa;Eumetazoa;Bilateria;Protostomia;Ecdysozoa;Panarthropoda;Arthropoda;Mandibulata;Pancrustacea;Crustacea;Multicrustacea;Malacostraca;Eumalacostraca;Eucarida;Euphausiacea;
42753362	6817	Euphausiidae	family	root;cellular organisms;Eukaryota;Opisthokonta;Metazoa;Eumetazoa;Bilateria;Protostomia;Ecdysozoa;Panarthropoda;Arthropoda;Mandibulata;Pancrustacea;Crustacea;Multicrustacea;Malacostraca;Eumalacostraca;Eucarida;Euphausiacea;
42744883	6817	Euphausiidae	family	root;cellular organisms;Eukaryota;Opisthokonta;Metazoa;Eumetazoa;Bilateria;Protostomia;Ecdysozoa;Panarthropoda;Arthropoda;Mandibulata;Pancrustacea;Crustacea;Multicrustacea;Malacostraca;Eumalacostraca;Eucarida;Euphausiacea;
42742200	6817	Euphausiidae	family	root;cellular organisms;Eukaryota;Opisthokonta;Metazoa;Eumetazoa;Bilateria;Protostomia;Ecdysozoa;Panarthropoda;Arthropoda;Mandibulata;Pancrustacea;Crustacea;Multicrustacea;Malacostraca;Eumalacostraca;Eucarida;Euphausiacea;
42739644	6817	Euphausiidae	family	root;cellular organisms;Eukaryota;Opisthokonta;Metazoa;Eumetazoa;Bilateria;Protostomia;Ecdysozoa;Panarthropoda;Arthropoda;Mandibulata;Pancrustacea;Crustacea;Multicrustacea;Malacostraca;Eumalacostraca;Eucarida;Euphausiacea;
42737299	6817	Euphausiidae	family	root;cellular organisms;Eukaryota;Opisthokonta;Metazoa;Eumetazoa;Bilateria;Protostomia;Ecdysozoa;Panarthropoda;Arthropoda;Mandibulata;Pancrustacea;Crustacea;Multicrustacea;Malacostraca;Eumalacostraca;Eucarida;Euphausiacea;
42737298	6817	Euphausiidae	family	root;cellular organisms;Eukaryota;Opisthokonta;Metazoa;Eumetazoa;Bilateria;Protostomia;Ecdysozoa;Panarthropoda;Arthropoda;Mandibulata;Pancrustacea;Crustacea;Multicrustacea;Malacostraca;Eumalacostraca;Eucarida;Euphausiacea;
42732826	6817	Euphausiidae	family	root;cellular organisms;Eukaryota;Opisthokonta;Metazoa;Eumetazoa;Bilateria;Protostomia;Ecdysozoa;Panarthropoda;Arthropoda;Mandibulata;Pancrustacea;Crustacea;Multicrustacea;Malacostraca;Eumalacostraca;Eucarida;Euphausiacea;
42732825	6817	Euphausiidae	family	root;cellular organisms;Eukaryota;Opisthokonta;Metazoa;Eumetazoa;Bilateria;Protostomia;Ecdysozoa;Panarthropoda;Arthropoda;Mandibulata;Pancrustacea;Crustacea;Multicrustacea;Malacostraca;Eumalacostraca;Eucarida;Euphausiacea;
42105536	6817	Euphausiidae	family	root;cellular organisms;Eukaryota;Opisthokonta;Metazoa;Eumetazoa;Bilateria;Protostomia;Ecdysozoa;Panarthropoda;Arthropoda;Mandibulata;Pancrustacea;Crustacea;Multicrustacea;Malacostraca;Eumalacostraca;Eucarida;Euphausiacea;
42078277	6817	Euphausiidae	family	root;cellular organisms;Eukaryota;Opisthokonta;Metazoa;Eumetazoa;Bilateria;Protostomia;Ecdysozoa;Panarthropoda;Arthropoda;Mandibulata;Pancrustacea;Crustacea;Multicrustacea;Malacostraca;Eumalacostraca;Eucarida;Euphausiacea;
33550329	6817	Euphausiidae	family	root;cellular organisms;Eukaryota;Opisthokonta;Metazoa;Eumetazoa;Bilateria;Protostomia;Ecdysozoa;Panarthropoda;Arthropoda;Mandibulata;Pancrustacea;Crustacea;Multicrustacea;Malacostraca;Eumalacostraca;Eucarida;Euphausiacea;
33546352	6817	Euphausiidae	family	root;cellular organisms;Eukaryota;Opisthokonta;Metazoa;Eumetazoa;Bilateria;Protostomia;Ecdysozoa;Panarthropoda;Arthropoda;Mandibulata;Pancrustacea;Crustacea;Multicrustacea;Malacostraca;Eumalacostraca;Eucarida;Euphausiacea;
33542451	6817	Euphausiidae	family	root;cellular organisms;Eukaryota;Opisthokonta;Metazoa;Eumetazoa;Bilateria;Protostomia;Ecdysozoa;Panarthropoda;Arthropoda;Mandibulata;Pancrustacea;Crustacea;Multicrustacea;Malacostraca;Eumalacostraca;Eucarida;Euphausiacea;
33542450	6817	Euphausiidae	family	root;cellular organisms;Eukaryota;Opisthokonta;Metazoa;Eumetazoa;Bilateria;Protostomia;Ecdysozoa;Panarthropoda;Arthropoda;Mandibulata;Pancrustacea;Crustacea;Multicrustacea;Malacostraca;Eumalacostraca;Eucarida;Euphausiacea;
33542449	6817	Euphausiidae	family	root;cellular organisms;Eukaryota;Opisthokonta;Metazoa;Eumetazoa;Bilateria;Protostomia;Ecdysozoa;Panarthropoda;Arthropoda;Mandibulata;Pancrustacea;Crustacea;Multicrustacea;Malacostraca;Eumalacostraca;Eucarida;Euphausiacea;
31345835	6817	Euphausiidae	family	root;cellular organisms;Eukaryota;Opisthokonta;Metazoa;Eumetazoa;Bilateria;Protostomia;Ecdysozoa;Panarthropoda;Arthropoda;Mandibulata;Pancrustacea;Crustacea;Multicrustacea;Malacostraca;Eumalacostraca;Eucarida;Euphausiacea;
31345834	6817	Euphausiidae	family	root;cellular organisms;Eukaryota;Opisthokonta;Metazoa;Eumetazoa;Bilateria;Protostomia;Ecdysozoa;Panarthropoda;Arthropoda;Mandibulata;Pancrustacea;Crustacea;Multicrustacea;Malacostraca;Eumalacostraca;Eucarida;Euphausiacea;
31345833	6817	Euphausiidae	family	root;cellular organisms;Eukaryota;Opisthokonta;Metazoa;Eumetazoa;Bilateria;Protostomia;Ecdysozoa;Panarthropoda;Arthropoda;Mandibulata;Pancrustacea;Crustacea;Multicrustacea;Malacostraca;Eumalacostraca;Eucarida;Euphausiacea;
31345832	6817	Euphausiidae	family	root;cellular organisms;Eukaryota;Opisthokonta;Metazoa;Eumetazoa;Bilateria;Protostomia;Ecdysozoa;Panarthropoda;Arthropoda;Mandibulata;Pancrustacea;Crustacea;Multicrustacea;Malacostraca;Eumalacostraca;Eucarida;Euphausiacea;
2245574	6817	Euphausiidae	family	root;cellular organisms;Eukaryota;Opisthokonta;Metazoa;Eumetazoa;Bilateria;Protostomia;Ecdysozoa;Panarthropoda;Arthropoda;Mandibulata;Pancrustacea;Crustacea;Multicrustacea;Malacostraca;Eumalacostraca;Eucarida;Euphausiacea;
2245573	6817	Euphausiidae	family	root;cellular organisms;Eukaryota;Opisthokonta;Metazoa;Eumetazoa;Bilateria;Protostomia;Ecdysozoa;Panarthropoda;Arthropoda;Mandibulata;Pancrustacea;Crustacea;Multicrustacea;Malacostraca;Eumalacostraca;Eucarida;Euphausiacea;
22195916	6817	Euphausiidae	family	root;cellular organisms;Eukaryota;Opisthokonta;Metazoa;Eumetazoa;Bilateria;Protostomia;Ecdysozoa;Panarthropoda;Arthropoda;Mandibulata;Pancrustacea;Crustacea;Multicrustacea;Malacostraca;Eumalacostraca;Eucarida;Euphausiacea;
22101954	6817	Euphausiidae	family	root;cellular organisms;Eukaryota;Opisthokonta;Metazoa;Eumetazoa;Bilateria;Protostomia;Ecdysozoa;Panarthropoda;Arthropoda;Mandibulata;Pancrustacea;Crustacea;Multicrustacea;Malacostraca;Eumalacostraca;Eucarida;Euphausiacea;
21517808	6817	Euphausiidae	family	root;cellular organisms;Eukaryota;Opisthokonta;Metazoa;Eumetazoa;Bilateria;Protostomia;Ecdysozoa;Panarthropoda;Arthropoda;Mandibulata;Pancrustacea;Crustacea;Multicrustacea;Malacostraca;Eumalacostraca;Eucarida;Euphausiacea;
125737188	6817	Euphausiidae	family	root;cellular organisms;Eukaryota;Opisthokonta;Metazoa;Eumetazoa;Bilateria;Protostomia;Ecdysozoa;Panarthropoda;Arthropoda;Mandibulata;Pancrustacea;Crustacea;Multicrustacea;Malacostraca;Eumalacostraca;Eucarida;Euphausiacea;
125665127	6817	Euphausiidae	family	root;cellular organisms;Eukaryota;Opisthokonta;Metazoa;Eumetazoa;Bilateria;Protostomia;Ecdysozoa;Panarthropoda;Arthropoda;Mandibulata;Pancrustacea;Crustacea;Multicrustacea;Malacostraca;Eumalacostraca;Eucarida;Euphausiacea;
125665126	6817	Euphausiidae	family	root;cellular organisms;Eukaryota;Opisthokonta;Metazoa;Eumetazoa;Bilateria;Protostomia;Ecdysozoa;Panarthropoda;Arthropoda;Mandibulata;Pancrustacea;Crustacea;Multicrustacea;Malacostraca;Eumalacostraca;Eucarida;Euphausiacea;
113238475	6817	Euphausiidae	family	root;cellular organisms;Eukaryota;Opisthokonta;Metazoa;Eumetazoa;Bilateria;Protostomia;Ecdysozoa;Panarthropoda;Arthropoda;Mandibulata;Pancrustacea;Crustacea;Multicrustacea;Malacostraca;Eumalacostraca;Eucarida;Euphausiacea;
108018142	6817	Euphausiidae	family	root;cellular organisms;Eukaryota;Opisthokonta;Metazoa;Eumetazoa;Bilateria;Protostomia;Ecdysozoa;Panarthropoda;Arthropoda;Mandibulata;Pancrustacea;Crustacea;Multicrustacea;Malacostraca;Eumalacostraca;Eucarida;Euphausiacea;
108007450	6817	Euphausiidae	family	root;cellular organisms;Eukaryota;Opisthokonta;Metazoa;Eumetazoa;Bilateria;Protostomia;Ecdysozoa;Panarthropoda;Arthropoda;Mandibulata;Pancrustacea;Crustacea;Multicrustacea;Malacostraca;Eumalacostraca;Eucarida;Euphausiacea;
107956674	6817	Euphausiidae	family	root;cellular organisms;Eukaryota;Opisthokonta;Metazoa;Eumetazoa;Bilateria;Protostomia;Ecdysozoa;Panarthropoda;Arthropoda;Mandibulata;Pancrustacea;Crustacea;Multicrustacea;Malacostraca;Eumalacostraca;Eucarida;Euphausiacea;
107956673	6817	Euphausiidae	family	root;cellular organisms;Eukaryota;Opisthokonta;Metazoa;Eumetazoa;Bilateria;Protostomia;Ecdysozoa;Panarthropoda;Arthropoda;Mandibulata;Pancrustacea;Crustacea;Multicrustacea;Malacostraca;Eumalacostraca;Eucarida;Euphausiacea;
106258348	6817	Euphausiidae	family	root;cellular organisms;Eukaryota;Opisthokonta;Metazoa;Eumetazoa;Bilateria;Protostomia;Ecdysozoa;Panarthropoda;Arthropoda;Mandibulata;Pancrustacea;Crustacea;Multicrustacea;Malacostraca;Eumalacostraca;Eucarida;Euphausiacea;
106248511	6817	Euphausiidae	family	root;cellular organisms;Eukaryota;Opisthokonta;Metazoa;Eumetazoa;Bilateria;Protostomia;Ecdysozoa;Panarthropoda;Arthropoda;Mandibulata;Pancrustacea;Crustacea;Multicrustacea;Malacostraca;Eumalacostraca;Eucarida;Euphausiacea;
106240707	6817	Euphausiidae	family	root;cellular organisms;Eukaryota;Opisthokonta;Metazoa;Eumetazoa;Bilateria;Protostomia;Ecdysozoa;Panarthropoda;Arthropoda;Mandibulata;Pancrustacea;Crustacea;Multicrustacea;Malacostraca;Eumalacostraca;Eucarida;Euphausiacea;
106231575	6817	Euphausiidae	family	root;cellular organisms;Eukaryota;Opisthokonta;Metazoa;Eumetazoa;Bilateria;Protostomia;Ecdysozoa;Panarthropoda;Arthropoda;Mandibulata;Pancrustacea;Crustacea;Multicrustacea;Malacostraca;Eumalacostraca;Eucarida;Euphausiacea;
106228195	6817	Euphausiidae	family	root;cellular organisms;Eukaryota;Opisthokonta;Metazoa;Eumetazoa;Bilateria;Protostomia;Ecdysozoa;Panarthropoda;Arthropoda;Mandibulata;Pancrustacea;Crustacea;Multicrustacea;Malacostraca;Eumalacostraca;Eucarida;Euphausiacea;
106213456	6817	Euphausiidae	family	root;cellular organisms;Eukaryota;Opisthokonta;Metazoa;Eumetazoa;Bilateria;Protostomia;Ecdysozoa;Panarthropoda;Arthropoda;Mandibulata;Pancrustacea;Crustacea;Multicrustacea;Malacostraca;Eumalacostraca;Eucarida;Euphausiacea;
106209693	6817	Euphausiidae	family	root;cellular organisms;Eukaryota;Opisthokonta;Metazoa;Eumetazoa;Bilateria;Protostomia;Ecdysozoa;Panarthropoda;Arthropoda;Mandibulata;Pancrustacea;Crustacea;Multicrustacea;Malacostraca;Eumalacostraca;Eucarida;Euphausiacea;
106205697	6817	Euphausiidae	family	root;cellular organisms;Eukaryota;Opisthokonta;Metazoa;Eumetazoa;Bilateria;Protostomia;Ecdysozoa;Panarthropoda;Arthropoda;Mandibulata;Pancrustacea;Crustacea;Multicrustacea;Malacostraca;Eumalacostraca;Eucarida;Euphausiacea;
106205484	6817	Euphausiidae	family	root;cellular organisms;Eukaryota;Opisthokonta;Metazoa;Eumetazoa;Bilateria;Protostomia;Ecdysozoa;Panarthropoda;Arthropoda;Mandibulata;Pancrustacea;Crustacea;Multicrustacea;Malacostraca;Eumalacostraca;Eucarida;Euphausiacea;
106202233	6817	Euphausiidae	family	root;cellular organisms;Eukaryota;Opisthokonta;Metazoa;Eumetazoa;Bilateria;Protostomia;Ecdysozoa;Panarthropoda;Arthropoda;Mandibulata;Pancrustacea;Crustacea;Multicrustacea;Malacostraca;Eumalacostraca;Eucarida;Euphausiacea;
106186922	6817	Euphausiidae	family	root;cellular organisms;Eukaryota;Opisthokonta;Metazoa;Eumetazoa;Bilateria;Protostomia;Ecdysozoa;Panarthropoda;Arthropoda;Mandibulata;Pancrustacea;Crustacea;Multicrustacea;Malacostraca;Eumalacostraca;Eucarida;Euphausiacea;
106186462	6817	Euphausiidae	family	root;cellular organisms;Eukaryota;Opisthokonta;Metazoa;Eumetazoa;Bilateria;Protostomia;Ecdysozoa;Panarthropoda;Arthropoda;Mandibulata;Pancrustacea;Crustacea;Multicrustacea;Malacostraca;Eumalacostraca;Eucarida;Euphausiacea;
103788018	6817	Euphausiidae	family	root;cellular organisms;Eukaryota;Opisthokonta;Metazoa;Eumetazoa;Bilateria;Protostomia;Ecdysozoa;Panarthropoda;Arthropoda;Mandibulata;Pancrustacea;Crustacea;Multicrustacea;Malacostraca;Eumalacostraca;Eucarida;Euphausiacea;
103760069	6817	Euphausiidae	family	root;cellular organisms;Eukaryota;Opisthokonta;Metazoa;Eumetazoa;Bilateria;Protostomia;Ecdysozoa;Panarthropoda;Arthropoda;Mandibulata;Pancrustacea;Crustacea;Multicrustacea;Malacostraca;Eumalacostraca;Eucarida;Euphausiacea;
103758533	6817	Euphausiidae	family	root;cellular organisms;Eukaryota;Opisthokonta;Metazoa;Eumetazoa;Bilateria;Protostomia;Ecdysozoa;Panarthropoda;Arthropoda;Mandibulata;Pancrustacea;Crustacea;Multicrustacea;Malacostraca;Eumalacostraca;Eucarida;Euphausiacea;
103758532	6817	Euphausiidae	family	root;cellular organisms;Eukaryota;Opisthokonta;Metazoa;Eumetazoa;Bilateria;Protostomia;Ecdysozoa;Panarthropoda;Arthropoda;Mandibulata;Pancrustacea;Crustacea;Multicrustacea;Malacostraca;Eumalacostraca;Eucarida;Euphausiacea;
103758531	6817	Euphausiidae	family	root;cellular organisms;Eukaryota;Opisthokonta;Metazoa;Eumetazoa;Bilateria;Protostomia;Ecdysozoa;Panarthropoda;Arthropoda;Mandibulata;Pancrustacea;Crustacea;Multicrustacea;Malacostraca;Eumalacostraca;Eucarida;Euphausiacea;
103726556	6817	Euphausiidae	family	root;cellular organisms;Eukaryota;Opisthokonta;Metazoa;Eumetazoa;Bilateria;Protostomia;Ecdysozoa;Panarthropoda;Arthropoda;Mandibulata;Pancrustacea;Crustacea;Multicrustacea;Malacostraca;Eumalacostraca;Eucarida;Euphausiacea;
103726555	6817	Euphausiidae	family	root;cellular organisms;Eukaryota;Opisthokonta;Metazoa;Eumetazoa;Bilateria;Protostomia;Ecdysozoa;Panarthropoda;Arthropoda;Mandibulata;Pancrustacea;Crustacea;Multicrustacea;Malacostraca;Eumalacostraca;Eucarida;Euphausiacea;
103683091	6817	Euphausiidae	family	root;cellular organisms;Eukaryota;Opisthokonta;Metazoa;Eumetazoa;Bilateria;Protostomia;Ecdysozoa;Panarthropoda;Arthropoda;Mandibulata;Pancrustacea;Crustacea;Multicrustacea;Malacostraca;Eumalacostraca;Eucarida;Euphausiacea;
103181152	6817	Euphausiidae	family	root;cellular organisms;Eukaryota;Opisthokonta;Metazoa;Eumetazoa;Bilateria;Protostomia;Ecdysozoa;Panarthropoda;Arthropoda;Mandibulata;Pancrustacea;Crustacea;Multicrustacea;Malacostraca;Eumalacostraca;Eucarida;Euphausiacea;
102392477	6817	Euphausiidae	family	root;cellular organisms;Eukaryota;Opisthokonta;Metazoa;Eumetazoa;Bilateria;Protostomia;Ecdysozoa;Panarthropoda;Arthropoda;Mandibulata;Pancrustacea;Crustacea;Multicrustacea;Malacostraca;Eumalacostraca;Eucarida;Euphausiacea;
102387063	6817	Euphausiidae	family	root;cellular organisms;Eukaryota;Opisthokonta;Metazoa;Eumetazoa;Bilateria;Protostomia;Ecdysozoa;Panarthropoda;Arthropoda;Mandibulata;Pancrustacea;Crustacea;Multicrustacea;Malacostraca;Eumalacostraca;Eucarida;Euphausiacea;
102384077	6817	Euphausiidae	family	root;cellular organisms;Eukaryota;Opisthokonta;Metazoa;Eumetazoa;Bilateria;Protostomia;Ecdysozoa;Panarthropoda;Arthropoda;Mandibulata;Pancrustacea;Crustacea;Multicrustacea;Malacostraca;Eumalacostraca;Eucarida;Euphausiacea;
102379246	6817	Euphausiidae	family	root;cellular organisms;Eukaryota;Opisthokonta;Metazoa;Eumetazoa;Bilateria;Protostomia;Ecdysozoa;Panarthropoda;Arthropoda;Mandibulata;Pancrustacea;Crustacea;Multicrustacea;Malacostraca;Eumalacostraca;Eucarida;Euphausiacea;
102227292	6817	Euphausiidae	family	root;cellular organisms;Eukaryota;Opisthokonta;Metazoa;Eumetazoa;Bilateria;Protostomia;Ecdysozoa;Panarthropoda;Arthropoda;Mandibulata;Pancrustacea;Crustacea;Multicrustacea;Malacostraca;Eumalacostraca;Eucarida;Euphausiacea;
102220101	6817	Euphausiidae	family	root;cellular organisms;Eukaryota;Opisthokonta;Metazoa;Eumetazoa;Bilateria;Protostomia;Ecdysozoa;Panarthropoda;Arthropoda;Mandibulata;Pancrustacea;Crustacea;Multicrustacea;Malacostraca;Eumalacostraca;Eucarida;Euphausiacea;
102220100	6817	Euphausiidae	family	root;cellular organisms;Eukaryota;Opisthokonta;Metazoa;Eumetazoa;Bilateria;Protostomia;Ecdysozoa;Panarthropoda;Arthropoda;Mandibulata;Pancrustacea;Crustacea;Multicrustacea;Malacostraca;Eumalacostraca;Eucarida;Euphausiacea;
91643581	6818	Euphausia	genus	root;cellular organisms;Eukaryota;Opisthokonta;Metazoa;Eumetazoa;Bilateria;Protostomia;Ecdysozoa;Panarthropoda;Arthropoda;Mandibulata;Pancrustacea;Crustacea;Multicrustacea;Malacostraca;Eumalacostraca;Eucarida;Euphausiacea;Euphausiidae;
91598034	6818	Euphausia	genus	root;cellular organisms;Eukaryota;Opisthokonta;Metazoa;Eumetazoa;Bilateria;Protostomia;Ecdysozoa;Panarthropoda;Arthropoda;Mandibulata;Pancrustacea;Crustacea;Multicrustacea;Malacostraca;Eumalacostraca;Eucarida;Euphausiacea;Euphausiidae;
91577338	6818	Euphausia	genus	root;cellular organisms;Eukaryota;Opisthokonta;Metazoa;Eumetazoa;Bilateria;Protostomia;Ecdysozoa;Panarthropoda;Arthropoda;Mandibulata;Pancrustacea;Crustacea;Multicrustacea;Malacostraca;Eumalacostraca;Eucarida;Euphausiacea;Euphausiidae;
90947434	6818	Euphausia	genus	root;cellular organisms;Eukaryota;Opisthokonta;Metazoa;Eumetazoa;Bilateria;Protostomia;Ecdysozoa;Panarthropoda;Arthropoda;Mandibulata;Pancrustacea;Crustacea;Multicrustacea;Malacostraca;Eumalacostraca;Eucarida;Euphausiacea;Euphausiidae;
81336015	6818	Euphausia	genus	root;cellular organisms;Eukaryota;Opisthokonta;Metazoa;Eumetazoa;Bilateria;Protostomia;Ecdysozoa;Panarthropoda;Arthropoda;Mandibulata;Pancrustacea;Crustacea;Multicrustacea;Malacostraca;Eumalacostraca;Eucarida;Euphausiacea;Euphausiidae;
785931	6818	Euphausia	genus	root;cellular organisms;Eukaryota;Opisthokonta;Metazoa;Eumetazoa;Bilateria;Protostomia;Ecdysozoa;Panarthropoda;Arthropoda;Mandibulata;Pancrustacea;Crustacea;Multicrustacea;Malacostraca;Eumalacostraca;Eucarida;Euphausiacea;Euphausiidae;
7623700	6818	Euphausia	genus	root;cellular organisms;Eukaryota;Opisthokonta;Metazoa;Eumetazoa;Bilateria;Protostomia;Ecdysozoa;Panarthropoda;Arthropoda;Mandibulata;Pancrustacea;Crustacea;Multicrustacea;Malacostraca;Eumalacostraca;Eucarida;Euphausiacea;Euphausiidae;
75433896	6818	Euphausia	genus	root;cellular organisms;Eukaryota;Opisthokonta;Metazoa;Eumetazoa;Bilateria;Protostomia;Ecdysozoa;Panarthropoda;Arthropoda;Mandibulata;Pancrustacea;Crustacea;Multicrustacea;Malacostraca;Eumalacostraca;Eucarida;Euphausiacea;Euphausiidae;
7519123	6818	Euphausia	genus	root;cellular organisms;Eukaryota;Opisthokonta;Metazoa;Eumetazoa;Bilateria;Protostomia;Ecdysozoa;Panarthropoda;Arthropoda;Mandibulata;Pancrustacea;Crustacea;Multicrustacea;Malacostraca;Eumalacostraca;Eucarida;Euphausiacea;Euphausiidae;
7514611	6818	Euphausia	genus	root;cellular organisms;Eukaryota;Opisthokonta;Metazoa;Eumetazoa;Bilateria;Protostomia;Ecdysozoa;Panarthropoda;Arthropoda;Mandibulata;Pancrustacea;Crustacea;Multicrustacea;Malacostraca;Eumalacostraca;Eucarida;Euphausiacea;Euphausiidae;
75006029	6818	Euphausia	genus	root;cellular organisms;Eukaryota;Opisthokonta;Metazoa;Eumetazoa;Bilateria;Protostomia;Ecdysozoa;Panarthropoda;Arthropoda;Mandibulata;Pancrustacea;Crustacea;Multicrustacea;Malacostraca;Eumalacostraca;Eucarida;Euphausiacea;Euphausiidae;
7477336	6818	Euphausia	genus	root;cellular organisms;Eukaryota;Opisthokonta;Metazoa;Eumetazoa;Bilateria;Protostomia;Ecdysozoa;Panarthropoda;Arthropoda;Mandibulata;Pancrustacea;Crustacea;Multicrustacea;Malacostraca;Eumalacostraca;Eucarida;Euphausiacea;Euphausiidae;
64403441	6818	Euphausia	genus	root;cellular organisms;Eukaryota;Opisthokonta;Metazoa;Eumetazoa;Bilateria;Protostomia;Ecdysozoa;Panarthropoda;Arthropoda;Mandibulata;Pancrustacea;Crustacea;Multicrustacea;Malacostraca;Eumalacostraca;Eucarida;Euphausiacea;Euphausiidae;
64094594	6818	Euphausia	genus	root;cellular organisms;Eukaryota;Opisthokonta;Metazoa;Eumetazoa;Bilateria;Protostomia;Ecdysozoa;Panarthropoda;Arthropoda;Mandibulata;Pancrustacea;Crustacea;Multicrustacea;Malacostraca;Eumalacostraca;Eucarida;Euphausiacea;Euphausiidae;
64058394	6818	Euphausia	genus	root;cellular organisms;Eukaryota;Opisthokonta;Metazoa;Eumetazoa;Bilateria;Protostomia;Ecdysozoa;Panarthropoda;Arthropoda;Mandibulata;Pancrustacea;Crustacea;Multicrustacea;Malacostraca;Eumalacostraca;Eucarida;Euphausiacea;Euphausiidae;
49555689	6818	Euphausia	genus	root;cellular organisms;Eukaryota;Opisthokonta;Metazoa;Eumetazoa;Bilateria;Protostomia;Ecdysozoa;Panarthropoda;Arthropoda;Mandibulata;Pancrustacea;Crustacea;Multicrustacea;Malacostraca;Eumalacostraca;Eucarida;Euphausiacea;Euphausiidae;
4909495	6818	Euphausia	genus	root;cellular organisms;Eukaryota;Opisthokonta;Metazoa;Eumetazoa;Bilateria;Protostomia;Ecdysozoa;Panarthropoda;Arthropoda;Mandibulata;Pancrustacea;Crustacea;Multicrustacea;Malacostraca;Eumalacostraca;Eucarida;Euphausiacea;Euphausiidae;
4908722	6818	Euphausia	genus	root;cellular organisms;Eukaryota;Opisthokonta;Metazoa;Eumetazoa;Bilateria;Protostomia;Ecdysozoa;Panarthropoda;Arthropoda;Mandibulata;Pancrustacea;Crustacea;Multicrustacea;Malacostraca;Eumalacostraca;Eucarida;Euphausiacea;Euphausiidae;
48738872	6818	Euphausia	genus	root;cellular organisms;Eukaryota;Opisthokonta;Metazoa;Eumetazoa;Bilateria;Protostomia;Ecdysozoa;Panarthropoda;Arthropoda;Mandibulata;Pancrustacea;Crustacea;Multicrustacea;Malacostraca;Eumalacostraca;Eucarida;Euphausiacea;Euphausiidae;
48738871	6818	Euphausia	genus	root;cellular organisms;Eukaryota;Opisthokonta;Metazoa;Eumetazoa;Bilateria;Protostomia;Ecdysozoa;Panarthropoda;Arthropoda;Mandibulata;Pancrustacea;Crustacea;Multicrustacea;Malacostraca;Eumalacostraca;Eucarida;Euphausiacea;Euphausiidae;
4867193	6818	Euphausia	genus	root;cellular organisms;Eukaryota;Opisthokonta;Metazoa;Eumetazoa;Bilateria;Protostomia;Ecdysozoa;Panarthropoda;Arthropoda;Mandibulata;Pancrustacea;Crustacea;Multicrustacea;Malacostraca;Eumalacostraca;Eucarida;Euphausiacea;Euphausiidae;
4852429	6818	Euphausia	genus	root;cellular organisms;Eukaryota;Opisthokonta;Metazoa;Eumetazoa;Bilateria;Protostomia;Ecdysozoa;Panarthropoda;Arthropoda;Mandibulata;Pancrustacea;Crustacea;Multicrustacea;Malacostraca;Eumalacostraca;Eucarida;Euphausiacea;Euphausiidae;
42737300	6818	Euphausia	genus	root;cellular organisms;Eukaryota;Opisthokonta;Metazoa;Eumetazoa;Bilateria;Protostomia;Ecdysozoa;Panarthropoda;Arthropoda;Mandibulata;Pancrustacea;Crustacea;Multicrustacea;Malacostraca;Eumalacostraca;Eucarida;Euphausiacea;Euphausiidae;
24096935	6818	Euphausia	genus	root;cellular organisms;Eukaryota;Opisthokonta;Metazoa;Eumetazoa;Bilateria;Protostomia;Ecdysozoa;Panarthropoda;Arthropoda;Mandibulata;Pancrustacea;Crustacea;Multicrustacea;Malacostraca;Eumalacostraca;Eucarida;Euphausiacea;Euphausiidae;
125682610	6818	Euphausia	genus	root;cellular organisms;Eukaryota;Opisthokonta;Metazoa;Eumetazoa;Bilateria;Protostomia;Ecdysozoa;Panarthropoda;Arthropoda;Mandibulata;Pancrustacea;Crustacea;Multicrustacea;Malacostraca;Eumalacostraca;Eucarida;Euphausiacea;Euphausiidae;
125634900	6818	Euphausia	genus	root;cellular organisms;Eukaryota;Opisthokonta;Metazoa;Eumetazoa;Bilateria;Protostomia;Ecdysozoa;Panarthropoda;Arthropoda;Mandibulata;Pancrustacea;Crustacea;Multicrustacea;Malacostraca;Eumalacostraca;Eucarida;Euphausiacea;Euphausiidae;
118108851	6818	Euphausia	genus	root;cellular organisms;Eukaryota;Opisthokonta;Metazoa;Eumetazoa;Bilateria;Protostomia;Ecdysozoa;Panarthropoda;Arthropoda;Mandibulata;Pancrustacea;Crustacea;Multicrustacea;Malacostraca;Eumalacostraca;Eucarida;Euphausiacea;Euphausiidae;
108005842	6818	Euphausia	genus	root;cellular organisms;Eukaryota;Opisthokonta;Metazoa;Eumetazoa;Bilateria;Protostomia;Ecdysozoa;Panarthropoda;Arthropoda;Mandibulata;Pancrustacea;Crustacea;Multicrustacea;Malacostraca;Eumalacostraca;Eucarida;Euphausiacea;Euphausiidae;
107627530	6818	Euphausia	genus	root;cellular organisms;Eukaryota;Opisthokonta;Metazoa;Eumetazoa;Bilateria;Protostomia;Ecdysozoa;Panarthropoda;Arthropoda;Mandibulata;Pancrustacea;Crustacea;Multicrustacea;Malacostraca;Eumalacostraca;Eucarida;Euphausiacea;Euphausiidae;
107612029	6818	Euphausia	genus	root;cellular organisms;Eukaryota;Opisthokonta;Metazoa;Eumetazoa;Bilateria;Protostomia;Ecdysozoa;Panarthropoda;Arthropoda;Mandibulata;Pancrustacea;Crustacea;Multicrustacea;Malacostraca;Eumalacostraca;Eucarida;Euphausiacea;Euphausiidae;
106301213	6818	Euphausia	genus	root;cellular organisms;Eukaryota;Opisthokonta;Metazoa;Eumetazoa;Bilateria;Protostomia;Ecdysozoa;Panarthropoda;Arthropoda;Mandibulata;Pancrustacea;Crustacea;Multicrustacea;Malacostraca;Eumalacostraca;Eucarida;Euphausiacea;Euphausiidae;
103683090	6818	Euphausia	genus	root;cellular organisms;Eukaryota;Opisthokonta;Metazoa;Eumetazoa;Bilateria;Protostomia;Ecdysozoa;Panarthropoda;Arthropoda;Mandibulata;Pancrustacea;Crustacea;Multicrustacea;Malacostraca;Eumalacostraca;Eucarida;Euphausiacea;Euphausiidae;
102245504	6818	Euphausia	genus	root;cellular organisms;Eukaryota;Opisthokonta;Metazoa;Eumetazoa;Bilateria;Protostomia;Ecdysozoa;Panarthropoda;Arthropoda;Mandibulata;Pancrustacea;Crustacea;Multicrustacea;Malacostraca;Eumalacostraca;Eucarida;Euphausiacea;Euphausiidae;
91565310	6821	Amphipoda	order	root;cellular organisms;Eukaryota;Opisthokonta;Metazoa;Eumetazoa;Bilateria;Protostomia;Ecdysozoa;Panarthropoda;Arthropoda;Mandibulata;Pancrustacea;Crustacea;Multicrustacea;Malacostraca;Eumalacostraca;Peracarida;
88716368	6821	Amphipoda	order	root;cellular organisms;Eukaryota;Opisthokonta;Metazoa;Eumetazoa;Bilateria;Protostomia;Ecdysozoa;Panarthropoda;Arthropoda;Mandibulata;Pancrustacea;Crustacea;Multicrustacea;Malacostraca;Eumalacostraca;Peracarida;
88678308	6821	Amphipoda	order	root;cellular organisms;Eukaryota;Opisthokonta;Metazoa;Eumetazoa;Bilateria;Protostomia;Ecdysozoa;Panarthropoda;Arthropoda;Mandibulata;Pancrustacea;Crustacea;Multicrustacea;Malacostraca;Eumalacostraca;Peracarida;
87671532	6821	Amphipoda	order	root;cellular organisms;Eukaryota;Opisthokonta;Metazoa;Eumetazoa;Bilateria;Protostomia;Ecdysozoa;Panarthropoda;Arthropoda;Mandibulata;Pancrustacea;Crustacea;Multicrustacea;Malacostraca;Eumalacostraca;Peracarida;
87658465	6821	Amphipoda	order	root;cellular organisms;Eukaryota;Opisthokonta;Metazoa;Eumetazoa;Bilateria;Protostomia;Ecdysozoa;Panarthropoda;Arthropoda;Mandibulata;Pancrustacea;Crustacea;Multicrustacea;Malacostraca;Eumalacostraca;Peracarida;
87527324	6821	Amphipoda	order	root;cellular organisms;Eukaryota;Opisthokonta;Metazoa;Eumetazoa;Bilateria;Protostomia;Ecdysozoa;Panarthropoda;Arthropoda;Mandibulata;Pancrustacea;Crustacea;Multicrustacea;Malacostraca;Eumalacostraca;Peracarida;
84493219	6821	Amphipoda	order	root;cellular organisms;Eukaryota;Opisthokonta;Metazoa;Eumetazoa;Bilateria;Protostomia;Ecdysozoa;Panarthropoda;Arthropoda;Mandibulata;Pancrustacea;Crustacea;Multicrustacea;Malacostraca;Eumalacostraca;Peracarida;
76590954	6821	Amphipoda	order	root;cellular organisms;Eukaryota;Opisthokonta;Metazoa;Eumetazoa;Bilateria;Protostomia;Ecdysozoa;Panarthropoda;Arthropoda;Mandibulata;Pancrustacea;Crustacea;Multicrustacea;Malacostraca;Eumalacostraca;Peracarida;
76160412	6821	Amphipoda	order	root;cellular organisms;Eukaryota;Opisthokonta;Metazoa;Eumetazoa;Bilateria;Protostomia;Ecdysozoa;Panarthropoda;Arthropoda;Mandibulata;Pancrustacea;Crustacea;Multicrustacea;Malacostraca;Eumalacostraca;Peracarida;
76159921	6821	Amphipoda	order	root;cellular organisms;Eukaryota;Opisthokonta;Metazoa;Eumetazoa;Bilateria;Protostomia;Ecdysozoa;Panarthropoda;Arthropoda;Mandibulata;Pancrustacea;Crustacea;Multicrustacea;Malacostraca;Eumalacostraca;Peracarida;
76150994	6821	Amphipoda	order	root;cellular organisms;Eukaryota;Opisthokonta;Metazoa;Eumetazoa;Bilateria;Protostomia;Ecdysozoa;Panarthropoda;Arthropoda;Mandibulata;Pancrustacea;Crustacea;Multicrustacea;Malacostraca;Eumalacostraca;Peracarida;
75349072	6821	Amphipoda	order	root;cellular organisms;Eukaryota;Opisthokonta;Metazoa;Eumetazoa;Bilateria;Protostomia;Ecdysozoa;Panarthropoda;Arthropoda;Mandibulata;Pancrustacea;Crustacea;Multicrustacea;Malacostraca;Eumalacostraca;Peracarida;
7280509	6821	Amphipoda	order	root;cellular organisms;Eukaryota;Opisthokonta;Metazoa;Eumetazoa;Bilateria;Protostomia;Ecdysozoa;Panarthropoda;Arthropoda;Mandibulata;Pancrustacea;Crustacea;Multicrustacea;Malacostraca;Eumalacostraca;Peracarida;
7228506	6821	Amphipoda	order	root;cellular organisms;Eukaryota;Opisthokonta;Metazoa;Eumetazoa;Bilateria;Protostomia;Ecdysozoa;Panarthropoda;Arthropoda;Mandibulata;Pancrustacea;Crustacea;Multicrustacea;Malacostraca;Eumalacostraca;Peracarida;
7200268	6821	Amphipoda	order	root;cellular organisms;Eukaryota;Opisthokonta;Metazoa;Eumetazoa;Bilateria;Protostomia;Ecdysozoa;Panarthropoda;Arthropoda;Mandibulata;Pancrustacea;Crustacea;Multicrustacea;Malacostraca;Eumalacostraca;Peracarida;
66352348	6821	Amphipoda	order	root;cellular organisms;Eukaryota;Opisthokonta;Metazoa;Eumetazoa;Bilateria;Protostomia;Ecdysozoa;Panarthropoda;Arthropoda;Mandibulata;Pancrustacea;Crustacea;Multicrustacea;Malacostraca;Eumalacostraca;Peracarida;
60669825	6821	Amphipoda	order	root;cellular organisms;Eukaryota;Opisthokonta;Metazoa;Eumetazoa;Bilateria;Protostomia;Ecdysozoa;Panarthropoda;Arthropoda;Mandibulata;Pancrustacea;Crustacea;Multicrustacea;Malacostraca;Eumalacostraca;Peracarida;
58657110	6821	Amphipoda	order	root;cellular organisms;Eukaryota;Opisthokonta;Metazoa;Eumetazoa;Bilateria;Protostomia;Ecdysozoa;Panarthropoda;Arthropoda;Mandibulata;Pancrustacea;Crustacea;Multicrustacea;Malacostraca;Eumalacostraca;Peracarida;
48011208	6821	Amphipoda	order	root;cellular organisms;Eukaryota;Opisthokonta;Metazoa;Eumetazoa;Bilateria;Protostomia;Ecdysozoa;Panarthropoda;Arthropoda;Mandibulata;Pancrustacea;Crustacea;Multicrustacea;Malacostraca;Eumalacostraca;Peracarida;
48011207	6821	Amphipoda	order	root;cellular organisms;Eukaryota;Opisthokonta;Metazoa;Eumetazoa;Bilateria;Protostomia;Ecdysozoa;Panarthropoda;Arthropoda;Mandibulata;Pancrustacea;Crustacea;Multicrustacea;Malacostraca;Eumalacostraca;Peracarida;
48008099	6821	Amphipoda	order	root;cellular organisms;Eukaryota;Opisthokonta;Metazoa;Eumetazoa;Bilateria;Protostomia;Ecdysozoa;Panarthropoda;Arthropoda;Mandibulata;Pancrustacea;Crustacea;Multicrustacea;Malacostraca;Eumalacostraca;Peracarida;
46014503	6821	Amphipoda	order	root;cellular organisms;Eukaryota;Opisthokonta;Metazoa;Eumetazoa;Bilateria;Protostomia;Ecdysozoa;Panarthropoda;Arthropoda;Mandibulata;Pancrustacea;Crustacea;Multicrustacea;Malacostraca;Eumalacostraca;Peracarida;
46014502	6821	Amphipoda	order	root;cellular organisms;Eukaryota;Opisthokonta;Metazoa;Eumetazoa;Bilateria;Protostomia;Ecdysozoa;Panarthropoda;Arthropoda;Mandibulata;Pancrustacea;Crustacea;Multicrustacea;Malacostraca;Eumalacostraca;Peracarida;
43033694	6821	Amphipoda	order	root;cellular organisms;Eukaryota;Opisthokonta;Metazoa;Eumetazoa;Bilateria;Protostomia;Ecdysozoa;Panarthropoda;Arthropoda;Mandibulata;Pancrustacea;Crustacea;Multicrustacea;Malacostraca;Eumalacostraca;Peracarida;
43021941	6821	Amphipoda	order	root;cellular organisms;Eukaryota;Opisthokonta;Metazoa;Eumetazoa;Bilateria;Protostomia;Ecdysozoa;Panarthropoda;Arthropoda;Mandibulata;Pancrustacea;Crustacea;Multicrustacea;Malacostraca;Eumalacostraca;Peracarida;
39875916	6821	Amphipoda	order	root;cellular organisms;Eukaryota;Opisthokonta;Metazoa;Eumetazoa;Bilateria;Protostomia;Ecdysozoa;Panarthropoda;Arthropoda;Mandibulata;Pancrustacea;Crustacea;Multicrustacea;Malacostraca;Eumalacostraca;Peracarida;
35532039	6821	Amphipoda	order	root;cellular organisms;Eukaryota;Opisthokonta;Metazoa;Eumetazoa;Bilateria;Protostomia;Ecdysozoa;Panarthropoda;Arthropoda;Mandibulata;Pancrustacea;Crustacea;Multicrustacea;Malacostraca;Eumalacostraca;Peracarida;
28033546	6821	Amphipoda	order	root;cellular organisms;Eukaryota;Opisthokonta;Metazoa;Eumetazoa;Bilateria;Protostomia;Ecdysozoa;Panarthropoda;Arthropoda;Mandibulata;Pancrustacea;Crustacea;Multicrustacea;Malacostraca;Eumalacostraca;Peracarida;
12088151	6821	Amphipoda	order	root;cellular organisms;Eukaryota;Opisthokonta;Metazoa;Eumetazoa;Bilateria;Protostomia;Ecdysozoa;Panarthropoda;Arthropoda;Mandibulata;Pancrustacea;Crustacea;Multicrustacea;Malacostraca;Eumalacostraca;Peracarida;
106208212	6821	Amphipoda	order	root;cellular organisms;Eukaryota;Opisthokonta;Metazoa;Eumetazoa;Bilateria;Protostomia;Ecdysozoa;Panarthropoda;Arthropoda;Mandibulata;Pancrustacea;Crustacea;Multicrustacea;Malacostraca;Eumalacostraca;Peracarida;
106183495	6821	Amphipoda	order	root;cellular organisms;Eukaryota;Opisthokonta;Metazoa;Eumetazoa;Bilateria;Protostomia;Ecdysozoa;Panarthropoda;Arthropoda;Mandibulata;Pancrustacea;Crustacea;Multicrustacea;Malacostraca;Eumalacostraca;Peracarida;
103474384	6821	Amphipoda	order	root;cellular organisms;Eukaryota;Opisthokonta;Metazoa;Eumetazoa;Bilateria;Protostomia;Ecdysozoa;Panarthropoda;Arthropoda;Mandibulata;Pancrustacea;Crustacea;Multicrustacea;Malacostraca;Eumalacostraca;Peracarida;
103159025	6821	Amphipoda	order	root;cellular organisms;Eukaryota;Opisthokonta;Metazoa;Eumetazoa;Bilateria;Protostomia;Ecdysozoa;Panarthropoda;Arthropoda;Mandibulata;Pancrustacea;Crustacea;Multicrustacea;Malacostraca;Eumalacostraca;Peracarida;
102263193	6821	Amphipoda	order	root;cellular organisms;Eukaryota;Opisthokonta;Metazoa;Eumetazoa;Bilateria;Protostomia;Ecdysozoa;Panarthropoda;Arthropoda;Mandibulata;Pancrustacea;Crustacea;Multicrustacea;Malacostraca;Eumalacostraca;Peracarida;
102229209	6821	Amphipoda	order	root;cellular organisms;Eukaryota;Opisthokonta;Metazoa;Eumetazoa;Bilateria;Protostomia;Ecdysozoa;Panarthropoda;Arthropoda;Mandibulata;Pancrustacea;Crustacea;Multicrustacea;Malacostraca;Eumalacostraca;Peracarida;
102203026	6821	Amphipoda	order	root;cellular organisms;Eukaryota;Opisthokonta;Metazoa;Eumetazoa;Bilateria;Protostomia;Ecdysozoa;Panarthropoda;Arthropoda;Mandibulata;Pancrustacea;Crustacea;Multicrustacea;Malacostraca;Eumalacostraca;Peracarida;
102203025	6821	Amphipoda	order	root;cellular organisms;Eukaryota;Opisthokonta;Metazoa;Eumetazoa;Bilateria;Protostomia;Ecdysozoa;Panarthropoda;Arthropoda;Mandibulata;Pancrustacea;Crustacea;Multicrustacea;Malacostraca;Eumalacostraca;Peracarida;
102203024	6821	Amphipoda	order	root;cellular organisms;Eukaryota;Opisthokonta;Metazoa;Eumetazoa;Bilateria;Protostomia;Ecdysozoa;Panarthropoda;Arthropoda;Mandibulata;Pancrustacea;Crustacea;Multicrustacea;Malacostraca;Eumalacostraca;Peracarida;
101789080	6821	Amphipoda	order	root;cellular organisms;Eukaryota;Opisthokonta;Metazoa;Eumetazoa;Bilateria;Protostomia;Ecdysozoa;Panarthropoda;Arthropoda;Mandibulata;Pancrustacea;Crustacea;Multicrustacea;Malacostraca;Eumalacostraca;Peracarida;
101782063	6821	Amphipoda	order	root;cellular organisms;Eukaryota;Opisthokonta;Metazoa;Eumetazoa;Bilateria;Protostomia;Ecdysozoa;Panarthropoda;Arthropoda;Mandibulata;Pancrustacea;Crustacea;Multicrustacea;Malacostraca;Eumalacostraca;Peracarida;
101782062	6821	Amphipoda	order	root;cellular organisms;Eukaryota;Opisthokonta;Metazoa;Eumetazoa;Bilateria;Protostomia;Ecdysozoa;Panarthropoda;Arthropoda;Mandibulata;Pancrustacea;Crustacea;Multicrustacea;Malacostraca;Eumalacostraca;Peracarida;
101779901	6821	Amphipoda	order	root;cellular organisms;Eukaryota;Opisthokonta;Metazoa;Eumetazoa;Bilateria;Protostomia;Ecdysozoa;Panarthropoda;Arthropoda;Mandibulata;Pancrustacea;Crustacea;Multicrustacea;Malacostraca;Eumalacostraca;Peracarida;
88723174	199477	Hyalellidae	family	root;cellular organisms;Eukaryota;Opisthokonta;Metazoa;Eumetazoa;Bilateria;Protostomia;Ecdysozoa;Panarthropoda;Arthropoda;Mandibulata;Pancrustacea;Crustacea;Multicrustacea;Malacostraca;Eumalacostraca;Peracarida;Amphipoda;Senticaudata;Talitrida;Talitroidea;
88684692	199477	Hyalellidae	family	root;cellular organisms;Eukaryota;Opisthokonta;Metazoa;Eumetazoa;Bilateria;Protostomia;Ecdysozoa;Panarthropoda;Arthropoda;Mandibulata;Pancrustacea;Crustacea;Multicrustacea;Malacostraca;Eumalacostraca;Peracarida;Amphipoda;Senticaudata;Talitrida;Talitroidea;
87671533	199477	Hyalellidae	family	root;cellular organisms;Eukaryota;Opisthokonta;Metazoa;Eumetazoa;Bilateria;Protostomia;Ecdysozoa;Panarthropoda;Arthropoda;Mandibulata;Pancrustacea;Crustacea;Multicrustacea;Malacostraca;Eumalacostraca;Peracarida;Amphipoda;Senticaudata;Talitrida;Talitroidea;
87650098	199477	Hyalellidae	family	root;cellular organisms;Eukaryota;Opisthokonta;Metazoa;Eumetazoa;Bilateria;Protostomia;Ecdysozoa;Panarthropoda;Arthropoda;Mandibulata;Pancrustacea;Crustacea;Multicrustacea;Malacostraca;Eumalacostraca;Peracarida;Amphipoda;Senticaudata;Talitrida;Talitroidea;
81317384	199477	Hyalellidae	family	root;cellular organisms;Eukaryota;Opisthokonta;Metazoa;Eumetazoa;Bilateria;Protostomia;Ecdysozoa;Panarthropoda;Arthropoda;Mandibulata;Pancrustacea;Crustacea;Multicrustacea;Malacostraca;Eumalacostraca;Peracarida;Amphipoda;Senticaudata;Talitrida;Talitroidea;
81279279	199477	Hyalellidae	family	root;cellular organisms;Eukaryota;Opisthokonta;Metazoa;Eumetazoa;Bilateria;Protostomia;Ecdysozoa;Panarthropoda;Arthropoda;Mandibulata;Pancrustacea;Crustacea;Multicrustacea;Malacostraca;Eumalacostraca;Peracarida;Amphipoda;Senticaudata;Talitrida;Talitroidea;
81271063	199477	Hyalellidae	family	root;cellular organisms;Eukaryota;Opisthokonta;Metazoa;Eumetazoa;Bilateria;Protostomia;Ecdysozoa;Panarthropoda;Arthropoda;Mandibulata;Pancrustacea;Crustacea;Multicrustacea;Malacostraca;Eumalacostraca;Peracarida;Amphipoda;Senticaudata;Talitrida;Talitroidea;
81271062	199477	Hyalellidae	family	root;cellular organisms;Eukaryota;Opisthokonta;Metazoa;Eumetazoa;Bilateria;Protostomia;Ecdysozoa;Panarthropoda;Arthropoda;Mandibulata;Pancrustacea;Crustacea;Multicrustacea;Malacostraca;Eumalacostraca;Peracarida;Amphipoda;Senticaudata;Talitrida;Talitroidea;
77756486	199477	Hyalellidae	family	root;cellular organisms;Eukaryota;Opisthokonta;Metazoa;Eumetazoa;Bilateria;Protostomia;Ecdysozoa;Panarthropoda;Arthropoda;Mandibulata;Pancrustacea;Crustacea;Multicrustacea;Malacostraca;Eumalacostraca;Peracarida;Amphipoda;Senticaudata;Talitrida;Talitroidea;
76642104	199477	Hyalellidae	family	root;cellular organisms;Eukaryota;Opisthokonta;Metazoa;Eumetazoa;Bilateria;Protostomia;Ecdysozoa;Panarthropoda;Arthropoda;Mandibulata;Pancrustacea;Crustacea;Multicrustacea;Malacostraca;Eumalacostraca;Peracarida;Amphipoda;Senticaudata;Talitrida;Talitroidea;
76630637	199477	Hyalellidae	family	root;cellular organisms;Eukaryota;Opisthokonta;Metazoa;Eumetazoa;Bilateria;Protostomia;Ecdysozoa;Panarthropoda;Arthropoda;Mandibulata;Pancrustacea;Crustacea;Multicrustacea;Malacostraca;Eumalacostraca;Peracarida;Amphipoda;Senticaudata;Talitrida;Talitroidea;
76594773	199477	Hyalellidae	family	root;cellular organisms;Eukaryota;Opisthokonta;Metazoa;Eumetazoa;Bilateria;Protostomia;Ecdysozoa;Panarthropoda;Arthropoda;Mandibulata;Pancrustacea;Crustacea;Multicrustacea;Malacostraca;Eumalacostraca;Peracarida;Amphipoda;Senticaudata;Talitrida;Talitroidea;
76590237	199477	Hyalellidae	family	root;cellular organisms;Eukaryota;Opisthokonta;Metazoa;Eumetazoa;Bilateria;Protostomia;Ecdysozoa;Panarthropoda;Arthropoda;Mandibulata;Pancrustacea;Crustacea;Multicrustacea;Malacostraca;Eumalacostraca;Peracarida;Amphipoda;Senticaudata;Talitrida;Talitroidea;
60828880	199477	Hyalellidae	family	root;cellular organisms;Eukaryota;Opisthokonta;Metazoa;Eumetazoa;Bilateria;Protostomia;Ecdysozoa;Panarthropoda;Arthropoda;Mandibulata;Pancrustacea;Crustacea;Multicrustacea;Malacostraca;Eumalacostraca;Peracarida;Amphipoda;Senticaudata;Talitrida;Talitroidea;
60691001	199477	Hyalellidae	family	root;cellular organisms;Eukaryota;Opisthokonta;Metazoa;Eumetazoa;Bilateria;Protostomia;Ecdysozoa;Panarthropoda;Arthropoda;Mandibulata;Pancrustacea;Crustacea;Multicrustacea;Malacostraca;Eumalacostraca;Peracarida;Amphipoda;Senticaudata;Talitrida;Talitroidea;
60198855	199477	Hyalellidae	family	root;cellular organisms;Eukaryota;Opisthokonta;Metazoa;Eumetazoa;Bilateria;Protostomia;Ecdysozoa;Panarthropoda;Arthropoda;Mandibulata;Pancrustacea;Crustacea;Multicrustacea;Malacostraca;Eumalacostraca;Peracarida;Amphipoda;Senticaudata;Talitrida;Talitroidea;
57797049	199477	Hyalellidae	family	root;cellular organisms;Eukaryota;Opisthokonta;Metazoa;Eumetazoa;Bilateria;Protostomia;Ecdysozoa;Panarthropoda;Arthropoda;Mandibulata;Pancrustacea;Crustacea;Multicrustacea;Malacostraca;Eumalacostraca;Peracarida;Amphipoda;Senticaudata;Talitrida;Talitroidea;
57772739	199477	Hyalellidae	family	root;cellular organisms;Eukaryota;Opisthokonta;Metazoa;Eumetazoa;Bilateria;Protostomia;Ecdysozoa;Panarthropoda;Arthropoda;Mandibulata;Pancrustacea;Crustacea;Multicrustacea;Malacostraca;Eumalacostraca;Peracarida;Amphipoda;Senticaudata;Talitrida;Talitroidea;
57772738	199477	Hyalellidae	family	root;cellular organisms;Eukaryota;Opisthokonta;Metazoa;Eumetazoa;Bilateria;Protostomia;Ecdysozoa;Panarthropoda;Arthropoda;Mandibulata;Pancrustacea;Crustacea;Multicrustacea;Malacostraca;Eumalacostraca;Peracarida;Amphipoda;Senticaudata;Talitrida;Talitroidea;
57611419	199477	Hyalellidae	family	root;cellular organisms;Eukaryota;Opisthokonta;Metazoa;Eumetazoa;Bilateria;Protostomia;Ecdysozoa;Panarthropoda;Arthropoda;Mandibulata;Pancrustacea;Crustacea;Multicrustacea;Malacostraca;Eumalacostraca;Peracarida;Amphipoda;Senticaudata;Talitrida;Talitroidea;
57581473	199477	Hyalellidae	family	root;cellular organisms;Eukaryota;Opisthokonta;Metazoa;Eumetazoa;Bilateria;Protostomia;Ecdysozoa;Panarthropoda;Arthropoda;Mandibulata;Pancrustacea;Crustacea;Multicrustacea;Malacostraca;Eumalacostraca;Peracarida;Amphipoda;Senticaudata;Talitrida;Talitroidea;
50453755	199477	Hyalellidae	family	root;cellular organisms;Eukaryota;Opisthokonta;Metazoa;Eumetazoa;Bilateria;Protostomia;Ecdysozoa;Panarthropoda;Arthropoda;Mandibulata;Pancrustacea;Crustacea;Multicrustacea;Malacostraca;Eumalacostraca;Peracarida;Amphipoda;Senticaudata;Talitrida;Talitroidea;
49765193	199477	Hyalellidae	family	root;cellular organisms;Eukaryota;Opisthokonta;Metazoa;Eumetazoa;Bilateria;Protostomia;Ecdysozoa;Panarthropoda;Arthropoda;Mandibulata;Pancrustacea;Crustacea;Multicrustacea;Malacostraca;Eumalacostraca;Peracarida;Amphipoda;Senticaudata;Talitrida;Talitroidea;
49757019	199477	Hyalellidae	family	root;cellular organisms;Eukaryota;Opisthokonta;Metazoa;Eumetazoa;Bilateria;Protostomia;Ecdysozoa;Panarthropoda;Arthropoda;Mandibulata;Pancrustacea;Crustacea;Multicrustacea;Malacostraca;Eumalacostraca;Peracarida;Amphipoda;Senticaudata;Talitrida;Talitroidea;
49757018	199477	Hyalellidae	family	root;cellular organisms;Eukaryota;Opisthokonta;Metazoa;Eumetazoa;Bilateria;Protostomia;Ecdysozoa;Panarthropoda;Arthropoda;Mandibulata;Pancrustacea;Crustacea;Multicrustacea;Malacostraca;Eumalacostraca;Peracarida;Amphipoda;Senticaudata;Talitrida;Talitroidea;
49566112	199477	Hyalellidae	family	root;cellular organisms;Eukaryota;Opisthokonta;Metazoa;Eumetazoa;Bilateria;Protostomia;Ecdysozoa;Panarthropoda;Arthropoda;Mandibulata;Pancrustacea;Crustacea;Multicrustacea;Malacostraca;Eumalacostraca;Peracarida;Amphipoda;Senticaudata;Talitrida;Talitroidea;
49566111	199477	Hyalellidae	family	root;cellular organisms;Eukaryota;Opisthokonta;Metazoa;Eumetazoa;Bilateria;Protostomia;Ecdysozoa;Panarthropoda;Arthropoda;Mandibulata;Pancrustacea;Crustacea;Multicrustacea;Malacostraca;Eumalacostraca;Peracarida;Amphipoda;Senticaudata;Talitrida;Talitroidea;
48736572	199477	Hyalellidae	family	root;cellular organisms;Eukaryota;Opisthokonta;Metazoa;Eumetazoa;Bilateria;Protostomia;Ecdysozoa;Panarthropoda;Arthropoda;Mandibulata;Pancrustacea;Crustacea;Multicrustacea;Malacostraca;Eumalacostraca;Peracarida;Amphipoda;Senticaudata;Talitrida;Talitroidea;
48005095	199477	Hyalellidae	family	root;cellular organisms;Eukaryota;Opisthokonta;Metazoa;Eumetazoa;Bilateria;Protostomia;Ecdysozoa;Panarthropoda;Arthropoda;Mandibulata;Pancrustacea;Crustacea;Multicrustacea;Malacostraca;Eumalacostraca;Peracarida;Amphipoda;Senticaudata;Talitrida;Talitroidea;
42991699	199477	Hyalellidae	family	root;cellular organisms;Eukaryota;Opisthokonta;Metazoa;Eumetazoa;Bilateria;Protostomia;Ecdysozoa;Panarthropoda;Arthropoda;Mandibulata;Pancrustacea;Crustacea;Multicrustacea;Malacostraca;Eumalacostraca;Peracarida;Amphipoda;Senticaudata;Talitrida;Talitroidea;
42991698	199477	Hyalellidae	family	root;cellular organisms;Eukaryota;Opisthokonta;Metazoa;Eumetazoa;Bilateria;Protostomia;Ecdysozoa;Panarthropoda;Arthropoda;Mandibulata;Pancrustacea;Crustacea;Multicrustacea;Malacostraca;Eumalacostraca;Peracarida;Amphipoda;Senticaudata;Talitrida;Talitroidea;
42756434	199477	Hyalellidae	family	root;cellular organisms;Eukaryota;Opisthokonta;Metazoa;Eumetazoa;Bilateria;Protostomia;Ecdysozoa;Panarthropoda;Arthropoda;Mandibulata;Pancrustacea;Crustacea;Multicrustacea;Malacostraca;Eumalacostraca;Peracarida;Amphipoda;Senticaudata;Talitrida;Talitroidea;
40405867	199477	Hyalellidae	family	root;cellular organisms;Eukaryota;Opisthokonta;Metazoa;Eumetazoa;Bilateria;Protostomia;Ecdysozoa;Panarthropoda;Arthropoda;Mandibulata;Pancrustacea;Crustacea;Multicrustacea;Malacostraca;Eumalacostraca;Peracarida;Amphipoda;Senticaudata;Talitrida;Talitroidea;
18025667	199477	Hyalellidae	family	root;cellular organisms;Eukaryota;Opisthokonta;Metazoa;Eumetazoa;Bilateria;Protostomia;Ecdysozoa;Panarthropoda;Arthropoda;Mandibulata;Pancrustacea;Crustacea;Multicrustacea;Malacostraca;Eumalacostraca;Peracarida;Amphipoda;Senticaudata;Talitrida;Talitroidea;
106188354	199477	Hyalellidae	family	root;cellular organisms;Eukaryota;Opisthokonta;Metazoa;Eumetazoa;Bilateria;Protostomia;Ecdysozoa;Panarthropoda;Arthropoda;Mandibulata;Pancrustacea;Crustacea;Multicrustacea;Malacostraca;Eumalacostraca;Peracarida;Amphipoda;Senticaudata;Talitrida;Talitroidea;
12059905	6672	Cypridinidae	family	root;cellular organisms;Eukaryota;Opisthokonta;Metazoa;Eumetazoa;Bilateria;Protostomia;Ecdysozoa;Panarthropoda;Arthropoda;Mandibulata;Pancrustacea;Crustacea;Oligostraca;Ostracoda;Myodocopa;Myodocopida;Cypridinoidea;
12033473	6672	Cypridinidae	family	root;cellular organisms;Eukaryota;Opisthokonta;Metazoa;Eumetazoa;Bilateria;Protostomia;Ecdysozoa;Panarthropoda;Arthropoda;Mandibulata;Pancrustacea;Crustacea;Oligostraca;Ostracoda;Myodocopa;Myodocopida;Cypridinoidea;
12033472	6672	Cypridinidae	family	root;cellular organisms;Eukaryota;Opisthokonta;Metazoa;Eumetazoa;Bilateria;Protostomia;Ecdysozoa;Panarthropoda;Arthropoda;Mandibulata;Pancrustacea;Crustacea;Oligostraca;Ostracoda;Myodocopa;Myodocopida;Cypridinoidea;
95152010	50557	Insecta	class	root;cellular organisms;Eukaryota;Opisthokonta;Metazoa;Eumetazoa;Bilateria;Protostomia;Ecdysozoa;Panarthropoda;Arthropoda;Mandibulata;Pancrustacea;Hexapoda;
95043090	50557	Insecta	class	root;cellular organisms;Eukaryota;Opisthokonta;Metazoa;Eumetazoa;Bilateria;Protostomia;Ecdysozoa;Panarthropoda;Arthropoda;Mandibulata;Pancrustacea;Hexapoda;
72459782	50557	Insecta	class	root;cellular organisms;Eukaryota;Opisthokonta;Metazoa;Eumetazoa;Bilateria;Protostomia;Ecdysozoa;Panarthropoda;Arthropoda;Mandibulata;Pancrustacea;Hexapoda;
66559322	50557	Insecta	class	root;cellular organisms;Eukaryota;Opisthokonta;Metazoa;Eumetazoa;Bilateria;Protostomia;Ecdysozoa;Panarthropoda;Arthropoda;Mandibulata;Pancrustacea;Hexapoda;
35786076	50557	Insecta	class	root;cellular organisms;Eukaryota;Opisthokonta;Metazoa;Eumetazoa;Bilateria;Protostomia;Ecdysozoa;Panarthropoda;Arthropoda;Mandibulata;Pancrustacea;Hexapoda;
146585416	50557	Insecta	class	root;cellular organisms;Eukaryota;Opisthokonta;Metazoa;Eumetazoa;Bilateria;Protostomia;Ecdysozoa;Panarthropoda;Arthropoda;Mandibulata;Pancrustacea;Hexapoda;
146554285	50557	Insecta	class	root;cellular organisms;Eukaryota;Opisthokonta;Metazoa;Eumetazoa;Bilateria;Protostomia;Ecdysozoa;Panarthropoda;Arthropoda;Mandibulata;Pancrustacea;Hexapoda;
100087588	50557	Insecta	class	root;cellular organisms;Eukaryota;Opisthokonta;Metazoa;Eumetazoa;Bilateria;Protostomia;Ecdysozoa;Panarthropoda;Arthropoda;Mandibulata;Pancrustacea;Hexapoda;
60665962	7496	Pterygota	subclass	root;cellular organisms;Eukaryota;Opisthokonta;Metazoa;Eumetazoa;Bilateria;Protostomia;Ecdysozoa;Panarthropoda;Arthropoda;Mandibulata;Pancrustacea;Hexapoda;Insecta;Dicondylia;
95532163	33392	Holometabola	cohort	root;cellular organisms;Eukaryota;Opisthokonta;Metazoa;Eumetazoa;Bilateria;Protostomia;Ecdysozoa;Panarthropoda;Arthropoda;Mandibulata;Pancrustacea;Hexapoda;Insecta;Dicondylia;Pterygota;Neoptera;
13332505	33342	Paraneoptera	cohort	root;cellular organisms;Eukaryota;Opisthokonta;Metazoa;Eumetazoa;Bilateria;Protostomia;Ecdysozoa;Panarthropoda;Arthropoda;Mandibulata;Pancrustacea;Hexapoda;Insecta;Dicondylia;Pterygota;Neoptera;
62009944	10191	Monogononta	class	root;cellular organisms;Eukaryota;Opisthokonta;Metazoa;Eumetazoa;Bilateria;Protostomia;Spiralia;Gnathifera;Rotifera;
5796385	10191	Monogononta	class	root;cellular organisms;Eukaryota;Opisthokonta;Metazoa;Eumetazoa;Bilateria;Protostomia;Spiralia;Gnathifera;Rotifera;
137452167	10191	Monogononta	class	root;cellular organisms;Eukaryota;Opisthokonta;Metazoa;Eumetazoa;Bilateria;Protostomia;Spiralia;Gnathifera;Rotifera;
137360673	10191	Monogononta	class	root;cellular organisms;Eukaryota;Opisthokonta;Metazoa;Eumetazoa;Bilateria;Protostomia;Spiralia;Gnathifera;Rotifera;
137325552	10191	Monogononta	class	root;cellular organisms;Eukaryota;Opisthokonta;Metazoa;Eumetazoa;Bilateria;Protostomia;Spiralia;Gnathifera;Rotifera;
137324060	10191	Monogononta	class	root;cellular organisms;Eukaryota;Opisthokonta;Metazoa;Eumetazoa;Bilateria;Protostomia;Spiralia;Gnathifera;Rotifera;
137314316	10191	Monogononta	class	root;cellular organisms;Eukaryota;Opisthokonta;Metazoa;Eumetazoa;Bilateria;Protostomia;Spiralia;Gnathifera;Rotifera;
137302518	10191	Monogononta	class	root;cellular organisms;Eukaryota;Opisthokonta;Metazoa;Eumetazoa;Bilateria;Protostomia;Spiralia;Gnathifera;Rotifera;
137278309	10191	Monogononta	class	root;cellular organisms;Eukaryota;Opisthokonta;Metazoa;Eumetazoa;Bilateria;Protostomia;Spiralia;Gnathifera;Rotifera;
137275304	10191	Monogononta	class	root;cellular organisms;Eukaryota;Opisthokonta;Metazoa;Eumetazoa;Bilateria;Protostomia;Spiralia;Gnathifera;Rotifera;
137271044	10191	Monogononta	class	root;cellular organisms;Eukaryota;Opisthokonta;Metazoa;Eumetazoa;Bilateria;Protostomia;Spiralia;Gnathifera;Rotifera;
137255996	10191	Monogononta	class	root;cellular organisms;Eukaryota;Opisthokonta;Metazoa;Eumetazoa;Bilateria;Protostomia;Spiralia;Gnathifera;Rotifera;
137253405	10191	Monogononta	class	root;cellular organisms;Eukaryota;Opisthokonta;Metazoa;Eumetazoa;Bilateria;Protostomia;Spiralia;Gnathifera;Rotifera;
136702548	10191	Monogononta	class	root;cellular organisms;Eukaryota;Opisthokonta;Metazoa;Eumetazoa;Bilateria;Protostomia;Spiralia;Gnathifera;Rotifera;
136661977	10191	Monogononta	class	root;cellular organisms;Eukaryota;Opisthokonta;Metazoa;Eumetazoa;Bilateria;Protostomia;Spiralia;Gnathifera;Rotifera;
136652179	10191	Monogononta	class	root;cellular organisms;Eukaryota;Opisthokonta;Metazoa;Eumetazoa;Bilateria;Protostomia;Spiralia;Gnathifera;Rotifera;
136639868	10191	Monogononta	class	root;cellular organisms;Eukaryota;Opisthokonta;Metazoa;Eumetazoa;Bilateria;Protostomia;Spiralia;Gnathifera;Rotifera;
136590624	10191	Monogononta	class	root;cellular organisms;Eukaryota;Opisthokonta;Metazoa;Eumetazoa;Bilateria;Protostomia;Spiralia;Gnathifera;Rotifera;
136590623	10191	Monogononta	class	root;cellular organisms;Eukaryota;Opisthokonta;Metazoa;Eumetazoa;Bilateria;Protostomia;Spiralia;Gnathifera;Rotifera;
136578005	10191	Monogononta	class	root;cellular organisms;Eukaryota;Opisthokonta;Metazoa;Eumetazoa;Bilateria;Protostomia;Spiralia;Gnathifera;Rotifera;
134741716	10191	Monogononta	class	root;cellular organisms;Eukaryota;Opisthokonta;Metazoa;Eumetazoa;Bilateria;Protostomia;Spiralia;Gnathifera;Rotifera;
132856167	10191	Monogononta	class	root;cellular organisms;Eukaryota;Opisthokonta;Metazoa;Eumetazoa;Bilateria;Protostomia;Spiralia;Gnathifera;Rotifera;
132782182	10191	Monogononta	class	root;cellular organisms;Eukaryota;Opisthokonta;Metazoa;Eumetazoa;Bilateria;Protostomia;Spiralia;Gnathifera;Rotifera;
132743022	10191	Monogononta	class	root;cellular organisms;Eukaryota;Opisthokonta;Metazoa;Eumetazoa;Bilateria;Protostomia;Spiralia;Gnathifera;Rotifera;
132731097	10191	Monogononta	class	root;cellular organisms;Eukaryota;Opisthokonta;Metazoa;Eumetazoa;Bilateria;Protostomia;Spiralia;Gnathifera;Rotifera;
132660058	10191	Monogononta	class	root;cellular organisms;Eukaryota;Opisthokonta;Metazoa;Eumetazoa;Bilateria;Protostomia;Spiralia;Gnathifera;Rotifera;
127422309	10191	Monogononta	class	root;cellular organisms;Eukaryota;Opisthokonta;Metazoa;Eumetazoa;Bilateria;Protostomia;Spiralia;Gnathifera;Rotifera;
124780282	10191	Monogononta	class	root;cellular organisms;Eukaryota;Opisthokonta;Metazoa;Eumetazoa;Bilateria;Protostomia;Spiralia;Gnathifera;Rotifera;
124747112	10191	Monogononta	class	root;cellular organisms;Eukaryota;Opisthokonta;Metazoa;Eumetazoa;Bilateria;Protostomia;Spiralia;Gnathifera;Rotifera;
124722844	10191	Monogononta	class	root;cellular organisms;Eukaryota;Opisthokonta;Metazoa;Eumetazoa;Bilateria;Protostomia;Spiralia;Gnathifera;Rotifera;
124225745	10191	Monogononta	class	root;cellular organisms;Eukaryota;Opisthokonta;Metazoa;Eumetazoa;Bilateria;Protostomia;Spiralia;Gnathifera;Rotifera;
137285503	84394	Ploima	order	root;cellular organisms;Eukaryota;Opisthokonta;Metazoa;Eumetazoa;Bilateria;Protostomia;Spiralia;Gnathifera;Rotifera;Monogononta;Pseudotrocha;
137272207	84394	Ploima	order	root;cellular organisms;Eukaryota;Opisthokonta;Metazoa;Eumetazoa;Bilateria;Protostomia;Spiralia;Gnathifera;Rotifera;Monogononta;Pseudotrocha;
132686194	84394	Ploima	order	root;cellular organisms;Eukaryota;Opisthokonta;Metazoa;Eumetazoa;Bilateria;Protostomia;Spiralia;Gnathifera;Rotifera;Monogononta;Pseudotrocha;
124739921	84394	Ploima	order	root;cellular organisms;Eukaryota;Opisthokonta;Metazoa;Eumetazoa;Bilateria;Protostomia;Spiralia;Gnathifera;Rotifera;Monogononta;Pseudotrocha;
154935263	6447	Mollusca	phylum	root;cellular organisms;Eukaryota;Opisthokonta;Metazoa;Eumetazoa;Bilateria;Protostomia;Spiralia;Lophotrochozoa;
70234734	6341	Polychaeta	class	root;cellular organisms;Eukaryota;Opisthokonta;Metazoa;Eumetazoa;Bilateria;Protostomia;Spiralia;Lophotrochozoa;Annelida;
87655291	6348	Phyllodocida	order	root;cellular organisms;Eukaryota;Opisthokonta;Metazoa;Eumetazoa;Bilateria;Protostomia;Spiralia;Lophotrochozoa;Annelida;Polychaeta;Palpata;Aciculata;
70175776	6348	Phyllodocida	order	root;cellular organisms;Eukaryota;Opisthokonta;Metazoa;Eumetazoa;Bilateria;Protostomia;Spiralia;Lophotrochozoa;Annelida;Polychaeta;Palpata;Aciculata;
28330159	6348	Phyllodocida	order	root;cellular organisms;Eukaryota;Opisthokonta;Metazoa;Eumetazoa;Bilateria;Protostomia;Spiralia;Lophotrochozoa;Annelida;Polychaeta;Palpata;Aciculata;
28330158	6348	Phyllodocida	order	root;cellular organisms;Eukaryota;Opisthokonta;Metazoa;Eumetazoa;Bilateria;Protostomia;Spiralia;Lophotrochozoa;Annelida;Polychaeta;Palpata;Aciculata;
28273432	6348	Phyllodocida	order	root;cellular organisms;Eukaryota;Opisthokonta;Metazoa;Eumetazoa;Bilateria;Protostomia;Spiralia;Lophotrochozoa;Annelida;Polychaeta;Palpata;Aciculata;
26966218	6348	Phyllodocida	order	root;cellular organisms;Eukaryota;Opisthokonta;Metazoa;Eumetazoa;Bilateria;Protostomia;Spiralia;Lophotrochozoa;Annelida;Polychaeta;Palpata;Aciculata;
26966217	6348	Phyllodocida	order	root;cellular organisms;Eukaryota;Opisthokonta;Metazoa;Eumetazoa;Bilateria;Protostomia;Spiralia;Lophotrochozoa;Annelida;Polychaeta;Palpata;Aciculata;
152066715	6348	Phyllodocida	order	root;cellular organisms;Eukaryota;Opisthokonta;Metazoa;Eumetazoa;Bilateria;Protostomia;Spiralia;Lophotrochozoa;Annelida;Polychaeta;Palpata;Aciculata;
26939742	39820	Nereididae	family	root;cellular organisms;Eukaryota;Opisthokonta;Metazoa;Eumetazoa;Bilateria;Protostomia;Spiralia;Lophotrochozoa;Annelida;Polychaeta;Palpata;Aciculata;Phyllodocida;
13039260	39820	Nereididae	family	root;cellular organisms;Eukaryota;Opisthokonta;Metazoa;Eumetazoa;Bilateria;Protostomia;Spiralia;Lophotrochozoa;Annelida;Polychaeta;Palpata;Aciculata;Phyllodocida;
84683309	6448	Gastropoda	class	root;cellular organisms;Eukaryota;Opisthokonta;Metazoa;Eumetazoa;Bilateria;Protostomia;Spiralia;Lophotrochozoa;Mollusca;
84665115	6448	Gastropoda	class	root;cellular organisms;Eukaryota;Opisthokonta;Metazoa;Eumetazoa;Bilateria;Protostomia;Spiralia;Lophotrochozoa;Mollusca;
70141389	215450	Decapodiformes	superorder	root;cellular organisms;Eukaryota;Opisthokonta;Metazoa;Eumetazoa;Bilateria;Protostomia;Spiralia;Lophotrochozoa;Mollusca;Cephalopoda;Coleoidea;Neocoleoidea;
48284605	215450	Decapodiformes	superorder	root;cellular organisms;Eukaryota;Opisthokonta;Metazoa;Eumetazoa;Bilateria;Protostomia;Spiralia;Lophotrochozoa;Mollusca;Cephalopoda;Coleoidea;Neocoleoidea;
33192484	6074	Hydrozoa	class	root;cellular organisms;Eukaryota;Opisthokonta;Metazoa;Eumetazoa;Cnidaria;
25326986	6137	Cubozoa	class	root;cellular organisms;Eukaryota;Opisthokonta;Metazoa;Eumetazoa;Cnidaria;
153781412	6074	Hydrozoa	class	root;cellular organisms;Eukaryota;Opisthokonta;Metazoa;Eumetazoa;Cnidaria;
14785429	6074	Hydrozoa	class	root;cellular organisms;Eukaryota;Opisthokonta;Metazoa;Eumetazoa;Cnidaria;
12148094	6074	Hydrozoa	class	root;cellular organisms;Eukaryota;Opisthokonta;Metazoa;Eumetazoa;Cnidaria;

## Sheet: SMAG_SamplingData
geneID	station	latitude	longitude	depth	filter	value
99927307	72	-8.7789	-17.9099	DCM	SSUU	1.89943e-08
99461646	80	-40.6511	-52.182	DCM	QQSS	1.3458e-08
99461646	80	-40.6511	-52.182	DCM	GGMM	6.52644e-09
99461646	78	-30.1367	-43.2899	SUR	QQSS	9.13403e-09
99461646	78	-30.1367	-43.2899	DCM	QQSS	3.69952e-08
99461646	7	37.0434	1.9493	SUR	QQSS	7.77055e-09
99461646	7	37.0434	1.9493	DCM	QQSS	4.07338e-09
99461646	7	37.0434	1.9493	DCM	MMQQ	1.48616e-08
99461646	68	-31.0266	4.665	SUR	QQSS	5.1968e-08
99461646	68	-31.0266	4.665	DCM	SSUU	1.17681e-08
99461646	65	-35.1728	26.2868	SUR	QQSS	1.11297e-08
99461646	64	-29.5019	37.9889	DCM	QQSS	5.85261e-09
99461646	30	33.9178	32.8872	SUR	SSUU	1.17117e-08
99461646	30	33.9178	32.8872	SUR	QQSS	1.57133e-08
99461646	26	38.425	20.1913	SUR	QQSS	1.38932e-08
99461646	25	39.3888	19.3905	SUR	SSUU	4.07241e-09
99461646	25	39.3888	19.3905	SUR	QQSS	1.052e-08
99461646	25	39.3888	19.3905	SUR	MMQQ	4.38173e-09
99461646	25	39.3888	19.3905	DCM	QQSS	2.50225e-08
99461646	23	42.1735	17.7252	SUR	QQSS	4.37375e-09
99461646	23	42.1735	17.7252	DCM	QQSS	1.52524e-08
99461646	18	35.7606	14.2522	SUR	MMQQ	2.44063e-08
99461646	18	35.7606	14.2522	DCM	QQSS	3.26524e-08
99461646	18	35.7606	14.2522	DCM	MMQQ	2.59283e-08
99461646	151	36.1375	-28.935	SUR	QQSS	2.01099e-08
99461646	151	36.1375	-28.935	SUR	MMQQ	6.58923e-08
99461646	151	36.1375	-28.935	DCM	QQSS	4.46938e-08
99461646	151	36.1375	-28.935	DCM	GGZZ	2.54941e-08
99461646	150	35.9346	-37.3032	SUR	QQSS	6.712e-09
99461646	150	35.9346	-37.3032	DCM	QQSS	4.46295e-08
99461646	149	34.0964	-49.8906	SUR	QQSS	1.70261e-08
99461646	149	34.0964	-49.8906	SUR	MMQQ	1.80852e-08
99461646	147	33.061	-66.5435	SUR	QQSS	9.56747e-09
98791079	80	-40.6511	-52.182	DCM	SSUU	5.02104e-08
98791079	76	-20.9354	-35.1803	SUR	SSUU	6.75277e-08
98791079	70	-20.4091	-3.1759	SUR	SSUU	1.61991e-08
98791079	68	-31.0266	4.665	SUR	SSUU	1.91585e-08
98791079	68	-31.0266	4.665	DCM	SSUU	2.47624e-07
98791079	64	-29.5019	37.9889	SUR	SSUU	3.9921e-08
98791079	64	-29.5019	37.9889	DCM	SSUU	1.50183e-07
98791079	23	42.1735	17.7252	SUR	SSUU	5.78187e-08
98791079	23	42.1735	17.7252	DCM	SSUU	2.58548e-08
98791079	151	36.1375	-28.935	SUR	SSUU	1.32793e-08
98791079	151	36.1375	-28.935	DCM	SSUU	1.57706e-08
98791079	150	35.9346	-37.3032	SUR	SSUU	1.1069e-08
98791079	150	35.9346	-37.3032	DCM	SSUU	1.21538e-08
98791079	148	31.6948	-64.2489	SUR	SSUU	1.62012e-08
98791079	147	33.061	-66.5435	SUR	SSUU	5.53847e-08
98791079	146	34.6712	-71.3093	SUR	SSUU	2.08864e-08
98791079	144	36.4121	-72.9289	SUR	SSUU	1.50467e-08
98791079	143	29.6394	-79.5395	SUR	SSUU	1.58765e-08
98791079	131	22.7598	-157.957	DCM	SSUU	1.14456e-08
98791079	111	-16.9601	-100.633	SUR	SSUU	1.49877e-08
98791079	111	-16.9601	-100.633	DCM	SSUU	2.99662e-08
98437980	68	-31.0266	4.665	DCM	SSUU	7.46191e-08
98437980	68	-31.0266	4.665	DCM	MMQQ	6.55239e-08
98437980	155	54.5305	-16.9377	SUR	SSUU	5.18266e-08
98437980	155	54.5305	-16.9377	SUR	QQSS	1.05693e-07
98437980	155	54.5305	-16.9377	SUR	KKQQ	1.2625e-08
98437980	155	54.5305	-16.9377	MES	KKQQ	3.40128e-08
98437980	155	54.5305	-16.9377	MES	GGZZ	3.77579e-08
98437980	155	54.5305	-16.9377	DCM	SSUU	1.37307e-08
98428442	100	-13.0023	-95.9759	SUR	SSUU	5.29637e-09
98426309	68	-31.0266	4.665	DCM	SSUU	8.71947e-09
98426309	150	35.9346	-37.3032	SUR	SSUU	1.1693e-08
98423618	72	-8.7789	-17.9099	DCM	SSUU	2.1085e-08
98422414	70	-20.4091	-3.1759	SUR	SSUU	1.09244e-08
98422414	25	39.3888	19.3905	SUR	SSUU	7.70512e-09
98422414	23	42.1735	17.7252	DCM	SSUU	5.81197e-09
98422414	151	36.1375	-28.935	DCM	SSUU	2.12707e-08
98416767	80	-40.6511	-52.182	SUR	SSUU	2.60575e-08
98416767	80	-40.6511	-52.182	DCM	SSUU	2.75434e-08
98416767	80	-40.6511	-52.182	DCM	MMQQ	9.93854e-09
98416767	80	-40.6511	-52.182	DCM	GGMM	2.67851e-08
98416767	7	37.0434	1.9493	SUR	QQSS	7.97276e-09
98416767	68	-31.0266	4.665	SUR	QQSS	1.93892e-08
98416767	64	-29.5019	37.9889	DCM	SSUU	1.56923e-08
98416767	52	-16.957	53.9801	DCM	SSUU	1.69131e-08
98416767	23	42.1735	17.7252	SUR	SSUU	1.05723e-08
98416767	146	34.6712	-71.3093	SUR	SSUU	3.05531e-08
98408046	68	-31.0266	4.665	DCM	SSUU	1.76043e-08
98408046	142	25.6236	-88.45	DCM	SSUU	1.21647e-08
98407563	155	54.5305	-16.9377	DCM	QQSS	2.05711e-08
98407563	142	25.6236	-88.45	DCM	SSUU	1.9411e-08
98403178	78	-30.1367	-43.2899	DCM	SSUU	9.04583e-09
98403178	72	-8.7789	-17.9099	DCM	SSUU	9.09631e-09
98403178	151	36.1375	-28.935	SUR	SSUU	8.48277e-09
97700386	68	-31.0266	4.665	DCM	SSUU	1.89388e-08
97696658	68	-31.0266	4.665	DCM	SSUU	7.79364e-09
97693250	68	-31.0266	4.665	DCM	SSUU	1.85071e-08
97691465	68	-31.0266	4.665	DCM	SSUU	2.973e-08
97680504	68	-31.0266	4.665	DCM	SSUU	1.27248e-08
97164295	67	-32.2401	17.7103	SUR	QQSS	1.1047e-08
97149621	81	-44.5342	-52.455	SUR	QQSS	1.46301e-08
97149621	80	-40.6511	-52.182	SUR	GGZZ	1.19126e-08
97149621	80	-40.6511	-52.182	DCM	QQSS	1.42724e-08
97149621	67	-32.2401	17.7103	SUR	SSUU	5.7275e-07
97149621	67	-32.2401	17.7103	SUR	QQSS	9.37559e-09
97149621	153	44.0342	-16.5455	MXL	SSUU	2.8991e-08
97143113	67	-32.2401	17.7103	SUR	SSUU	2.6777e-07
97143113	209	64.7127	-53.0106	SUR	QQSS	1.57077e-08
97143111	81	-44.5342	-52.455	SUR	QQSS	1.6873e-08
97143111	67	-32.2401	17.7103	SUR	SSUU	4.08914e-07
97143111	206	70.9618	-53.603	SUR	SSUU	1.22735e-08
97143111	155	54.5305	-16.9377	DCM	QQSS	7.90538e-09
97143111	153	44.0342	-16.5455	MXL	SSUU	1.11451e-08
97143110	67	-32.2401	17.7103	SUR	SSUU	1.99522e-07
97143110	155	54.5305	-16.9377	SUR	SSUU	9.51186e-09
97143109	67	-32.2401	17.7103	SUR	SSUU	5.848e-08
97143108	67	-32.2401	17.7103	SUR	SSUU	1.74051e-07
97143108	22	39.5705	17.4101	SUR	SSUU	2.30068e-08
97013012	81	-44.5342	-52.455	SUR	QQSS	4.4794e-08
97013012	80	-40.6511	-52.182	SUR	GGZZ	8.51051e-08
97013012	80	-40.6511	-52.182	DCM	SSUU	7.2639e-09
97013012	78	-30.1367	-43.2899	DCM	GGZZ	1.25697e-08
97013012	67	-32.2401	17.7103	SUR	SSUU	4.46757e-06
97013012	67	-32.2401	17.7103	SUR	QQSS	9.56862e-09
97013012	155	54.5305	-16.9377	SUR	SSUU	9.95248e-09
97013012	153	44.0342	-16.5455	MXL	SSUU	9.86262e-08
97013012	152	43.6792	-16.8344	SUR	SSUU	1.80867e-08
96705756	155	54.5305	-16.9377	DCM	QQSS	4.75706e-08
96705756	155	54.5305	-16.9377	DCM	GGZZ	9.7626e-09
95819481	98	-25.8051	-111.72	SUR	SSUU	6.63862e-09
95819481	81	-44.5342	-52.455	DCM	SSUU	3.54239e-08
95819481	80	-40.6511	-52.182	DCM	QQSS	1.00764e-08
95819481	80	-40.6511	-52.182	DCM	MMQQ	1.08788e-08
95819481	80	-40.6511	-52.182	DCM	GGMM	7.3298e-09
95819481	78	-30.1367	-43.2899	SUR	SSUU	2.18594e-08
95819481	78	-30.1367	-43.2899	DCM	QQSS	1.38497e-08
95819481	68	-31.0266	4.665	SUR	SSUU	7.66925e-09
95819481	66	-34.9449	17.9189	SUR	SSUU	9.15855e-07
95819481	66	-34.9449	17.9189	SUR	QQSS	2.11346e-08
95819481	66	-34.9449	17.9189	DCM	GGMM	4.34232e-09
95819481	52	-16.957	53.9801	DCM	QQSS	1.92264e-08
95819481	4	36.5533	-6.5669	SUR	SSUU	1.3223e-08
95819481	30	33.9178	32.8872	SUR	QQSS	2.20594e-08
95819481	25	39.3888	19.3905	SUR	QQSS	5.90746e-09
95819481	23	42.1735	17.7252	SUR	QQSS	1.47364e-08
95819481	23	42.1735	17.7252	DCM	SSUU	1.03498e-08
95819481	18	35.7606	14.2522	DCM	QQSS	4.07463e-09
95819481	155	54.5305	-16.9377	DCM	SSUU	5.47201e-09
95819481	153	44.0342	-16.5455	MXL	SSUU	4.09354e-08
95819481	153	44.0342	-16.5455	MXL	SSUU	2.03649e-08
95819481	153	44.0342	-16.5455	MXL	QQSS	2.85081e-08
95819481	153	44.0342	-16.5455	MXL	QQSS	4.76202e-09
95819481	153	44.0342	-16.5455	MXL	MMQQ	2.48565e-08
95819481	153	44.0342	-16.5455	MXL	GGZZ	6.76546e-09
95819481	152	43.6792	-16.8344	SUR	SSUU	1.25117e-08
95819481	152	43.6792	-16.8344	MXL	QQSS	1.21425e-08
95819481	152	43.6792	-16.8344	MXL	MMQQ	3.71821e-08
95819481	152	43.6792	-16.8344	MXL	GGZZ	1.05235e-08
95819481	152	43.6792	-16.8344	MXL	GGZZ	6.34332e-09
95819481	152	43.6792	-16.8344	MXL	GGZZ	5.60002e-09
95819481	151	36.1375	-28.935	SUR	SSUU	5.31575e-09
95819481	151	36.1375	-28.935	SUR	QQSS	1.12927e-08
95819481	151	36.1375	-28.935	DCM	SSUU	6.31304e-09
95819481	150	35.9346	-37.3032	SUR	SSUU	4.43096e-09
95819481	150	35.9346	-37.3032	SUR	GGZZ	6.36067e-09
95819481	150	35.9346	-37.3032	DCM	SSUU	4.86524e-09
95819481	150	35.9346	-37.3032	DCM	QQSS	1.07406e-08
95819481	149	34.0964	-49.8906	SUR	SSUU	4.93781e-09
95819481	148	31.6948	-64.2489	SUR	SSUU	6.48544e-09
95819481	147	33.061	-66.5435	SUR	SSUU	7.39026e-09
95819481	146	34.6712	-71.3093	SUR	SSUU	8.36092e-09
95819481	145	39.2305	-70.0377	SUR	SSUU	2.09698e-08
95819481	124	-9.1504	-140.522	SUR	SSUU	2.40368e-09
95532163	83	-54.3739	-65.1342	SUR	GGZZ	3.81777e-08
95532163	82	-47.1863	-58.2902	SUR	QQSS	1.21495e-08
95532163	82	-47.1863	-58.2902	SUR	GGZZ	1.15817e-08
95532163	81	-44.5342	-52.455	SUR	QQSS	5.19683e-08
95532163	81	-44.5342	-52.455	DCM	SSUU	3.11902e-07
95532163	81	-44.5342	-52.455	DCM	QQSS	3.05302e-07
95532163	80	-40.6511	-52.182	SUR	QQSS	5.62946e-08
95532163	80	-40.6511	-52.182	SUR	GGZZ	3.17365e-08
95532163	80	-40.6511	-52.182	DCM	QQSS	2.53488e-08
95532163	80	-40.6511	-52.182	DCM	MMQQ	2.05257e-08
95532163	68	-31.0266	4.665	SUR	QQSS	1.00109e-07
95532163	67	-32.2401	17.7103	SUR	QQSS	7.49327e-08
95532163	66	-34.9449	17.9189	SUR	QQSS	2.85776e-07
95532163	4	36.5533	-6.5669	SUR	MMQQ	2.86862e-08
95532163	25	39.3888	19.3905	SUR	QQSS	7.43063e-09
95532163	25	39.3888	19.3905	SUR	MMQQ	6.18993e-09
95532163	25	39.3888	19.3905	DCM	QQSS	8.83712e-09
95532163	23	42.1735	17.7252	SUR	SSUU	1.45564e-08
95532163	23	42.1735	17.7252	SUR	QQSS	1.8536e-08
95532163	23	42.1735	17.7252	DCM	SSUU	4.33946e-09
95532163	23	42.1735	17.7252	DCM	QQSS	2.87287e-08
95532163	210	61.5442	-55.9865	SUR	SSUU	1.82841e-08
95532163	210	61.5442	-55.9865	SUR	QQSS	1.77006e-08
95532163	209	64.7127	-53.0106	SUR	QQSS	3.40988e-08
95532163	208	69.1136	-51.5086	SUR	QQSS	2.80662e-08
95532163	208	69.1136	-51.5086	SUR	KKQQ	4.31822e-08
95532163	206	70.9618	-53.603	SUR	SSUU	2.83515e-08
95532163	206	70.9618	-53.603	SUR	QQSS	7.0764e-08
95532163	201	74.2987	-85.7806	DCM	QQSS	4.36553e-08
95532163	194	73.3833	-168.133	SUR	GGZZ	8.49041e-09
95532163	191	71.5948	160.938	SUR	QQSS	5.90938e-09
95532163	189	77.9028	117.155	MES	KKQQ	4.16005e-08
95532163	189	77.9028	117.155	DCM	QQSS	3.6917e-08
95532163	188	78.2518	91.8557	SUR	SSUU	1.07586e-08
95532163	188	78.2518	91.8557	SUR	GGZZ	8.07305e-09
95532163	188	78.2518	91.8557	DCM	QQSS	1.99788e-08
95532163	180	74.8283	76.2096	SUR	SSUU	7.91796e-09
95532163	178	77.1604	73.2057	SUR	QQSS	2.45457e-08
95532163	175	79.2026	66.4827	SUR	QQSS	6.65775e-08
95532163	175	79.2026	66.4827	IZZ	SSUU	9.64229e-09
95532163	175	79.2026	66.4827	IZZ	QQSS	5.83613e-09
95532163	173	78.9564	79.4201	SUR	QQSS	1.18459e-08
95532163	168	72.5491	44.0681	SUR	QQSS	1.20966e-08
95532163	168	72.5491	44.0681	IZZ	SSUU	1.01635e-08
95532163	158	67.1675	0.2177	SUR	QQSS	4.24956e-08
95532163	158	67.1675	0.2177	DCM	QQSS	5.32706e-08
95532163	155	54.5305	-16.9377	SUR	SSUU	1.03918e-07
95532163	155	54.5305	-16.9377	SUR	QQSS	2.11927e-07
95532163	155	54.5305	-16.9377	SUR	KKQQ	5.4672e-08
95532163	155	54.5305	-16.9377	SUR	GGZZ	5.93361e-09
95532163	155	54.5305	-16.9377	MES	KKQQ	5.11498e-08
95532163	155	54.5305	-16.9377	DCM	SSUU	1.37658e-07
95532163	155	54.5305	-16.9377	DCM	QQSS	2.43484e-08
95532163	155	54.5305	-16.9377	DCM	KKQQ	1.07192e-08
95532163	155	54.5305	-16.9377	DCM	GGZZ	7.49528e-09
95532163	153	44.0342	-16.5455	MXL	SSUU	6.14779e-08
95532163	153	44.0342	-16.5455	MXL	SSUU	8.58168e-09
95532163	153	44.0342	-16.5455	MXL	QQSS	1.79293e-07
95532163	153	44.0342	-16.5455	MXL	QQSS	1.61726e-07
95532163	153	44.0342	-16.5455	MXL	MMQQ	1.95409e-07
95532163	153	44.0342	-16.5455	MXL	GGZZ	5.10591e-08
95532163	153	44.0342	-16.5455	MXL	GGZZ	1.56224e-08
95532163	152	43.6792	-16.8344	SUR	QQSS	4.39095e-07
95532163	152	43.6792	-16.8344	SUR	GGZZ	6.12e-08
95532163	152	43.6792	-16.8344	MXL	QQSS	1.8328e-07
95532163	152	43.6792	-16.8344	MXL	MMQQ	7.34942e-08
95532163	152	43.6792	-16.8344	MXL	GGZZ	7.9421e-08
95532163	152	43.6792	-16.8344	MXL	GGZZ	4.78732e-08
95532163	152	43.6792	-16.8344	MXL	GGZZ	4.22635e-08
95532163	152	43.6792	-16.8344	MXL	GGZZ	3.40955e-08
95532163	151	36.1375	-28.935	SUR	MMQQ	3.72336e-08
95532163	151	36.1375	-28.935	DCM	QQSS	7.89219e-09
95532163	150	35.9346	-37.3032	SUR	QQSS	4.74092e-08
95532163	150	35.9346	-37.3032	SUR	MMQQ	4.24179e-08
95532163	150	35.9346	-37.3032	DCM	QQSS	7.65566e-08
95532163	149	34.0964	-49.8906	SUR	QQSS	4.20914e-08
95532163	148	31.6948	-64.2489	SUR	QQSS	1.72243e-08
95532163	146	34.6712	-71.3093	SUR	QQSS	6.97115e-09
95532163	146	34.6712	-71.3093	SUR	GGMM	1.07631e-08
95532163	145	39.2305	-70.0377	SUR	QQSS	6.34353e-07
95532163	145	39.2305	-70.0377	SUR	MMQQ	7.66677e-07
95532163	145	39.2305	-70.0377	SUR	GGZZ	2.45635e-08
95532163	138	6.3332	-102.943	DCM	MMQQ	1.93364e-08
95532163	135	32.931	-121.865	SUR	QQSS	1.1447e-08
95532163	135	32.931	-121.865	SUR	GGZZ	9.49862e-09
95532163	135	32.931	-121.865	DCM	QQSS	5.46979e-08
95532163	135	32.931	-121.865	DCM	GGZZ	1.99455e-08
95532163	100	-13.0023	-95.9759	DCM	QQSS	7.83073e-09
95400213	81	-44.5342	-52.455	DCM	QQSS	2.37631e-08
95400213	80	-40.6511	-52.182	SUR	SSUU	1.00064e-08
95400213	80	-40.6511	-52.182	DCM	QQSS	7.06999e-09
95400213	80	-40.6511	-52.182	DCM	MMQQ	1.52661e-08
95400213	7	37.0434	1.9493	DCM	QQSS	6.41972e-09
95400213	68	-31.0266	4.665	SUR	SSUU	2.15243e-08
95400213	66	-34.9449	17.9189	SUR	SSUU	5.46211e-07
95400213	66	-34.9449	17.9189	SUR	QQSS	1.48289e-08
95400213	30	33.9178	32.8872	SUR	SSUU	1.84579e-08
95400213	153	44.0342	-16.5455	MXL	SSUU	9.57399e-09
95400213	152	43.6792	-16.8344	MXL	QQSS	5.6798e-09
95400213	150	35.9346	-37.3032	SUR	QQSS	5.28912e-09
95377764	84	-60.2287	-60.6476	SUR	QQSS	9.99781e-08
95377764	83	-54.3739	-65.1342	SUR	GGZZ	4.89313e-08
95377764	81	-44.5342	-52.455	SUR	QQSS	7.49322e-08
95377764	81	-44.5342	-52.455	DCM	SSUU	1.37059e-07
95377764	81	-44.5342	-52.455	DCM	QQSS	4.64096e-07
95377764	80	-40.6511	-52.182	SUR	QQSS	1.08227e-07
95377764	80	-40.6511	-52.182	DCM	QQSS	6.09167e-08
95377764	80	-40.6511	-52.182	DCM	MMQQ	6.5768e-08
95377764	68	-31.0266	4.665	SUR	QQSS	1.53969e-07
95377764	67	-32.2401	17.7103	SUR	QQSS	9.60392e-08
95377764	66	-34.9449	17.9189	SUR	QQSS	3.57754e-07
95377764	66	-34.9449	17.9189	DCM	GGMM	1.05006e-08
95377764	25	39.3888	19.3905	SUR	QQSS	1.42854e-08
95377764	25	39.3888	19.3905	DCM	QQSS	3.39789e-08
95377764	23	42.1735	17.7252	SUR	SSUU	5.59696e-08
95377764	23	42.1735	17.7252	SUR	QQSS	4.75141e-08
95377764	23	42.1735	17.7252	DCM	SSUU	8.34265e-09
95377764	22	39.5705	17.4101	SUR	QQSS	1.67779e-08
95377764	210	61.5442	-55.9865	SUR	SSUU	3.51514e-08
95377764	210	61.5442	-55.9865	SUR	QQSS	3.40296e-08
95377764	210	61.5442	-55.9865	SUR	GGZZ	6.20017e-08
95377764	209	64.7127	-53.0106	SUR	SSUU	2.27656e-08
95377764	209	64.7127	-53.0106	SUR	QQSS	4.37035e-08
95377764	208	69.1136	-51.5086	SUR	SSUU	9.38583e-08
95377764	208	69.1136	-51.5086	SUR	QQSS	1.94247e-07
95377764	208	69.1136	-51.5086	SUR	KKQQ	5.53454e-08
95377764	206	70.9618	-53.603	SUR	SSUU	7.26747e-08
95377764	206	70.9618	-53.603	SUR	QQSS	1.77904e-07
95377764	206	70.9618	-53.603	SUR	KKQQ	7.96376e-08
95377764	206	70.9618	-53.603	MES	GGZZ	7.15714e-08
95377764	194	73.3833	-168.133	SUR	QQSS	4.57961e-08
95377764	189	77.9028	117.155	SUR	QQSS	1.9586e-08
95377764	189	77.9028	117.155	DCM	QQSS	5.67785e-08
95377764	188	78.2518	91.8557	SUR	QQSS	3.30156e-08
95377764	188	78.2518	91.8557	DCM	QQSS	2.56062e-08
95377764	180	74.8283	76.2096	SUR	SSUU	4.56671e-08
95377764	180	74.8283	76.2096	SUR	QQSS	1.97085e-08
95377764	178	77.1604	73.2057	SUR	QQSS	3.14596e-08
95377764	175	79.2026	66.4827	SUR	QQSS	3.83987e-08
95377764	173	78.9564	79.4201	SUR	QQSS	2.27739e-08
95377764	168	72.5491	44.0681	SUR	SSUU	1.41049e-08
95377764	168	72.5491	44.0681	SUR	QQSS	4.65117e-08
95377764	168	72.5491	44.0681	IZZ	QQSS	2.47022e-08
95377764	168	72.5491	44.0681	DCM	SSUU	1.25059e-08
95377764	158	67.1675	0.2177	SUR	QQSS	1.63396e-07
95377764	158	67.1675	0.2177	DCM	QQSS	8.77828e-08
95377764	158	67.1675	0.2177	DCM	GGZZ	9.03103e-09
95377764	155	54.5305	-16.9377	SUR	SSUU	1.66487e-08
95377764	155	54.5305	-16.9377	SUR	QQSS	1.3581e-07
95377764	155	54.5305	-16.9377	SUR	KKQQ	7.88306e-08
95377764	155	54.5305	-16.9377	DCM	SSUU	5.29298e-08
95377764	153	44.0342	-16.5455	MXL	SSUU	2.9548e-08
95377764	153	44.0342	-16.5455	MXL	QQSS	2.30311e-08
95377764	153	44.0342	-16.5455	MXL	QQSS	1.96967e-08
95377764	153	44.0342	-16.5455	MXL	MMQQ	3.0054e-08
95377764	153	44.0342	-16.5455	MXL	GGZZ	1.63603e-08
95377764	152	43.6792	-16.8344	SUR	SSUU	1.51279e-08
95377764	152	43.6792	-16.8344	SUR	QQSS	8.88594e-08
95377764	152	43.6792	-16.8344	MXL	QQSS	3.91508e-08
95377764	152	43.6792	-16.8344	MXL	GGZZ	4.91618e-08
95377764	152	43.6792	-16.8344	MXL	GGZZ	1.2724e-08
95377764	151	36.1375	-28.935	SUR	QQSS	2.7308e-08
95377764	150	35.9346	-37.3032	SUR	QQSS	2.73434e-08
95377764	150	35.9346	-37.3032	DCM	QQSS	1.73154e-08
95377764	149	34.0964	-49.8906	SUR	QQSS	2.31203e-08
95377764	148	31.6948	-64.2489	SUR	QQSS	2.20759e-08
95377764	147	33.061	-66.5435	SUR	QQSS	3.8976e-08
95377764	146	34.6712	-71.3093	SUR	QQSS	5.36084e-08
95377764	145	39.2305	-70.0377	SUR	QQSS	1.00581e-07
95377764	145	39.2305	-70.0377	SUR	MMQQ	7.7576e-08
95377764	144	36.4121	-72.9289	SUR	QQSS	1.10323e-08
95377764	135	32.931	-121.865	SUR	QQSS	2.2007e-08
95377764	135	32.931	-121.865	DCM	QQSS	6.00899e-08
95377764	100	-13.0023	-95.9759	DCM	QQSS	1.50546e-08
95307426	93	-34.0614	-73.1066	SUR	SSUU	5.00653e-08
95307426	92	-33.6895	-71.998	SUR	QQSS	3.59873e-07
95307426	92	-33.6895	-71.998	SUR	MMQQ	8.57921e-08
95307426	81	-44.5342	-52.455	DCM	QQSS	1.50779e-08
95307426	70	-20.4091	-3.1759	SUR	QQSS	4.05784e-08
95307426	67	-32.2401	17.7103	SUR	SSUU	2.57174e-08
95307426	65	-35.1728	26.2868	SUR	QQSS	2.50419e-07
95307426	65	-35.1728	26.2868	SUR	MMQQ	1.09061e-06
95307426	64	-29.5019	37.9889	SUR	QQSS	1.16531e-07
95307426	64	-29.5019	37.9889	DCM	SSUU	6.88242e-08
95307426	64	-29.5019	37.9889	DCM	QQSS	1.22905e-07
95307426	52	-16.957	53.9801	SUR	QQSS	3.85239e-08
95307426	52	-16.957	53.9801	DCM	QQSS	1.02715e-07
95307426	51	-21.5043	54.3563	DCM	QQRR	1.9482e-08
95307426	40	17.5294	67.9576	ZZZ	KKZZ	3.14754e-08
95307426	39	18.5839	66.4727	SUR	QQSS	5.04613e-08
95307426	39	18.5839	66.4727	DCM	QQSS	1.11543e-07
95307426	38	19.0351	64.5638	SUR	QQSS	2.79105e-07
95307426	38	19.0351	64.5638	DCM	QQSS	5.07073e-08
95307426	36	20.8222	63.5133	SUR	QQSS	7.16255e-08
95307426	36	20.8222	63.5133	DCM	QQSS	8.97448e-08
95307426	26	38.425	20.1913	SUR	QQSS	1.38932e-08
95307426	23	42.1735	17.7252	SUR	SSUU	3.09126e-08
95307426	22	39.5705	17.4101	SUR	QQSS	7.41326e-08
95307426	22	39.5705	17.4101	SUR	MMQQ	3.50569e-08
95307426	22	39.5705	17.4101	DCM	SSUU	1.58586e-08
95307426	22	39.5705	17.4101	DCM	QQSS	2.17906e-08
95307426	155	54.5305	-16.9377	SUR	SSUU	3.67809e-08
95307426	155	54.5305	-16.9377	SUR	QQSS	1.50019e-08
95307426	155	54.5305	-16.9377	DCM	QQSS	2.58536e-08
95307426	153	44.0342	-16.5455	MXL	SSUU	5.46732e-08
95307426	153	44.0342	-16.5455	MXL	SSUU	4.3519e-08
95307426	153	44.0342	-16.5455	MXL	QQSS	2.54406e-08
95307426	153	44.0342	-16.5455	MXL	QQSS	1.08787e-08
95307426	153	44.0342	-16.5455	MXL	GGZZ	1.65881e-08
95307426	152	43.6792	-16.8344	SUR	QQSS	1.22695e-08
95307426	152	43.6792	-16.8344	SUR	GGZZ	1.62459e-08
95307426	152	43.6792	-16.8344	MXL	QQSS	1.08117e-08
95307426	152	43.6792	-16.8344	MXL	MMQQ	2.83773e-08
95307426	152	43.6792	-16.8344	MXL	GGZZ	1.69443e-08
95307426	150	35.9346	-37.3032	SUR	GGZZ	1.69906e-08
95307426	146	34.6712	-71.3093	SUR	MMQQ	1.08144e-07
95307426	145	39.2305	-70.0377	SUR	QQSS	1.3888e-08
95307426	139	6.4998	-94.9527	SUR	GGZZ	1.97933e-08
95307426	137	14.2035	-116.626	SUR	QQSS	1.63488e-08
95307426	137	14.2035	-116.626	SUR	MMQQ	3.33467e-08
95307426	137	14.2035	-116.626	DCM	QQSS	3.99355e-08
95307426	137	14.2035	-116.626	DCM	MMQQ	2.27021e-07
95307426	136	17.0854	-118.891	SUR	QQSS	2.3005e-08
95307426	136	17.0854	-118.891	SUR	MMQQ	6.04793e-08
95307426	136	17.0854	-118.891	SUR	GGZZ	1.54203e-08
95307426	135	32.931	-121.865	SUR	QQSS	2.18784e-07
95307426	135	32.931	-121.865	SUR	MMQQ	2.0444e-07
95307426	135	32.931	-121.865	SUR	GGZZ	2.01717e-08
95307426	135	32.931	-121.865	DCM	QQSS	9.95647e-08
95307426	135	32.931	-121.865	DCM	MMQQ	4.0508e-08
95307426	132	31.5213	-158.996	SUR	QQSS	2.42434e-08
95307426	132	31.5213	-158.996	SUR	GGZZ	3.22798e-08
95307426	132	31.5213	-158.996	DCM	MMQQ	1.79927e-07
95307426	132	31.5213	-158.996	DCM	GGMM	6.02354e-08
95307426	131	22.7598	-157.957	SUR	QQSS	3.36666e-08
95307426	131	22.7598	-157.957	SUR	MMQQ	2.53723e-08
95307426	131	22.7598	-157.957	DCM	QQSS	8.49433e-08
95307426	128	0.0003	-153.676	SUR	QQSS	1.05758e-08
95307426	128	0.0003	-153.676	SUR	MMQQ	2.62774e-08
95307426	128	0.0003	-153.676	SUR	GGZZ	5.56832e-08
95307426	128	0.0003	-153.676	DCM	QQSS	2.06846e-07
95307426	128	0.0003	-153.676	DCM	MMQQ	1.17889e-07
95307426	128	0.0003	-153.676	DCM	GGZZ	1.57576e-08
95307426	128	0.0003	-153.676	DCM	GGMM	2.43868e-08
95307426	125	-8.9111	-142.557	SUR	QQSS	6.70232e-08
95307426	125	-8.9111	-142.557	SUR	GGZZ	1.06522e-08
95307426	124	-9.1504	-140.522	SUR	QQSS	4.7477e-08
95307426	124	-9.1504	-140.522	SUR	MMQQ	1.12814e-08
95307426	124	-9.1504	-140.522	SUR	GGZZ	2.46985e-08
95307426	123	-8.9068	-140.283	SUR	QQSS	1.00613e-08
95307426	123	-8.9068	-140.283	SUR	MMQQ	4.13823e-08
95307426	111	-16.9601	-100.633	SUR	QQSS	1.47794e-08
95307426	111	-16.9601	-100.633	SUR	GGZZ	3.0978e-08
95307426	110	-2.0133	-84.589	SUR	SSUU	1.47896e-08
95307426	110	-2.0133	-84.589	SUR	QQSS	1.53932e-07
95307426	110	-2.0133	-84.589	SUR	MMQQ	6.73467e-08
95307426	11	41.6645	2.7983	SUR	SSUU	9.35931e-09
95307426	11	41.6645	2.7983	SUR	QQSS	2.11754e-08
95307426	109	1.9928	-84.5766	MES	GGKK	2.7631e-08
95307426	109	1.9928	-84.5766	DCM	QQSS	9.40708e-08
95307426	109	1.9928	-84.5766	DCM	GGZZ	6.95627e-08
95307426	102	-5.2529	-85.1545	SUR	QQSS	8.28592e-08
95307426	102	-5.2529	-85.1545	DCM	QQSS	9.33262e-08
95307426	102	-5.2529	-85.1545	DCM	MMQQ	8.96047e-08
95307426	100	-13.0023	-95.9759	SUR	QQSS	8.71939e-08
95220255	9	39.0864	5.791	DCM	MMQQ	1.98757e-07
95220255	81	-44.5342	-52.455	DCM	QQSS	2.00313e-08
95220255	80	-40.6511	-52.182	DCM	QQSS	3.57583e-08
95220255	80	-40.6511	-52.182	DCM	MMQQ	4.82576e-08
95220255	78	-30.1367	-43.2899	DCM	QQSS	6.14361e-08
95220255	76	-20.9354	-35.1803	DCM	MMQQ	2.74037e-08
95220255	66	-34.9449	17.9189	SUR	QQSS	3.75005e-08
95220255	65	-35.1728	26.2868	SUR	QQSS	2.21791e-08
95220255	65	-35.1728	26.2868	SUR	MMQQ	3.53391e-08
95220255	64	-29.5019	37.9889	SUR	QQSS	1.10581e-08
95220255	64	-29.5019	37.9889	DCM	QQSS	2.33259e-08
95220255	52	-16.957	53.9801	SUR	QQSS	1.2795e-08
95220255	52	-16.957	53.9801	DCM	QQSS	3.41147e-08
95220255	51	-21.5043	54.3563	DCM	QQRR	1.29411e-08
95220255	30	33.9178	32.8872	SUR	SSUU	2.33389e-08
95220255	30	33.9178	32.8872	SUR	QQSS	7.82828e-08
95220255	26	38.425	20.1913	SUR	QQSS	9.22868e-09
95220255	26	38.425	20.1913	SUR	GGQQ	5.39428e-08
95220255	25	39.3888	19.3905	SUR	SSUU	2.43462e-08
95220255	25	39.3888	19.3905	SUR	QQSS	2.0964e-08
95220255	25	39.3888	19.3905	DCM	QQSS	6.23304e-08
95220255	25	39.3888	19.3905	DCM	MMQQ	6.96485e-08
95220255	23	42.1735	17.7252	DCM	SSUU	6.12145e-08
95220255	23	42.1735	17.7252	DCM	QQSS	2.93815e-07
95220255	22	39.5705	17.4101	DCM	QQSS	4.3424e-08
95220255	18	35.7606	14.2522	SUR	QQSS	1.57138e-08
95220255	18	35.7606	14.2522	SUR	MMQQ	1.62121e-08
95220255	18	35.7606	14.2522	DCM	QQSS	1.44598e-08
95220255	18	35.7606	14.2522	DCM	MMQQ	4.13355e-08
95220255	155	54.5305	-16.9377	MES	KKQQ	2.40515e-08
95220255	155	54.5305	-16.9377	DCM	SSUU	2.91281e-08
95220255	155	54.5305	-16.9377	DCM	GGZZ	2.11464e-08
95220255	153	44.0342	-16.5455	MXL	SSUU	5.78159e-08
95220255	153	44.0342	-16.5455	MXL	QQSS	9.39413e-08
95220255	153	44.0342	-16.5455	MXL	QQSS	1.68992e-08
95220255	153	44.0342	-16.5455	MXL	MMQQ	2.20523e-08
95220255	152	43.6792	-16.8344	SUR	SSUU	5.55007e-08
95220255	152	43.6792	-16.8344	SUR	QQSS	8.15012e-09
95220255	152	43.6792	-16.8344	SUR	GGZZ	1.07915e-08
95220255	152	43.6792	-16.8344	MXL	QQSS	3.59088e-08
95220255	152	43.6792	-16.8344	MXL	MMQQ	3.76999e-08
95220255	152	43.6792	-16.8344	MXL	GGZZ	4.66813e-08
95220255	152	43.6792	-16.8344	MXL	GGZZ	1.20242e-08
95220255	152	43.6792	-16.8344	MXL	GGZZ	9.93649e-09
95220255	151	36.1375	-28.935	DCM	QQSS	2.22662e-08
95220255	151	36.1375	-28.935	DCM	GGZZ	3.38694e-08
95220255	150	35.9346	-37.3032	SUR	QQSS	6.68777e-09
95220255	150	35.9346	-37.3032	SUR	MMQQ	2.99184e-08
95220255	149	34.0964	-49.8906	SUR	QQSS	2.5447e-08
95220255	148	31.6948	-64.2489	SUR	QQSS	1.61983e-08
95220255	146	34.6712	-71.3093	SUR	QQSS	9.83385e-09
95220255	144	36.4121	-72.9289	SUR	QQSS	2.4285e-08
95220255	143	29.6394	-79.5395	SUR	QQSS	1.95149e-08
95220255	143	29.6394	-79.5395	DCM	MMQQ	1.00553e-08
95220255	142	25.6236	-88.45	SUR	QQSS	1.50462e-08
95220255	142	25.6236	-88.45	DCM	QQSS	3.25005e-08
95220255	138	6.3332	-102.943	DCM	MMQQ	8.18305e-08
95220255	135	32.931	-121.865	DCM	MMQQ	2.69079e-08
95220255	128	0.0003	-153.676	SUR	QQSS	2.10752e-08
95220255	124	-9.1504	-140.522	SUR	QQSS	6.30741e-09
95220255	122	-8.9971	-139.196	SUR	QQSS	9.34563e-09
95220255	111	-16.9601	-100.633	DCM	GGZZ	1.85157e-08
95220255	110	-2.0133	-84.589	DCM	GGZZ	1.8289e-08
95220255	100	-13.0023	-95.9759	DCM	GGZZ	2.16599e-08
95172370	98	-25.8051	-111.72	DCM	SSUU	3.4107e-08
95172370	81	-44.5342	-52.455	DCM	QQSS	8.84252e-09
95172370	80	-40.6511	-52.182	SUR	GGZZ	1.31751e-08
95172370	80	-40.6511	-52.182	DCM	QQSS	1.5785e-08
95172370	80	-40.6511	-52.182	DCM	MMQQ	3.40841e-08
95172370	80	-40.6511	-52.182	DCM	GGMM	4.59295e-08
95172370	68	-31.0266	4.665	SUR	SSUU	9.61132e-08
95172370	25	39.3888	19.3905	DCM	QQSS	1.10059e-08
95172370	23	42.1735	17.7252	DCM	SSUU	5.40444e-09
95172370	23	42.1735	17.7252	DCM	QQSS	8.94481e-09
95172370	151	36.1375	-28.935	SUR	MMQQ	2.31857e-08
95172370	151	36.1375	-28.935	DCM	SSUU	1.97792e-08
95172370	151	36.1375	-28.935	DCM	QQSS	9.82908e-09
95172370	147	33.061	-66.5435	SUR	MMQQ	1.38669e-08
95172370	146	34.6712	-71.3093	SUR	QQSS	8.682e-09
95172370	144	36.4121	-72.9289	SUR	SSUU	9.43568e-09
95172370	137	14.2035	-116.626	DCM	SSUU	8.35512e-09
95172370	135	32.931	-121.865	SUR	QQSS	7.12816e-08
95172370	135	32.931	-121.865	SUR	MMQQ	3.42556e-08
95172370	131	22.7598	-157.957	DCM	GGZZ	6.21781e-08
95172370	111	-16.9601	-100.633	DCM	QQSS	9.26672e-09
95152010	82	-47.1863	-58.2902	SUR	QQSS	1.2551e-08
95152010	81	-44.5342	-52.455	SUR	QQSS	1.879e-07
95152010	81	-44.5342	-52.455	DCM	SSUU	4.23476e-07
95152010	81	-44.5342	-52.455	DCM	QQSS	6.38117e-07
95152010	81	-44.5342	-52.455	DCM	MMQQ	3.53556e-08
95152010	80	-40.6511	-52.182	SUR	QQSS	1.99388e-07
95152010	80	-40.6511	-52.182	SUR	GGZZ	8.74274e-08
95152010	80	-40.6511	-52.182	DCM	QQSS	1.44026e-07
95152010	80	-40.6511	-52.182	DCM	MMQQ	5.65439e-08
95152010	80	-40.6511	-52.182	DCM	GGMM	1.90488e-08
95152010	7	37.0434	1.9493	SUR	QQSS	5.66998e-09
95152010	7	37.0434	1.9493	DCM	QQSS	1.1889e-08
95152010	68	-31.0266	4.665	SUR	QQSS	1.93046e-07
95152010	68	-31.0266	4.665	DCM	SSUU	8.58692e-09
95152010	67	-32.2401	17.7103	SUR	QQSS	1.11813e-07
95152010	66	-34.9449	17.9189	SUR	QQSS	7.07155e-07
95152010	66	-34.9449	17.9189	SUR	MMQQ	1.76183e-06
95152010	66	-34.9449	17.9189	DCM	GGMM	2.82122e-08
95152010	64	-29.5019	37.9889	SUR	QQSS	8.09805e-09
95152010	4	36.5533	-6.5669	DCM	MMQQ	1.58046e-08
95152010	25	39.3888	19.3905	SUR	MMQQ	6.39449e-09
95152010	25	39.3888	19.3905	DCM	QQSS	4.56458e-08
95152010	25	39.3888	19.3905	DCM	MMQQ	1.70017e-08
95152010	23	42.1735	17.7252	SUR	SSUU	7.51872e-09
95152010	23	42.1735	17.7252	SUR	QQSS	2.55314e-08
95152010	23	42.1735	17.7252	DCM	SSUU	1.34486e-08
95152010	23	42.1735	17.7252	DCM	QQSS	7.41952e-09
95152010	22	39.5705	17.4101	SUR	QQSS	9.01546e-09
95152010	22	39.5705	17.4101	DCM	QQSS	1.06001e-08
95152010	210	61.5442	-55.9865	SUR	SSUU	2.83325e-08
95152010	210	61.5442	-55.9865	SUR	KKQQ	2.40353e-08
95152010	210	61.5442	-55.9865	SUR	GGZZ	3.33162e-08
95152010	209	64.7127	-53.0106	SUR	SSUU	7.33977e-08
95152010	209	64.7127	-53.0106	SUR	QQSS	4.69675e-08
95152010	208	69.1136	-51.5086	SUR	SSUU	3.36228e-08
95152010	208	69.1136	-51.5086	SUR	QQSS	9.85787e-08
95152010	208	69.1136	-51.5086	SUR	KKQQ	4.46092e-08
95152010	206	70.9618	-53.603	SUR	SSUU	5.85769e-08
95152010	206	70.9618	-53.603	SUR	QQSS	9.55956e-08
95152010	206	70.9618	-53.603	SUR	KKQQ	6.41891e-08
95152010	206	70.9618	-53.603	SUR	GGZZ	2.23899e-08
95152010	206	70.9618	-53.603	MES	KKQQ	2.30222e-08
95152010	189	77.9028	117.155	DCM	QQSS	7.62739e-09
95152010	180	74.8283	76.2096	SUR	QQSS	1.05902e-08
95152010	180	74.8283	76.2096	DCM	QQSS	1.28444e-08
95152010	18	35.7606	14.2522	DCM	MMQQ	1.51354e-08
95152010	18	35.7606	14.2522	DCM	GGMM	2.18134e-08
95152010	178	77.1604	73.2057	SUR	QQSS	5.07138e-08
95152010	175	79.2026	66.4827	IZZ	SSUU	9.96094e-09
95152010	168	72.5491	44.0681	SUR	SSUU	7.57916e-09
95152010	168	72.5491	44.0681	SUR	QQSS	4.99854e-08
95152010	168	72.5491	44.0681	IZZ	QQSS	1.32735e-08
95152010	168	72.5491	44.0681	DCM	SSUU	1.34399e-08
95152010	158	67.1675	0.2177	SUR	QQSS	1.317e-07
95152010	158	67.1675	0.2177	DCM	QQSS	7.07542e-08
95152010	158	67.1675	0.2177	DCM	GGZZ	9.70553e-09
95152010	155	54.5305	-16.9377	SUR	SSUU	1.25245e-07
95152010	155	54.5305	-16.9377	SUR	QQSS	2.11633e-07
95152010	155	54.5305	-16.9377	SUR	KKQQ	9.88378e-08
95152010	155	54.5305	-16.9377	SUR	KKQQ	2.61512e-08
95152010	155	54.5305	-16.9377	SUR	GGZZ	1.83891e-08
95152010	155	54.5305	-16.9377	MES	KKQQ	1.76134e-08
95152010	155	54.5305	-16.9377	DCM	SSUU	1.35097e-07
95152010	155	54.5305	-16.9377	DCM	GGZZ	1.5486e-08
95152010	153	44.0342	-16.5455	MXL	SSUU	9.52643e-08
95152010	153	44.0342	-16.5455	MXL	QQSS	2.16969e-07
95152010	153	44.0342	-16.5455	MXL	QQSS	1.1138e-07
95152010	153	44.0342	-16.5455	MXL	MMQQ	1.69568e-07
95152010	153	44.0342	-16.5455	MXL	GGZZ	2.63732e-08
95152010	153	44.0342	-16.5455	MXL	GGZZ	8.06932e-09
95152010	152	43.6792	-16.8344	SUR	QQSS	5.31196e-07
95152010	152	43.6792	-16.8344	SUR	GGZZ	7.11253e-08
95152010	152	43.6792	-16.8344	MXL	QQSS	1.68299e-07
95152010	152	43.6792	-16.8344	MXL	MMQQ	7.5923e-08
95152010	152	43.6792	-16.8344	MXL	GGZZ	6.15342e-08
95152010	152	43.6792	-16.8344	MXL	GGZZ	5.82135e-08
95152010	152	43.6792	-16.8344	MXL	GGZZ	4.40279e-08
95152010	152	43.6792	-16.8344	MXL	GGZZ	3.29702e-08
95152010	151	36.1375	-28.935	SUR	QQSS	4.40212e-08
95152010	151	36.1375	-28.935	SUR	MMQQ	3.8464e-08
95152010	151	36.1375	-28.935	DCM	QQSS	1.6306e-08
95152010	150	35.9346	-37.3032	SUR	QQSS	1.37132e-07
95152010	150	35.9346	-37.3032	SUR	MMQQ	4.38197e-08
95152010	150	35.9346	-37.3032	SUR	GGZZ	1.65302e-08
95152010	150	35.9346	-37.3032	DCM	QQSS	1.44217e-07
95152010	149	34.0964	-49.8906	SUR	QQSS	3.72706e-08
95152010	148	31.6948	-64.2489	SUR	QQSS	5.93117e-08
95152010	147	33.061	-66.5435	SUR	QQSS	6.98116e-09
95152010	147	33.061	-66.5435	SUR	MMQQ	4.60091e-08
95152010	146	34.6712	-71.3093	SUR	QQSS	7.20152e-09
95152010	146	34.6712	-71.3093	SUR	GGMM	1.11188e-08
95152010	145	39.2305	-70.0377	SUR	QQSS	4.32374e-07
95152010	145	39.2305	-70.0377	SUR	MMQQ	4.51587e-07
95152010	145	39.2305	-70.0377	SUR	GGZZ	3.80628e-08
95152010	135	32.931	-121.865	SUR	QQSS	3.54759e-08
95145719	81	-44.5342	-52.455	SUR	QQSS	1.81796e-08
95145719	81	-44.5342	-52.455	DCM	SSUU	1.24697e-08
95145719	81	-44.5342	-52.455	DCM	QQSS	3.97399e-08
95145719	66	-34.9449	17.9189	SUR	QQSS	3.71983e-08
95145719	65	-35.1728	26.2868	SUR	QQSS	1.10002e-08
95145719	52	-16.957	53.9801	DCM	QQSS	1.69199e-08
95145719	51	-21.5043	54.3563	DCM	QQRR	1.28368e-08
95145719	23	42.1735	17.7252	DCM	QQSS	3.01497e-08
95145719	155	54.5305	-16.9377	SUR	SSUU	2.42352e-08
95145719	155	54.5305	-16.9377	DCM	SSUU	9.63114e-09
95145719	155	54.5305	-16.9377	DCM	QQSS	5.11054e-08
95145719	155	54.5305	-16.9377	DCM	GGZZ	2.09761e-08
95145719	153	44.0342	-16.5455	MXL	QQSS	1.43361e-08
95145719	135	32.931	-121.865	DCM	MMQQ	2.66911e-08
95145719	131	22.7598	-157.957	SUR	QQSS	1.10916e-08
95145719	123	-8.9068	-140.283	SUR	QQSS	6.62947e-09
95145719	122	-8.9971	-139.196	SUR	QQSS	9.27033e-09
95074859	81	-44.5342	-52.455	SUR	QQSS	1.42803e-08
95074859	81	-44.5342	-52.455	DCM	SSUU	9.79512e-09
95074859	80	-40.6511	-52.182	SUR	SSUU	2.95758e-08
95074859	80	-40.6511	-52.182	SUR	QQSS	8.83951e-09
95074859	80	-40.6511	-52.182	DCM	QQSS	2.08968e-08
95074859	80	-40.6511	-52.182	DCM	MMQQ	7.52031e-09
95074859	80	-40.6511	-52.182	DCM	GGMM	3.04016e-08
95074859	68	-31.0266	4.665	SUR	SSUU	1.06032e-08
95074859	66	-34.9449	17.9189	SUR	SSUU	1.12905e-06
95074859	66	-34.9449	17.9189	SUR	QQSS	7.30495e-09
95074859	66	-34.9449	17.9189	SUR	MMQQ	6.3545e-08
95074859	66	-34.9449	17.9189	DCM	GGMM	3.60211e-08
95074859	152	43.6792	-16.8344	SUR	SSUU	8.64905e-09
95074859	149	34.0964	-49.8906	SUR	QQSS	6.60929e-09
95072131	9	39.0864	5.791	SUR	SSUU	1.1447e-08
95072131	83	-54.3739	-65.1342	SUR	GGZZ	9.71694e-09
95072131	82	-47.1863	-58.2902	SUR	SSUU	2.87537e-08
95072131	82	-47.1863	-58.2902	SUR	QQSS	5.5661e-08
95072131	82	-47.1863	-58.2902	DCM	SSUU	1.40044e-07
95072131	82	-47.1863	-58.2902	DCM	GGZZ	9.46388e-08
95072131	81	-44.5342	-52.455	SUR	QQSS	3.17446e-07
95072131	81	-44.5342	-52.455	DCM	SSUU	1.42893e-07
95072131	81	-44.5342	-52.455	DCM	QQSS	1.62638e-08
95072131	80	-40.6511	-52.182	SUR	QQSS	3.07029e-08
95072131	80	-40.6511	-52.182	SUR	GGZZ	1.29241e-07
95072131	80	-40.6511	-52.182	DCM	SSUU	8.97643e-07
95072131	80	-40.6511	-52.182	DCM	QQSS	1.67907e-06
95072131	80	-40.6511	-52.182	DCM	MMQQ	1.58292e-06
95072131	80	-40.6511	-52.182	DCM	GGMM	3.23829e-07
95072131	78	-30.1367	-43.2899	SUR	QQSS	9.85244e-09
95072131	78	-30.1367	-43.2899	DCM	SSUU	3.811e-08
95072131	78	-30.1367	-43.2899	DCM	QQSS	3.12589e-07
95072131	78	-30.1367	-43.2899	DCM	GGZZ	3.34047e-08
95072131	76	-20.9354	-35.1803	DCM	SSUU	1.16187e-08
95072131	72	-8.7789	-17.9099	DCM	SSUU	1.09493e-08
95072131	72	-8.7789	-17.9099	DCM	QQSS	1.09833e-08
95072131	70	-20.4091	-3.1759	SUR	SSUU	6.228e-09
95072131	70	-20.4091	-3.1759	SUR	QQSS	3.74477e-07
95072131	70	-20.4091	-3.1759	SUR	MMQQ	4.45616e-08
95072131	70	-20.4091	-3.1759	SUR	GGZZ	4.44517e-08
95072131	7	37.0434	1.9493	DCM	QQSS	1.31813e-08
95072131	68	-31.0266	4.665	SUR	QQSS	5.60553e-07
95072131	68	-31.0266	4.665	DCM	SSUU	2.98302e-07
95072131	68	-31.0266	4.665	DCM	GGMM	1.44078e-08
95072131	67	-32.2401	17.7103	SUR	QQSS	1.27145e-08
95072131	67	-32.2401	17.7103	SUR	GGZZ	1.27718e-08
95072131	66	-34.9449	17.9189	SUR	SSUU	9.52915e-08
95072131	66	-34.9449	17.9189	SUR	QQSS	6.19097e-07
95072131	66	-34.9449	17.9189	SUR	MMQQ	1.89816e-06
95072131	66	-34.9449	17.9189	DCM	GGMM	1.6682e-08
95072131	65	-35.1728	26.2868	SUR	SSUU	5.60381e-08
95072131	65	-35.1728	26.2868	SUR	QQSS	2.8212e-07
95072131	64	-29.5019	37.9889	SUR	SSUU	2.04643e-07
95072131	64	-29.5019	37.9889	SUR	QQSS	2.21464e-07
95072131	64	-29.5019	37.9889	DCM	SSUU	6.59888e-08
95072131	64	-29.5019	37.9889	DCM	QQSS	2.1464e-07
95072131	51	-21.5043	54.3563	DCM	QQRR	1.96133e-07
95072131	30	33.9178	32.8872	SUR	SSUU	2.52658e-08
95072131	30	33.9178	32.8872	SUR	QQSS	4.66102e-08
95072131	30	33.9178	32.8872	SUR	MMQQ	1.53643e-07
95072131	30	33.9178	32.8872	DCM	QQSS	3.17732e-07
95072131	26	38.425	20.1913	SUR	QQSS	2.4477e-07
95072131	26	38.425	20.1913	SUR	GGQQ	1.02194e-07
95072131	25	39.3888	19.3905	SUR	SSUU	1.75708e-07
95072131	25	39.3888	19.3905	SUR	QQSS	1.30495e-07
95072131	25	39.3888	19.3905	SUR	MMQQ	4.72636e-08
95072131	25	39.3888	19.3905	DCM	SSUU	5.11771e-08
95072131	25	39.3888	19.3905	DCM	QQSS	6.27531e-07
95072131	25	39.3888	19.3905	DCM	MMQQ	1.45142e-06
95072131	23	42.1735	17.7252	SUR	SSUU	5.55732e-09
95072131	23	42.1735	17.7252	SUR	QQSS	2.26452e-07
95072131	23	42.1735	17.7252	DCM	SSUU	5.2352e-07
95072131	23	42.1735	17.7252	DCM	QQSS	3.67428e-07
95072131	22	39.5705	17.4101	SUR	SSUU	1.36894e-07
95072131	22	39.5705	17.4101	SUR	QQSS	3.99816e-08
95072131	22	39.5705	17.4101	SUR	MMQQ	1.38652e-07
95072131	22	39.5705	17.4101	DCM	SSUU	1.14039e-08
95072131	22	39.5705	17.4101	DCM	QQSS	4.7009e-08
95072131	22	39.5705	17.4101	DCM	MMQQ	1.0279e-07
95072131	210	61.5442	-55.9865	SUR	SSUU	2.79219e-08
95072131	210	61.5442	-55.9865	SUR	QQSS	2.02731e-07
95072131	210	61.5442	-55.9865	SUR	KKQQ	2.30948e-07
95072131	210	61.5442	-55.9865	SUR	GGZZ	1.23125e-07
95072131	210	61.5442	-55.9865	MES	KKQQ	4.6419e-07
95072131	210	61.5442	-55.9865	MES	GGZZ	8.84292e-08
95072131	209	64.7127	-53.0106	MES	KKQQ	4.42491e-07
95072131	208	69.1136	-51.5086	SUR	QQSS	3.85743e-08
95072131	208	69.1136	-51.5086	SUR	KKQQ	1.09907e-08
95072131	208	69.1136	-51.5086	SUR	GGZZ	2.01601e-08
95072131	206	70.9618	-53.603	SUR	QQSS	4.15633e-09
95072131	206	70.9618	-53.603	MES	KKQQ	3.40328e-08
95072131	206	70.9618	-53.603	MES	GGZZ	1.42129e-08
95072131	20	34.453	14.9538	SUR	SSUU	7.82909e-08
95072131	18	35.7606	14.2522	SUR	QQSS	7.65501e-08
95072131	18	35.7606	14.2522	DCM	QQSS	3.48292e-07
95072131	18	35.7606	14.2522	DCM	MMQQ	2.01367e-07
95072131	18	35.7606	14.2522	DCM	GGMM	6.44919e-08
95072131	175	79.2026	66.4827	IZZ	SSUU	2.94497e-08
95072131	175	79.2026	66.4827	IZZ	QQSS	2.67373e-08
95072131	175	79.2026	66.4827	IZZ	GGZZ	2.40194e-08
95072131	168	72.5491	44.0681	IZZ	SSUU	3.10415e-08
95072131	168	72.5491	44.0681	IZZ	QQSS	1.96217e-08
95072131	168	72.5491	44.0681	DCM	SSUU	9.93383e-09
95072131	168	72.5491	44.0681	DCM	QQSS	3.40088e-08
95072131	158	67.1675	0.2177	DCM	SSUU	1.87457e-08
95072131	158	67.1675	0.2177	DCM	QQSS	1.10404e-07
95072131	155	54.5305	-16.9377	SUR	SSUU	1.45471e-07
95072131	155	54.5305	-16.9377	SUR	QQSS	5.39394e-08
95072131	155	54.5305	-16.9377	SUR	KKQQ	3.6527e-07
95072131	155	54.5305	-16.9377	SUR	KKQQ	3.86582e-08
95072131	155	54.5305	-16.9377	SUR	GGZZ	9.0613e-09
95072131	155	54.5305	-16.9377	MES	GGZZ	2.02328e-07
95072131	155	54.5305	-16.9377	DCM	SSUU	3.46862e-07
95072131	155	54.5305	-16.9377	DCM	QQSS	1.74759e-06
95072131	155	54.5305	-16.9377	DCM	KKQQ	7.20257e-07
95072131	155	54.5305	-16.9377	DCM	GGZZ	5.20799e-07
95072131	153	44.0342	-16.5455	MXL	SSUU	3.36417e-07
95072131	153	44.0342	-16.5455	MXL	QQSS	6.18006e-07
95072131	153	44.0342	-16.5455	MXL	QQSS	9.14718e-09
95072131	153	44.0342	-16.5455	MXL	GGZZ	6.49775e-09
95072131	152	43.6792	-16.8344	SUR	SSUU	6.00828e-09
95072131	152	43.6792	-16.8344	SUR	QQSS	2.20575e-08
95072131	152	43.6792	-16.8344	SUR	MMQQ	8.09556e-08
95072131	152	43.6792	-16.8344	SUR	GGZZ	1.16824e-08
95072131	152	43.6792	-16.8344	MXL	QQSS	2.72114e-08
95072131	152	43.6792	-16.8344	MXL	MMQQ	2.04062e-08
95072131	152	43.6792	-16.8344	MXL	GGZZ	3.53747e-08
95072131	152	43.6792	-16.8344	MXL	GGZZ	1.61353e-08
95072131	152	43.6792	-16.8344	MXL	GGZZ	6.09232e-09
95072131	151	36.1375	-28.935	SUR	SSUU	1.02108e-08
[truncated: 27,630 more rows]

## Sheet: MATOU_Taxonomy
MAG	DOMAIN	TAXA_SUPER_GROUPS	BEST_TAXONOMY_KINGDOM	MAST_MAIN_LINEAGES	BEST_TAXONOMY_PHYLUM	BEST_TAXONOMY_CLASS	BEST_TAXONOMY_ORDER	BEST_TAXONOMY_FAMILY	BEST_TAXONOMY_GENRE	TOTAL_LENGTH	NUM_CONTIGS	NUMBER_OF_GENES
[truncated: 125 more rows]

[truncated: 2 more sheets: MATOU_SamplingData, Taxonomic_distribution_Arth.]
