# Supplementary material for: An Ocean of Opsins
Source: Genome Biol Evol. 2025 Nov 4;17(11):evaf189. doi: 10.1093/gbe/evaf189 (PMC12584886; doi:10.1093/gbe/evaf189)
Supplement: evaf189_Supplementary_Data [file evaf189_supplementary_data.zip › File_S5.xlsx]

## Sheet: Sheet1
Sequence name	SMAGs
ACELOMATA_Candidate_22869_32502128_2	32502128:2
ANNELIDA_Candidate_10238_26939742_0	26939742:0
ANNELIDA_Candidate_10297_26966217_3	26966217:3
ANNELIDA_Candidate_10347_26966218_3	26966218:3
ANNELIDA_Candidate_11085_28273432_1	28273432:1
ANNELIDA_Candidate_11369_28330158_3	28330158:3
ANNELIDA_Candidate_11385_28330159_3	28330159:3
ANNELIDA_Candidate_39399_70175776_1	70175776:1
ANNELIDA_Candidate_39566_70234734_2	70234734:2
ANNELIDA_Candidate_44738_87655291_4	87655291:4
ANNELIDA_Candidate_5166_13039260_2	13039260:2
ANNELIDA_Candidate_68980_152066715_3	152066715:3
ARTHROPODA_Candidate_10016_25909411_0	25909411:0
ARTHROPODA_Candidate_10076_26239389_1	26239389:1
ARTHROPODA_Candidate_10132_26262461_1	26262461:1
ARTHROPODA_Candidate_10140_26265777_3	26265777:3
ARTHROPODA_Candidate_10148_26270850_3	26270850:3
ARTHROPODA_Candidate_1015_869007_1	869007:1
ARTHROPODA_Candidate_10432_26996325_1	26996325:1
ARTHROPODA_Candidate_1043_2245573_3	2245573:3
ARTHROPODA_Candidate_10456_27051400_2	27051400:2
ARTHROPODA_Candidate_1052_2245574_3	2245574:3
ARTHROPODA_Candidate_10535_27057384_5	27057384:5
ARTHROPODA_Candidate_10553_27637090_4	27637090:4
ARTHROPODA_Candidate_10582_27642538_2	27642538:2
ARTHROPODA_Candidate_10773_27901410_1	27901410:1
ARTHROPODA_Candidate_10790_28033546_1	28033546:1
ARTHROPODA_Candidate_10803_28034516_3	28034516:3
ARTHROPODA_Candidate_10851_28039003_2	28039003:2
ARTHROPODA_Candidate_10883_28052736_4	28052736:4
ARTHROPODA_Candidate_10892_28053723_0	28053723:0
ARTHROPODA_Candidate_10900_28053724_0	28053724:0
ARTHROPODA_Candidate_10908_28069535_0	28069535:0
ARTHROPODA_Candidate_10926_28082234_3	28082234:3
ARTHROPODA_Candidate_10961_28082919_2	28082919:2
ARTHROPODA_Candidate_10979_28088484_1	28088484:1
ARTHROPODA_Candidate_11032_28127973_1	28127973:1
ARTHROPODA_Candidate_11068_28137280_0	28137280:0
ARTHROPODA_Candidate_11072_28271198_5	28271198:5
ARTHROPODA_Candidate_11173_28282286_4	28282286:4
ARTHROPODA_Candidate_11304_28309543_5	28309543:5
ARTHROPODA_Candidate_11316_28317964_0	28317964:0
ARTHROPODA_Candidate_11347_28317965_2	28317965:2
ARTHROPODA_Candidate_11358_28319211_0	28319211:0
ARTHROPODA_Candidate_11405_28392370_0	28392370:0
ARTHROPODA_Candidate_11441_29108637_2	29108637:2
ARTHROPODA_Candidate_11448_29122689_2	29122689:2
ARTHROPODA_Candidate_11455_29141655_4	29141655:4
ARTHROPODA_Candidate_11458_29141655_5	29141655:5
ARTHROPODA_Candidate_11467_29223971_5	29223971:5
ARTHROPODA_Candidate_11521_29450428_4	29450428:4
ARTHROPODA_Candidate_11545_29562523_3	29562523:3
ARTHROPODA_Candidate_11571_29562524_3	29562524:3
ARTHROPODA_Candidate_11608_29569058_1	29569058:1
ARTHROPODA_Candidate_11646_29580916_5	29580916:5
ARTHROPODA_Candidate_11654_29587151_0	29587151:0
ARTHROPODA_Candidate_1170_2399841_0	2399841:0
ARTHROPODA_Candidate_11748_29597855_4	29597855:4
ARTHROPODA_Candidate_11770_29609674_1	29609674:1
ARTHROPODA_Candidate_11824_29640268_0	29640268:0
ARTHROPODA_Candidate_1184_2432859_4	2432859:4
ARTHROPODA_Candidate_11930_29677202_3	29677202:3
ARTHROPODA_Candidate_11949_29700877_2	29700877:2
ARTHROPODA_Candidate_12088_29854905_2	29854905:2
ARTHROPODA_Candidate_12161_29854907_0	29854907:0
ARTHROPODA_Candidate_12188_29854908_2	29854908:2
ARTHROPODA_Candidate_12214_29854909_2	29854909:2
ARTHROPODA_Candidate_12461_29855301_2	29855301:2
ARTHROPODA_Candidate_12532_29855298_1	29855298:1
ARTHROPODA_Candidate_12818_29855300_0	29855300:0
ARTHROPODA_Candidate_12899_29855302_2	29855302:2
ARTHROPODA_Candidate_13024_29855297_1	29855297:1
ARTHROPODA_Candidate_135_466920_5	466920:5
ARTHROPODA_Candidate_1472_2618288_2	2618288:2
ARTHROPODA_Candidate_1506_2710503_4	2710503:4
ARTHROPODA_Candidate_1598_4852429_1	4852429:1
ARTHROPODA_Candidate_1601_4852824_1	4852824:1
ARTHROPODA_Candidate_1726_4867193_0	4867193:0
ARTHROPODA_Candidate_1727_4871424_3	4871424:3
ARTHROPODA_Candidate_172_466921_3	466921:3
ARTHROPODA_Candidate_1764_4893421_0	4893421:0
ARTHROPODA_Candidate_1778_4895630_3	4895630:3
ARTHROPODA_Candidate_1787_4906131_0	4906131:0
ARTHROPODA_Candidate_1793_4906132_1	4906132:1
ARTHROPODA_Candidate_1799_4908722_5	4908722:5
ARTHROPODA_Candidate_1804_4909495_1	4909495:1
ARTHROPODA_Candidate_18063_29868998_3	29868998:3
ARTHROPODA_Candidate_18096_29868999_3	29868999:3
ARTHROPODA_Candidate_18174_29869000_3	29869000:3
ARTHROPODA_Candidate_18215_29871627_5	29871627:5
ARTHROPODA_Candidate_18240_29871628_5	29871628:5
ARTHROPODA_Candidate_1830_4920096_0	4920096:0
ARTHROPODA_Candidate_18461_29872850_0	29872850:0
ARTHROPODA_Candidate_18674_29872851_2	29872851:2
ARTHROPODA_Candidate_1882_4938756_2	4938756:2
ARTHROPODA_Candidate_18845_29872852_0	29872852:0
ARTHROPODA_Candidate_1885_4939068_4	4939068:4
ARTHROPODA_Candidate_1892_4955893_3	4955893:3
ARTHROPODA_Candidate_1896_4960387_3	4960387:3
ARTHROPODA_Candidate_19011_29872853_0	29872853:0
ARTHROPODA_Candidate_19192_29872854_0	29872854:0
ARTHROPODA_Candidate_1946_5564965_0	5564965:0
ARTHROPODA_Candidate_1992_5574706_4	5574706:4
ARTHROPODA_Candidate_1997_5574707_3	5574707:3
ARTHROPODA_Candidate_2006_5574708_3	5574708:3
ARTHROPODA_Candidate_2072_5581966_3	5581966:3
ARTHROPODA_Candidate_2096_5586146_1	5586146:1
ARTHROPODA_Candidate_2108_5587628_1	5587628:1
ARTHROPODA_Candidate_2130_5592653_3	5592653:3
ARTHROPODA_Candidate_2139_5595288_3	5595288:3
ARTHROPODA_Candidate_2200_5601751_4	5601751:4
ARTHROPODA_Candidate_22257_30620518_2	30620518:2
ARTHROPODA_Candidate_22263_30778013_0	30778013:0
ARTHROPODA_Candidate_22280_30783143_0	30783143:0
ARTHROPODA_Candidate_22333_30787407_0	30787407:0
ARTHROPODA_Candidate_22348_30796941_0	30796941:0
ARTHROPODA_Candidate_22472_30900267_0	30900267:0
ARTHROPODA_Candidate_22513_30904915_2	30904915:2
ARTHROPODA_Candidate_22548_30955362_5	30955362:5
ARTHROPODA_Candidate_22561_31035277_4	31035277:4
ARTHROPODA_Candidate_22601_31152957_1	31152957:1
ARTHROPODA_Candidate_22616_31345832_5	31345832:5
ARTHROPODA_Candidate_22636_31345833_5	31345833:5
ARTHROPODA_Candidate_22639_31345834_5	31345834:5
ARTHROPODA_Candidate_22645_31345835_5	31345835:5
ARTHROPODA_Candidate_22655_31356464_3	31356464:3
ARTHROPODA_Candidate_22656_31367484_5	31367484:5
ARTHROPODA_Candidate_22659_31383103_0	31383103:0
ARTHROPODA_Candidate_22666_31389627_2	31389627:2
ARTHROPODA_Candidate_22679_31417122_0	31417122:0
ARTHROPODA_Candidate_22684_31417123_0	31417123:0
ARTHROPODA_Candidate_22720_31475291_0	31475291:0
ARTHROPODA_Candidate_22767_32484734_3	32484734:3
ARTHROPODA_Candidate_22782_32485814_4	32485814:4
ARTHROPODA_Candidate_2279_5606563_4	5606563:4
ARTHROPODA_Candidate_22834_32499205_1	32499205:1
ARTHROPODA_Candidate_22892_32506798_2	32506798:2
ARTHROPODA_Candidate_22947_32532270_3	32532270:3
ARTHROPODA_Candidate_22956_32533551_0	32533551:0
ARTHROPODA_Candidate_23004_32553177_2	32553177:2
ARTHROPODA_Candidate_23021_32565311_5	32565311:5
ARTHROPODA_Candidate_23077_32584490_2	32584490:2
ARTHROPODA_Candidate_2309_5610312_0	5610312:0
ARTHROPODA_Candidate_23103_32607930_5	32607930:5
ARTHROPODA_Candidate_23108_32608359_4	32608359:4
ARTHROPODA_Candidate_23339_33081170_1	33081170:1
ARTHROPODA_Candidate_2337_5615901_1	5615901:1
ARTHROPODA_Candidate_23382_33542449_0	33542449:0
ARTHROPODA_Candidate_23385_33542450_2	33542450:2
ARTHROPODA_Candidate_23389_33542451_0	33542451:0
ARTHROPODA_Candidate_23396_33546352_1	33546352:1
ARTHROPODA_Candidate_23416_33550329_0	33550329:0
ARTHROPODA_Candidate_2346_5617000_0	5617000:0
ARTHROPODA_Candidate_23505_33621156_3	33621156:3
ARTHROPODA_Candidate_23521_33734435_0	33734435:0
ARTHROPODA_Candidate_23545_33871907_4	33871907:4
ARTHROPODA_Candidate_23549_33895597_5	33895597:5
ARTHROPODA_Candidate_23562_33942726_0	33942726:0
ARTHROPODA_Candidate_23588_33970191_1	33970191:1
ARTHROPODA_Candidate_23643_34622267_2	34622267:2
ARTHROPODA_Candidate_23768_34862785_5	34862785:5
ARTHROPODA_Candidate_23812_34886802_5	34886802:5
ARTHROPODA_Candidate_23817_34887598_3	34887598:3
ARTHROPODA_Candidate_23893_34929479_4	34929479:4
ARTHROPODA_Candidate_23929_34944095_1	34944095:1
ARTHROPODA_Candidate_23959_34958845_2	34958845:2
ARTHROPODA_Candidate_24160_35351625_3	35351625:3
ARTHROPODA_Candidate_24232_35371581_3	35371581:3
ARTHROPODA_Candidate_24329_35532039_1	35532039:1
ARTHROPODA_Candidate_24352_35543400_2	35543400:2
ARTHROPODA_Candidate_24398_35562692_1	35562692:1
ARTHROPODA_Candidate_24456_35588484_2	35588484:2
ARTHROPODA_Candidate_24506_35602197_2	35602197:2
ARTHROPODA_Candidate_24562_35634838_4	35634838:4
ARTHROPODA_Candidate_24605_35774272_5	35774272:5
ARTHROPODA_Candidate_24612_35786076_0	35786076:0
ARTHROPODA_Candidate_24631_35910294_2	35910294:2
ARTHROPODA_Candidate_2463_5632204_4	5632204:4
ARTHROPODA_Candidate_24651_35981352_4	35981352:4
ARTHROPODA_Candidate_24674_36172460_0	36172460:0
ARTHROPODA_Candidate_24710_36200620_2	36200620:2
ARTHROPODA_Candidate_24798_36792403_2	36792403:2
ARTHROPODA_Candidate_24816_36801033_0	36801033:0
ARTHROPODA_Candidate_24821_36803105_3	36803105:3
ARTHROPODA_Candidate_24825_36806062_0	36806062:0
ARTHROPODA_Candidate_24862_36813699_2	36813699:2
ARTHROPODA_Candidate_24995_36918073_1	36918073:1
ARTHROPODA_Candidate_25006_37030234_2	37030234:2
ARTHROPODA_Candidate_25007_37049512_1	37049512:1
ARTHROPODA_Candidate_25013_37813077_0	37813077:0
ARTHROPODA_Candidate_25026_37813078_0	37813078:0
ARTHROPODA_Candidate_25046_37819170_0	37819170:0
ARTHROPODA_Candidate_2505_5647597_1	5647597:1
ARTHROPODA_Candidate_25073_37843702_0	37843702:0
ARTHROPODA_Candidate_25106_37875149_1	37875149:1
ARTHROPODA_Candidate_25110_37875656_0	37875656:0
ARTHROPODA_Candidate_25143_38515648_0	38515648:0
ARTHROPODA_Candidate_25150_38515649_0	38515649:0
ARTHROPODA_Candidate_25163_38656644_4	38656644:4
ARTHROPODA_Candidate_25203_38668514_4	38668514:4
ARTHROPODA_Candidate_2520_5699298_5	5699298:5
ARTHROPODA_Candidate_2522_5706503_3	5706503:3
ARTHROPODA_Candidate_25230_38668515_4	38668515:4
ARTHROPODA_Candidate_25279_38681292_2	38681292:2
ARTHROPODA_Candidate_25288_38686374_2	38686374:2
ARTHROPODA_Candidate_25294_38688839_5	38688839:5
ARTHROPODA_Candidate_25326_38697433_0	38697433:0
ARTHROPODA_Candidate_25333_38713445_3	38713445:3
ARTHROPODA_Candidate_2537_5710181_4	5710181:4
ARTHROPODA_Candidate_25402_39002480_3	39002480:3
ARTHROPODA_Candidate_25412_39003039_5	39003039:5
ARTHROPODA_Candidate_25421_39014871_0	39014871:0
ARTHROPODA_Candidate_25430_39060613_5	39060613:5
ARTHROPODA_Candidate_2543_5725737_5	5725737:5
ARTHROPODA_Candidate_2547_5725988_2	5725988:2
ARTHROPODA_Candidate_25480_39102492_4	39102492:4
ARTHROPODA_Candidate_25492_39102494_4	39102494:4
ARTHROPODA_Candidate_25544_39125552_1	39125552:1
ARTHROPODA_Candidate_2554_5748630_0	5748630:0
ARTHROPODA_Candidate_25574_39180265_0	39180265:0
ARTHROPODA_Candidate_25597_39276039_0	39276039:0
ARTHROPODA_Candidate_25682_39875916_0	39875916:0
ARTHROPODA_Candidate_25705_39880406_0	39880406:0
ARTHROPODA_Candidate_25708_39880407_2	39880407:2
ARTHROPODA_Candidate_25714_39882818_1	39882818:1
ARTHROPODA_Candidate_25722_39882819_1	39882819:1
ARTHROPODA_Candidate_25739_39888048_5	39888048:5
ARTHROPODA_Candidate_25741_39889845_2	39889845:2
ARTHROPODA_Candidate_25745_39891289_0	39891289:0
ARTHROPODA_Candidate_25752_39892646_5	39892646:5
ARTHROPODA_Candidate_25754_39899773_0	39899773:0
ARTHROPODA_Candidate_25764_39900494_4	39900494:4
ARTHROPODA_Candidate_25784_39918485_3	39918485:3
ARTHROPODA_Candidate_25808_39920838_2	39920838:2
ARTHROPODA_Candidate_25814_39926524_3	39926524:3
ARTHROPODA_Candidate_25818_39926525_3	39926525:3
ARTHROPODA_Candidate_25838_39939902_3	39939902:3
ARTHROPODA_Candidate_2584_5856392_2	5856392:2
ARTHROPODA_Candidate_25913_40405867_5	40405867:5
ARTHROPODA_Candidate_25917_40405868_5	40405868:5
ARTHROPODA_Candidate_25937_40416466_5	40416466:5
ARTHROPODA_Candidate_26010_40466432_1	40466432:1
ARTHROPODA_Candidate_26032_40778229_1	40778229:1
ARTHROPODA_Candidate_26042_40999460_1	40999460:1
ARTHROPODA_Candidate_26089_41011682_5	41011682:5
ARTHROPODA_Candidate_2615_5873298_1	5873298:1
ARTHROPODA_Candidate_26190_41129969_2	41129969:2
ARTHROPODA_Candidate_26246_41187386_0	41187386:0
ARTHROPODA_Candidate_2624_5873299_1	5873299:1
ARTHROPODA_Candidate_26253_41203032_1	41203032:1
ARTHROPODA_Candidate_26270_41240284_2	41240284:2
ARTHROPODA_Candidate_26287_41355834_5	41355834:5
ARTHROPODA_Candidate_26300_41356155_3	41356155:3
ARTHROPODA_Candidate_26310_41359105_4	41359105:4
ARTHROPODA_Candidate_26324_41390391_5	41390391:5
ARTHROPODA_Candidate_26385_41674115_0	41674115:0
ARTHROPODA_Candidate_26427_41702378_4	41702378:4
ARTHROPODA_Candidate_26564_41785424_4	41785424:4
ARTHROPODA_Candidate_26572_41785425_4	41785425:4
ARTHROPODA_Candidate_26574_41785625_2	41785625:2
ARTHROPODA_Candidate_26591_41794450_2	41794450:2
ARTHROPODA_Candidate_26625_41804597_3	41804597:3
ARTHROPODA_Candidate_26631_41805144_0	41805144:0
ARTHROPODA_Candidate_26655_41806307_3	41806307:3
ARTHROPODA_Candidate_26657_41807429_0	41807429:0
ARTHROPODA_Candidate_26721_41808770_0	41808770:0
ARTHROPODA_Candidate_26733_41808771_0	41808771:0
ARTHROPODA_Candidate_26822_41818451_0	41818451:0
ARTHROPODA_Candidate_26835_41818864_3	41818864:3
ARTHROPODA_Candidate_26858_41819595_4	41819595:4
ARTHROPODA_Candidate_26930_41974835_3	41974835:3
ARTHROPODA_Candidate_26953_42069083_0	42069083:0
ARTHROPODA_Candidate_26958_42069956_3	42069956:3
ARTHROPODA_Candidate_26984_42075889_2	42075889:2
ARTHROPODA_Candidate_27003_42076836_1	42076836:1
ARTHROPODA_Candidate_27009_42076837_1	42076837:1
ARTHROPODA_Candidate_27017_42076931_2	42076931:2
ARTHROPODA_Candidate_27023_42077925_0	42077925:0
ARTHROPODA_Candidate_27031_42077926_1	42077926:1
ARTHROPODA_Candidate_27039_42077927_0	42077927:0
ARTHROPODA_Candidate_27045_42078277_0	42078277:0
ARTHROPODA_Candidate_27055_42079066_0	42079066:0
ARTHROPODA_Candidate_27068_42080126_0	42080126:0
ARTHROPODA_Candidate_27075_42081759_0	42081759:0
ARTHROPODA_Candidate_27106_42086375_2	42086375:2
ARTHROPODA_Candidate_27107_42088678_4	42088678:4
ARTHROPODA_Candidate_27118_42093217_2	42093217:2
ARTHROPODA_Candidate_27121_42095017_3	42095017:3
ARTHROPODA_Candidate_27163_42104810_0	42104810:0
ARTHROPODA_Candidate_27191_42105536_4	42105536:4
ARTHROPODA_Candidate_27210_42125297_0	42125297:0
ARTHROPODA_Candidate_27225_42136255_5	42136255:5
ARTHROPODA_Candidate_27344_42289957_5	42289957:5
ARTHROPODA_Candidate_27358_42382170_0	42382170:0
ARTHROPODA_Candidate_27366_42732825_0	42732825:0
ARTHROPODA_Candidate_27368_42732826_0	42732826:0
ARTHROPODA_Candidate_27369_42737298_3	42737298:3
ARTHROPODA_Candidate_27380_42737299_4	42737299:4
ARTHROPODA_Candidate_27386_42737300_3	42737300:3
ARTHROPODA_Candidate_27391_42739644_0	42739644:0
ARTHROPODA_Candidate_27395_42740050_3	42740050:3
ARTHROPODA_Candidate_27397_42742200_3	42742200:3
ARTHROPODA_Candidate_27400_42744883_0	42744883:0
ARTHROPODA_Candidate_27414_42751324_4	42751324:4
ARTHROPODA_Candidate_27420_42752228_1	42752228:1
ARTHROPODA_Candidate_27426_42753362_3	42753362:3
ARTHROPODA_Candidate_27434_42755233_1	42755233:1
ARTHROPODA_Candidate_27524_42756434_2	42756434:2
ARTHROPODA_Candidate_27545_42759395_5	42759395:5
ARTHROPODA_Candidate_27566_42765978_0	42765978:0
ARTHROPODA_Candidate_27575_42773778_4	42773778:4
ARTHROPODA_Candidate_2757_5894168_0	5894168:0
ARTHROPODA_Candidate_27582_42779300_2	42779300:2
ARTHROPODA_Candidate_27597_42787112_5	42787112:5
ARTHROPODA_Candidate_27617_42817965_3	42817965:3
ARTHROPODA_Candidate_27630_42986654_2	42986654:2
ARTHROPODA_Candidate_27636_42990197_1	42990197:1
ARTHROPODA_Candidate_27640_42991698_0	42991698:0
ARTHROPODA_Candidate_27650_42991699_0	42991699:0
ARTHROPODA_Candidate_27664_42993994_3	42993994:3
ARTHROPODA_Candidate_27698_42996212_3	42996212:3
ARTHROPODA_Candidate_27724_43002010_3	43002010:3
ARTHROPODA_Candidate_27740_43006762_0	43006762:0
ARTHROPODA_Candidate_27761_43007875_4	43007875:4
ARTHROPODA_Candidate_27765_43007876_4	43007876:4
ARTHROPODA_Candidate_27784_43014015_5	43014015:5
ARTHROPODA_Candidate_2778_5921240_0	5921240:0
ARTHROPODA_Candidate_27813_43016495_5	43016495:5
ARTHROPODA_Candidate_27814_43016496_4	43016496:4
ARTHROPODA_Candidate_27819_43016938_4	43016938:4
ARTHROPODA_Candidate_27879_43021437_2	43021437:2
ARTHROPODA_Candidate_27884_43021941_4	43021941:4
ARTHROPODA_Candidate_2788_5922712_1	5922712:1
ARTHROPODA_Candidate_27917_43031736_1	43031736:1
ARTHROPODA_Candidate_27926_43033694_0	43033694:0
ARTHROPODA_Candidate_27962_43036614_5	43036614:5
ARTHROPODA_Candidate_28011_43057147_0	43057147:0
ARTHROPODA_Candidate_28073_43088139_0	43088139:0
ARTHROPODA_Candidate_28087_43096029_5	43096029:5
ARTHROPODA_Candidate_28225_43154934_2	43154934:2
ARTHROPODA_Candidate_28252_43159758_3	43159758:3
ARTHROPODA_Candidate_2837_6471634_2	6471634:2
ARTHROPODA_Candidate_2843_6492278_5	6492278:5
ARTHROPODA_Candidate_28484_44010752_0	44010752:0
ARTHROPODA_Candidate_28591_44040570_0	44040570:0
ARTHROPODA_Candidate_28852_44119290_5	44119290:5
ARTHROPODA_Candidate_2885_6536629_4	6536629:4
ARTHROPODA_Candidate_28920_44178983_0	44178983:0
ARTHROPODA_Candidate_28940_44603032_5	44603032:5
ARTHROPODA_Candidate_29040_44673987_2	44673987:2
ARTHROPODA_Candidate_29186_45125843_3	45125843:3
ARTHROPODA_Candidate_29209_45226706_0	45226706:0
ARTHROPODA_Candidate_29335_45447500_2	45447500:2
ARTHROPODA_Candidate_29369_45492469_0	45492469:0
ARTHROPODA_Candidate_29375_45518602_1	45518602:1
ARTHROPODA_Candidate_29390_45555441_0	45555441:0
ARTHROPODA_Candidate_29469_45872804_1	45872804:1
ARTHROPODA_Candidate_29477_103174084_0	103174084:0
ARTHROPODA_Candidate_29516_45984746_3	45984746:3
ARTHROPODA_Candidate_2951_7184277_2	7184277:2
ARTHROPODA_Candidate_29555_46013832_0	46013832:0
ARTHROPODA_Candidate_29560_46014502_1	46014502:1
ARTHROPODA_Candidate_29568_46014503_0	46014503:0
ARTHROPODA_Candidate_29601_46044912_5	46044912:5
ARTHROPODA_Candidate_29642_46094807_1	46094807:1
ARTHROPODA_Candidate_29682_46543665_5	46543665:5
ARTHROPODA_Candidate_29720_46688752_1	46688752:1
ARTHROPODA_Candidate_2972_7187595_1	7187595:1
ARTHROPODA_Candidate_29772_46725910_3	46725910:3
ARTHROPODA_Candidate_29791_46800900_0	46800900:0
ARTHROPODA_Candidate_29796_46800901_0	46800901:0
ARTHROPODA_Candidate_29823_46802493_2	46802493:2
ARTHROPODA_Candidate_29872_46834110_3	46834110:3
ARTHROPODA_Candidate_29879_46899444_5	46899444:5
ARTHROPODA_Candidate_29908_47701734_1	47701734:1
ARTHROPODA_Candidate_2990_7200268_3	7200268:3
ARTHROPODA_Candidate_29921_47912675_0	47912675:0
ARTHROPODA_Candidate_29928_47915252_3	47915252:3
ARTHROPODA_Candidate_29938_47968245_0	47968245:0
ARTHROPODA_Candidate_29941_47968246_0	47968246:0
ARTHROPODA_Candidate_29942_47968247_0	47968247:0
ARTHROPODA_Candidate_29944_47968579_1	47968579:1
ARTHROPODA_Candidate_29949_47968943_447968943_4	47968943:4
ARTHROPODA_Candidate_29951_47968959_1	47968959:1
ARTHROPODA_Candidate_29959_47968960_0	47968960:0
ARTHROPODA_Candidate_29964_47968961_1	47968961:1
ARTHROPODA_Candidate_29979_47970909_3	47970909:3
ARTHROPODA_Candidate_2997_7228506_1	7228506:1
ARTHROPODA_Candidate_29985_47970910_3	47970910:3
ARTHROPODA_Candidate_29993_47971000_2	47971000:2
ARTHROPODA_Candidate_29999_47971773_0	47971773:0
ARTHROPODA_Candidate_30011_47973749_4	47973749:4
ARTHROPODA_Candidate_30017_47973750_4	47973750:4
ARTHROPODA_Candidate_30051_47973752_3	47973752:3
ARTHROPODA_Candidate_30066_47974017_1	47974017:1
ARTHROPODA_Candidate_30074_47974022_5	47974022:5
ARTHROPODA_Candidate_30079_47974047_5	47974047:5
ARTHROPODA_Candidate_3007_7243588_0	7243588:0
ARTHROPODA_Candidate_30120_47979155_2	47979155:2
ARTHROPODA_Candidate_30131_47981179_1	47981179:1
ARTHROPODA_Candidate_30148_47983723_4	47983723:4
ARTHROPODA_Candidate_30160_47984107_4	47984107:4
ARTHROPODA_Candidate_30172_47984108_4	47984108:4
ARTHROPODA_Candidate_30180_47984109_5	47984109:5
ARTHROPODA_Candidate_30201_47986170_5	47986170:5
ARTHROPODA_Candidate_30211_47988731_5	47988731:5
ARTHROPODA_Candidate_30216_47991031_0	47991031:0
ARTHROPODA_Candidate_30221_47991560_1	47991560:1
ARTHROPODA_Candidate_30229_47992401_5	47992401:5
ARTHROPODA_Candidate_30235_47993342_3	47993342:3
ARTHROPODA_Candidate_30268_47993343_3	47993343:3
ARTHROPODA_Candidate_30322_47999624_2	47999624:2
ARTHROPODA_Candidate_30337_47999625_2	47999625:2
ARTHROPODA_Candidate_30349_48005095_0	48005095:0
ARTHROPODA_Candidate_30353_48008099_1	48008099:1
ARTHROPODA_Candidate_30359_48011207_0	48011207:0
ARTHROPODA_Candidate_30372_48011208_0	48011208:0
ARTHROPODA_Candidate_30386_48021867_5	48021867:5
ARTHROPODA_Candidate_30387_48022048_5	48022048:5
ARTHROPODA_Candidate_30408_48046496_3	48046496:3
ARTHROPODA_Candidate_30450_48228606_0	48228606:0
ARTHROPODA_Candidate_30451_48262638_5	48262638:5
ARTHROPODA_Candidate_30468_48273097_0	48273097:0
ARTHROPODA_Candidate_30470_48273098_0	48273098:0
ARTHROPODA_Candidate_30479_48279869_1	48279869:1
ARTHROPODA_Candidate_30485_48279870_1	48279870:1
ARTHROPODA_Candidate_30488_48279871_1	48279871:1
ARTHROPODA_Candidate_30639_48448844_3	48448844:3
ARTHROPODA_Candidate_3065_7280509_0	7280509:0
ARTHROPODA_Candidate_30668_48692370_1	48692370:1
ARTHROPODA_Candidate_30679_48736572_2	48736572:2
ARTHROPODA_Candidate_30684_48736814_3	48736814:3
ARTHROPODA_Candidate_30689_48736815_3	48736815:3
ARTHROPODA_Candidate_30695_48738871_2	48738871:2
ARTHROPODA_Candidate_30701_48738872_0	48738872:0
ARTHROPODA_Candidate_30706_48742321_1	48742321:1
ARTHROPODA_Candidate_30723_48752862_0	48752862:0
ARTHROPODA_Candidate_30729_48752863_1	48752863:1
ARTHROPODA_Candidate_30736_48756062_0	48756062:0
ARTHROPODA_Candidate_3073_7285697_0	7285697:0
ARTHROPODA_Candidate_30752_48758296_0	48758296:0
ARTHROPODA_Candidate_30775_48760928_3	48760928:3
ARTHROPODA_Candidate_30784_48762631_1	48762631:1
ARTHROPODA_Candidate_30790_48762632_0	48762632:0
ARTHROPODA_Candidate_30794_48767254_0	48767254:0
ARTHROPODA_Candidate_30799_48768846_0	48768846:0
ARTHROPODA_Candidate_30805_48769832_3	48769832:3
ARTHROPODA_Candidate_30911_49453937_0	49453937:0
ARTHROPODA_Candidate_31034_49552883_5	49552883:5
ARTHROPODA_Candidate_31048_49552884_3	49552884:3
ARTHROPODA_Candidate_31082_49555689_0	49555689:0
ARTHROPODA_Candidate_31116_49560813_3	49560813:3
ARTHROPODA_Candidate_31121_49562926_3	49562926:3
ARTHROPODA_Candidate_3115_7477336_0	7477336:0
ARTHROPODA_Candidate_31164_49562927_5	49562927:5
ARTHROPODA_Candidate_31174_49566065_3	49566065:3
ARTHROPODA_Candidate_31179_49566111_0	49566111:0
ARTHROPODA_Candidate_31183_49566112_0	49566112:0
ARTHROPODA_Candidate_31185_49569591_3	49569591:3
ARTHROPODA_Candidate_31217_49574073_0	49574073:0
ARTHROPODA_Candidate_31232_49577103_1	49577103:1
ARTHROPODA_Candidate_31249_49755281_4	49755281:4
ARTHROPODA_Candidate_31255_49755282_4	49755282:4
ARTHROPODA_Candidate_31278_49757018_5	49757018:5
ARTHROPODA_Candidate_31293_49757019_5	49757019:5
ARTHROPODA_Candidate_31301_49764372_0	49764372:0
ARTHROPODA_Candidate_31304_49764373_0	49764373:0
ARTHROPODA_Candidate_31308_49764877_1	49764877:1
ARTHROPODA_Candidate_31312_49764878_1	49764878:1
ARTHROPODA_Candidate_31315_49764983_2	49764983:2
ARTHROPODA_Candidate_31326_49765193_0	49765193:0
ARTHROPODA_Candidate_31345_49766141_4	49766141:4
ARTHROPODA_Candidate_31398_49767211_5	49767211:5
ARTHROPODA_Candidate_31421_49773728_5	49773728:5
ARTHROPODA_Candidate_31427_49773729_5	49773729:5
ARTHROPODA_Candidate_31460_49793902_0	49793902:0
ARTHROPODA_Candidate_31461_49801713_3	49801713:3
ARTHROPODA_Candidate_31536_49835327_4	49835327:4
ARTHROPODA_Candidate_31553_49850094_2	49850094:2
ARTHROPODA_Candidate_31578_49883798_3	49883798:3
ARTHROPODA_Candidate_31589_49885194_5	49885194:5
ARTHROPODA_Candidate_3158_7508358_3	7508358:3
ARTHROPODA_Candidate_3162_7508359_3	7508359:3
ARTHROPODA_Candidate_3165_7508974_1	7508974:1
ARTHROPODA_Candidate_31664_50195893_2	50195893:2
ARTHROPODA_Candidate_31672_50203531_1	50203531:1
ARTHROPODA_Candidate_31679_50203532_1	50203532:1
ARTHROPODA_Candidate_3169_7514611_0	7514611:0
ARTHROPODA_Candidate_3170_7519123_0	7519123:0
ARTHROPODA_Candidate_31722_50251267_1	50251267:1
ARTHROPODA_Candidate_31755_50380597_0	50380597:0
ARTHROPODA_Candidate_31758_50380598_0	50380598:0
ARTHROPODA_Candidate_31802_50393208_5	50393208:5
ARTHROPODA_Candidate_31807_50393209_3	50393209:3
ARTHROPODA_Candidate_31845_50401205_1	50401205:1
ARTHROPODA_Candidate_31850_50402917_0	50402917:0
ARTHROPODA_Candidate_31860_50403130_3	50403130:3
ARTHROPODA_Candidate_31928_50453158_3	50453158:3
ARTHROPODA_Candidate_31929_50453159_3	50453159:3
ARTHROPODA_Candidate_31942_50453755_0	50453755:0
ARTHROPODA_Candidate_31959_50516953_2	50516953:2
ARTHROPODA_Candidate_31975_50660633_4	50660633:4
ARTHROPODA_Candidate_31980_50688643_0	50688643:0
ARTHROPODA_Candidate_3198_7623700_0	7623700:0
ARTHROPODA_Candidate_32473_51529579_0	51529579:0
ARTHROPODA_Candidate_32477_51529579_1	51529579:1
ARTHROPODA_Candidate_32536_51806508_4	51806508:4
ARTHROPODA_Candidate_32561_51830472_0	51830472:0
ARTHROPODA_Candidate_32564_51830473_0	51830473:0
ARTHROPODA_Candidate_32591_51867419_1	51867419:1
ARTHROPODA_Candidate_32612_53212406_1	53212406:1
ARTHROPODA_Candidate_32733_53510037_2	53510037:2
ARTHROPODA_Candidate_32740_53600647_2	53600647:2
ARTHROPODA_Candidate_32762_53611884_2	53611884:2
ARTHROPODA_Candidate_32766_53613670_0	53613670:0
ARTHROPODA_Candidate_32793_53630209_5	53630209:5
ARTHROPODA_Candidate_32801_53630210_4	53630210:4
ARTHROPODA_Candidate_32821_53641090_0	53641090:0
ARTHROPODA_Candidate_32875_53693680_2	53693680:2
ARTHROPODA_Candidate_32901_53862455_5	53862455:5
ARTHROPODA_Candidate_33074_54650955_0	54650955:0
ARTHROPODA_Candidate_33205_55403020_2	55403020:2
ARTHROPODA_Candidate_33217_55415333_5	55415333:5
ARTHROPODA_Candidate_33256_55634986_2	55634986:2
ARTHROPODA_Candidate_33280_55642477_5	55642477:5
ARTHROPODA_Candidate_33344_55675031_5	55675031:5
ARTHROPODA_Candidate_33350_55689599_5	55689599:5
ARTHROPODA_Candidate_33410_56244391_1	56244391:1
ARTHROPODA_Candidate_33624_56391085_2	56391085:2
ARTHROPODA_Candidate_33934_56663993_4	56663993:4
ARTHROPODA_Candidate_33944_56668066_1	56668066:1
ARTHROPODA_Candidate_33967_56768270_1	56768270:1
ARTHROPODA_Candidate_33978_57318904_5	57318904:5
ARTHROPODA_Candidate_34056_57364925_1	57364925:1
ARTHROPODA_Candidate_34058_57370403_4	57370403:4
ARTHROPODA_Candidate_34066_57378974_4	57378974:4
ARTHROPODA_Candidate_34080_57431475_0	57431475:0
ARTHROPODA_Candidate_34091_57449427_5	57449427:5
ARTHROPODA_Candidate_34105_57559907_3	57559907:3
ARTHROPODA_Candidate_34137_57559909_3	57559909:3
ARTHROPODA_Candidate_34345_57570963_4	57570963:4
ARTHROPODA_Candidate_34357_57572220_0	57572220:0
ARTHROPODA_Candidate_34368_57573137_1	57573137:1
ARTHROPODA_Candidate_34371_57576907_1	57576907:1
ARTHROPODA_Candidate_34385_57581473_3	57581473:3
ARTHROPODA_Candidate_34439_57590301_0	57590301:0
ARTHROPODA_Candidate_34452_57611419_1	57611419:1
ARTHROPODA_Candidate_34516_57761230_1	57761230:1
ARTHROPODA_Candidate_34522_57772738_0	57772738:0
ARTHROPODA_Candidate_34526_57772739_0	57772739:0
ARTHROPODA_Candidate_34532_57797049_3	57797049:3
ARTHROPODA_Candidate_34614_58399570_3	58399570:3
ARTHROPODA_Candidate_34713_58657110_4	58657110:4
ARTHROPODA_Candidate_34738_58669764_4	58669764:4
ARTHROPODA_Candidate_34779_58866496_0	58866496:0
ARTHROPODA_Candidate_34784_58925731_4	58925731:4
ARTHROPODA_Candidate_34788_58955535_2	58955535:2
ARTHROPODA_Candidate_34842_59295528_3	59295528:3
ARTHROPODA_Candidate_34847_59296094_5	59296094:5
ARTHROPODA_Candidate_34882_59343275_3	59343275:3
ARTHROPODA_Candidate_34908_59361160_3	59361160:3
ARTHROPODA_Candidate_3491_8218104_3	8218104:3
ARTHROPODA_Candidate_34934_59383858_1	59383858:1
ARTHROPODA_Candidate_34972_59391238_1	59391238:1
ARTHROPODA_Candidate_35109_59732666_0	59732666:0
ARTHROPODA_Candidate_35190_59753771_0	59753771:0
ARTHROPODA_Candidate_35240_59786944_0	59786944:0
ARTHROPODA_Candidate_35242_59795144_3	59795144:3
ARTHROPODA_Candidate_3528_8224815_3	8224815:3
ARTHROPODA_Candidate_35293_59828718_3	59828718:3
ARTHROPODA_Candidate_35326_60184164_2	60184164:2
ARTHROPODA_Candidate_35331_60188670_5	60188670:5
ARTHROPODA_Candidate_35364_60198855_3	60198855:3
ARTHROPODA_Candidate_35374_60202010_1	60202010:1
ARTHROPODA_Candidate_3539_8224815_5	8224815:5
ARTHROPODA_Candidate_35400_60208601_0	60208601:0
ARTHROPODA_Candidate_35426_60223686_0	60223686:0
ARTHROPODA_Candidate_35442_60258441_0	60258441:0
ARTHROPODA_Candidate_35452_60260891_3	60260891:3
ARTHROPODA_Candidate_35459_60263478_1	60263478:1
ARTHROPODA_Candidate_35503_60277307_0	60277307:0
ARTHROPODA_Candidate_35571_60314917_5	60314917:5
ARTHROPODA_Candidate_35607_60321644_2	60321644:2
ARTHROPODA_Candidate_35612_60351400_1	60351400:1
ARTHROPODA_Candidate_35627_60423309_0	60423309:0
ARTHROPODA_Candidate_35640_60425076_1	60425076:1
ARTHROPODA_Candidate_35678_60646021_1	60646021:1
ARTHROPODA_Candidate_35687_60646022_1	60646022:1
ARTHROPODA_Candidate_35754_60649869_4	60649869:4
ARTHROPODA_Candidate_35787_60651460_2	60651460:2
ARTHROPODA_Candidate_35797_60651559_0	60651559:0
ARTHROPODA_Candidate_35802_60652915_5	60652915:5
ARTHROPODA_Candidate_35808_60653816_2	60653816:2
ARTHROPODA_Candidate_35812_60653983_1	60653983:1
ARTHROPODA_Candidate_35816_60657248_3	60657248:3
ARTHROPODA_Candidate_35819_60657810_2	60657810:2
ARTHROPODA_Candidate_35827_60658398_3	60658398:3
ARTHROPODA_Candidate_35828_60658525_3	60658525:3
ARTHROPODA_Candidate_35831_60658526_3	60658526:3
ARTHROPODA_Candidate_35837_60658527_3	60658527:3
ARTHROPODA_Candidate_35840_60658773_3	60658773:3
ARTHROPODA_Candidate_35884_60663725_0	60663725:0
ARTHROPODA_Candidate_35897_60665962_0	60665962:0
ARTHROPODA_Candidate_35927_60668379_0	60668379:0
ARTHROPODA_Candidate_35934_60668539_1	60668539:1
ARTHROPODA_Candidate_35936_60669825_5	60669825:5
ARTHROPODA_Candidate_35975_60686032_1	60686032:1
ARTHROPODA_Candidate_35978_60687461_2	60687461:2
ARTHROPODA_Candidate_36026_60691001_5	60691001:5
ARTHROPODA_Candidate_36037_60694883_1	60694883:1
ARTHROPODA_Candidate_36041_60701689_1	60701689:1
ARTHROPODA_Candidate_36043_60706126_0	60706126:0
ARTHROPODA_Candidate_36066_60723981_1	60723981:1
ARTHROPODA_Candidate_36073_60739503_0	60739503:0
ARTHROPODA_Candidate_36074_60744358_3	60744358:3
ARTHROPODA_Candidate_36079_60813606_0	60813606:0
ARTHROPODA_Candidate_36087_60816216_3	60816216:3
ARTHROPODA_Candidate_36093_60816217_3	60816217:3
ARTHROPODA_Candidate_36098_60816218_3	60816218:3
ARTHROPODA_Candidate_36104_60824780_2	60824780:2
ARTHROPODA_Candidate_36114_60828880_0	60828880:0
ARTHROPODA_Candidate_36120_60828881_0	60828881:0
ARTHROPODA_Candidate_36126_60830010_2	60830010:2
ARTHROPODA_Candidate_36128_60830011_0	60830011:0
ARTHROPODA_Candidate_36133_60831523_3	60831523:3
ARTHROPODA_Candidate_36144_60831524_3	60831524:3
ARTHROPODA_Candidate_36158_60832089_0	60832089:0
ARTHROPODA_Candidate_36168_60832105_4	60832105:4
ARTHROPODA_Candidate_3616_8308553_3	8308553:3
ARTHROPODA_Candidate_36179_60837135_0	60837135:0
ARTHROPODA_Candidate_36183_60843672_3	60843672:3
ARTHROPODA_Candidate_36190_60854109_0	60854109:0
ARTHROPODA_Candidate_36204_60890541_5	60890541:5
ARTHROPODA_Candidate_36226_61969285_1	61969285:1
ARTHROPODA_Candidate_36235_61969286_1	61969286:1
ARTHROPODA_Candidate_36274_61985092_0	61985092:0
ARTHROPODA_Candidate_36314_62102693_0	62102693:0
ARTHROPODA_Candidate_36324_62121046_1	62121046:1
ARTHROPODA_Candidate_36332_62469428_1	62469428:1
ARTHROPODA_Candidate_36348_62833860_2	62833860:2
ARTHROPODA_Candidate_36361_62833861_2	62833861:2
ARTHROPODA_Candidate_363_493607_4	493607:4
ARTHROPODA_Candidate_36414_62843126_5	62843126:5
ARTHROPODA_Candidate_36425_62859718_0	62859718:0
ARTHROPODA_Candidate_36452_62894050_0	62894050:0
ARTHROPODA_Candidate_36467_62909920_5	62909920:5
ARTHROPODA_Candidate_36487_62968834_5	62968834:5
ARTHROPODA_Candidate_3657_8310271_2	8310271:2
ARTHROPODA_Candidate_36589_63190710_2	63190710:2
ARTHROPODA_Candidate_36741_63419303_4	63419303:4
ARTHROPODA_Candidate_36831_64058394_5	64058394:5
ARTHROPODA_Candidate_3683_8321300_0	8321300:0
ARTHROPODA_Candidate_36853_64064084_0	64064084:0
ARTHROPODA_Candidate_36894_64064086_2	64064086:2
ARTHROPODA_Candidate_36976_64094594_2	64094594:2
ARTHROPODA_Candidate_37032_64114682_1	64114682:1
ARTHROPODA_Candidate_3715_8321299_2	8321299:2
ARTHROPODA_Candidate_37201_64240767_5	64240767:5
ARTHROPODA_Candidate_37217_64244434_3	64244434:3
ARTHROPODA_Candidate_37398_64372971_5	64372971:5
ARTHROPODA_Candidate_37423_64387822_0	64387822:0
ARTHROPODA_Candidate_37467_64403441_0	64403441:0
ARTHROPODA_Candidate_3747_8321298_0	8321298:0
ARTHROPODA_Candidate_37519_64423872_4	64423872:4
ARTHROPODA_Candidate_37541_64474946_0	64474946:0
ARTHROPODA_Candidate_37626_65593501_2	65593501:2
ARTHROPODA_Candidate_37653_65595277_3	65595277:3
ARTHROPODA_Candidate_37691_65600460_0	65600460:0
ARTHROPODA_Candidate_37789_65935080_2	65935080:2
ARTHROPODA_Candidate_37797_65935081_2	65935081:2
ARTHROPODA_Candidate_37805_65935082_2	65935082:2
ARTHROPODA_Candidate_37882_65957203_0	65957203:0
ARTHROPODA_Candidate_37894_65966050_0	65966050:0
ARTHROPODA_Candidate_37956_66052978_0	66052978:0
ARTHROPODA_Candidate_37974_66052979_0	66052979:0
ARTHROPODA_Candidate_38065_66604959_5	66604959:5
ARTHROPODA_Candidate_38080_66098687_0	66098687:0
ARTHROPODA_Candidate_3819_8358213_5	8358213:5
ARTHROPODA_Candidate_38205_66352347_0	66352347:0
ARTHROPODA_Candidate_38214_66352348_0	66352348:0
ARTHROPODA_Candidate_38301_66465323_3	66465323:3
ARTHROPODA_Candidate_38304_66465875_0	66465875:0
ARTHROPODA_Candidate_38315_66559322_0	66559322:0
ARTHROPODA_Candidate_3837_8375226_0	8375226:0
ARTHROPODA_Candidate_38385_66581421_0	66581421:0
ARTHROPODA_Candidate_38455_66081116_2	66081116:2
ARTHROPODA_Candidate_38483_66621074_0	66621074:0
ARTHROPODA_Candidate_38545_66669379_4	66669379:4
ARTHROPODA_Candidate_38629_66993798_4	66993798:4
ARTHROPODA_Candidate_38636_66993809_4	66993809:4
ARTHROPODA_Candidate_38642_66993810_4	66993810:4
ARTHROPODA_Candidate_38648_66993811_4	66993811:4
ARTHROPODA_Candidate_38684_67000382_5	67000382:5
ARTHROPODA_Candidate_38688_67004688_3	67004688:3
ARTHROPODA_Candidate_38716_16653148_3	16653148:3
ARTHROPODA_Candidate_38749_67008452_0	67008452:0
ARTHROPODA_Candidate_38770_67017068_4	67017068:4
ARTHROPODA_Candidate_38796_67025804_3	67025804:3
ARTHROPODA_Candidate_38815_67062191_4	67062191:4
ARTHROPODA_Candidate_38844_67080855_5	67080855:5
ARTHROPODA_Candidate_38859_67080856_3	67080856:3
ARTHROPODA_Candidate_39114_67974672_0	67974672:0
ARTHROPODA_Candidate_39137_68533555_1	68533555:1
ARTHROPODA_Candidate_39154_68533556_1	68533556:1
ARTHROPODA_Candidate_39166_68554704_4	68554704:4
ARTHROPODA_Candidate_39176_68728926_0	68728926:0
ARTHROPODA_Candidate_39178_68782267_5	68782267:5
ARTHROPODA_Candidate_39275_70144734_0	70144734:0
ARTHROPODA_Candidate_39282_70144735_0	70144735:0
ARTHROPODA_Candidate_39288_70144736_0	70144736:0
ARTHROPODA_Candidate_39292_70149676_2	70149676:2
ARTHROPODA_Candidate_39296_70149677_2	70149677:2
ARTHROPODA_Candidate_39300_70149678_2	70149678:2
ARTHROPODA_Candidate_39357_70174425_1	70174425:1
ARTHROPODA_Candidate_39380_70174710_0	70174710:0
ARTHROPODA_Candidate_39386_70174711_0	70174711:0
ARTHROPODA_Candidate_39392_70175642_0	70175642:0
ARTHROPODA_Candidate_39429_70184668_2	70184668:2
ARTHROPODA_Candidate_39442_70196412_0	70196412:0
ARTHROPODA_Candidate_39450_70199411_4	70199411:4
ARTHROPODA_Candidate_39514_70212258_0	70212258:0
ARTHROPODA_Candidate_39527_70222557_1	70222557:1
ARTHROPODA_Candidate_39578_70244922_0	70244922:0
ARTHROPODA_Candidate_39618_70246498_5	70246498:5
ARTHROPODA_Candidate_39795_71618450_0	71618450:0
ARTHROPODA_Candidate_3981_10053793_0	10053793:0
ARTHROPODA_Candidate_39822_84666777_0	84666777:0
ARTHROPODA_Candidate_39845_71693492_5	71693492:5
ARTHROPODA_Candidate_39884_72143108_0	72143108:0
ARTHROPODA_Candidate_39935_72266852_2	72266852:2
ARTHROPODA_Candidate_39976_72266853_2	72266853:2
ARTHROPODA_Candidate_40022_72266854_2	72266854:2
ARTHROPODA_Candidate_40080_72287183_4	72287183:4
ARTHROPODA_Candidate_40087_72287184_4	72287184:4
ARTHROPODA_Candidate_40129_72411447_2	72411447:2
ARTHROPODA_Candidate_40138_72452195_5	72452195:5
ARTHROPODA_Candidate_40147_72459782_1	72459782:1
ARTHROPODA_Candidate_40164_72518488_5	72518488:5
ARTHROPODA_Candidate_4031_10090141_1	10090141:1
ARTHROPODA_Candidate_40381_73149926_0	73149926:0
ARTHROPODA_Candidate_40391_73149927_2	73149927:2
ARTHROPODA_Candidate_40405_73149929_0	73149929:0
ARTHROPODA_Candidate_40419_73157606_2	73157606:2
ARTHROPODA_Candidate_40455_73192371_2	73192371:2
ARTHROPODA_Candidate_40476_73193628_1	73193628:1
ARTHROPODA_Candidate_40491_73193629_1	73193629:1
ARTHROPODA_Candidate_40549_73223050_5	73223050:5
ARTHROPODA_Candidate_4061_10129650_2	10129650:2
ARTHROPODA_Candidate_4062_10130440_0	10130440:0
ARTHROPODA_Candidate_40638_73969809_2	73969809:2
ARTHROPODA_Candidate_40644_73984182_5	73984182:5
ARTHROPODA_Candidate_40717_74788773_4	74788773:4
ARTHROPODA_Candidate_40725_74788774_4	74788774:4
ARTHROPODA_Candidate_40731_74791380_0	74791380:0
ARTHROPODA_Candidate_40776_74794593_3	74794593:3
ARTHROPODA_Candidate_40785_74795669_4	74795669:4
ARTHROPODA_Candidate_4085_12015234_0	12015234:0
ARTHROPODA_Candidate_40895_74809401_1	74809401:1
ARTHROPODA_Candidate_40925_74823540_3	74823540:3
ARTHROPODA_Candidate_40964_74843326_3	74843326:3
ARTHROPODA_Candidate_41075_74898263_4	74898263:4
ARTHROPODA_Candidate_4109_12022626_5	12022626:5
ARTHROPODA_Candidate_41101_74996725_5	74996725:5
ARTHROPODA_Candidate_41176_75003363_3	75003363:3
ARTHROPODA_Candidate_41181_75003715_4	75003715:4
ARTHROPODA_Candidate_41196_75005668_1	75005668:1
ARTHROPODA_Candidate_41204_75006029_2	75006029:2
ARTHROPODA_Candidate_41205_75007627_5	75007627:5
ARTHROPODA_Candidate_41221_75017490_4	75017490:4
ARTHROPODA_Candidate_41223_75024548_1	75024548:1
ARTHROPODA_Candidate_41268_75076102_1	75076102:1
ARTHROPODA_Candidate_41294_75349072_4	75349072:4
ARTHROPODA_Candidate_41309_75403056_0	75403056:0
ARTHROPODA_Candidate_41319_75410264_1	75410264:1
ARTHROPODA_Candidate_41333_75433896_2	75433896:2
ARTHROPODA_Candidate_41339_75475658_5	75475658:5
ARTHROPODA_Candidate_41488_76147316_2	76147316:2
ARTHROPODA_Candidate_41502_76150994_1	76150994:1
ARTHROPODA_Candidate_41511_76153138_1	76153138:1
ARTHROPODA_Candidate_41525_76153180_2	76153180:2
ARTHROPODA_Candidate_41533_76156986_2	76156986:2
ARTHROPODA_Candidate_41545_76159921_3	76159921:3
ARTHROPODA_Candidate_41555_76160412_4	76160412:4
ARTHROPODA_Candidate_41565_76164084_0	76164084:0
ARTHROPODA_Candidate_41595_76361421_4	76361421:4
ARTHROPODA_Candidate_41613_76473840_4	76473840:4
ARTHROPODA_Candidate_4161_12033472_3	12033472:3
ARTHROPODA_Candidate_41624_76588029_1	76588029:1
ARTHROPODA_Candidate_41645_76590130_0	76590130:0
ARTHROPODA_Candidate_41655_76590237_2	76590237:2
ARTHROPODA_Candidate_41661_76590954_1	76590954:1
ARTHROPODA_Candidate_41672_76590955_2	76590955:2
ARTHROPODA_Candidate_4167_12033473_3	12033473:3
ARTHROPODA_Candidate_41681_76593339_0	76593339:0
ARTHROPODA_Candidate_41702_76593640_0	76593640:0
ARTHROPODA_Candidate_41713_76594549_0	76594549:0
ARTHROPODA_Candidate_41724_76594655_4	76594655:4
ARTHROPODA_Candidate_41728_76594773_5	76594773:5
ARTHROPODA_Candidate_41732_76594989_0	76594989:0
ARTHROPODA_Candidate_41737_76596449_4	76596449:4
ARTHROPODA_Candidate_41744_76596507_1	76596507:1
ARTHROPODA_Candidate_41756_76596508_1	76596508:1
ARTHROPODA_Candidate_41772_76597766_1	76597766:1
ARTHROPODA_Candidate_41780_76598370_0	76598370:0
ARTHROPODA_Candidate_41814_76600273_5	76600273:5
ARTHROPODA_Candidate_41823_76601444_2	76601444:2
ARTHROPODA_Candidate_41828_76601973_2	76601973:2
ARTHROPODA_Candidate_41838_76601974_0	76601974:0
ARTHROPODA_Candidate_41866_76607508_0	76607508:0
ARTHROPODA_Candidate_41905_76615811_2	76615811:2
ARTHROPODA_Candidate_41909_76619300_2	76619300:2
ARTHROPODA_Candidate_41941_76620876_2	76620876:2
ARTHROPODA_Candidate_41949_76621342_1	76621342:1
ARTHROPODA_Candidate_42016_76630637_5	76630637:5
ARTHROPODA_Candidate_42068_76637479_1	76637479:1
ARTHROPODA_Candidate_4206_12056190_0	12056190:0
ARTHROPODA_Candidate_42097_76642104_1	76642104:1
ARTHROPODA_Candidate_42107_76646391_2	76646391:2
ARTHROPODA_Candidate_4222_12059905_4	12059905:4
ARTHROPODA_Candidate_42253_77327233_5	77327233:5
ARTHROPODA_Candidate_4228_12061496_4	12061496:4
ARTHROPODA_Candidate_42477_77561456_0	77561456:0
ARTHROPODA_Candidate_42486_77753999_2	77753999:2
ARTHROPODA_Candidate_42501_77756486_0	77756486:0
ARTHROPODA_Candidate_42505_77756487_0	77756487:0
ARTHROPODA_Candidate_42514_77763642_2	77763642:2
ARTHROPODA_Candidate_42519_77767670_1	77767670:1
ARTHROPODA_Candidate_42533_77781025_4	77781025:4
ARTHROPODA_Candidate_42537_77781026_4	77781026:4
ARTHROPODA_Candidate_42569_77826491_0	77826491:0
ARTHROPODA_Candidate_4261_12088151_4	12088151:4
ARTHROPODA_Candidate_42688_24780990_3	24780990:3
ARTHROPODA_Candidate_42745_78312649_3	78312649:3
ARTHROPODA_Candidate_42811_78764323_1	78764323:1
ARTHROPODA_Candidate_42826_78764324_1	78764324:1
ARTHROPODA_Candidate_4294_12102640_3	12102640:3
ARTHROPODA_Candidate_42984_80592821_1	80592821:1
ARTHROPODA_Candidate_43002_80623786_0	80623786:0
ARTHROPODA_Candidate_43132_81120051_5	81120051:5
ARTHROPODA_Candidate_43186_81248817_3	81248817:3
ARTHROPODA_Candidate_43191_81249020_5	81249020:5
ARTHROPODA_Candidate_43206_81251250_3	81251250:3
ARTHROPODA_Candidate_43207_81251251_3	81251251:3
ARTHROPODA_Candidate_4323_12122687_1	12122687:1
ARTHROPODA_Candidate_43250_81256213_0	81256213:0
ARTHROPODA_Candidate_43260_81260745_4	81260745:4
ARTHROPODA_Candidate_43265_81260746_4	81260746:4
ARTHROPODA_Candidate_43273_81261011_2	81261011:2
ARTHROPODA_Candidate_43280_81261107_3	81261107:3
ARTHROPODA_Candidate_43286_81267190_1	81267190:1
ARTHROPODA_Candidate_43289_81267191_1	81267191:1
ARTHROPODA_Candidate_43312_81271062_1	81271062:1
ARTHROPODA_Candidate_43314_81271063_0	81271063:0
ARTHROPODA_Candidate_43317_81279279_5	81279279:5
ARTHROPODA_Candidate_43328_81285049_4	81285049:4
ARTHROPODA_Candidate_43334_81285351_2	81285351:2
ARTHROPODA_Candidate_43357_81299389_0	81299389:0
ARTHROPODA_Candidate_43370_81300442_3	81300442:3
ARTHROPODA_Candidate_43414_81301121_3	81301121:3
ARTHROPODA_Candidate_43449_81316574_4	81316574:4
ARTHROPODA_Candidate_43477_81317384_4	81317384:4
ARTHROPODA_Candidate_43488_81336015_1	81336015:1
ARTHROPODA_Candidate_43498_81360643_3	81360643:3
ARTHROPODA_Candidate_43538_81409797_1	81409797:1
ARTHROPODA_Candidate_43554_81624014_4	81624014:4
ARTHROPODA_Candidate_43583_81642413_5	81642413:5
ARTHROPODA_Candidate_43586_81645141_1	81645141:1
ARTHROPODA_Candidate_43597_81663813_1	81663813:1
ARTHROPODA_Candidate_4377_12157521_2	12157521:2
ARTHROPODA_Candidate_43803_83610846_1	83610846:1
ARTHROPODA_Candidate_43816_83630801_0	83630801:0
ARTHROPODA_Candidate_43928_84466281_0	84466281:0
ARTHROPODA_Candidate_43949_84474576_5	84474576:5
ARTHROPODA_Candidate_43984_84490324_1	84490324:1
ARTHROPODA_Candidate_43995_84493219_2	84493219:2
ARTHROPODA_Candidate_44003_84495506_3	84495506:3
ARTHROPODA_Candidate_44008_84495507_3	84495507:3
ARTHROPODA_Candidate_44035_84503594_1	84503594:1
ARTHROPODA_Candidate_44066_84508650_1	84508650:1
ARTHROPODA_Candidate_44069_84518319_3	84518319:3
ARTHROPODA_Candidate_44094_84522131_2	84522131:2
ARTHROPODA_Candidate_44122_84528393_5	84528393:5
ARTHROPODA_Candidate_44126_84531647_2	84531647:2
ARTHROPODA_Candidate_44208_71620638_0	71620638:0
ARTHROPODA_Candidate_44372_84696257_1	84696257:1
ARTHROPODA_Candidate_44473_84746020_5	84746020:5
ARTHROPODA_Candidate_44484_84747450_3	84747450:3
ARTHROPODA_Candidate_44500_84769600_0	84769600:0
ARTHROPODA_Candidate_44564_87527040_5	87527040:5
ARTHROPODA_Candidate_44573_87527324_3	87527324:3
ARTHROPODA_Candidate_44575_87532564_0	87532564:0
ARTHROPODA_Candidate_44596_87533849_0	87533849:0
ARTHROPODA_Candidate_44609_87533850_0	87533850:0
ARTHROPODA_Candidate_44621_87545711_0	87545711:0
ARTHROPODA_Candidate_44634_87572200_2	87572200:2
ARTHROPODA_Candidate_44638_87606623_0	87606623:0
ARTHROPODA_Candidate_44649_87639336_0	87639336:0
ARTHROPODA_Candidate_44657_87639337_0	87639337:0
ARTHROPODA_Candidate_44659_87639721_0	87639721:0
ARTHROPODA_Candidate_44665_87641928_2	87641928:2
ARTHROPODA_Candidate_44669_87641930_3	87641930:3
ARTHROPODA_Candidate_44672_87644283_1	87644283:1
ARTHROPODA_Candidate_44678_87646301_1	87646301:1
ARTHROPODA_Candidate_44700_87650098_1	87650098:1
ARTHROPODA_Candidate_44732_87652587_4	87652587:4
ARTHROPODA_Candidate_44763_87656719_4	87656719:4
ARTHROPODA_Candidate_44776_87658465_4	87658465:4
ARTHROPODA_Candidate_44779_87660792_4	87660792:4
ARTHROPODA_Candidate_44793_87661229_0	87661229:0
ARTHROPODA_Candidate_44827_87663577_1	87663577:1
ARTHROPODA_Candidate_44834_87665002_3	87665002:3
ARTHROPODA_Candidate_44839_87668555_0	87668555:0
ARTHROPODA_Candidate_44840_87669086_2	87669086:2
ARTHROPODA_Candidate_44847_87671091_0	87671091:0
ARTHROPODA_Candidate_44851_87671532_1	87671532:1
ARTHROPODA_Candidate_44859_87671533_1	87671533:1
ARTHROPODA_Candidate_44870_87674779_3	87674779:3
ARTHROPODA_Candidate_44881_87675207_2	87675207:2
ARTHROPODA_Candidate_4489_12257595_0	12257595:0
ARTHROPODA_Candidate_44901_87676103_5	87676103:5
ARTHROPODA_Candidate_44932_87700727_1	87700727:1
ARTHROPODA_Candidate_44981_87977079_5	87977079:5
ARTHROPODA_Candidate_44995_88428351_5	88428351:5
ARTHROPODA_Candidate_45013_88428352_5	88428352:5
ARTHROPODA_Candidate_45084_88626869_4	88626869:4
ARTHROPODA_Candidate_45085_88628541_4	88628541:4
ARTHROPODA_Candidate_45088_88640966_2	88640966:2
ARTHROPODA_Candidate_45093_88641910_3	88641910:3
ARTHROPODA_Candidate_45098_88672326_0	88672326:0
ARTHROPODA_Candidate_45104_88674827_2	88674827:2
ARTHROPODA_Candidate_45136_88678308_2	88678308:2
ARTHROPODA_Candidate_45150_88684692_2	88684692:2
ARTHROPODA_Candidate_45158_88692033_2	88692033:2
ARTHROPODA_Candidate_45162_88702993_2	88702993:2
ARTHROPODA_Candidate_45165_88707397_2	88707397:2
ARTHROPODA_Candidate_45223_88716368_1	88716368:1
ARTHROPODA_Candidate_45234_88723174_4	88723174:4
ARTHROPODA_Candidate_45249_88763430_5	88763430:5
ARTHROPODA_Candidate_45260_88768205_0	88768205:0
ARTHROPODA_Candidate_45295_90855405_4	90855405:4
ARTHROPODA_Candidate_45315_90855881_3	90855881:3
ARTHROPODA_Candidate_45316_90855882_3	90855882:3
ARTHROPODA_Candidate_45318_90856915_0	90856915:0
ARTHROPODA_Candidate_45326_90862295_0	90862295:0
ARTHROPODA_Candidate_45346_90868940_0	90868940:0
ARTHROPODA_Candidate_4539_12410486_1	12410486:1
ARTHROPODA_Candidate_45423_90876908_5	90876908:5
ARTHROPODA_Candidate_45428_90876909_4	90876909:4
ARTHROPODA_Candidate_45433_90876910_4	90876910:4
ARTHROPODA_Candidate_45457_90925152_1	90925152:1
ARTHROPODA_Candidate_45482_90934858_5	90934858:5
ARTHROPODA_Candidate_45483_90937015_0	90937015:0
ARTHROPODA_Candidate_45491_90941922_3	90941922:3
ARTHROPODA_Candidate_45497_90947434_0	90947434:0
ARTHROPODA_Candidate_454_514164_0	514164:0
ARTHROPODA_Candidate_45522_90959730_2	90959730:2
ARTHROPODA_Candidate_45549_90971256_2	90971256:2
ARTHROPODA_Candidate_45665_91460957_4	91460957:4
ARTHROPODA_Candidate_45688_91465453_0	91465453:0
ARTHROPODA_Candidate_45700_91465454_0	91465454:0
ARTHROPODA_Candidate_45733_91483749_2	91483749:2
ARTHROPODA_Candidate_45757_91543920_5	91543920:5
ARTHROPODA_Candidate_45762_91544568_3	91544568:3
ARTHROPODA_Candidate_45774_91544895_4	91544895:4
ARTHROPODA_Candidate_45803_91545539_5	91545539:5
ARTHROPODA_Candidate_45808_91545540_5	91545540:5
ARTHROPODA_Candidate_45815_91548256_5	91548256:5
ARTHROPODA_Candidate_45833_91548257_5	91548257:5
ARTHROPODA_Candidate_45844_91550498_3	91550498:3
ARTHROPODA_Candidate_45849_91556432_0	91556432:0
ARTHROPODA_Candidate_45870_91559343_3	91559343:3
ARTHROPODA_Candidate_45881_91561601_1	91561601:1
ARTHROPODA_Candidate_45899_91561602_0	91561602:0
ARTHROPODA_Candidate_45904_91565310_0	91565310:0
ARTHROPODA_Candidate_45915_91565371_5	91565371:5
ARTHROPODA_Candidate_45919_91565372_3	91565372:3
ARTHROPODA_Candidate_45934_91568627_0	91568627:0
ARTHROPODA_Candidate_45953_91575946_5	91575946:5
ARTHROPODA_Candidate_45962_91577338_3	91577338:3
ARTHROPODA_Candidate_45964_91585549_0	91585549:0
ARTHROPODA_Candidate_45967_91589101_0	91589101:0
ARTHROPODA_Candidate_45975_91589102_0	91589102:0
ARTHROPODA_Candidate_45984_91591506_0	91591506:0
ARTHROPODA_Candidate_45992_91596687_1	91596687:1
ARTHROPODA_Candidate_46012_91598034_3	91598034:3
ARTHROPODA_Candidate_46038_91608317_5	91608317:5
ARTHROPODA_Candidate_46058_91611202_2	91611202:2
ARTHROPODA_Candidate_46074_91620770_2	91620770:2
ARTHROPODA_Candidate_46081_91620771_2	91620771:2
ARTHROPODA_Candidate_46122_91624302_4	91624302:4
ARTHROPODA_Candidate_4615_12430977_2	12430977:2
ARTHROPODA_Candidate_46178_91642061_3	91642061:3
ARTHROPODA_Candidate_46185_91643581_3	91643581:3
ARTHROPODA_Candidate_46186_91646400_0	91646400:0
ARTHROPODA_Candidate_46224_91657294_2	91657294:2
ARTHROPODA_Candidate_4622_12449841_2	12449841:2
ARTHROPODA_Candidate_46335_92103458_5	92103458:5
ARTHROPODA_Candidate_46348_92116450_0	92116450:0
ARTHROPODA_Candidate_46361_92135716_0	92135716:0
ARTHROPODA_Candidate_46399_92181946_3	92181946:3
ARTHROPODA_Candidate_463_517419_2	517419:2
ARTHROPODA_Candidate_46421_92447993_4	92447993:4
ARTHROPODA_Candidate_46461_92488806_0	92488806:0
ARTHROPODA_Candidate_46481_92492449_2	92492449:2
ARTHROPODA_Candidate_46538_92606652_3	92606652:3
ARTHROPODA_Candidate_46568_93055041_2	93055041:2
ARTHROPODA_Candidate_46581_93483487_0	93483487:0
ARTHROPODA_Candidate_46583_93483498_1	93483498:1
ARTHROPODA_Candidate_46589_93483499_0	93483499:0
ARTHROPODA_Candidate_46595_93483500_0	93483500:0
ARTHROPODA_Candidate_46601_93494685_1	93494685:1
ARTHROPODA_Candidate_46608_93514092_2	93514092:2
ARTHROPODA_Candidate_46626_93526489_5	93526489:5
ARTHROPODA_Candidate_46634_93532690_0	93532690:0
ARTHROPODA_Candidate_46638_93535504_2	93535504:2
ARTHROPODA_Candidate_46656_93547047_4	93547047:4
ARTHROPODA_Candidate_46659_93549449_0	93549449:0
ARTHROPODA_Candidate_46667_93550140_2	93550140:2
ARTHROPODA_Candidate_46671_93551165_4	93551165:4
ARTHROPODA_Candidate_46707_93604075_3	93604075:3
ARTHROPODA_Candidate_4679_12760926_1	12760926:1
ARTHROPODA_Candidate_46818_94918879_5	94918879:5
ARTHROPODA_Candidate_46819_94921838_5	94921838:5
ARTHROPODA_Candidate_46837_94921839_5	94921839:5
ARTHROPODA_Candidate_46851_94921840_5	94921840:5
ARTHROPODA_Candidate_46980_94928956_2	94928956:2
ARTHROPODA_Candidate_47037_94950428_0	94950428:0
ARTHROPODA_Candidate_47040_94950429_0	94950429:0
ARTHROPODA_Candidate_47043_94950430_0	94950430:0
ARTHROPODA_Candidate_47078_94981397_0	94981397:0
ARTHROPODA_Candidate_47251_95043090_2	95043090:2
ARTHROPODA_Candidate_47278_95062343_4	95062343:4
ARTHROPODA_Candidate_47313_95068947_3	95068947:3
ARTHROPODA_Candidate_47328_95072131_4	95072131:4
ARTHROPODA_Candidate_47351_95074859_2	95074859:2
ARTHROPODA_Candidate_47383_95145719_3	95145719:3
ARTHROPODA_Candidate_47395_95152010_2	95152010:2
ARTHROPODA_Candidate_47411_95172370_1	95172370:1
ARTHROPODA_Candidate_47465_95220255_2	95220255:2
ARTHROPODA_Candidate_47491_95307426_2	95307426:2
ARTHROPODA_Candidate_47509_95377764_4	95377764:4
ARTHROPODA_Candidate_47537_95400213_2	95400213:2
ARTHROPODA_Candidate_47599_95532163_1	95532163:1
ARTHROPODA_Candidate_47738_95819481_1	95819481:1
ARTHROPODA_Candidate_47837_96705756_3	96705756:3
ARTHROPODA_Candidate_47911_97013012_3	97013012:3
ARTHROPODA_Candidate_47991_97143108_1	97143108:1
ARTHROPODA_Candidate_47992_97143109_1	97143109:1
ARTHROPODA_Candidate_47999_97143110_1	97143110:1
ARTHROPODA_Candidate_48030_97143111_2	97143111:2
ARTHROPODA_Candidate_48038_97143113_1	97143113:1
ARTHROPODA_Candidate_48060_97149621_2	97149621:2
ARTHROPODA_Candidate_48071_97164295_3	97164295:3
ARTHROPODA_Candidate_48105_97680504_5	97680504:5
ARTHROPODA_Candidate_48119_97691465_4	97691465:4
ARTHROPODA_Candidate_48131_97693250_5	97693250:5
ARTHROPODA_Candidate_48135_97693251_5	97693251:5
ARTHROPODA_Candidate_48156_97700386_3	97700386:3
ARTHROPODA_Candidate_48223_98403178_0	98403178:0
ARTHROPODA_Candidate_48293_98406787_3	98406787:3
ARTHROPODA_Candidate_48331_98408046_4	98408046:4
ARTHROPODA_Candidate_48357_98410032_3	98410032:3
ARTHROPODA_Candidate_48374_98416767_0	98416767:0
ARTHROPODA_Candidate_48391_98422414_2	98422414:2
ARTHROPODA_Candidate_48398_98423618_2	98423618:2
ARTHROPODA_Candidate_48410_98425321_0	98425321:0
ARTHROPODA_Candidate_48425_98426309_5	98426309:5
ARTHROPODA_Candidate_48430_98428442_5	98428442:5
ARTHROPODA_Candidate_48957_99461646_2	99461646:2
ARTHROPODA_Candidate_49019_99927307_3	99927307:3
ARTHROPODA_Candidate_49248_100087588_2	100087588:2
ARTHROPODA_Candidate_49310_100132779_4	100132779:4
ARTHROPODA_Candidate_49347_101646052_3	101646052:3
ARTHROPODA_Candidate_49419_101664208_5	101664208:5
ARTHROPODA_Candidate_49424_101664209_4	101664209:4
ARTHROPODA_Candidate_4945_16653147_3	16653147:3
ARTHROPODA_Candidate_49519_101681412_1	101681412:1
ARTHROPODA_Candidate_49574_101736313_1	101736313:1
ARTHROPODA_Candidate_49579_101759605_3	101759605:3
ARTHROPODA_Candidate_49585_101762702_1	101762702:1
ARTHROPODA_Candidate_49607_101766746_0	101766746:0
ARTHROPODA_Candidate_49645_101777351_3	101777351:3
ARTHROPODA_Candidate_49650_101779901_2	101779901:2
ARTHROPODA_Candidate_49653_101782062_5	101782062:5
ARTHROPODA_Candidate_49667_101782063_5	101782063:5
ARTHROPODA_Candidate_49681_101782289_0	101782289:0
ARTHROPODA_Candidate_49683_101789080_0	101789080:0
ARTHROPODA_Candidate_49778_102203024_3	102203024:3
ARTHROPODA_Candidate_49781_102203025_3	102203025:3
ARTHROPODA_Candidate_49784_102203026_3	102203026:3
ARTHROPODA_Candidate_49802_102208567_2	102208567:2
ARTHROPODA_Candidate_49810_102208568_2	102208568:2
ARTHROPODA_Candidate_49831_102210126_4	102210126:4
ARTHROPODA_Candidate_49858_102219207_3	102219207:3
ARTHROPODA_Candidate_49862_102220100_0	102220100:0
ARTHROPODA_Candidate_49863_102220101_0	102220101:0
ARTHROPODA_Candidate_49865_20173960_4	20173960:4
ARTHROPODA_Candidate_49875_102221881_0	102221881:0
ARTHROPODA_Candidate_49881_102224205_0	102224205:0
ARTHROPODA_Candidate_49883_102224206_0	102224206:0
ARTHROPODA_Candidate_49887_102225724_2	102225724:2
ARTHROPODA_Candidate_49897_102227292_0	102227292:0
ARTHROPODA_Candidate_49914_102228728_2	102228728:2
ARTHROPODA_Candidate_49936_102228729_2	102228729:2
ARTHROPODA_Candidate_49965_102229209_3	102229209:3
ARTHROPODA_Candidate_50006_102234127_1	102234127:1
ARTHROPODA_Candidate_5001_12935518_1	12935518:1
ARTHROPODA_Candidate_50026_102234128_1	102234128:1
ARTHROPODA_Candidate_50037_102234129_1	102234129:1
ARTHROPODA_Candidate_50060_102237634_5	102237634:5
ARTHROPODA_Candidate_50092_102245504_2	102245504:2
ARTHROPODA_Candidate_50136_102251615_4	102251615:4
ARTHROPODA_Candidate_50214_102263193_1	102263193:1
ARTHROPODA_Candidate_50229_102265369_3	102265369:3
ARTHROPODA_Candidate_50246_102286924_0	102286924:0
ARTHROPODA_Candidate_50285_102308654_2	102308654:2
ARTHROPODA_Candidate_50294_102322798_0	102322798:0
ARTHROPODA_Candidate_5029_12948539_1	12948539:1
ARTHROPODA_Candidate_50311_102379246_2	102379246:2
ARTHROPODA_Candidate_50320_102379602_1	102379602:1
ARTHROPODA_Candidate_50321_102381393_0	102381393:0
ARTHROPODA_Candidate_50325_102381673_3	102381673:3
ARTHROPODA_Candidate_50332_102382756_5	102382756:5
ARTHROPODA_Candidate_5033_12954869_0	12954869:0
ARTHROPODA_Candidate_50345_102383315_5	102383315:5
ARTHROPODA_Candidate_50352_102384077_0	102384077:0
ARTHROPODA_Candidate_50360_102387063_2	102387063:2
ARTHROPODA_Candidate_50367_102387170_2	102387170:2
ARTHROPODA_Candidate_50383_102392477_5	102392477:5
ARTHROPODA_Candidate_50394_102400235_1	102400235:1
ARTHROPODA_Candidate_50398_102402925_4	102402925:4
ARTHROPODA_Candidate_5041_12961146_3	12961146:3
ARTHROPODA_Candidate_50428_102405614_1	102405614:1
ARTHROPODA_Candidate_50439_102423834_3	102423834:3
ARTHROPODA_Candidate_50451_102454486_1	102454486:1
ARTHROPODA_Candidate_50477_102581580_3	102581580:3
ARTHROPODA_Candidate_5047_12965250_2	12965250:2
ARTHROPODA_Candidate_50682_102613748_3	102613748:3
ARTHROPODA_Candidate_50854_103159025_0	103159025:0
ARTHROPODA_Candidate_50861_103159026_0	103159026:0
ARTHROPODA_Candidate_50872_45878323_2	45878323:2
ARTHROPODA_Candidate_50877_103181152_4	103181152:4
ARTHROPODA_Candidate_50883_103230983_2	103230983:2
ARTHROPODA_Candidate_50886_103230984_0	103230984:0
ARTHROPODA_Candidate_50894_103474384_1	103474384:1
ARTHROPODA_Candidate_5093_12988172_0	12988172:0
ARTHROPODA_Candidate_50948_103488560_4	103488560:4
ARTHROPODA_Candidate_5094_12988755_0	12988755:0
ARTHROPODA_Candidate_50968_103493796_3	103493796:3
ARTHROPODA_Candidate_50997_103493797_3	103493797:3
ARTHROPODA_Candidate_51147_103682746_1	103682746:1
ARTHROPODA_Candidate_51148_103683090_3	103683090:3
ARTHROPODA_Candidate_51157_103683091_5	103683091:5
ARTHROPODA_Candidate_51170_103686112_3	103686112:3
ARTHROPODA_Candidate_51200_103686113_3	103686113:3
ARTHROPODA_Candidate_5122_12999401_1	12999401:1
ARTHROPODA_Candidate_51231_103687752_3	103687752:3
ARTHROPODA_Candidate_51262_103693119_2	103693119:2
ARTHROPODA_Candidate_51326_103696134_2	103696134:2
ARTHROPODA_Candidate_51335_103696292_0	103696292:0
ARTHROPODA_Candidate_51358_103699285_0	103699285:0
ARTHROPODA_Candidate_51366_103700074_1	103700074:1
ARTHROPODA_Candidate_51385_103702831_5	103702831:5
ARTHROPODA_Candidate_5138_13017137_5	13017137:5
ARTHROPODA_Candidate_51397_103703602_0	103703602:0
ARTHROPODA_Candidate_51399_103704263_5	103704263:5
ARTHROPODA_Candidate_51406_103705432_1	103705432:1
ARTHROPODA_Candidate_51409_103705433_2	103705433:2
ARTHROPODA_Candidate_51411_103709016_5	103709016:5
ARTHROPODA_Candidate_51418_103714923_2	103714923:2
ARTHROPODA_Candidate_51431_103719633_2	103719633:2
ARTHROPODA_Candidate_51450_103726555_2	103726555:2
ARTHROPODA_Candidate_51455_103726556_0	103726556:0
ARTHROPODA_Candidate_51622_103752017_1	103752017:1
ARTHROPODA_Candidate_51632_103752018_1	103752018:1
ARTHROPODA_Candidate_5163_13036575_1	13036575:1
ARTHROPODA_Candidate_51645_103753404_2	103753404:2
ARTHROPODA_Candidate_51670_103753995_0	103753995:0
ARTHROPODA_Candidate_51671_103758531_3	103758531:3
ARTHROPODA_Candidate_51686_103758532_3	103758532:3
ARTHROPODA_Candidate_51693_103758533_3	103758533:3
ARTHROPODA_Candidate_51724_103760069_2	103760069:2
ARTHROPODA_Candidate_51727_103766930_0	103766930:0
ARTHROPODA_Candidate_51733_103768650_0	103768650:0
ARTHROPODA_Candidate_51737_103771537_0	103771537:0
ARTHROPODA_Candidate_51762_103788018_3	103788018:3
ARTHROPODA_Candidate_51784_103828434_0	103828434:0
ARTHROPODA_Candidate_51787_103830535_1	103830535:1
ARTHROPODA_Candidate_51876_104012669_0	104012669:0
ARTHROPODA_Candidate_51890_104016617_1	104016617:1
ARTHROPODA_Candidate_51932_104022449_3	104022449:3
ARTHROPODA_Candidate_51953_104026001_0	104026001:0
ARTHROPODA_Candidate_51968_104028684_1	104028684:1
ARTHROPODA_Candidate_52027_104034881_1	104034881:1
ARTHROPODA_Candidate_52093_104062801_0	104062801:0
ARTHROPODA_Candidate_5216_13093672_3	13093672:3
ARTHROPODA_Candidate_5217_13100636_0	13100636:0
ARTHROPODA_Candidate_52334_104082845_3	104082845:3
ARTHROPODA_Candidate_52462_104122468_2	104122468:2
ARTHROPODA_Candidate_52568_105161451_5	105161451:5
ARTHROPODA_Candidate_52644_105203490_2	105203490:2
ARTHROPODA_Candidate_52898_105334493_2	105334493:2
ARTHROPODA_Candidate_52904_105334494_0	105334494:0
ARTHROPODA_Candidate_52912_105341657_5	105341657:5
ARTHROPODA_Candidate_53034_105410600_1	105410600:1
ARTHROPODA_Candidate_53157_106177717_4	106177717:4
ARTHROPODA_Candidate_53162_106177718_4	106177718:4
ARTHROPODA_Candidate_53168_106177719_3	106177719:3
ARTHROPODA_Candidate_53173_106177720_4	106177720:4
ARTHROPODA_Candidate_53177_106179440_0	106179440:0
ARTHROPODA_Candidate_53194_106181275_2	106181275:2
ARTHROPODA_Candidate_53196_106181413_5	106181413:5
ARTHROPODA_Candidate_53200_106181555_1	106181555:1
ARTHROPODA_Candidate_53208_106183495_2	106183495:2
ARTHROPODA_Candidate_53214_106183860_3	106183860:3
ARTHROPODA_Candidate_53220_106183861_4	106183861:4
ARTHROPODA_Candidate_53230_106184657_3	106184657:3
ARTHROPODA_Candidate_53235_106186462_3	106186462:3
ARTHROPODA_Candidate_53251_106186922_1	106186922:1
ARTHROPODA_Candidate_53257_106188354_0	106188354:0
ARTHROPODA_Candidate_53271_106190031_4	106190031:4
ARTHROPODA_Candidate_53307_106193275_5	106193275:5
ARTHROPODA_Candidate_53311_106193487_1	106193487:1
ARTHROPODA_Candidate_53315_106196416_4	106196416:4
ARTHROPODA_Candidate_53325_106196968_1	106196968:1
ARTHROPODA_Candidate_53330_106197606_4	106197606:4
ARTHROPODA_Candidate_53339_106202233_1	106202233:1
ARTHROPODA_Candidate_53346_106203108_3	106203108:3
ARTHROPODA_Candidate_5334_13169982_4	13169982:4
ARTHROPODA_Candidate_53355_106203140_5	106203140:5
ARTHROPODA_Candidate_53364_106203141_5	106203141:5
ARTHROPODA_Candidate_53382_106205484_3	106205484:3
ARTHROPODA_Candidate_53383_106205697_3	106205697:3
ARTHROPODA_Candidate_53400_106208212_3	106208212:3
ARTHROPODA_Candidate_53403_106209693_4	106209693:4
ARTHROPODA_Candidate_53412_106213456_2	106213456:2
ARTHROPODA_Candidate_53417_106215465_1	106215465:1
ARTHROPODA_Candidate_53425_106215466_2	106215466:2
ARTHROPODA_Candidate_53437_106218097_0	106218097:0
ARTHROPODA_Candidate_53546_106228195_0	106228195:0
ARTHROPODA_Candidate_53553_106229140_3	106229140:3
ARTHROPODA_Candidate_53558_106231575_4	106231575:4
ARTHROPODA_Candidate_53574_106240707_3	106240707:3
ARTHROPODA_Candidate_53612_106248511_0	106248511:0
ARTHROPODA_Candidate_53633_106258348_3	106258348:3
ARTHROPODA_Candidate_5365_13217411_1	13217411:1
ARTHROPODA_Candidate_53685_106289545_0	106289545:0
ARTHROPODA_Candidate_53697_106301213_0	106301213:0
ARTHROPODA_Candidate_53726_106412495_3	106412495:3
ARTHROPODA_Candidate_53748_106419859_0	106419859:0
ARTHROPODA_Candidate_53810_106979864_2	106979864:2
ARTHROPODA_Candidate_53827_107022970_1	107022970:1
ARTHROPODA_Candidate_5394_13259289_3	13259289:3
ARTHROPODA_Candidate_53965_107120911_1	107120911:1
ARTHROPODA_Candidate_5399_13332505_1	13332505:1
ARTHROPODA_Candidate_54012_107163181_0	107163181:0
ARTHROPODA_Candidate_54113_107381898_0	107381898:0
ARTHROPODA_Candidate_54152_107612029_0	107612029:0
ARTHROPODA_Candidate_54204_107627530_5	107627530:5
ARTHROPODA_Candidate_54343_107956673_0	107956673:0
ARTHROPODA_Candidate_54349_107956674_0	107956674:0
ARTHROPODA_Candidate_54356_107961011_1	107961011:1
ARTHROPODA_Candidate_54391_107968474_0	107968474:0
ARTHROPODA_Candidate_54399_107969072_1	107969072:1
ARTHROPODA_Candidate_54404_107972376_4	107972376:4
ARTHROPODA_Candidate_54429_107976587_3	107976587:3
ARTHROPODA_Candidate_54436_107976629_0	107976629:0
ARTHROPODA_Candidate_54468_107987687_0	107987687:0
ARTHROPODA_Candidate_54486_107987927_0	107987927:0
ARTHROPODA_Candidate_54487_107987928_0	107987928:0
ARTHROPODA_Candidate_54491_107993824_1	107993824:1
ARTHROPODA_Candidate_54505_107994287_3	107994287:3
ARTHROPODA_Candidate_54510_107994288_3	107994288:3
ARTHROPODA_Candidate_54523_108005842_0	108005842:0
ARTHROPODA_Candidate_54530_108007450_5	108007450:5
ARTHROPODA_Candidate_54569_108018142_2	108018142:2
ARTHROPODA_Candidate_5464_13497491_2	13497491:2
ARTHROPODA_Candidate_54726_109278997_3	109278997:3
ARTHROPODA_Candidate_54800_109300508_0	109300508:0
ARTHROPODA_Candidate_54894_109341482_0	109341482:0
ARTHROPODA_Candidate_54904_109358164_1	109358164:1
ARTHROPODA_Candidate_55038_111371136_0	111371136:0
ARTHROPODA_Candidate_55076_111380752_3	111380752:3
ARTHROPODA_Candidate_55137_111397267_3	111397267:3
ARTHROPODA_Candidate_55143_111398455_4	111398455:4
ARTHROPODA_Candidate_55263_111445526_5	111445526:5
ARTHROPODA_Candidate_55349_111550250_1	111550250:1
ARTHROPODA_Candidate_55360_113238475_2	113238475:2
ARTHROPODA_Candidate_55506_113256224_0	113256224:0
ARTHROPODA_Candidate_55513_113256225_0	113256225:0
ARTHROPODA_Candidate_55541_113257034_0	113257034:0
ARTHROPODA_Candidate_55624_113268524_0	113268524:0
ARTHROPODA_Candidate_55628_113270193_4	113270193:4
ARTHROPODA_Candidate_55636_113270194_4	113270194:4
ARTHROPODA_Candidate_55649_113272711_3	113272711:3
ARTHROPODA_Candidate_55937_113355529_1	113355529:1
ARTHROPODA_Candidate_56063_117151914_0	117151914:0
ARTHROPODA_Candidate_56075_117167721_3	117167721:3
ARTHROPODA_Candidate_56086_117170042_3	117170042:3
ARTHROPODA_Candidate_56095_117183652_4	117183652:4
ARTHROPODA_Candidate_56126_117226137_0	117226137:0
ARTHROPODA_Candidate_56287_117395100_4	117395100:4
ARTHROPODA_Candidate_56307_117398684_0	117398684:0
ARTHROPODA_Candidate_56312_117398685_0	117398685:0
ARTHROPODA_Candidate_56344_117406841_5	117406841:5
ARTHROPODA_Candidate_56390_117406840_5	117406840:5
ARTHROPODA_Candidate_56437_117406839_5	117406839:5
ARTHROPODA_Candidate_56643_117454721_0	117454721:0
ARTHROPODA_Candidate_5664_13551742_0	13551742:0
ARTHROPODA_Candidate_56669_117454721_1	117454721:1
ARTHROPODA_Candidate_56695_117454722_1	117454722:1
ARTHROPODA_Candidate_56918_117480362_3	117480362:3
ARTHROPODA_Candidate_56932_117480363_3	117480363:3
ARTHROPODA_Candidate_56940_117483653_4	117483653:4
ARTHROPODA_Candidate_56967_117485681_5	117485681:5
ARTHROPODA_Candidate_56974_117485682_3	117485682:3
ARTHROPODA_Candidate_56980_117494086_4	117494086:4
ARTHROPODA_Candidate_56997_117494087_4	117494087:4
ARTHROPODA_Candidate_57007_117494088_3	117494088:3
ARTHROPODA_Candidate_57024_117499412_3	117499412:3
ARTHROPODA_Candidate_5703_13557302_2	13557302:2
ARTHROPODA_Candidate_57053_117516451_3	117516451:3
ARTHROPODA_Candidate_57093_117595512_5	117595512:5
ARTHROPODA_Candidate_572_546196_0	546196:0
ARTHROPODA_Candidate_58092_118029029_4	118029029:4
ARTHROPODA_Candidate_58108_118043143_3	118043143:3
ARTHROPODA_Candidate_58296_118108851_1	118108851:1
ARTHROPODA_Candidate_58310_118138200_3	118138200:3
ARTHROPODA_Candidate_58352_118454484_2	118454484:2
ARTHROPODA_Candidate_58360_118454758_3	118454758:3
ARTHROPODA_Candidate_58444_120124903_4	120124903:4
ARTHROPODA_Candidate_58500_120292240_4	120292240:4
ARTHROPODA_Candidate_58546_120319259_5	120319259:5
ARTHROPODA_Candidate_5900_13589659_4	13589659:4
ARTHROPODA_Candidate_5933_13602582_0	13602582:0
ARTHROPODA_Candidate_59578_125629996_2	125629996:2
ARTHROPODA_Candidate_59641_125634900_5	125634900:5
ARTHROPODA_Candidate_59678_125652662_3	125652662:3
ARTHROPODA_Candidate_59699_125653510_2	125653510:2
ARTHROPODA_Candidate_59748_125665126_0	125665126:0
ARTHROPODA_Candidate_59752_125665127_2	125665127:2
ARTHROPODA_Candidate_59753_125665775_3	125665775:3
ARTHROPODA_Candidate_59781_125682610_3	125682610:3
ARTHROPODA_Candidate_59808_125737188_0	125737188:0
ARTHROPODA_Candidate_60059_125778784_2	125778784:2
ARTHROPODA_Candidate_60355_125794799_0	125794799:0
ARTHROPODA_Candidate_60675_127730967_3	127730967:3
ARTHROPODA_Candidate_60680_127730968_3	127730968:3
ARTHROPODA_Candidate_6074_13624432_1	13624432:1
ARTHROPODA_Candidate_60878_129443961_1	129443961:1
ARTHROPODA_Candidate_6100_13696153_1	13696153:1
ARTHROPODA_Candidate_6132_14303555_0	14303555:0
ARTHROPODA_Candidate_61933_133459666_0	133459666:0
ARTHROPODA_Candidate_61937_133460277_4	133460277:4
ARTHROPODA_Candidate_61984_133508364_5	133508364:5
ARTHROPODA_Candidate_62227_135539139_3	135539139:3
ARTHROPODA_Candidate_62522_135594009_3	135594009:3
ARTHROPODA_Candidate_62785_136203438_4	136203438:4
ARTHROPODA_Candidate_62797_136204628_0	136204628:0
ARTHROPODA_Candidate_62798_136204629_0	136204629:0
ARTHROPODA_Candidate_62863_136208871_0	136208871:0
ARTHROPODA_Candidate_62899_136218984_2	136218984:2
ARTHROPODA_Candidate_63113_136467730_0	136467730:0
ARTHROPODA_Candidate_63226_136478222_4	136478222:4
ARTHROPODA_Candidate_63520_136512857_4	136512857:4
ARTHROPODA_Candidate_63766_136871485_2	136871485:2
ARTHROPODA_Candidate_6377_14618671_1	14618671:1
ARTHROPODA_Candidate_64432_137574930_4	137574930:4
ARTHROPODA_Candidate_64472_137584456_3	137584456:3
ARTHROPODA_Candidate_6450_14745839_4	14745839:4
ARTHROPODA_Candidate_6491_14800028_0	14800028:0
ARTHROPODA_Candidate_65424_139775238_5	139775238:5
ARTHROPODA_Candidate_65440_139777858_3	139777858:3
ARTHROPODA_Candidate_65470_139781387_3	139781387:3
ARTHROPODA_Candidate_65482_139781389_3	139781389:3
ARTHROPODA_Candidate_65529_139791117_0	139791117:0
ARTHROPODA_Candidate_65595_139842563_0	139842563:0
ARTHROPODA_Candidate_65808_140837480_5	140837480:5
ARTHROPODA_Candidate_65829_140838640_0	140838640:0
ARTHROPODA_Candidate_65918_140859063_3	140859063:3
ARTHROPODA_Candidate_66008_140888473_2	140888473:2
ARTHROPODA_Candidate_66186_141425113_5	141425113:5
ARTHROPODA_Candidate_66202_142356550_3	142356550:3
ARTHROPODA_Candidate_66272_142694942_0	142694942:0
ARTHROPODA_Candidate_66511_143099042_0	143099042:0
ARTHROPODA_Candidate_667_761271_2	761271:2
ARTHROPODA_Candidate_669_761273_0	761273:0
ARTHROPODA_Candidate_67215_144587605_1	144587605:1
ARTHROPODA_Candidate_67358_146419014_3	146419014:3
ARTHROPODA_Candidate_67752_146536615_1	146536615:1
ARTHROPODA_Candidate_67793_146538457_3	146538457:3
ARTHROPODA_Candidate_6783_15974054_3	15974054:3
ARTHROPODA_Candidate_67873_146540944_2	146540944:2
ARTHROPODA_Candidate_67980_146554285_3	146554285:3
ARTHROPODA_Candidate_6798_15979267_2	15979267:2
ARTHROPODA_Candidate_68012_146569774_0	146569774:0
ARTHROPODA_Candidate_68016_146570117_3	146570117:3
ARTHROPODA_Candidate_68031_146585416_2	146585416:2
ARTHROPODA_Candidate_68143_146867916_5	146867916:5
ARTHROPODA_Candidate_68272_147273337_0	147273337:0
ARTHROPODA_Candidate_68294_147410584_3	147410584:3
ARTHROPODA_Candidate_683_761274_2	761274:2
ARTHROPODA_Candidate_68467_149694077_1	149694077:1
ARTHROPODA_Candidate_68597_150003333_0	150003333:0
ARTHROPODA_Candidate_68748_151879257_0	151879257:0
ARTHROPODA_Candidate_68758_151969024_5	151969024:5
ARTHROPODA_Candidate_68797_151994092_0	151994092:0
ARTHROPODA_Candidate_6881_16647773_5	16647773:5
ARTHROPODA_Candidate_6891_67004687_3	67004687:3
ARTHROPODA_Candidate_68943_152048087_5	152048087:5
ARTHROPODA_Candidate_6899_12921208_4	12921208:4
ARTHROPODA_Candidate_69042_152502311_1	152502311:1
ARTHROPODA_Candidate_6921_16658912_2	16658912:2
ARTHROPODA_Candidate_69366_157323584_4	157323584:4
ARTHROPODA_Candidate_69368_157339851_3	157339851:3
ARTHROPODA_Candidate_7355_16777068_2	16777068:2
ARTHROPODA_Candidate_7365_16814571_1	16814571:1
ARTHROPODA_Candidate_7370_16844324_5	16844324:5
ARTHROPODA_Candidate_7389_16867731_1	16867731:1
ARTHROPODA_Candidate_7393_16868261_0	16868261:0
ARTHROPODA_Candidate_7405_16893148_4	16893148:4
ARTHROPODA_Candidate_7417_16965293_0	16965293:0
ARTHROPODA_Candidate_7436_17023762_3	17023762:3
ARTHROPODA_Candidate_7505_17476732_2	17476732:2
ARTHROPODA_Candidate_753_772106_3	772106:3
ARTHROPODA_Candidate_758_772650_3	772650:3
ARTHROPODA_Candidate_7621_17508494_1	17508494:1
ARTHROPODA_Candidate_7715_17539897_2	17539897:2
ARTHROPODA_Candidate_7735_17555646_2	17555646:2
ARTHROPODA_Candidate_7745_17994487_1	17994487:1
ARTHROPODA_Candidate_7788_17994488_1	17994488:1
ARTHROPODA_Candidate_7800_17998958_0	17998958:0
ARTHROPODA_Candidate_7805_18019410_3	18019410:3
ARTHROPODA_Candidate_781_776247_1	776247:1
ARTHROPODA_Candidate_7826_18025667_2	18025667:2
ARTHROPODA_Candidate_7858_18347376_3	18347376:3
ARTHROPODA_Candidate_7882_18347377_3	18347377:3
ARTHROPODA_Candidate_801_776524_0	776524:0
ARTHROPODA_Candidate_8072_20173714_2	20173714:2
ARTHROPODA_Candidate_8078_20173960_4	102220868:1
ARTHROPODA_Candidate_8088_20174267_4	20174267:4
ARTHROPODA_Candidate_8150_20521080_3	20521080:3
ARTHROPODA_Candidate_816_778842_2	778842:2
ARTHROPODA_Candidate_8187_20530880_1	20530880:1
ARTHROPODA_Candidate_818_779006_5	779006:5
ARTHROPODA_Candidate_8195_20533955_2	20533955:2
ARTHROPODA_Candidate_831_785931_1	785931:1
ARTHROPODA_Candidate_8334_20559132_4	20559132:4
ARTHROPODA_Candidate_8370_20601251_0	20601251:0
ARTHROPODA_Candidate_8426_20607179_0	20607179:0
ARTHROPODA_Candidate_8465_20646319_1	20646319:1
ARTHROPODA_Candidate_8511_20671845_0	20671845:0
ARTHROPODA_Candidate_8514_20671846_0	20671846:0
ARTHROPODA_Candidate_8528_20704660_0	20704660:0
ARTHROPODA_Candidate_852_789529_0	789529:0
ARTHROPODA_Candidate_8546_20886576_5	20886576:5
ARTHROPODA_Candidate_8574_21037400_1	21037400:1
ARTHROPODA_Candidate_8578_21044041_2	21044041:2
ARTHROPODA_Candidate_8581_21080977_3	21080977:3
ARTHROPODA_Candidate_8657_21404824_4	21404824:4
ARTHROPODA_Candidate_8667_21514741_1	21514741:1
ARTHROPODA_Candidate_8668_21517808_4	21517808:4
ARTHROPODA_Candidate_8678_21525218_0	21525218:0
ARTHROPODA_Candidate_8728_21887074_2	21887074:2
ARTHROPODA_Candidate_8746_22066164_4	22066164:4
ARTHROPODA_Candidate_8751_22066216_0	22066216:0
ARTHROPODA_Candidate_8757_22073084_4	22073084:4
ARTHROPODA_Candidate_8765_16064957_5	16064957:5
ARTHROPODA_Candidate_8795_22081472_5	22081472:5
ARTHROPODA_Candidate_8796_22081473_3	22081473:3
ARTHROPODA_Candidate_8800_22082472_4	22082472:4
ARTHROPODA_Candidate_8810_22101954_2	22101954:2
ARTHROPODA_Candidate_8816_22102014_1	22102014:1
ARTHROPODA_Candidate_882_789530_0	789530:0
ARTHROPODA_Candidate_8849_22115059_1	22115059:1
ARTHROPODA_Candidate_8901_22121734_3	22121734:3
ARTHROPODA_Candidate_8904_22121740_1	22121740:1
ARTHROPODA_Candidate_8909_22125974_2	22125974:2
ARTHROPODA_Candidate_8917_22128931_1	22128931:1
ARTHROPODA_Candidate_8938_22138687_5	22138687:5
ARTHROPODA_Candidate_893_796444_1	796444:1
ARTHROPODA_Candidate_8943_22139402_0	22139402:0
ARTHROPODA_Candidate_8960_22158440_3	22158440:3
ARTHROPODA_Candidate_8974_22195916_1	22195916:1
ARTHROPODA_Candidate_9087_22326444_0	22326444:0
ARTHROPODA_Candidate_9131_22596846_0	22596846:0
ARTHROPODA_Candidate_9135_22620421_4	22620421:4
ARTHROPODA_Candidate_9141_22621240_4	22621240:4
ARTHROPODA_Candidate_9217_22926830_1	22926830:1
ARTHROPODA_Candidate_9242_23136501_1	23136501:1
ARTHROPODA_Candidate_9264_23136502_0	23136502:0
ARTHROPODA_Candidate_9282_23136503_1	23136503:1
ARTHROPODA_Candidate_9293_23138448_4	23138448:4
ARTHROPODA_Candidate_9295_23142123_3	23142123:3
ARTHROPODA_Candidate_9301_23142717_5	23142717:5
ARTHROPODA_Candidate_9317_23143506_1	23143506:1
ARTHROPODA_Candidate_9321_23143688_4	23143688:4
ARTHROPODA_Candidate_9327_23144164_0	23144164:0
ARTHROPODA_Candidate_9332_23145682_1	23145682:1
ARTHROPODA_Candidate_9365_23157363_4	23157363:4
ARTHROPODA_Candidate_9380_23161028_3	23161028:3
ARTHROPODA_Candidate_9384_23176822_1	23176822:1
ARTHROPODA_Candidate_9475_23307030_0	23307030:0
ARTHROPODA_Candidate_9486_23786129_0	23786129:0
ARTHROPODA_Candidate_9510_23858622_4	23858622:4
ARTHROPODA_Candidate_9517_23858623_4	23858623:4
ARTHROPODA_Candidate_9538_24064652_1	24064652:1
ARTHROPODA_Candidate_9564_24086807_4	24086807:4
ARTHROPODA_Candidate_9586_24091790_0	24091790:0
ARTHROPODA_Candidate_9592_24095360_4	24095360:4
ARTHROPODA_Candidate_9593_24096935_1	24096935:1
ARTHROPODA_Candidate_9632_24121060_2	24121060:2
ARTHROPODA_Candidate_9658_24126481_0	24126481:0
ARTHROPODA_Candidate_9738_78194960_5	78194960:5
ARTHROPODA_Candidate_9809_25101577_1	25101577:1
ARTHROPODA_Candidate_981_850467_0850467_0	850467:0
CHAETOGNATHA_Candidate_29653_46185934_0	46185934:0
CHAETOGNATHA_Candidate_50116_102248105_1	102248105:1
CHAETOGNATHA_Candidate_53389_106208000_3	106208000:3
CHAETOGNATHA_Candidate_58992_133439549_5	133439549:5
CHAETOGNATHA_Candidate_60712_125453680_5	125453680:5
CHAETOGNATHA_Candidate_61916_127821258_4	127821258:4
CHAETOGNATHA_Candidate_69302_154935263_3	154935263:3
CHAETOGNATHA_Candidate_767_773506_4	773506:4
CHAETOGNATHA_Candidate_8386_20603616_4	20603616:4
CHAETOGNATHA_Candidate_8406_20603617_4	20603617:4
CNIDARIA_Candidate_23368_33192484_5	33192484:5
CNIDARIA_Candidate_42887_79404006_4	79404006:4
CNIDARIA_Candidate_4362_12148094_5	12148094:5
CNIDARIA_Candidate_48918_98791079_2	98791079:2
CNIDARIA_Candidate_6477_14785429_5	14785429:5
CNIDARIA_Candidate_6503_14826167_5	14826167:5
CNIDARIA_Candidate_6569_15020367_5	15020367:5
CNIDARIA_Candidate_69188_153781412_0	153781412:0
CNIDARIA_Candidate_9896_25326986_0	25326986:0
MOLLUSCA_Candidate_30496_48284605_3	48284605:3
MOLLUSCA_Candidate_39215_70141389_5	70141389:5
MOLLUSCA_Candidate_44201_84665115_3	84665115:3
MOLLUSCA_Candidate_44255_84683309_4	84683309:4
MOLLUSCA_Candidate_68777_151975401_2	151975401:2
ROTIFERA_Candidate_2576_5796385_1	5796385:1
ROTIFERA_Candidate_36282_62009944_0	62009944:0
ROTIFERA_Candidate_58608_124225745_3	124225745:3
ROTIFERA_Candidate_58656_124722844_3	124722844:3
ROTIFERA_Candidate_58669_124739921_0	124739921:0
ROTIFERA_Candidate_58683_124747112_5	124747112:5
ROTIFERA_Candidate_58696_124780282_0	124780282:0
ROTIFERA_Candidate_60502_127422309_1	127422309:1
ROTIFERA_Candidate_61236_132660058_4	132660058:4
ROTIFERA_Candidate_61308_132686194_0	132686194:0
ROTIFERA_Candidate_61369_132731097_0	132731097:0
ROTIFERA_Candidate_61370_132743022_1	132743022:1
ROTIFERA_Candidate_61463_132782182_4	132782182:4
ROTIFERA_Candidate_61478_132856167_0	132856167:0
ROTIFERA_Candidate_62120_134741716_4	134741716:4
ROTIFERA_Candidate_63589_136578005_3	136578005:3
ROTIFERA_Candidate_63609_136590623_1	136590623:1
ROTIFERA_Candidate_63614_136590624_1	136590624:1
ROTIFERA_Candidate_63665_136639868_1	136639868:1
ROTIFERA_Candidate_63681_136652179_2	136652179:2
ROTIFERA_Candidate_63690_136661977_4	136661977:4
ROTIFERA_Candidate_63730_136702548_3	136702548:3
ROTIFERA_Candidate_63800_137253405_5	137253405:5
ROTIFERA_Candidate_63844_137255996_5	137255996:5
ROTIFERA_Candidate_63972_137271044_3	137271044:3
ROTIFERA_Candidate_63982_137272207_5	137272207:5
ROTIFERA_Candidate_64073_137275304_1	137275304:1
ROTIFERA_Candidate_64124_137278309_4	137278309:4
ROTIFERA_Candidate_64198_137285503_4	137285503:4
ROTIFERA_Candidate_64270_137302518_4	137302518:4
ROTIFERA_Candidate_64298_137314316_5	137314316:5
ROTIFERA_Candidate_64325_137324060_4	137324060:4
ROTIFERA_Candidate_64333_137325552_5	137325552:5
ROTIFERA_Candidate_64357_137360673_4	137360673:4
ROTIFERA_Candidate_64414_137452167_3	137452167:3
TUNICATA_Candidate_27125_42095285_4	42095285:4
TUNICATA_Candidate_298_484372_3	484372:3
TUNICATA_Candidate_3371_8174698_4	8174698:4
TUNICATA_Candidate_37291_64282043_4	64282043:4
TUNICATA_Candidate_40089_72295674_4	72295674:4
TUNICATA_Candidate_46016_91606440_4	91606440:4
TUNICATA_Candidate_48328_98407563_0	98407563:0
TUNICATA_Candidate_48500_98437980_0	98437980:0
VERTEBRATA_Candidate_1626_4854196_3	4854196:3
VERTEBRATA_Candidate_1638_4854197_3	4854197:3
VERTEBRATA_Candidate_1699_4857388_2	4857388:2
VERTEBRATA_Candidate_23687_34861255_0	34861255:0
VERTEBRATA_Candidate_23693_34861256_0	34861256:0
VERTEBRATA_Candidate_23705_34861257_0	34861257:0
VERTEBRATA_Candidate_23711_34861258_0	34861258:0
VERTEBRATA_Candidate_24409_35567431_4	35567431:4
VERTEBRATA_Candidate_24419_35567432_4	35567432:4
VERTEBRATA_Candidate_24597_35746317_0	35746317:0
VERTEBRATA_Candidate_25821_39927379_0	39927379:0
VERTEBRATA_Candidate_25907_40400692_4	40400692:4
VERTEBRATA_Candidate_26558_41784281_0	41784281:0
VERTEBRATA_Candidate_26576_41793306_2	41793306:2
VERTEBRATA_Candidate_26585_41793307_1	41793307:1
VERTEBRATA_Candidate_26747_41808922_3	41808922:3
VERTEBRATA_Candidate_26794_41815450_1	41815450:1
VERTEBRATA_Candidate_26811_41815451_1	41815451:1
VERTEBRATA_Candidate_27537_42758441_2	42758441:2
VERTEBRATA_Candidate_27703_42997312_5	42997312:5
VERTEBRATA_Candidate_30102_47975602_4	47975602:4
VERTEBRATA_Candidate_30118_47975670_2	47975670:2
VERTEBRATA_Candidate_30318_47997947_0	47997947:0
VERTEBRATA_Candidate_30459_48264387_1	48264387:1
VERTEBRATA_Candidate_3090_7287850_0	7287850:0
VERTEBRATA_Candidate_3152_7479323_2	7479323:2
VERTEBRATA_Candidate_32628_53221904_0	53221904:0
VERTEBRATA_Candidate_32807_53635504_1	53635504:1
VERTEBRATA_Candidate_34099_57557715_0	57557715:0
VERTEBRATA_Candidate_34384_57581028_2	57581028:2
VERTEBRATA_Candidate_35206_59757254_0	59757254:0
VERTEBRATA_Candidate_35708_60647169_1	60647169:1
VERTEBRATA_Candidate_35740_60649529_3	60649529:3
VERTEBRATA_Candidate_35777_60650614_1	60650614:1
VERTEBRATA_Candidate_35958_60682293_1	60682293:1
VERTEBRATA_Candidate_35980_60687950_2	60687950:2
VERTEBRATA_Candidate_36062_60716151_5	60716151:5
VERTEBRATA_Candidate_38618_66989243_2	66989243:2
VERTEBRATA_Candidate_38803_67046008_1	67046008:1
VERTEBRATA_Candidate_39112_67913287_3	67913287:3
VERTEBRATA_Candidate_39305_70150599_0	70150599:0
VERTEBRATA_Candidate_39315_70150600_0	70150600:0
VERTEBRATA_Candidate_39320_70150601_0	70150601:0
VERTEBRATA_Candidate_39332_70164531_1	70164531:1
VERTEBRATA_Candidate_41785_76598638_0	76598638:0
VERTEBRATA_Candidate_42034_76631315_4	76631315:4
VERTEBRATA_Candidate_42044_76631316_4	76631316:4
VERTEBRATA_Candidate_42733_78306004_0	78306004:0
VERTEBRATA_Candidate_42934_80574302_1	80574302:1
VERTEBRATA_Candidate_43209_81252710_3	81252710:3
VERTEBRATA_Candidate_43223_81252711_5	81252711:5
VERTEBRATA_Candidate_43903_84173068_0	84173068:0
VERTEBRATA_Candidate_43968_84486774_2	84486774:2
VERTEBRATA_Candidate_45299_90855686_5	90855686:5
VERTEBRATA_Candidate_45389_90871510_2	90871510:2
VERTEBRATA_Candidate_45404_90871511_2	90871511:2
VERTEBRATA_Candidate_45523_90962546_0	90962546:0
VERTEBRATA_Candidate_45775_91545461_5	91545461:5
VERTEBRATA_Candidate_45787_91545462_5	91545462:5
VERTEBRATA_Candidate_45791_91545463_5	91545463:5
VERTEBRATA_Candidate_48141_97696658_4	97696658:4
VERTEBRATA_Candidate_50239_102280588_2	102280588:2
VERTEBRATA_Candidate_51303_103693439_4	103693439:4
VERTEBRATA_Candidate_51420_103717736_0	103717736:0
VERTEBRATA_Candidate_51435_103720500_2	103720500:2
VERTEBRATA_Candidate_51853_104010184_2	104010184:2
VERTEBRATA_Candidate_51864_104010898_0	104010898:0
VERTEBRATA_Candidate_51913_104019674_4	104019674:4
VERTEBRATA_Candidate_51918_104021432_4	104021432:4
VERTEBRATA_Candidate_51941_104022456_4	104022456:4
VERTEBRATA_Candidate_51944_104024361_3	104024361:3
VERTEBRATA_Candidate_51964_104028620_1	104028620:1
VERTEBRATA_Candidate_52035_104035463_1	104035463:1
VERTEBRATA_Candidate_52085_104058740_1	104058740:1
VERTEBRATA_Candidate_52100_104066316_3	104066316:3
VERTEBRATA_Candidate_52144_104066317_3	104066317:3
VERTEBRATA_Candidate_52171_104066318_3	104066318:3
VERTEBRATA_Candidate_52209_104066319_3	104066319:3
VERTEBRATA_Candidate_52237_104066320_3	104066320:3
VERTEBRATA_Candidate_52279_104066321_3	104066321:3
VERTEBRATA_Candidate_52384_104096185_1	104096185:1
VERTEBRATA_Candidate_52402_104102518_4	104102518:4
VERTEBRATA_Candidate_52428_104119547_2	104119547:2
VERTEBRATA_Candidate_52448_104121122_3	104121122:3
VERTEBRATA_Candidate_61708_133401665_4	133401665:4
VERTEBRATA_Candidate_61715_133405073_4	133405073:4
VERTEBRATA_Candidate_61735_133405074_4	133405074:4
VERTEBRATA_Candidate_61748_133407665_5	133407665:5
VERTEBRATA_Candidate_61762_133407666_5	133407666:5
VERTEBRATA_Candidate_61778_133415945_4	133415945:4
VERTEBRATA_Candidate_61787_133416683_4	133416683:4
VERTEBRATA_Candidate_61790_133419454_4	133419454:4
VERTEBRATA_Candidate_61970_133484959_4	133484959:4
VERTEBRATA_Candidate_61978_133488657_3	133488657:3
VERTEBRATA_Candidate_714_770045_2	770045:2
VERTEBRATA_Candidate_8201_20535397_0	20535397:0
VERTEBRATA_Candidate_8249_20546804_3	20546804:3
VERTEBRATA_Candidate_8297_20553566_3	20553566:3
VERTEBRATA_Candidate_8308_20553567_3	20553567:3
VERTEBRATA_Candidate_8317_20553568_3	20553568:3
VERTEBRATA_Candidate_8347_20560747_2	20560747:2
VERTEBRATA_Candidate_839_789001_1	789001:1
VERTEBRATA_Candidate_8467_20655032_0	20655032:0
VERTEBRATA_Candidate_8480_20660199_4	20660199:4
VERTEBRATA_Candidate_895_803429_0	803429:0
VERTEBRATA_Candidate_942_821987_0	821987:0
VERTEBRATA_Candidate_956_821988_0	821988:0
