# Supplementary material for: An Ocean of Opsins
Source: Genome Biol Evol. 2025 Nov 4;17(11):evaf189. doi: 10.1093/gbe/evaf189 (PMC12584886; doi:10.1093/gbe/evaf189)
Supplement: evaf189_Supplementary_Data [file evaf189_supplementary_data.zip › File_S1.fasta]

>ECHINODERMATA_TARA_ARC_108_MAG_00300_000000001419.1.1__ARC_108_MAG_00300_000000001419.1.1
--------MEEL-------TTDFYRN--------------ISCTTFQD------------DPEKEEKAQSNGDFSSNVSIMAVGY-YLAVIVIFGTVGNSVVIHVIYKEVKFHTATYMLIFNLAISDFAVCCF-GTPLSC-SSSFVG-YWLYGK-IGCEYYGFLNYYCGCISLNSYAAIALVRFNIIVRRRS------VTKLQILRLICVIHAYTCVFTIPPLLGWNAFVLEGFYTQCDIAYKVKTPLYLSYICVMFVWLFFAPL-IIIMFCYFRIIRYVGEHK--------ARFERTHRLLTTGRRRKG----NSVSINSFRTSMIILICCSVFLFTWLPYCILVSYGLLGNP-DHISQ-TASAVPALIAKTSTIFNPFILIGFNREFYDTLLHR-----QCAC-------------GPQSNSKMTSRDK----NYSLSYGGITVGDDLNKDSLNTR
>170RHOOrcu1-247
-------------------------------------------------------------------------------MSMLAA-YMFLLIV--FPINFLTLYVTVQHKKLRTPLNYILLNLAVADLFMVLG-GFTTTL-YTSLHG-YFVFGP-TGCNVEGFFATLGGEIALWSLVVLAIERYVVVCKP------FRFGENHAIMGVAFTWIMALACAAPPL-----YIPEGMQCSCGID--------ESFVIYMFVVHFTIPL-IIIFFCYGQLVFTVKEA------------------------KA----------EK-EVTRMVIIMVIAFLICWVPYASV---IFTHQGS-NF-GPIFMTIPAFFAKSSSI-NPVIYIMMNKQFRNCM-----------------------------------------------------------------
>173RHOMumu1-247
-------------------------------------------------------------------------------MSMLAA-YMFLLIV--FPINFLTLYVTVQHKKLRTPLNYILLNLAVADLFMVFG-GFTTTL-YTSLHG-YFVFGP-TGCNLEGFFATLGGEIALWSLVVLAIERYVVVCKP------FRFGENHAIMGVVFTWIMALACAAPPL-----YIPEGMQCSCGID--------ESFVIYMFVVHFTIPM-IVIFFCYGQLVFTVKEA------------------------KA----------EK-EVTRMVIIMVIFFLICWLPYASV---IFTHQGS-NF-GPIFMTLPAFFAKSSSI-NPVIYIMLNKQFRNCM-----------------------------------------------------------------
>156RHOLeja1-247
-------------------------------------------------------------------------------MSALAA-YMFFLIL--FPVNFLTLFVTVQHKKLRTPLNYILLNLAMANLFMVLF-GFTVTM-YTSMNG-YFVFGP-TMCSIEGFFATLGGEVALWSLVVLAIERYIVICKP------FRFGNTHAIMGVAFTWIMALACAAPPL-----YIPEGMQCSCGPD--------ESYVVYMFVVHFLVPF-VIIFFCYGRLLCTVKEA------------------------KA----------EK-EVTRMVVLMVIGFLVCWVPYASV---IFTHQGS-DF-GATFMTLPAFFAKSSAL-NPVIYILMNKQFRNCM-----------------------------------------------------------------
>158RHOSasa1-247
-------------------------------------------------------------------------------MSLMAA-YMFFLIL--FPINFLTLYVTIEHKKLRTALNYILLNLAVADLFMVIG-GFTTTM-YTSMHG-YFVFGR-TGCNIEAFFATHGGEIGLWSLVVLAIERWLVVCKP------FRFSETHAIIGVAFTWVMASACSVPPL-----YIPEGMQCSCGID--------ESFVVYMFIVHFSIPL-FIITFCYGNLLCAVKAA------------------------RA----------EK-EVTRMVIMMVVSYLVSWVPYASV---IFCNQGS-EF-GPVFMTIPAFFAKSSAL-NPLIYVLMNKQFRHCM-----------------------------------------------------------------
>VERTEBRATA_Candidate_8467_20655032_0
---S-----------------------N---GTE---GPYFPM------VNT----------RSPD-----LVN--PAAYAALGA-YMFLLILLGFPINFLTLYVTIEHKKLRTPLNYILLNLAVADLFMVFG-GFTTTM-YTSMHG-YFVLGR-LGCNLEGFFATHGGQIALWSLVVLAIERWVVVCKPF---SNFRFGENHAIMGLALTWVMACSCSVPPLVGWSRYIPEGMQCSCGIDYYTRAFNNESFVIYMFTCHFLIPL-IVIFFCYGRLLCAVKEA------QQESETTQ----------RA----------ER-EVTRMVIIMVIAFLVCWVPYASVAVWIFTNQGA-EF-GPVFMTIPAFFAKSSSIYNPMIYICMNKQFRHCMIT--TL---------GKNPFEEE-EG----TSKT-----EASSVSSSSV----------------
>148RHOGaga1-247
-------------------------------------------------------------------------------MRLVCC-YIFFLIS--LPINLLTLLVTFKHKKLRQPLNYILVNLAVADLFMACF-GFTVTF-YTAWNG-YFVFGP-VGCAVEGFFATLGGQVALWSLVVLAIERYIVVCKP------FRFSATHAMMGIAFTWVMAFSCAAPPL-----YMPEGMQCSCGPD--------ESYVLYMFVIHFIIPV-VVIFFSYGRLICKVREA------------------------KA----------EK-EVTRMVILMVLGFMLAWTPYAVV---IFTNKGA-DF-TATLMAVPAFFSKSSSL-NPIIYVLMNKQFRNCM-----------------------------------------------------------------
>135SWSOrla1-247
-------------------------------------------------------------------------------MKLLGI-YMFFLIL--FPINALTLVVTAQNKKLRQPLNFILVNLAVAGLIMVCF-GFTVCI-YSCMVG-YFSLGP-LGCTIEGFMATLGGQVSLWSLVVLAIERYIVVCKP------FKFTATHSAAGCAFTWIMASSCAVPPL-----YIPEGIQVSCGPD--------ESFVMYMFSCHFCVPV-FTIFFTYGSLVMTVKAA------------------------KA----------EK-EVTRMCFLMVLGFLLAWVPYAS---YIFFNRGA-AF-SAMSMAIPSFFSKSSAL-NPIIYILLNKQFRNCM-----------------------------------------------------------------
>VERTEBRATA_Candidate_1626_4854196_3
---------AKME--------------N---GTE---GKNFPM------NNR----------RSPY-----LAD--PIAFKMLAV-YMFFLICTGFPINALTVVVTAQNKKLRQPLNFILVNLAVAGLIMVLF-GFTITI-TSALNG-YFVFGA-NGCAIEGFMATLGGQVALWSLVVLAVERYIVVCKPM---GSFKFTAAHAGAGVAFSWIMAASCAVPPLVGWSRYIPEGMQCSCGPDYYTNAFNNESYVMYMFSCHFCVPV-VTIFFTYGSLVLTVKAA------QQDSASTQ----------KA----------EK-EVTRMCVLMVVGFLVAWCPYASYAAYLFMNKGV-AF-SAVSMAIPAFFAKSSALFNPIIYILMNKQFRNCMLS--TI---------GMGGAVDD-ES----GSKT-----EVSSVSTAG-----------------
>VERTEBRATA_Candidate_39332_70164531_1
---------AKME--------------N---GTE---GKNFPM------NNR----------RSPH-----LAD--PIAFKMLGA-YMFFLICTGFPINALTIVVTAQNKKLRQPLNFILVNLAVAGLIMVIF-GFCVTF-ITCMSG-YFIFGP-MGCAIEGFMSTIGGQVSLWSLVVLAVERYIVVCKPM---GSFKFTAAHAGAGVAFSWVMACACAVPPLVGWSRYIPEGMQMSCGPDYYTLAFNNESYVMYMFSCHFCVPV-VTIFFTYGSLVLTVKAA------QQDSASTQ----------KA----------ER-EVTRMCVLMVLGFLVAWCPYAGYAAYLFMNKGI-AF-SAVSMAVPAFFAKSSALFNPIIYILMNKQFRNCMLS--TI---------GMGGAVDD-ES----GSKT-----EVSSVSTAG-----------------
>VERTEBRATA_Candidate_32807_53635504_1
RLVK-----NIME--------------N---ATE---GKNFPM------NNR----------RNPE-----LAP--PAAFYALAA-WMFFLICTGFPINGLTVFVTLQNKKLRQPLNFILVNLAVAGLIMVIF-GFTVTF-VTCMFG-YFIFGP-MGCVIEGFMSTMGGQISLWSLVVLAVERYIVVCKPM---GSFKFTAAHAGAGVAFSWIMAAACAVPPLVGWSRYIPEGMQCSCGPDYYTNAFNNESYVMYMFSCHFCVPV-VTIFFTYGSLVLTVKAA------QQDSASTQ----------KA----------EK-EVTRMCVLMVLGFLFAWSPYASYAAYLFFNKGI-AF-SAISMAIPAFFAKSSALVNPIIYVLFNKQFRSCILQ--AV---------GMGGMVED-ET----ASKT-----EVSTTS--------------------
>VERTEBRATA_Candidate_45791_91545463_5
---------NIME--------------N---ATE---GKNFPM------NNR----------RNPE-----LAP--PAAFYALAA-WMFFLICTGFPINGLTVFVTLQNKKLRQPLNFILVNLAVAGLIMVIF-GFTVTF-VTCMFG-YFIFGP-MGCVIEGFMSTMGGQISLWSLVVLAVERYIVVCKPM---GSFKFTAAHAGAGVAFSWIMAAACAVPPLVGWSRYIPEGMQCSCGPDYYTNAFNNESYVMYMFSCHFCVPV-VTIFFTYGSLVLTVKAA------QQDSASTQ----------KA----------EK-EVTRMCVLMVVGFLVAWCPYASYAAYLFLNKGV-AF-TAVSMAIPAFFAKSSALFNPIIYILMNKQFRSCMMS--TI---------GMGGMVDD-ET----ASKT-----EVSTTS--------------------
>VERTEBRATA_Candidate_714_770045_2
----------------------------------------------------------------------------------------------------------------------------------------------------------------------MGGQISLWSLVVLAVERYIVVCKPM---GSFKFSAAHAGAGVAFSWIMAASCAVPPLVGWSRYIPEGMQCSCGPDYYTTAYNNESYVMYMFSCHFMVPV-VTIFFTYGSLVATVKAA------QQDSASTQ----------KA----------EK-EVTRMCVLMVVGFLVAWSPYASFAGYLFLNKGI-AF-TAISMAIPAFFAKSSALFNPIIYILMNKQFRNCMLS--TI---------GMGGMVED-ET----ASKT-----EVSSAG--------------------
>VERTEBRATA_Candidate_45775_91545461_5
------------E--------------N---GTE---GNNFPM------NNR----------RSPY-----LAP--PMAYYALAF-YMFFLICTGFPINALTVVVTMQNKKLRQPLNFILVNLAVAGLIMVLF-GFTITI-TSALNG-YFVFGA-MGCAIEGFMATLGGQVSLWSLVVLAVERYIVVCKPM---GSFKFTAAHAGAGVAFSWIMAAACAVPPLVGWSRYIPEGMQCSCGPDYYTNAFNNESYVMYMFSCHFCVPV-VTIFFTYGSLVLTVKAA------QQDSASTQ----------KA----------EK-EVTRMCVLMVVGFLVAWCPYASYAAYLFLNKGV-AF-TAVSMAIPAFFAKSSALFNPIIYILMNKQFRSCMMS--TI---------GMGGMVDD-ET----ASKT-----EVSTTS--------------------
>VERTEBRATA_Candidate_45787_91545462_5
------------E--------------N---GTE---GNNFPM------NNR----------RSPY-----LAP--PMAYYALAF-YMFFLICTGFPINALTVVVTMQNKKLRQPLNFILVNLAVAGLIMVLF-GFTITI-TSALNG-YFVFGA-MGCAIEGFMATLGGQVSLWSLVVLAVERYIVVCKPM---GSFKFTAAHAGAGVAFSWIMAAACAVPPLVGWSRYIPEGMQCSCGPDYYTNAFNNESYVMYMFSCHFCVPV-VTIFFTYGSLVLTVKAA------QQDSASTQ----------KA----------EK-EVTRMCVLMVLGFLFAWSPYASYAAYLFFNKGI-AF-SAISMAIPAFFAKSSALVNPIIYVLFNKQFRSCILQ--AV---------GMGGMVED-ET----TSKT-----EVSTTS--------------------
>VERTEBRATA_Candidate_839_789001_1
---------------------------------------------------------------------------------------------------------------LRQPLNFIIVNVAVAGLIMVFF-GFSVTF-VTCMFG-YFIFGP-IGCIIEGFMSTMGGQISLWSLVVLAVERYIVVCKPM---GSFKFTEAHAGAGVGFSWIMAASCAIPPLVGWSRYIPEGIQASCGPDYYTNAFNNDSYVMYMFSCHFCIPV-VTILFTYGSLVLTVKAA------QQDSASTQ----------KA----------EK-EVTRMCVLMVLGFLFAWTPYASYAAYLFLNKGI-AF-SAISMAIPAFFAKSSALVNPIIYVLFNKQFRSCIMQ--TL---------GMGGMVED-E-----TSKT-----EVSSAG--------------------
>VERTEBRATA_Candidate_25821_39927379_0
NSAQ-----VKME--------------N---GTE---GKNFPM------NNR----------RSPH-----LAD--PMFFYMLAA-YMFLLIVTGFPINFLTLLVTFQNKKLQQPLNFILVNLALAGLIMVCF-GFTITI-VTCLNG-YFVFGP-MGCVFEGFMATLGGQVSLWSLVVLAVERYIVVCKPM---GSFKFSTAHAGAGVAFSWVMAAACAVPPLVGWSRYIPEGMQCSCGPDYYTTAFNNESYVMYMFSCHFCVPV-VTIFFTYGSLVLTVKAA------QQDSASTQ----------KA----------ER-EVTRMCVLMVLGFLFAWSPYASYAAYLFLNKGI-AF-SAVSMAIPAFFAKSSALVNPVIYVLFNKQFRSCIMS--TI---------GMGGMVED-ET----ASKT-----EVSTTS--------------------
>VERTEBRATA_Candidate_48141_97696658_4
NSAQ-----AKME--------------N---GTE---GKNFPM------NNR----------RSPH-----LAD--PIMFYLLAF-YMFFLIIFGFPINFLTLLVTFQNKKLQAPLNFILVNLALAGLIMVVF-GFTITI-VTCLNG-YFVFGH-IGCIFEGFMATLGGQISLWSLVVLAVERYIVVCKPM---GSFKFSTAHAGAGVAFSWVMAAACAVPPLVGWSRYIPEGMQCSCGPDYYTNAFNNESYVMYMFSCHFCVPV-CTIFFTYGSLVLTVKAA------QQDSASTQ----------KA----------ER-EVTRMCVLMVLGFLFAWSPYASYAAYIFLNKGM-AF-SAVSMAVPAFFAKSSAIVNPVIYVLFNKQFRSCIMS--TI---------GMGSAVDD-ET----ASKT-----EVSTTS--------------------
>VERTEBRATA_Candidate_45389_90871510_2
---------IKME--------------N---GTE---GKNYPM------NNR----------RNPE-----LAS--PVFFYGLAA-WMFFLICLGFPINFLTLLVTMQNKKLQQPLNFILVNLAAAGLIMVCF-GFTVTF-VTCLNG-YFVFGP-MGCVIEGFMATMGGQISLWSLVVLAVERYIVVCKPM---GSFKFTSAHAGAGVAFAWVMAAACAVPPLVGWSRYIPEGMQCSCGPDYYTTAYNNESYVMYMFSCHFCVPV-VTIFFTYGSLVLTVKAA------QQDSASTQ----------KA----------EK-EVTRMCVLMVLGFLFAWSPYASYAAYLFMNKGI-AF-TAVSMAVPAFFAKSSALVNPIIYVLFNKQFRSCIMS--TI---------GMGGMVDD-ET----ASKT-----EVSTTS--------------------
>VERTEBRATA_Candidate_45404_90871511_2
---------IKME--------------N---GTE---GKNYPM------NNR----------RNPE-----LAS--PVFFYGLAA-WMFFLICLGFPINFLTLLVTMQNKKLQQPLNFILVNLAAAGLIMVCF-GFTVTF-VTCLNG-YFVFGP-MGCVIEGFMATMGGQISLWSLVVLAVERYIVVCKPM---GSFKFTSAHAGAGVAFAWVMAAACAVPPLVGWSRYIPEGMQCSCGPDYYTTAYNNESYVMYMFSCHFCVPV-VTIFFTYGSLVLTVKAA------QQDSASTQ----------KA----------ER-EVTRMCVLMVLGFLFAWSPYASYAAYLFFNKGI-AF-SAISMAIPAFFAKSSAVVNPIIYVLFNKQFRSCMLS--TI---------GMGGMVED-ET----TSKT-----EVSTTS--------------------
>VERTEBRATA_Candidate_1638_4854197_3
---------AKME--------------N---GTE---GKNFPM------NNR----------RSPY-----LAD--PIAFKMLAV-YMFFLICTGFPINALTVVVTAQNKKLRQPLNFILVNLAVAGLIMVLF-GFTITI-TSALNG-YFVFGA-NGCAIEGFMATLGGQVALWSLVVLAVERYIVVCKPM---GSFKFTAAHAGAGVAFSWIMAASCAVPPLVGWSRYIPEGMQCSCGPDYYTNAFNNESYVMYMFSCHFCVPV-VTIFFTYGSLVLTVKAA------QQDSASTQ----------KA----------EK-EVTRMCVLMVLGFLFAWTPYAAYAAYLFLNKGI-AF-SAVSMAVPAFFAKSSALVNPIIYVLFNKLHAEHHWN-------------GWHG----------------------------------------------
>VERTEBRATA_Candidate_23687_34861255_0
---------VKME--------------N---GTE---GKNFPM------NNR----------RSPH-----LAD--PMFFYALAF-YMFFLICTGLPINGLTVLVTVTNKKLRQPLNFILVNLAVAGLIMVCF-GFTVTV-VTCLYG-YFVFGP-IGCVFEGFMATMGGQISLWSLVVLAVERYIVVCKPM---GSFKFTAAHAGAGVAFSWVMAAACAIPPLVGWSRYIPEGIQSSCGPDYYTNAYNNDTYVMYMFSCHFCVPV-VTIFFTYGSLVLTVKAA------QQDSASTQ----------KA----------EK-EVTRMCVIMVLGFLFAWSPYASYAAYLFLNKGI-AF-SAASMAVPAFFAKSSALVNPIIYVLFNKQFRSCMMQ--QI---------GMGGMVDD-ES----ASKT-----EVSSVSTAG-----------------
>VERTEBRATA_Candidate_39320_70150601_0
SQAA-----AEME--------------N---GTE---GKNFPM------NNR----------RSPH-----LAD--PMFFYMLAA-YMMFLIVTGLPINGLTVLVTVTNKKLRQPLNFILVNLAVAGLIMVCF-GFTVTV-VTCLYG-YFVFGP-IGCIFEGFMATMGGQISLWSLVVLAVERYIVVCKPM---GSFKFTAAHAGAGVAFSWIMAAACAVPPLVGWSRYIPEGLQVSCGPDYYTNAFNNESYVMYMFCFHFALPV-CTIFFTYGSLVMTVKAA------QQDSASTQ----------KA----------EK-EVTRMCVIMVFGFLFAWSPYASYAAYLFLNKGI-AF-SAASMAVPAFFAKSSALVNPIIYVLFNKQFRSCMMQ--QI---------GMGGMVDD-ES----ASKT-----EVSSVSTAG-----------------
>VERTEBRATA_Candidate_23693_34861256_0
-----------------------------------------PM------NNR----------RSPH-----LAD--PMAFKVLAA-YMFFLMITGFPINGLTLVVTATNKKLRQPLNFIIVNVAVAGLIMVCC-GFTITF-VTCMFG-YFFFGP-MGCVFEGFMATMGGQISLWSLVVLAVERYIVVCKPM---GSFKFTAAHAGAGVAFSWVMAAACAIPPLVGWSRYIPEGIQSSCGPDYYTNAYNNDTYVMYMFSCHFCVPV-VTIFFTYGSLVLTVKAA------QQDSASTQ----------KA----------ER-EVTRMCVLMVLGFLFAWSPYASYAAYLFLNKGI-AF-SAVSMAIPAFFAKSSALVNPIIYILFNKQFRSCILQ--QI---------GMGGMVED-ET----ASKT-----EVSTS---------------------
>VERTEBRATA_Candidate_23711_34861258_0
-----------------------------------------PM------NNR----------RSPH-----LAD--PMAFKVLAA-YMFFLMITGFPINGLTLVVTATNKKLRQPLNFIIVNVAVAGLIMVCC-GFTITF-VTCMFG-YFFFGP-MGCVFEGFMATMGGQISLWSLVVLAVERYIVVCKPM---GSFKFTAAHAGAGVAFSWVMAAACAIPPLVGWSRYIPEGIQSSCGPDYYTNAYNNDTYVMYMFSCHFCVPV-VTIFFTYGSLVLTVKAA------QQDSASTQ----------KA----------EK-EVTRMCVIMVLGFLFAWSPYASYAAYLFLNKGI-AF-SAASMAVPAFFAKSSALVNPIIYVLFNKQFRSCMMQ--QI---------GMGGMVDD-ES----ASKT-----EVSSVSTAG-----------------
>VERTEBRATA_Candidate_39315_70150600_0
---S-----SNME--------------N---GTE---GKNFPM------NNR----------RSPH-----LAD--PMAFKVLAA-YMFFLIITGFPINGLTLVVTATNKKLRQPLNFIIVNVAVAGLIMVCF-GFTITI-VTCMFG-YFFFGP-MGCVFEGFMATMGGQISLWSLVVLAVERYIVVCKPM---GSFKFTAAHAGAGVAFSWIMALACAVPPLVGWSRYIPEGIQSSCGPDYYTSAFNNDSYVMYMFSCHFMVPV-CTIFFTYGSLVLTVKAA------QQDSASTQ----------KA----------EK-EVTRMCVIMVFGFLFAWSPYASYAAYLFLNKGI-AF-SAASMAVPAFFAKSSALVNPIIYVLFNKQFRSCMMQ--QI---------GMGGMVDD-ES----ASKT-----EVSSVSTAG-----------------
>VERTEBRATA_Candidate_39305_70150599_0
---S-----SNME--------------N---GTE---GKNFPM------NNR----------RSPH-----LAD--PMAFKVLAA-YMFFLIITGFPINGLTLVVTATNKKLRQPLNFIIVNVAVAGLIMVCF-GFTITI-VTCMFG-YFFFGP-MGCVFEGFMATMGGQISLWSLVVLAVERYIVVCKPM---GSFKFTAAHAGAGVAFSWIMAAACAVPPLVGWSRYIPEGLQVSCGPDYYTNAFNNESYVMYMFCFHFALPV-CTIFFTYGSLVMTVKAA------QQDSASTQ----------KA----------EK-EVTRMCVIMVFGFLFAWSPYASYAAYLFLNKGI-AF-SAASMAIPAFFAKSSALVNPIIYILFNKQFRSCIMQ--QI---------GMGGMVED-ET----ASKT-----EVSTS---------------------
>VERTEBRATA_Candidate_23705_34861257_0
---------SKME--------------N---GTE---GKNFPM------NNR----------RSPH-----LAD--PMAYRVLGA-YMFFLIITGFPINGLTLLVTATNKKLRQPLNFIIVNVAVAGMIMVCF-GFTITF-VTCMFG-YFFFGP-MGCVFEGFMATMGGQISLWSLVVLAVERYIVVCKPM---GSFKFTAAHAGAGVAFSWIMAAACSVPPLVGWSRYIPEGMQVSCGPDYYTSAFNNESYVMYMFTFHFCFPV-CTIFFTYGSLVMTVKAA------QQDSASTQ----------KA----------EK-EVTRMCVLMVFGFLFAWSPYASYAAYLFLNKGI-AF-SAASMSVPAFFAKSSALVNPIIYVLFNKQFRSCMMQ--QI---------GMGGMVDD-ES----ASKT-----EVSSVSTAG-----------------
>VERTEBRATA_Candidate_51435_103720500_2
---------AKME--------------N---GTE---GKNFPM------NNR----------RSPH-----LAD--PMAFKVLAA-YMFFLIITGFPINGLTLVVTATNKKLRQPLNFIIVNVAVAGLIMVCF-GFTVTF-VTCMFG-YFIFGP-MGCIFEGFMATMGGQISLWSLVVLAVERYIVVCKPM---GSFKFTAAHAGAGVAFSWIMAAACAVPPLVGWSRYIPEGMQVSCGPDYYTSAFNNESYVMYMFTFHFCFPV-CTIFFTYGSLVLTVKAA------QQDSASTQ----------KA----------EK-EVTRMCVIMVLGFLFAWSPYASYAAYLFLNKGI-AF-SAASMAVPAFFAKSSALVNPIIYVLFNKQFRSCMMQ--QI---------GMGGMVDD-ES----ASKT-----EVSSVSTAG-----------------
>VERTEBRATA_Candidate_32628_53221904_0
-----------------------------------------------------------------------------------------------FPINGLTLVVTATNKKLRQPLNFIIVNVAVAGLIMVCF-GFTITF-VTAING-YFVFGP-NGCAVEGFMATMGGQISLWSLVVLAVERYIVVCKPM---GSFKFTTAHAGAGVAFAWLMAAACAVPPLVGWSRYIPEGMQCSCGPDYYTSAFNNESYVMYMFVFHFCFPV-VTIFFTYGSLVMTVKAA------QQDSASTQ----------KA----------EK-EVTRMCVIMVFGFLFAWSPYASYAAYLFVNKGV-AF-SAGSMAIPAFFAKSSALVNPIIYVMFNKQFRSAIMQ--QI---------GMGGMVDD-ES----ASKT-----EVSSVSTA------------------
>VERTEBRATA_Candidate_43209_81252710_3
---------AKMD--------------GQQYGTE---GKNFPM------SNR----------RSPY-----LAD--QMAFRCLAG-FMFFLIVVGFPINGLTLLVTATNAKLRQPLNFIIVNIAFAGLIMVIF-GFTITF-VTCING-YFIFGP-MGCVFEGFMATMGGQISLWSLVVLAVERYIVVCKPM---GSFKFSALHAGLGVAFSWVMAAACAVPPLVGWSRYIPEGLQCSCGPDYYTSAFNNESYVMYMFCFHFCIPV-ATIFFTYGSLVMTVKDA------QQESASTQ----------KA----------EK-EVTRMCILMVFGFLFAWLPYASYAAYLFVNKGV-HF-SAGSMAIPAFFAKASALINPIIYVLFNKQFRAAILQ--QI---------GMGSMVED-ES----ASKT-----EVSSVSTA------------------
>VERTEBRATA_Candidate_43223_81252711_5
---------AKME--------------DQRFGTE---GKNFPM------SNR----------RSPH-----LVD--AMAFRCLAG-YMFFLIMVGFPINGLTLLVTATNAKLRQPLNFIIVNIAFAGLIMVIF-GFTITF-VTCING-YFIFGP-MGCVFEGFMATMGGQISLWSLVVLAVERYIVVCKPM---GSFKFSALHAGLGVAFSWVMAAACAVPPLVGWSRYIPEGLQCSCGPDYYTSAFNNESYVMYMFCFHFCIPV-ATIFFTYGSLVMTVKDA------QQESASTQ----------KA----------EK-EVTRMCILMVFGFLFAWLPYASYAAYLFVNKGV-HF-SAGSMAIPAFFAKASALINPIIYVLFNKQFRAAILQ--QI---------GMGSMVED-ES----ASKT-----EVSSVSTA------------------
>VERTEBRATA_Candidate_956_821988_0
--------------------------------------------------NR----------RSPH-----LAP--PAAFYALAV-YMFFMICFGFSINGLTLVVTAQNKKLRQPLNFILVNLAVAGMVMVCF-GFTITI-TSAVNG-YFIFGP-MGCAIEGFMATLGGEVALWSLVVLAVERYIVVCKPM---GSFKFTATHAGAGVAFSWIMAAACAVPPLVGWSRYIPEGIQASCGPDYYTNAYNNDSYVMYLFSCHFCIPV-GTILFTYGSLVLTVKAA------QQDSASTQ----------KA----------EK-EVTRMCVLMVLGFLFAWTPYASYAAYLFFNKGI-AF-SATSMALPAFFAKSSALVNPIIYVLFNKQFRSCILE--VL---------GMGGMVED-E-----TSKT-----EVSTTS--------------------
>VERTEBRATA_Candidate_39112_67913287_3
----------------------------------------------------------------------------------LAA-YMFCLICFGFPINFLTLVVTAQNKKLRQPLNFILVNLAVAGLIMVCF-GFTITI-TSALNG-YFYFGA-KGCAIEGFMATLGGEVALWSLVVLAVERYIVVCKPM---GSFKFTAAHAGAGVAFSWIMAAACAFPPLFGWSRYIPEGVQASCGPDYYTNAYNNDSYVMYLFSCHFCVPV-GTIFFTYGSLVLTVKAA------QQDSASTQ----------KA----------ER-EVTRMCVLMVLGFLFAWSPYASYAAFLFFNKGM-AF-SAMSMAVPAFFAKSSALVNPVIYVLMNKQFRGCIMQ--TL---------GMGGMVDD-ET----ASKT-----EVS-----------------------
>VERTEBRATA_Candidate_52085_104058740_1
LLVN-----SAME--------------AN--GTE---GSNFPM------SNR----------RSPH-----LVPG-SALYYCVAC-YMGFLISFGFPINALTLVVTAQHKKLRQPLNYILVNLAVAGLIMCCF-GFTVTI-TNALNG-YFILGP-VSCMVEGFMATLGGEIAMWSLVVLAVERYIVVCKPM---GSFKFTAAHAGAGVAFSWIMAAACAFPPLFGWSRYIPEGIQASCGPDYYTNAFNNDEYVMYMFSCHFCVPV-TTIFFTYGSLVLTVKAA------QQDSASTQ----------KA----------ER-EVTRMCVLMVFGFLFAWGPYASYAAYLFFNKGI-AF-SAMSMAVPAFFAKSSALVNPIIYVLFNKQFRACMMS--TI---------GMGGMVDD-ET----ASKT-----EVSSVSTAG-----------------
>VERTEBRATA_Candidate_42934_80574302_1
--SD-----SNME--------------N---GTE---GSNFPM------NNR----------RSPH-----LGP--PAFFYALAA-YMFFLIITGFPINGLTLVVTATNKKLRQPLNFIIVNIAVAGLIMVIF-GFTCTF-ITCMFG-YFIFGP-LGCVIEGFMSTMGGQISLWSLVVLAVERYIVVCKPM---GSFKFGAGHAAAGVAFSWIMAAACAFPPLFGWSRYIPEGVQASCGPDYYTNAFNNDSYVMYMFSCHFCVPV-FTIFFTYGSLVLTVKAA------QQDSASTQ----------KA----------ER-EVTRMCVLMVFGFLFAWGPYASYAAYLFFNKGI-AF-SAMSMAVPAFFAKSSALVNPIIYVLFNKQFRACMMS--TI---------GMGGMVDD-ET----ASKT-----EVSSVSTAG-----------------
>VERTEBRATA_Candidate_895_803429_0
--VK-----NNME--------------N---GTE---GNNFPM------NNR----------RSPH-----LAP--PAFFYGLGA-FMFFLIITGFPINFLTLYVTATNKKLRQPLNFIIVNVAVAGLIMVTF-GFTCCF-ITCLFG-YFIFGP-LGCIIEGFMSAMGGQISLWSLVVLAVERYIVVCKPM---GSFKFGAGHAGAGVAFSWIMAAACAFPPLFGWSRYIPEGVQASCGPDYYTNAFNNDSYVMYLFSCHFCVPV-FTIFFTYGSLVLTVKAA------QQDSASTQ----------KA----------ER-EVTRMCVLMVFGFLFAWSPYASYAAYLFFNKGI-AF-SAMSMAVPAFFAKSSALVNPVIYVLMNKQFRACIMS--TL---------GMGGMVDD-ET----ASKT-----EVSS---AG-----------------
>VERTEBRATA_Candidate_51420_103717736_0
FLVK-----GAME--------------N---GTE---GNNFPM------NNR----------RSPH-----LAP--PMAFYALAF-YMFFLMAFGFPINGLTLVVTATNKKLRQPLNFIIVNIAVAGLVMVCF-GFTGTF-VTALSG-YFVFGP-MGCAIEGFMSTIGGQVSLWSLVVLAVERYIVVCKPM---GSFKFTAAHAGAGVAFSWIMAMACAAPPLVGWSRYIPEGIQASCGPDYYTNAFNNESYVMYMFSCHFCVPV-CTIFFTYGSLVITVKAA------QQDSASTQ----------KA----------ER-EVTRMCVLMVFGFLFAWLPYASYAAFLFMNKGM-AF-SAVSMAIPAFFAKSSAIVNPVIYVLMNKQFRGAMMQ--TL---------GMGGMGDD-ES----ASKT-----EVSSVSTAG-----------------
>VERTEBRATA_Candidate_30102_47975602_4
---------AKME--------------N---GTE---GNNFPM------NNR----------RSPH-----LAP--PAAFYALAV-YMFFMICFGFSINGLTLVVTAQNKKLRQPLNFILVNLAVAGMVMVCF-GFTITI-TSAVNG-YFIFGP-MGCAIEGFMATLGGEVALWSLVVLAVERYIVVCKPM---GSFKFTAAHAGGGVAFSWIMAASCAVPPLVGWSRYIPEGMQCSCGPDYYTMAFNNESYVIYMFVVHFFIPV-IVIFFTYGSLVLTVKAA------QADSASTQ----------KA----------EK-EVTRMCVLMVLAFLIAWCPYAFFAGYIFLNKGM-AF-TAISMAIPAFFAKSSAVINPIIYVVFNKQFRNCMLS--TI---------GMGGMVDD-ET----ASKT-----EVSTTS--------------------
>VERTEBRATA_Candidate_942_821987_0
-----------------------------------------------------------------E-----LDS--PSPSPVL-------LMATSFS-----------------------------------------------------------------FMATLGGEVALWSLVVLAVERYIVVCKPM---GSFKFTAAHAGGGVAFSWIMAASCAVPPLVGWSRYIPEGMQCSCGPDYYTMAFNNESYVIYMFVVHFFIPV-IVIFFTYGSLVLTVKAA------QADSASTQ----------KA----------EK-EVTRMCVLMVLAFLIAWCPYAFFAGYIFLNKGM-AF-TAISMAIPAFFAKSSAVINPIIYVVFNKQFRNCMLS--TI---------GMGGMVDD-ET----ASKT-----EVSTTS--------------------
>VERTEBRATA_Candidate_30118_47975670_2
---------AKME--------------N---GTE---GVNFPM------NNR----------RSPH-----LAP--KWCFWFLVA-YMFFMITFGFSINGLTLYVTFINKKLRQPLNYILVNLAVAGMVMVLF-GFTITI-TSAFNG-YFVFGV-IGCHIEGFMATLGGEVALWSLVVLAVERYVVVCKPM---GSFKFSGAHAAAGVVFTWVMAASCAVPPLVGWSRYLPEGMQCSCGPDYYTRAYNNESFVIYMFVVHFFIPV-IVIFFTYGSLVATVKAA------QADSASTQ----------KA----------EK-EVTRMCVLMVLAYLIAWCPYAFWTGWIFLNKGM-AY-TAISMAVPAFFAKSSAVMNPIIYILMNKQFRTCMLS--TI---------GMGGMVDD-ET----ASKT-----EVSTTS--------------------
>VERTEBRATA_Candidate_38618_66989243_2
--------------------------------------------------NR----------RSPH-----LAP--PFAFYMLAA-YMFCLICFGLPINLLTLVVTAQNKKLRQPLNFILVNLAVAGMVMVCF-GFTITI-TSALNG-YFYFGA-LGCAIEGFMATLGGEVALWSLVVLAVERYIVVCKPM---GSFKFSSAHAAAGVAFSWIMAASCAVPPLFGWSRYLPEGMQCSCGPDYYTRAYNNESYVIYMFVVHFFVPT-GLIFFTYGSLVITVKAA------QQDSASTQ----------KA----------EK-EVTQMCVLMVAAYLIAWCPYAFFTGWIFLNKGM-AF-TAVSMAIPAFFAKSSAVMNPVIYILMNKQFRACMLS--TI---------GMGGMVDD-ET----ASKT-----EVSSVSTAG-----------------
>VERTEBRATA_Candidate_8480_20660199_4
---------GEMD--------------N---GTE---GNNFPM------NNR----------RNPL-----LAP--PAAYYALAA-WMTFLICFGFPINFLTLVVTAQNKKLRQPLNFILVNLAVAGLIMVCF-GFTITI-TSAING-YFIFGP-MGCAIEGFMATLGGEVALWSLVVLAVERYIVVCKPM---GSFKFQEAHAAAGVAFSWIMAAACAVPPLFGWSRYLPEGMQCSCGPDYYTTAYNNESYVIYMFVVHFFIPC-GLIFFTYGSLVLTVKAA------QQDSASTQ----------KA----------EK-EVTQMCVLMVLAFLIAWCPYAFFAGYIFLNKGM-AF-TAVSMAVPAFFAKSSAVVNPVIYILMNKQFRACMLS--TI---------GMGGMVEDAET-----SKT-----EVSTTS--------------------
>VERTEBRATA_Candidate_1699_4857388_2
----------NEP--------------N---GTE---GKNFPM------SNR----------RSPE-----LAD--PIMYKLMAF-YMFFLMCTGFPINALTLVVTAQNKKLRQPLNFILVNLAVAGLIMVCF-GFTITF-ITAIQG-YFIFGP-KGCAIEGFMATLGGQVALWSLVVLAVERYIVVCKPM---GSFKFTATHAGVGVFFTWIMALACAAPPLGGWSRYIPEGLQCSCGPDYYTLAYNNESYVIYMFCCHFCFPV-FTIFFTYGSLVLTVKAA------QQESESTQ----------KA----------ER-EVTRMCILMVFGFLTAWTPYASFAAWIFFNKGA-AF-SATAMAIPAFFSKASALFNPIIYVLFNKQFRNCMLS--TI---------GMGGMVDD-ES----ASKT-----EVSSVSQG------------------
>VERTEBRATA_Candidate_41785_76598638_0
SSTR-------EP--------------N---GTE---GKNFPM------SNR----------RSPE-----LAD--PMMFKLMAA-YMFFLMCTGFPINALTLVVTAQNKKLRQPLNFILVNLAVAGLIMVCF-GFTVTF-ITSIQG-YFIFGP-NGCAIEGFMATLGGQVSLWSLVVLAVERYIVVCKPM---GSFKFTATHAGVGVFFTWIMALACAAPPLGGWSRYIPEGLQCSCGPDYYTLAFNNESYVMYMFICHFCFPV-GTIFFTYGSLVLTVKAA------QQESESTQ----------KA----------ER-EVTRMCVLMVFGFLLAWTPYASFAAWIFFNKGA-AF-SATAMAIPAFFSKSSALFNPIIYVLFNKQFRNCMLS--TV---------GMGGMVDD-ES----ASKT-----EVSSVSQG------------------
>VERTEBRATA_Candidate_30459_48264387_1
-----------EP--------------N---GTE---GKNFPM------SNR----------RSPE-----LAD--PIMFKLMAA-YMFFLMCTGFPINALTLVVTAQNKKLRQPLNFILVNLAVAGLIMVCF-GFTITF-VTAING-YFIFGP-TACAVEGFMATLGGQVALWSLVVLAVERYIVVCKPM---GSFKFTASHAGAGVFFTWIMALACAAPPLGGWSRYLPEGLQCSCGPDYYTLAFNNESYVMYMFCCHFCVPV-GTIFFTYGSLVLTVKAA------QQDSESTQ----------KA----------ER-EVTRMCVLMVFGFLLAWTPYASFAAWIFFNKGA-AF-SATAMAIPAFFSKSSALFNPVIYVLFNKQFRNCMLS--TV---------GMGGLVED-ET----TSKT-----EVSSVS--------------------
>VERTEBRATA_Candidate_35708_60647169_1
-----------EP--------------N---GTE---GKNFPM------SNR----------RSPE-----LAD--PIMFKLMAA-YMFFLMITGFPINALTLVVTAQNKKLRQPLNFILVNLAVAGLIMVCF-GFTITF-VTALNG-YFIFGP-TACAVEGFMATLGGQVALWSLVVLAVERYIVVCKPM---GSFKFTATHAGVGVVFTWIMALACAAPPLAGWSRYLPEGLQCSCGPDYYTLAFNNESYVMYMFCCHFCFPV-FTIFFTYGSLVLTVKAA------QQDSESTQ----------KA----------ER-EVTRMCVLMVFGFLLAWTPYASLAAWIFFNKGA-AF-TAMGMAVPAFFSKSSALFNPIIYVLFNKQFRNCMLT--TV---------GMGGMVED-ES----TSKT-----EVSSVS--------------------
>VERTEBRATA_Candidate_26558_41784281_0
----------------------------------------------------------------------------------------------GFPINFLTLMVTAQNKKLRQPLNFILVNLAVAGLIMVVF-GFTITF-ITALNG-YFIFGP-MGCAIEGFMATLGGQVALWSLVVLAVERYIVVCKPM---GSFKFSGTHAGVGVVFTWIMAMSCAAPPLAGWSRYIPEGLQCSCGPDYYTLAFNNESYVMYMFICHFMVPV-GTIFFTYGSLVLTVKAA------QQESESTQ----------KA----------ER-EVTRMCVLMVLGFLVAWTPYASYAAWIFFNRGA-AF-SAVSMAVPAFFSKSSAIFNPIIYVLMNKQFRNCMLS--TI---------GMGGAVDD-ET----ASKT-----EVSSVSQG------------------
>VERTEBRATA_Candidate_26747_41808922_3
---------DKME--------------N---GTE---GKNFPM------NNR----------RSPE-----LGD--PWQFKVLAF-YMFFLICTGFPINALTLVVTAQNKKLRQPLNFILVNLAVAGLIMVCF-GFTMTF-ITALNG-YFVFGP-MGCAIEGFMATVGGQVSLWSLVVLAVERYIVVCKPM---GSFKFTGTHAGVGVFFTWVMAMACAAPPLAGWSRYIPEGLQCSCGPDYYTLAFNNESYVMYMFTCHFCFPV-FTIFFTYGSLVLTVKAA------QQDSASTQ----------KA----------EK-EVTRMCVLMVLGFLVAWTPYASFAAWIFFNKGA-AF-SATAMAIPAFFSKSSALFNPIIYVLMNKQFRNCMLS--TV---------GMGGMVDD-ET----TSKT-----EVSSVS--------------------
>VERTEBRATA_Candidate_8297_20553566_3
---------KKME--------------N---GTE---GKNFPM------NNR----------RSPE-----LGD--PILFKLLAA-YMFFLICTGFPINALTLVVTAQNKKLRQPLNFILVNLAVAGLIMVTF-GFTVCF-YSSLMG-YFSMGT-LGCTIEGFMSTIGGQVSLWSLVVLAIERYIVVCKPM---GSFKFTATHASAGCAFTWIMAMSCAVPPLVGWSRYIPEGIQVSCGPDYYTLAYNNESFVMYMFTCHFCVPV-STIFFTYGNLVCTVKAA------QQDSVSTQ----------KA----------EK-EVTRMCVLMVLGFLLAWTPYASFAAWIFFNRGA-AF-SATAMAIPAFFSKSSALFNPIIYVLMNKQFRNCMLT--TV---------GMGGMVED-ET----TSKT-----EVSTAS--------------------
>VERTEBRATA_Candidate_8308_20553567_3
---------KKME--------------N---GTE---GKNFPM------NNR----------RSPE-----LGD--PILFKLLAA-YMFFLICTGFPINALTLVVTAQNKKLRQPLNFILVNLAVAGLIMVCF-GFTITF-VTAING-YFVFGP-LGCAVEGFMATLGGQVALWSLVVLAVERYIVVCKPM---GSFKFTGTHAGVGVAFTWIMAMSCAAPPLGGWSRYIPEGLQCSCGPDYYTLAYNNESYVMYMFICHFCVPV-GTIFFTYGSLVLTVKAA------QQDSASTQ----------KA----------EK-EVTRMCVLMVIGFLVAWTPYASFAAWIFFNKGA-AF-SATAMAIPAFFSKSSALFNPVIYVLMNKQFRNCMLS--TI---------GMGGMVED-ET----TSKT-----EVSTAS--------------------
>VERTEBRATA_Candidate_8317_20553568_3
---------KKME--------------N---GTE---GKNFPM------NNR----------RSPE-----LGD--PILFKLLAA-YMFFLICTGFPINALTLVVTAQNKKLRQPLNFILVNLAVAGLIMVCF-GFTITF-VTAING-YFVFGP-LGCAVEGFMATLGGQVALWSLVVLAVERYIVVCKPM---GSFKFTGTHAGVGVAFTWIMAMSCAAPPLGGWSRYIPEGLQCSCGPDYYTLAYNNESYVMYMFICHFCVPV-GTIFFTYGSLVLTVKAA------QQDSASTQ----------KA----------EK-EVTRMCVLMVIGFLVAWTPYASFAAWIFFNKGA-AF-SATAMAIPAFFSKSSALFNPIIYVLMNKQFRNCMLT--TV---------GMGGMVED-ET----TSKT-----EVSTAS--------------------
>VERTEBRATA_Candidate_35980_60687950_2
---------VKME--------------N---GTE---GKNFPM------NNR----------RSPE-----LGD--PWMFKLMAL-YMFFLLCTGFPINALTLVVTAQNKKLRQPLNFILVNLAVAGLIMVCF-GFTTTI-ITCMYG-YFVFGP-MGCAIEGFMATLGGQISLWSLVVLAVERYIVVCKPM---GSFKFTATHAAVGVVFTWIMAMACAAPPLAGWSRYIPEGLQCSCGPDYYTNAYNNESYVMYMFSCHFCFPV-FTIFFTYGSLVLTVKAA------QQDSESTQ----------KA----------ER-EVTRMCFLMVLGFLTAWTPYASLAAWIFFNKGA-AF-SAVGMAVPAFFAKSAALFNPVIYVLMNKQFRNCMLS--TI---------GMGGMVDD-ES----ASKT-----EVSSVSQG------------------
>VERTEBRATA_Candidate_45299_90855686_5
---------VKMD--------------N---GTE---GNNFPM------NNR----------RSPE-----LGA--KWQYQLQAL-YMFFLICTGFPINALTLVVTAQNKKLRQPLNFILVNLAVAGLIMVMF-GFTCTF-ITCLNG-YFIFGP-MGCAIEGFAATLGGQVSLWSLVVLAVERYIVVCKPM---GSFKFTATHAGAGVVFTWIMALACAAPPLAGWSRYIPEGLQCSCGPDYYTMAFNNESYVMYMFSCHFCFPV-FTIFFTYGSLVLTVKAA------QQDSESTQ----------KA----------ER-EVTRMCFLMVLGFLTAWVPYASLAAWIFLNKGA-AF-SAQGMAIPAFFSKSSALFNPVIYVLMNKQFRNCMLS--TV---------GMGGMVDD-ES----ASKT-----EVSSVSQG------------------
>VERTEBRATA_Candidate_35958_60682293_1
-----------------------------------------------------------------------------------------------------------------------LVNLAVAGLIMVIF-GFTVCF-YSSMMG-YFSMGP-LGCTIEGFMSTLGGQVSLWSLVVLAIERYIVVCKPM---GSFKFTATHASAGCAFTWIMASSCAIPPLVGWSRFIPEGVQVSCGPDYYTLAFNNESYVMYLFSCHFCVPV-FTIFFTYGNLVCTVKAA------QQESESTQ----------KA----------ER-EVTRMCILMVLGFLFAWTPYASFAAWIFFNRGA-AF-SAQAMAIPAFFSKASALFNPIIYVLMNKQFRNCMLS--TI---------GMGGMVDD-ET----TSKT-----EVSSVSQG------------------
>VERTEBRATA_Candidate_51913_104019674_4
---------SKME--------------N---GTE---GKNFPM------NNR----------RSPY-----LAD--PWLFKLLGL-YMLFLIFTGFPINALTLLVTAQNKKLRQPLNFILVNLAVAGLIMVCF-GFTVTF-YTSMVG-YFSLGP-LGCAIEGFMATIGGQVSLWSLVVLAIERYIVVCKPM---GSFKFTATHAAAGCAFTWIMASSCAFPPLFGWSRYIPEGIQISCGPDYYTLAYNNESYVMYLFSCHFCVPV-FTIFFTYGNLVCTVKAA------QQDSASTQ----------KA----------EK-EVTRMCILMVMGFLLAWTPYASFAAWIFFNRGA-AF-SATAMAIPAFFSKSSALFNPIIYVLLNKQFRNCMLS--TI---------GMGGMVED-ET----TSKT-----EVSSVS--------------------
>VERTEBRATA_Candidate_26576_41793306_2
---------DKME--------------N---GTE---GKNFPM------NNR----------RSPE-----LAD--PMAFKALAV-YMFFLICTGFPINVLTLVCTAQNKKLRQPLNFILVNLAGAGTIMVVF-GFTVTF-YTSING-YFVFGP-MGCAIEGFMATLGGQISLWSLVVLAIERYIVVCKPM---GSFKFTATHAGAGCVFTWIMALACAAPPLAGWSRYIPEGLQCSCGPDYYTNAFNNESYVMYMFSCHFCVPV-VTIFFTYGSLVLTVKAA------QQESESTQ----------KA----------ER-EVTRMCVLMVFGFLLAWTPYASLAAWIFFNKGA-AF-SAVGMAVPAFFSKSSALFNPIIYVLMNKQFRNCMLG--MV---------GMGGMVDD-ES----ASKT-----EVSSVSQG------------------
>VERTEBRATA_Candidate_26585_41793307_1
---------DKME--------------N---GTE---GKNFPM------NNR----------RSPE-----LAD--PMAFKLMAF-YMFFLICTGFPINVLTLVCTAQNKKLRQPLNFILVNLAGAGTIMVVF-GFTVTF-YTSING-YFVFGP-MGCAIEGFMATLGGQISLWSLVVLAIERYIVVCKPM---GSFKFTATHAGAGCVFTWIMALACAAPPLAGWSRYIPEGLQCSCGPDYYTNAFNNESYVMYMFSCHFCVPV-VTIFFTYGSLVLTVKAA------QQESESTQ----------KA----------ER-EVTRMCVLMVFGFLLAWTPYASLAAWIFFNKGA-AF-SAVGMAIPAFFSKSSALFNPIIYVLMNKQFRNCMLS--MV---------GMGGMVED-ET----TSKT-----EVSSVS--------------------
>VERTEBRATA_Candidate_24409_35567431_4
--LE------NEA--------------N---GTE---GKNFPM------SNK----------RSPE-----LAD--PIMFKLLAA-YMFFLICTGTPINALTLLVTFQNKKLQQPLNFILVNLAVAGLIMCSF-GFTITI-TSALSG-YFILGA-TACAVEGFMATLGGEVALWSLVVLAVERYIVVCKPM---GSFKFSNTHAGAGVGFTWIMAFACAGPPLFGWSRYLPEGMQCSCGPDYYTLAYNNESYVMYLFVVHFLVPV-FLIFFTYGSLVLTVKAA------QQESASTQ----------KA----------EK-EVTRMCILMVFGFLVAWVPYASLAAWIFFNRGA-AF-TALSMAIPAFFAKSSALFNPVIYVLFNKQFRNCMLS--TI---------GMGGMVDD-ES----GSKT-----EVSSVSTAS-----------------
>VERTEBRATA_Candidate_24419_35567432_4
--LE------NEA--------------N---GTE---GKNFPM------SNK----------RSPE-----LAD--PIMFKLLAA-YMFFLICTGTPINALTLLVTFQNKKLQQPLNFILVNLAVAGLIMCSF-GFTITI-TSALSG-YFILGA-TACAVEGFMATLGGEVALWSLVVLAVERYIVVCKPM---GSFKFSNTHAGAGVGFTWIMAFACAGPPLFGWSRYLPEGMQCSCGPDYYTLAYNNESYVLYMFIVHFLIPV-FLIFFTYGSLVLTVKAA------QQESASTQ----------KA----------EK-EVTRMCILMVFGFLVAWVPYASLAAWIFFNRGA-AF-TALSMAIPAFFAKSSALFNPVIYVLFNKQFRNCMLS--TI---------GMGGMVDD-ES----GSKT-----EVSSVSTAS-----------------
>VERTEBRATA_Candidate_25907_40400692_4
-TAE-------EA--------------N---GTE---GKNFPM------SNR----------RSPE-----LAD--PIWYKLLAV-YMFFLICTGTPINGLTLLVTAQNKKLRQPLNYILVNLAVAGLIMCAF-GFTITI-TSAVNG-YFILGA-TACAVEGFMATLGGEVALWSLVVLAVERYIVVCKPM---GSFKFTGTHAAVGVAFTWIMAMACAAPPLFGWSRYLPEGMQCSCGPDYYTLAYNNESYVMYMFVVHFFVPV-GIIFFTYGSLVLTVKAA------QQESESTQ----------KA----------ER-EVTRMCVLMVLGFLVAWVPYASFAGWIFLNKGA-YF-SALTAAIPAFFAKSSALYNPVIYVLMNKQFRNCMLS--TV---------GMGGMVED-ET----ASKT-----EVSSVS--------------------
>VERTEBRATA_Candidate_27703_42997312_5
-----------EA--------------N---GTE---GKNFPM------SNR----------RSPE-----LAD--PIMYKLLAC-YMFFLICTGTPINGLTLLVTFQNKKLQQPLNYILVNLAVAGLIMCAF-GFTITI-TSAVNG-YFILGA-TACAVEGFMATLGGEVALWSLVVLAVERYIVVCKPM---GSFKFTGAHAGAGVLFTWIMAFACAAPPLFGWSRYLPEGMQCSCGPDYYTLAYNNESYVIYMFVVHFFVPV-FLIFFTYGSLVLTVKAA------QQESESTQ----------KA----------ER-EVTRMCILMVFGFLVAWVPYATFAGWIFLNKGA-AF-TALTAAIPAFFAKSSALYNPVIYVLMNKQFRNCMLS--SI---------GMGGMVED-ET----TSKT-----EVSSVS--------------------
>VERTEBRATA_Candidate_43903_84173068_0
-NSR-------EP--------------N---GTE---GKNFPM------SNR----------RSPE-----LAD--PIMYKLLAF-YMFFLICTGTPINALTLLVTFQNKKLQQPLNYILVNLAVAGLIMCAF-GFTITI-TSAING-YFILGA-TACAVEGFMATLGGEVALWSLVVLAIERYIVVCKPM---GSFKFSGSHAAAGVVFTWIMAFACAAPPLFGWSRYLPEGMQCSCGPDYYTLAFNNESYVIYMFVVHFFVPV-FLIFFTYGSLVLTVKAA------QQESESTQ----------KA----------ER-EVTRMCILMVIGFLVAWTPYATFAGWIFLNKGA-AF-TALTAAIPAFFAKSSALYNPVIYVLMNKQFRNCMLS--SI---------GMGGMVED-ET----ASKT-----EVSSVSQG------------------
>VERTEBRATA_Candidate_51918_104021432_4
QNSR-------EP--------------N---GTE---GKNFPM------SNR----------RSPE-----MVD--PMIYKLLAF-YMFFLICTGTPINGLTLLVTFQNKKLQQPLNYILVNLAVAGLIMCAF-GFTITI-TSALNG-YFILGP-TACAVEGFMATLGGEVALWSLVVLAIERYIVVCKPM---GSFKFTGAHAGAGVLFTWIMAFACAAPPLFGWSRYLPEGMQCSCGPDYYTLAYNNESYVIYMFVVHFFVPV-FLIFFAYGSLVLTVKAA------QQESESTQ----------KA----------ER-EVTRMCILMVIGFLVAWTPYATFAGWIFLNKGA-SF-TAMTAALPAFFAKSSALYNPVIYVLMNKQFRNCMLS--SI---------GMGGMVED-ET----ASKT-----EVSSVSQG------------------
>VERTEBRATA_Candidate_35740_60649529_3
QNSR-------EP--------------N---GTE---GKNFPM------SNR----------RSPE-----LAD--PIMFKLLAL-YMFFLICTGTPINALTLVVTAQNKKLQQPLNFILVNLAVAGLIMCGF-GFTITI-TSAVNG-YFILGP-TACAVEGFMATLGGEVALWSLVVLAVERYIVVCKPM---GSFKFTGTHAGVGVAFTWIMALACAAPPLAGWSRYLPEGMQCSCGPDYYTLAFNNESYVMYMFVVHFFVPV-FLIFFTYGSLVLTVKAA------QQESESTQ----------KA----------ER-EVTRMCILMVFGFLVAWVPYASFAGWIFLNKGA-SF-SALTAAIPAFFAKSSALYNPVIYVLMNKQFRNCMLS--TV---------GMGGMVED-ET----TSKT-----EVSSVS--------------------
>VERTEBRATA_Candidate_42034_76631315_4
--------------------------------------------------------------RSPE-----LAD--PIMFKLLAF-YMFFLICTGTPINALTLIVTAQNKKLQQPLNFILVNLAVAGLIMCGF-GFTITI-TSAVNG-YFILGP-TACAVEGFMATLGGEVALWSLVVLAVERYIVVCKPM---GSFKFTGTHAGIGVLFTWIMALACAAPPLAGWSRYLPEGMQCSCGPDYYTLAFNNESYVMYMFVVHFFVPV-FLIFFTYGSLVLTVKAA------QQESESTQ----------KA----------ER-EVTRMCILMVFGFLVAWVPYASFAGWIFLNKGA-SF-SALTAAIPAFFAKSSALYNPVIYVLMNKQFRNCMLS--TV---------GMGGMVED-ET----TSKT-----EVSSVS--------------------
>VERTEBRATA_Candidate_42044_76631316_4
--------------------------------------------------------------RSPE-----LAD--PIMFKLLAF-YMFFLICTGTPINALTLIVTAQNKKLQQPLNFILVNLAVAGLIMCGF-GFTITI-TSAVNG-YFILGP-TACAVEGFMATLGGEVALWSLVVLAVERYIVVCKPM---GSFKFTGTHAGIGVLFTWIMALACAAPPLAGWSRYLPEGMQCSCGPDYYTLAFNNESYVMYMFVVHFFVPV-FLIFFTYGSLVLTVKAA------QQESESTQ----------KA----------ER-EVTRMCILMVFGFLVAWVPYASFAGWIFLNKGA-SF-SALTAAIPAFFAKSSALYNPVIYVLMNKQFRNCMLS--TV---------GMGGMVED-ET----TSKT-----EVSSVS--------------------
>VERTEBRATA_Candidate_61715_133405073_4
-SSS-------EH--------------N---GTE---GKNFPM------SNR----------RSPE-----LAD--PIMFKLLAF-YMFFLICTGTPINALTLLVTAQNKKLRQPLNFILVNLAVAGLIMCAF-GFTITI-TSAVNG-YFILGA-TACAVEGFMATLGGEVALWSLVVLAVERYIVVCKPM---GSFKFSGTHAGAGVLFTWIMAMACAAPPLAGWSRYLPEGMQCSCGPDYYTLAFNNESYVMYMFVVHFFIPV-FVIFFTYGSLVLTVKAA------QQESESTQ----------KA----------ER-EVTRMCILMVFGFLVAWVPYASFAGWIFLNKGA-SF-TAMTAAIPAFFAKSSALYNPVIYVLLNKQFRNCMLS--TI---------GMGGMVDD-ET----ASKT-----EVSSVS--------------------
>VERTEBRATA_Candidate_61735_133405074_4
-SSS-------EH--------------N---GTE---GKNFPM------SNR----------RSPE-----LAD--PIMFKLLAF-YMFFLICTGTPINALTLLVTAQNKKLRQPLNFILVNLAVAGLIMCAF-GFTITF-TSAING-YFILGA-NFCAIEGFMATLGGEVALWSLVVLAVERYIVVCKPM---GSFKFSGTHAGAGVLFTWIMAMACAAPPLAGWSRYLPEGMQCSCGPDYYTLAFNNESYVMYMFVVHFFIPV-FVIFFTYGSLVLTVKAA------QQESESTQ----------KA----------ER-EVTRMCILMVFGFLVAWVPYASFAGWIFLNKGA-SF-TAMTAAIPAFFAKSSALYNPVIYVLLNKQFRNCMLS--TI---------GMGGMVDD-ET----ASKT-----EVSSVS--------------------
>VERTEBRATA_Candidate_51303_103693439_4
QNNR-------EP--------------N---GTE---GKNFPM------SNR----------RSPE-----LAD--PMVFKLLGA-YMFFLICTGTPINALTLVVTAQNKKLRQPLNYILVNLAVAGLIMCAF-GFTVTI-ISAVNG-YFILGA-TTCAVEGFMATVGGQVSLWSLVVLAVERYIVVCKPM---GSFKFTETHAAVGVVFTWIMAMSCAAPPLFGWSRYLPEGLQCSCGPDYYTLAFNNESYVMYLFCFHFFTPV-FLIFFTYGSLVLTVKAA------QQESESTQ----------KA----------ER-EVTRMCVLMVFGFLLAWVPYASFAGWIFMNKGA-AF-SPMTAGVPAFFAKSSALYNPIIYVLFNKQFRNCMLA--TI---------GMGGMVED-ET----TSKT-----EVSSVS--------------------
>VERTEBRATA_Candidate_61748_133407665_5
DSIK-------EA--------------N---GTE---GKNFPM------SNR----------RSPE-----LAD--PIMFKLLAV-YMFFLICTGTPINALTLLVTFQNKKLQQPLNFILVNLAVAGLIMCCF-GFTITI-TSAVNG-YFILGP-TACAVEGFMATLGGEVALWSLVVLAVERYIVVCKPM---GSFKFTNTHAGAGVAFTWIMAFACAGPPLFGWSRYLPEGMQCSCGPDYYTLAYNNESYVIYMFTVHFLVPV-FLICFTYGSLVLTVKAA------QQESASTQ----------KA----------EK-EVTRMCILMVLGFMVAWTPYATLTAIIFFNKGM-SF-TALGMAIPAFFAKSSALYNPVIYVLFNKQFRNCMLS--TI---------GMGSAVDD-ES----GSKT-----EVSSVSTAS-----------------
>VERTEBRATA_Candidate_61762_133407666_5
DHLK-------EV--------------N---GTE---GKNFPM------SNR----------RSPE-----LAD--PILFKMLAV-YMFFLICTGTPINALTLLVTFQNKKLQQPLNFILVNLAVAGLIMCCF-GFTITI-TSAVNG-YFILGP-TACAVEGFMATLGGEVALWSLVVLAVERYIVVCKPM---GSFKFTNTHAGAGVAFTWIMAFACAGPPLFGWSRYLPEGMQCSCGPDYYTLAYNNESYVIYMFTVHFLVPV-FLICFTYGSLVLTVKAA------QQDSASTQ----------KA----------ER-EVTRMCILMVLGFLVAWTPYASLAAWIFFNRGA-SF-TAVGMAVPAFFAKSSALYNAVIYVLFNKQFRNCMLS--TI---------GMGGAVDD-ES-----SKT-----EVSSVAA-------------------
>VERTEBRATA_Candidate_26794_41815450_1
LRCT-----GKME--------------N---GTE---GKNFPI------NNR----------RSPE-----LAD--PMVFKFQAA-YMFMLIILGGPINALTLVVTAQNKKLRQPLNFILVNLAVAGLIMVLG-GFTVTF-VTAING-YFVFGP-LGCALEGGLATLGGQVSLWSLVVLAVERYIVVCKPM---GSFKFTATHAGVGVAFTWIMAMSCAFPPFFGWSRYIPEGIQTSCGPDYYTQAFNNESYVMYLFSCHFCFPV-FTIFFTYGSLVLTVKAA------QQESESTQ----------KA----------ER-EVTRMCVLMVLGFLTAWVPYASYAAWIFFNKGA-AF-TAISMAVPAFFSKASAVFNPVIYVLMNKQFRNCMLS--TI---------GMGGMVDD-ES----SSKT-----EVSSVSQG------------------
>VERTEBRATA_Candidate_26811_41815451_1
LRCT-----GKME--------------N---GTE---GKNFPI------NNR----------RSPE-----LAD--PMVFKFQAA-YMFMLIILGGPINALTLVVTAQNKKLRQPLNFILVNLAVAGLIMVLG-GFTVTF-VTAING-YFVFGP-LGCALEGGLATLGGQVSLWSLVVLAVERYIVVCKPM---GSFKFTATHAGVGVAFTWIMAMSCAFPPFFGWSRYIPEGIQTSCGPDYYTQAFNNESYVMYLFSCHFCFPV-FTIFFTYGSLVLTVKAA------QQESESTQ----------KA----------ER-EVTRMCILMVLGFLTAWTPYASFAAWIFFNKGA-AF-TATGMAVPAFFSKSSALFNPIIYVLMNKQFRNCMLS--TI---------GMGGMVDD-ET----SSKT-----EVSSVSQG------------------
>VERTEBRATA_Candidate_27537_42758441_2
---------PKM---------------N---GTE---GSNFPM------SNR----------RSPE-----LGE--KWHFYLLAA-WMFFLMCFGFPINGLTLAVTAQHKKLRAPLNFILVNLAFAGLLMCLF-GFTVTF-MTAIQG-YFFLGP-MGCAVEGFMSTLGGQISLWSLVVLAIERYIVVCKPM---GSFKFGASHAGAGVVFTWIMAMSCAAPPLAGWSRYIPEGLQCSCGPDYYTLNYGNDSYVMYMFSCHFFVPV-CTIFFTYGSLVCTVKAA------QQESESTQ----------KA----------ER-EVTRMCCLMVLGFLVAWGPYASYAAFIFMNKGM-AF-SAQSMAVPAFFAKTSAIFNPVIYILMNKQFRNCMLQ--TI---------GMGGAADD-ES----SSKT-----EVSSVSPA------------------
>VERTEBRATA_Candidate_51944_104024361_3
---------AKM---------------N---GTE---GENFPM------SNR----------RSPH-----LGE--KWNFYLLAA-WMFFLMAFGFPINGLTLAVTAQHKKLRAPLNFILVNLAFAGLIMCVF-GFTVCF-ITSIQG-YFFLGT-AACAIEGFMSALGGQASLWSLVVLAIERYIVVCKPM---GSFKFGASHAGAGVAFTWIMAASAACPPLFGWSRFIPEGMQVSCGPDFYTNNYNTDTYVMYLFGCHFFVPV-TTIFFTYGSLVCTVKAA------QQESESTQ----------KA----------ER-EVTRMCILMVLGFLFAWGPYASYAAYIFFNKGI-AF-TPQSMAAPAFFAKSSAIFNPCIYILMNKQFRNCMLQ--TI---------GMGGASDE-DS----TSKT-----EVSSVSPA------------------
>VERTEBRATA_Candidate_43968_84486774_2
LLVN-----SAME--------------N---GTE---GSNFPM------SNR----------RSPH-----LVPG-SALYYCVAC-YMGFLISFGFPINALTLVVTAQHKKLRQPLNYILVNLAVAGLIMCCF-GFTVTI-TNALNG-YFILGP-VSCMVEGFMATLGGEIAMWSLVVLAVERYIVVCKPM---GSFKFSDTHAIAGVIFSWVMAFSCAGPPLFGWSRYIPEGMQCSCGPDYYTLAYNNESYVIYMFIVHFFVPT-GLILFSYGMLVLTVKAA------QQESASTQ----------KA----------QK-EVTTMCVLMVAAYFIAWIPYTYVAAWIFLNKGQ-TF-TAFTMAIPAFFAKSSALMNPIIYIGMNKQFRGCMLQ--TL---------GMGGAVDD-ET----ASKT-----EVSSVSTAG-----------------
>VERTEBRATA_Candidate_3152_7479323_2
---------TMME--------------N---GFE---GKNFPM------NNR----------RSPE-----LAP--PMFFKLLGF-YMFCLLFTGFPINLLTLVVTFQNKKLQQPLNFILVNLAFAGLIMCCF-GFTITI-ISCMNG-YFILGA-TSCVVEGFMATLGGQISLWSLVVLAVERYIVVCKPM---GSFKFTNTHATVGVVFTWIMAAACAAPPLGGWSRYLPEGVQVSCGPDYYTNAYNNESYVMYMFSCHFMVPV-FLIFFTYGSLVLTVKAA------QQESESTQ----------KA----------ER-EVTRMCCLMVAGFLFTWTPYAGYAGYLFLNKDT-AF-TAISMAIPAFFAKASALLNPVIYVLMNKQFRNCMLS--TV---------GMGGMVDD-ES----GSKT-----EVSSVSTAG-----------------
>VERTEBRATA_Candidate_42733_78306004_0
---------SRMQHG------------NMR-GTE---GNNFPM------SNR----------RSPE-----LGA--AWQFYFLAF-YMFCLMCFGFFINGLTILVTVQNKKLRQPLNFILVNLAVAGMVMVVT-GFTITF-VTAING-YFVFGP-LGCAFEGGMATLGGQVSLWSLVVLAVERYIVVCKPM---GSFKFGAAHAGAGVAFTWIMAASCALPPFFGWSRYIPEGLQMSCGPDYYTLNYNNESYVLYMFSCHFAVPV-FTIFFTYGSLVATVKAA------QAESESTQ----------KA----------ER-EVTRMCFLMVLGFLTAWGPYASYAAYLFFNKDV-SF-TAQSMAVPAFFAKTSAVWNPIIYVVMNKQFRSCMLQ--TL---------GMGGGEGADES----ASKT-----EVSSA---------------------
>217BluTaru44-289
--------------------------------------------------------------------------------YGMSA-FMFFLFVTG--INVLTIACTIQYKKLRSHLNYILVNLAFSNLLVTTV-GSFTCF-CCFFVR-YMIVGP-LGCKIEGFAATLGGMVSLWSLAVVAFERWLVVCKP------FIFKPDHAIVCCIFTWFFALIISAPPL-----YIPEGFQCSCGPD--------ESYVWFIFGFGFAVPL-FVIVFCYSQLLVMLKSA-------------K----------KA----------ER-EVTRMVVVMILGFLVCWLPYASF---VVNNRGT-PF-DLRLATIPACFSKASTV-NPIIYVVLNKQFRSCM-----------------------------------------------------------------
>VERTEBRATA_Candidate_24597_35746317_0
ALDS-----RNMK--------------N--YPSE---QDEFPVP-----NNF-----------NPL-----LGS--SAIFYSMSA-FMFFLFVAGTAINVLTIACTAQHKKLRSHLNYILVNLAVANLLVSSI-GSLTCF-VCFAFR-YMVLGP-LGCKIEGFTSTIGGMVSLWSLAVVAFERWLVICKPL---GQFSFKSNHAIMGCALTWVCALAAALPPLFGWSRYIPEGMQCSCGPDWYTTGFNNESYVMFLFCFCFAVPF-TTIVFCYSQLLFTMKMA------QADSASTQ----------KA----------EK-EVTRMVVIMVFGFLVCWMPYASFAMWIVNNRGQ-PF-DLRLATIPSCFSKASTVYNPIIYILLNKQFRTCMMK--MI---------GMSGGDDE-ES----SSTT-----EISKVGPA------------------
>VERTEBRATA_Candidate_35777_60650614_1
---------EKMR--------------N--RPVE---PDDFPVP-----NNI-----------SPL-----LGS--LGIFYSMSA-FMFFLFVAGTAINVITIACTVQYKKLRSHLNYILVNLAVANLLVSSV-GSFTCF-YCFAFR-YMVLGP-LGCKIEGFTATVGGMVSLWSLAVVALERWLVVCKPL---GNFAFKPHHAIACCAMTWVFALMAAVPPLVGWSRYIPEGMQCSCGPDWYTTNFNNESYVMFLFCFCFAVPF-TTIVFCYSQLLIMLKSA------QAESASTQ----------KA----------ER-EVTRMVVVMVLGFLVCWMPYASFALWIVNNRGQ-PF-DLRLATLPSCLSKASTVYNPVIYILLNKQFRSCIRK--ML---------GMSDSDDE-ES----QSVT-----EVSKVGPA------------------
>VERTEBRATA_Candidate_52035_104035463_1
---------RKMR--------------N--RPVE---PDDFPIP-----NNI-----------SPL-----LGS--RGIFYSMSA-FMFFLFVAGTFINVVTIACTVQYKKLRSHLNYILVNLAVANLLVSSV-GSFTCF-YCFAFR-YMILGP-LGCKIEGFTATVGGMVSLWSLAVVAFERWLVVCKPL---GNFAFKSHHAIACCAMTWVFALFAAVPPLVGWSRYIPEGMQCSCGPDWYTTDFNNESYVMFLFGFCFAVPF-STIVFCYSQLLIMLKSA------QAESASTQ----------KA----------ER-EVTRMVVVMVLGFLVCWMPYASFALWTINNRGQ-PF-DLRLATIPSCLSKASTVYNPVIYILLNKQFRSCIRK--ML---------GMSGGDDD-ES----QSVT-----EVSKVGPA------------------
>VERTEBRATA_Candidate_8201_20535397_0
---------RKMR--------------N--RPVE---PEDFPIP-----NNI-----------SPL-----LGS--MGIFYAMSA-FMFFLFVAGTGINVITIACTVQYKKLRSHLNYILVNLAVANLLVSSV-GSFTCF-YCFAFR-YMILGP-LGCKIEGFTATLGGMVSLWSLAVVAFERWLVVCKPL---GNFAFKSHHAIACCAMTWVFALFAAVPPLVGWSRYIPEGMQCSCGPDWYTTDFNNESYVMFLFCFCFAVPF-ATIVFCYSQLLIMLKSA------QAESASTQ----------KA----------ER-EVTRMVVVMVLGFLVCWMPYASFALWVVNNRGQ-PF-DLRLATIPSCLSKASTVYNPVIYILLNKQFRSCIRK--ML---------GMSGGDDE-ES----QSVT-----EVSKVGPA------------------
>VERTEBRATA_Candidate_61790_133419454_4
--ED-----RKMR--------------I--RTTE---PEDFPIP-----NNI-----------SPL-----LGS--QGLFYSLSA-FMFFLFVAGSTINTLTIACTVLYKKLRSHLNYILVNLAVANLLVATV-GSFTCF-YCFGFR-YMILGP-LGCKIEGFTATLGGMVSLWSLAVVAFERWLVICKPL---GTFIFKPSHAMGCCAMTWVFALIAAVPPLVGWSRYIPEGMQCSCGPDWYTTNYNNESYVIFLFCFCFSVPF-FTIVFCYSQLLLMLKSA------QAESASTQ----------KA----------ER-EVTRMVVVMVLGFLVCWMPYASFALWVINNRGN-PF-DLRLATIPSCLSKASTVYNPVIYILLNKQFRECLRK--ML---------GMSAEGDE-ES----QSVT-----EVSKVGPS------------------
>211SWSDare45-290
--------------------------------------------------------------------------------MGMSA-FMLFLFITA--INVLTIVCTIQYKKLRSHLNYILVNLAISNLWVSVF-GSSVAF-YAFYKK-YFVFGP-IGCKIEGFTSTIGGMVSLWSLAVVALERWLVICKP------FTFKTPHAIAGCILPWCMALAAGLPPL-----YIPEGLQCSCGPD--------ESYVMFLFCFCFAVPF-STIVFCYGQLLITLKLA-------------K----------KA----------ER-EVTKMVVVMVFGFLICWGPYAIF---VVSNRGA-PF-DLRLATIPSCLCKASTV-NPVIYVLMNKQFRSCM-----------------------------------------------------------------
>204SWSNefo1-247
-------------------------------------------------------------------------------MMVLSV-FMFFLLIIP--INVLTIICTFKYKKLRSHLNYILVNLAVANLIVVGF-GSTTAF-YSFSQM-YFAWGP-LACKIEGFAATLGGMVSLWSLAVVAFERFLVICKP------FTFRSTHAIIGCVATWVFGLISSAPPL-----YIPEGLQCSCGPD--------ESYVIFLFCFCFGFPL-SVIIFSYGRLLMTLRAA-------------K----------KA----------ER-EVTKMVVVMVLGFLVCWLPYTVF---VVTHRGE-SF-ELALGSIPAVFSKSSTV-NPLIYVFMNKQFRSCM-----------------------------------------------------------------
>208SWSTagu46-291
--------------------------------------------------------------------------------KAMAA-FMFLLVLVP--INALTVLCTAKYKKLRSHLNYILVNLAVANLLVVCV-GSTTAF-YSFSQM-YFALGP-LACKIEGFTATLGGMVSLWSLAVVAFERFLVICKP------FTFRGSHAVLGCAITWIFGLIASLPPL-----YIPEGLQCSCGPD--------ESYVIFLFCFCFGFPL-TVIVFSYGRLLLTLRAA-------------K----------KA----------ER-EVTKMVVVMVLGFLVCWLPYCSF---VVTHRGH-PF-DLGLASIPSVFSKASTV-NPIIYVFMNKQFRSCM-----------------------------------------------------------------
>128SWSPore31-276
--------------------------------------------------------------------------------HLQAL-FMGFVFF--TPLNLLVLLATAKYKKLRAPLNYILVNISFAGFIFVTF-SVSQVF-VASLRG-YYFLGY-TLCALEAAMGAVAGLVTSWSLAVLSFERFLVICKP------FKFGSTHAAAAVVFTWFMGVGCASPPF-----YIPEGLGCSCGPD--------TSYMYFLLITCFCMPL-SIIIFSYSQLLGALRAA------------------------KA----------EK-EVSRMIIVMVGSFVTCYGPY---ALTYANSEEV-NK-DYRLVTIPAFFSKSSCV-NPLIYAFMNKQFNACI-----------------------------------------------------------------
>126SWSOrla31-275
--------------------------------------------------------------------------------YLQAA-FMGFVFF--TPLNFVVLLATAKYKKLRVPLNYILVNITFAGFIFVTF-SVSQVF-LASVRG-YYFFGQ-TLCALEAAVGAVAGLVTSWSLAVLSFERYLVICKP------FKFGSNHALAAVIFTWFMGV-VRCPPF-----YIPEGLGCSCGPD--------ASYSKFLLVTCFICPI-TIIIFSYSQLLGALRAA------------------------KA----------EK-EVSRMIIVMVASFVTCYGPY---ALTYAYSQDE-NK-DYRLVTIPAFFSKSSCV-NPLIYAFMNKQFNGCI-----------------------------------------------------------------
>VERTEBRATA_Candidate_36062_60716151_5
---------------------------------------------------------------------------------------MG----------------------IRVPLNYILVNISFAGFIFVTF-SVSQVF-VSTLKG-YFFLGH-TMCALESAMGSIAGLVTSWSLAVLSFERYLVICKPF---GAFKFSSDHALAAVAFTWFMGISCAIPPFFGWSRYIPEGLGCSCGPDWYTHNFNCSSYTNFLMVTCFIAPL-SIIIFSYSQLLGALRAV------QTESVSTQ----------KA----------EK-EVSRMIIVMVGSFITCYGPYALAALYFAYSSDE-SK-DYRLVTIPAFFSKSSCVYNPLIYAFMNKQFNACIME--MV----------FGKKMDE-SS-----SKT-----ETSSVSTAS-----------------
>VERTEBRATA_Candidate_8249_20546804_3
-------------------------------GVT---GKYF--------ENI-----------SPE-----LAP--QWVFYLQTV-FMGFVLFAGTPLNLIVLLVTVKYKKLQVPLNYILVNISFAGFIFVTF-SVSQVF-VSTMKG-YFFLGH-TMCALESTMGSIAGLVTAWSLAVLSFERYLVICKPF---GAFKFGSNHALAAVAFTWFMGIGCAIPPFFGWSRYIPEGLGCSCGPDWYTHNFHCSSYTNFLMVTCFIAPL-AIIIFSYSQLLGALRAV------QAESVSTQ----------KA----------EK-EVSRMIIVMVGSFITCYGPYAIAALYFAYSSDE-NK-DYRLVTIPAFFSKSSCVYNPLIYVFMNKQFNACIME--MV----------FGKKMDE-SS-----SKT-----ETSSVSVAS-----------------
>VERTEBRATA_Candidate_52100_104066316_3
--------------------------------VT---GRDF--------ENI-----------SPE-----LAP--QWAFHLQAI-FMGFVLFAGTPLNLIVLLVTLKYKKLQVPLNYILVNISFAGFIFATF-SVSQVF-VASMKG-YYFLGH-TLCALEAAMGSIAGLVTGWSLAVLSFERYLVICKPF---GAFKFGSNHAMAAVAFTWFMGICCATPPFFGWSRYIPEGLGCSCGPDWYTHNFHCTSYTHFLIVTCFICPL-SIIIFSYSQLLGALRAV------QTESASTQ----------KA----------EK-EVSRMIIVMVGSFITCYAPYAIAALYFAYSPNE-NK-DYRLVTIPAFFSKSSCVYNPLIYVFMNKQFNACIME--MV----------FGKKMED-LS-----SKT-----ETSSVSTAS-----------------
>VERTEBRATA_Candidate_52144_104066317_3
--------------------------------VT---GRDF--------ENI-----------SPE-----LAP--QWAFHLQAI-FMGFVLFAGTPLNLIVLLVTLKYKKLQVPLNYILVNISFAGFIFATF-SVSQVF-VASMKG-YYFLGH-TLCALEAAMGSIAGLVTGWSLAVLSFERYLVICKPF---GAFKFGSNHAMAAVAFTWFMGICCATPPFFGWSRYIPEGLGCSCGPDWYTHNFHCTSYTHFLIVTCFICPL-SIIIFSYSQLLGALRAV------QTESASTQ----------KA----------EK-EVSRMIIVMVGSFITCYAPYAIAALYFAYSPNE-NK-DYRLVTIPAFFSKSSCVYNPLIYVFMNKQFNACIME--MV----------FGKKMED-LS-----SKT-----ETSSVSTAS-----------------
>VERTEBRATA_Candidate_52171_104066318_3
--------------------------------VT---GRDF--------ENI-----------SPE-----LAP--QWAFHLQAI-FMGFVLFAGTPLNLIVLLVTLKYKKLQVPLNYILVNISFAGFIFATF-SVSQVF-VASMKG-YYFLGH-TLCALEAAMGSIAGLVTGWSLAVLSFERYLVICKPF---GAFKFGSNHAMAAVAFTWFMGICCATPPFFGWSRYIPEGLGCSCGPDWYTHNFHCTSYTHFLIVTCFICPL-SIIIFSYSQLLGALRAV------QTESASTQ----------KA----------EK-EVSRMIIVMVGSFITCYAPYAIAALYFAYSPNE-NK-DYRLVTIPAFFSKSSCVYNPLIYVFMNKQFNACIME--MV----------FGKKMED-LS-----SKT-----ETSSVSTAS-----------------
>VERTEBRATA_Candidate_52209_104066319_3
--------------------------------VT---GRDF--------ENI-----------SPE-----LAP--QWAFHLQAI-FMGFVLFAGTPLNLIVLLVTLKYKKLQVPLNYILVNISFAGFIFATF-SVSQVF-VASMKG-YYFLGH-TLCALEAAMGSIAGLVTGWSLAVLSFERYLVICKPF---GAFKFGSNHAMAAVAFTWFMGICCATPPFFGWSRYIPEGLGCSCGPDWYTHNFHCTSYTHFLIVTCFICPL-SIIIFSYSQLLGALRAV------QTESASTQ----------KA----------EK-EVSRMIIVMVGSFITCYAPYAIAALYFAYSPNE-NK-DYRLVTIPAFFSKSSCVYNPLIYVFMNKQFNACIME--MV----------FGKKMED-LS-----SKT-----ETSSVSTAS-----------------
>VERTEBRATA_Candidate_52237_104066320_3
--------------------------------VT---GRDF--------ENI-----------SPE-----LAP--QWAFHLQAI-FMGFVLFAGTPLNLIVLLVTLKYKKLQVPLNYILVNISFAGFIFATF-SVSQVF-VASMKG-YYFLGH-TLCALEAAMGSIAGLVTGWSLAVLSFERYLVICKPF---GAFKFGSNHAMAAVAFTWFMGICCATPPFFGWSRYIPEGLGCSCGPDWYTHNFHCTSYTHFLIVTCFICPL-SIIIFSYSQLLGALRAV------QTESASTQ----------KA----------EK-EVSRMIIVMVGSFITCYAPYAIAALYFAYSPNE-NK-DYRLVTIPAFFSKSSCVYNPLIYVFMNKQFNACIME--MV----------FGKKMED-LS-----SKT-----ETSSVSTAS-----------------
>VERTEBRATA_Candidate_52279_104066321_3
--------------------------------VT---GRDF--------ENI-----------SPE-----LAP--QWAFHLQAI-FMGFVLFAGTPLNLIVLLVTLKYKKLQVPLNYILVNISFAGFIFATF-SVSQVF-VASMKG-YYFLGH-TLCALEAAMGSIAGLVTGWSLAVLSFERYLVICKPF---GAFKFGSNHAMAAVAFTWFMGICCATPPFFGWSRYIPEGLGCSCGPDWYTHNFHCTSYTHFLIVTCFICPL-SIIIFSYSQLLGALRAV------QTESASTQ----------KA----------EK-EVSRMIIVMVGSFITCYAPYAIAALYFAYSPNE-NK-DYRLVTIPAFFSKSSCVYNPLIYVFMNKQFNACIME--MV----------FGKKMED-LS-----SKT-----ETSSVSTAS-----------------
>VERTEBRATA_Candidate_52402_104102518_4
---------------------------S--RSVA---GKHF--------ENI-----------DPE-----LAP--MWAFHLQTA-FMGFVFFAGTPLNLVVLLVTMKYKKLRVPLNYILVNISFAGFIFVTF-SVSQVF-VSTMRG-YYFLGH-TLCAMEAAVGSIAGLVTSWSLAVLSFERYLVICKPF---GAFKFGSNHAMAAVAFTWFMGIVCATPPFFGWSRYIPEGLGCSCGPDWYTHNYNCTSYVHFLMVTCFILPI-TIIVFSYSQLLGALRAV------QTESASTQ----------KA----------EK-EVSRMIIVMVGSFIMCYAPYAIAALYFAYSPDE-NK-DYRLVTIPAFFSKSSCVYNPLIYAFLNKQYNACIME--MV----------FGKKMDE-SS-----SKT-----ETSSVSTAS-----------------
>041ParXetr1-250
-------------------------------------------------------------------------------MSILSF-LMFLNAV--ICNNAIVILVTLKHPQLRNPINIFILNLSFSDLMMALC-GTTIVV-STNYHG-YFYLGK-QFCIFQGFAVNYFGIVSLWSLTLLAYERYNVVCEP------LKLSTKRGYQGLVFIWLFCLFWAIAPL-----YGPEGVQTSCSIGY--------SYIISYFLTCFIIPV-GIIGFSYGSILRSLH----------QNRKIE----------NP----------EK-RVVIMVLFMVLAFLICWLPYTVF---VVINPQL-YI-SPLAATLPTYFAKTSPV-NPIIYIFLNKQFRTYA-----------------------------------------------------------------
>054VAoDare1-250
-------------------------------------------------------------------------------MSVLAA-LMFVVTA--LSENFTVMLVTFRFQQLRQPLNYIIVNLSLADFLVSLT-GGSISF-LTNYHG-YFFLGK-WACVLEGFAVTFFGIVALWSLAVLAFERFFVICRP------IRLRGKHAALGLVFVWSFSFIWTVPPV-----YTVSRIGTTCEPNH--------TFIITLFSTCFIFPL-GVIIVCYCKLIRKLR----------KSNTHG----------KP----------ER-QVTRMVVVMIVAFMVAWTPYAAF---ITAHPSM-HV-DPRLAAIPAFVAKTAAV-NPIIYVFMNKQFRKCL-----------------------------------------------------------------
>059LWSGeau18-264
-------------------------------------------------------------------------------ENLTSF-WMIIVVIL--FTNGLVLVATLKFKKLRHPLNWILVNLAIADIGETIF-ASTVSV-VNQIFG-YFILGH-PLCVFEGFTVSVCGITALWSLAIISFERWMVVCKP------LKFDGKVAIVLIIFSWAWSAGWCAPPI-----YWPHGLKTSCGPD--------QSYMVVLMITCCFIPL-ALIIICYLQVWLAIH-------------TAQ----------KA----------ER-DVSRMVVVMIFAYIFCWGPYTF---FAAANPGY-AF-HPLAAALPAYFAKSATI-NPIIYVFMNRQFRNCI-----------------------------------------------------------------
>VERTEBRATA_Candidate_34099_57557715_0
-----------------------KQAFNE-DTTR---GSAFTN------SNH----------KDPE-----IAP--RWVYNVSTL-WMCIVVVLSVFTNGLVLVATAKFKKLRHPLNWILVNLAIADLGETVF-ASTISV-CNQFFG-YFILGH-PMCVFEGYTVSACGIAALWSLTIISWERWVVVCKPF---GNVKFDSKWAMGGIVFSWVWSCAWCAPPIFGWSRYWPHGLKTSCGPDVFSGSPGVLSYMIVLMITCCILPL-AIIILCYLAVWWAIRAV------QKESESTQ----------KA----------ER-EVSRMVVVMILAFCLCWGPYTAFACFAAANPGY-AF-HPLAAAMPAYFAKSATIYNPIIYVFMNRQFRSCIMQ--LF-----------GKEVDD-GS----TSKT-----EVSSVAPA------------------
>VERTEBRATA_Candidate_51864_104010898_0
---------VSMAEE--------KQAFHD-DTTR---GAAFTN------SNN----------KDPE-----IAP--RWVYNVSTL-WMCFVVLASVFTNGLVLVATAKFKKLRHPLNWILVNLAIADLGETVF-ASTISV-CNQFFG-YFILGH-PMCVFEGYTVSTCGIAALWSLTIISWERWVVVCKPF---GNVKFDEKWASAGIIFSWVWSAAWCLPPVFGWSRYWPHGLKTSCGPDVFSGSPGVLSYMIVLMVTCCILPL-AIIILCYLAVWWAIHTV------QKESESTQ----------KA----------EK-EVSRMVVVMILAYCLCWGPYTFFACFAAANPGY-AF-HPLAAAMPAYFAKSATIYNPIIYVFMNRQFRTCIMQ--LF-----------GKQVDD-GS----TSKT-----EVSSVAPA------------------
>VERTEBRATA_Candidate_51853_104010184_2
---S-----VRMAEE--------KQAFYE-DSTR---GSAFTN------SNN----------RDPE-----IAP--RWVYNVSTL-WMCIVVVLSVFTNGLVLVATAKFKKLRHPLNWILVNLAIADLGETVF-ASTISV-CNQFFG-YFILGH-PMCIFEGYIVSVCGIAALWSLTIISWERWVVVCKPF---GNIKFDAKWAIGGIVFSWVWAAVWCAPPIFGWSRYWPHGLKTSCGPDVFSGSPGVLSYMIVLMITCCIIPL-AIIILCYLAVWLAIRSV------QKESESTQ----------KA----------ER-EVSRMVVVMIVAYCVCWGPYTFFACFAAANPGY-AF-HPLAAAMPAYFAKSATIYNPIIYVFMNRQFRTCIMQ--LF-----------GKEADD-GS----TSKT-----EVSSVAPA------------------
>VERTEBRATA_Candidate_8347_20560747_2
---------VRMAEE--------KQAFYE-DSTR---GSAFTN------SNH----------KDPE-----IAP--RWVYNVATL-WMFIVVVLSVFTNGLVLVATAKFKKLRHPLNWILVNLAIADLGETVF-ASTISV-CNQYFG-YFILGH-PMCIFEGYTVSVCGITALWSLTIISWERWVVVCKPF---GNIKFDAKWATGGIVFSWVWSAVWCAPPIFGWSRYWPHGLKTSCGPDVFSGSPGVQSYMIVLMITCCLIPL-AIIILCYLAVWLAIRAV------QKESESTQ----------KA----------ER-EVSRMVVVMILAYCLCWGPYTIFACFAAANPGY-AF-HPLAAAMPAYFAKSATIYNPIIYVFMNRQFRTCILQ--LF-----------GKEADD-GS----TSKT-----EVSSVAPA------------------
>VERTEBRATA_Candidate_61970_133484959_4
---------IRMAEE--------KQAFNE-DTTR---GSAFTN------SNH----------KDPE-----IAP--RWIYNVATL-WMFIVVALSVFTNGLVLVATAKFKKLQHPLNWILVNLAIADLGETVF-ASTISV-CNQFFG-YFILGH-PMCVFEGYIVSVCGITALWSLTIISWERWVVVCKPF---GNVKFDAKWATAGIVFSWVWSAVWCAPPMFGWSRYWPHGLKTSCGPDVFSGSPGVQSYMIVLMITCCLIPL-AIILLCYLAVWLAIRAV------QKESESTQ----------KA----------ER-EVSRMVVVMIVAYIVCWGPYTTFACFAAANPGY-AF-HPLAAAMPAYFAKSATIYNPIIYVFMNRQFRTCIMQ--LF-----------GKEADD-GS----TSKT-----EVSSVAPA------------------
>KFZ61120_1_Pinopsin_partial_Podiceps_cristatus
------------------------------------------------------------------------------------------------------------------------------------------------------------------------GIVSLISLAVLSYERY---CTMT---GTTEADTRKAWIGIILSWTYSLVWTAPPLFGWSSYGPEGPGTTCSVNWHSKD-NNASYIICLFIFCLVIPF-VVIVYSYGKLLCAIRRV------NKG--MGR----------TR----------EQ-RILIMVVVMVICFLLCWLPYATVALIATFGKPG-LI-TPAASIIPSILAKSSTVYNPIIYIFLNKQV---------------------------------------------------------------------
>KFQ61069_1_Pinopsin_partial_Pelecanus_crispus
------------------------------------------------------------------------------------------------------------------------------------------------------------------------GIVSLISLAVLSYERY---CTMT---GTREADTRKTWTGIVLSWTYSLVWTAPPLFGWSSYGPEGPGTTCSVNWHSKD-NNASYIVCLFIFCLLIPF-VIIVYSYGKLLCAVRQV------NKG--MGR----------TR----------EQ-RILIMVVVMVICFLLCWLPYATVALIATFGKPG-LI-TPAASIIPSILAKSSTVYNPIIYIFLNKQV---------------------------------------------------------------------
>KFO55992_1_Pinopsin_partial_Corvus_brachyrhynchos
------------------------------------------------------------------------------------------------------------------------------------------------------------------------GIISLVSLAVLSYERY---CTMT---RTTEADTRKTWTGIILSWTYSLLWTVPPLFGWSSYGPEGPGITCSVNWHSKD-NNASYIVCLFVFCLVIPF-AIIVYSYGKLLCAVRQG------NKG--LGR----------SR----------EQ-RILVMVVVMVVCFLLCWLPYAAVALIATFGKPG-LI-TPAASIIPAILAKSSTVYNPIIYVFLNKQVSEML-----------------------------------------------------------------
>233TMTDare1-227
-------------------------------------------------------------------------------------------------NNLLVLVLFGRYKVLRSPINFLLVNICLSDLLVCVL-GTPFSF-AASTQG-RWLIGD-TGCVWYGFANSLLGIVSPISLAVLSYERY---CTMT------EADAKKVIGGVLMSWIYSLIWTLPPL-----YGPEGPGTTCSV--------DISYIICLFIFCLIVPF-LVIIFCYGKLLHAIKQ-------NT----------------KR----------EH-RVLLMVITMVVFYLLCWLPY---GIMATFGAPG-LV-TAEASIVPSILAKSSTV-NPVIYIFMNKQ----------------------------------------------------------------------
>XM013554581LianBRABAT
LLST-----NSLAYQ--------DKPGNHTNGTVWNYGNSFYLFALTISQNS----------YQPD--TNGLEN-----YYSLGF-FIGLIGVLAFIGNSLILYLFAKTKELRTPTNIFVISLTISDLAISVV-GNPFAS-SSSFVS-RWLFGE-SGCIWYGFANNFFGLVSITNLSCIAIDRYIVICRPT---SGMRLDIRKAIQIAAGAWLYALLWALPPVFGWSSYTTEGPGTWCSVLWQSSD-IDVSYIITLFVFCFFIPV-VIMAVCYYHLYREVRRMAR----EQDSSAGRE--------IRR----------EK-KVAKMTIVVWAAFLIAWTPYATVALISTFGDAS-SI-SYMAAALPSVMAKSATVYNPFIYVAMNERFRRAAVN--QV---IKI---GVAEQSDN--TQRSPSLKT-----ETETKASTHGYTRA------------
>BraBrachiopodaLingulaanatina_1470
----------------------------------------------------------------------------------------------------------------------------------------------------------------------------------------------------MRLDIRKAIQIAAGAWLYALLWALPPVFGWSSYTTEGPGTWCSVLWQSSD-IDVSYIITLFFFCFFIPV-VIMVVCYYHLYREVRRMAR----EQDSSAGRE--------IRR----------EK-KVAKMTIVVWAAFLIAWTPYATVALISTFGDAS-SI-SYMAAALPSVMAKSATVYNPFIYVAMNERFRRAAVN--QV---IKI---GVAEQSDN--TQRSPSLKT-----ETETKASTHGYTRA------------
>Hypsibius_dujardini_Hd_c_opsin1
----------------------------------------------------------------------------PGGYTAAAI-VLTFISVFGVFNNFWIFVVIAKHRPLRTPVNLMLMSLSFGDFVIAGF-GTPLTA-GAAFAG-NWIYGS-NLCVAYGFAMALAGIASIVTLAVISVERYMLICHP----GAVVITTRKTILVILFVWVYAFAVTFPPVLGWSSIVPESPNIACAVNWESSASLDLSYQIYLLILGLVIPL-GAIVGSYGKILHFIRHQAQ----Q----GVA----------KS----------QT-HLIRMVVIMIACFLIAWMPYTLVSLITMAGRKD-IL-TATATAVPAIFAKSSIVYNPIIYALMNVQL--------RT-----------------------------------------------------------
>A0A097GXW1_Hypsibius_dujardini
--------------------------------------------------------------------------------TAAAI-VLTFISVFGVFNNFWIFVVIAKHRPLRTPVNLMLMSLSFGDFVIAGF-GTPLTA-GAAFAG-NWIYGS-NLCVAYGFAMALAGIASIVTLAVISVERYMLICHP----GAVVITTRKTILVILFVWVYAFAVTFPPVLGWSSIVPESPNIACAVNWESSASLDLSYQIYLLILGLVIPL-GAIVGSYGKILHFIRHQAQ----Q----GVA----------KS----------QT-HLIRMVVIMIACFLIAWMPYTLVSLITMAGRKD-IL-TATATAVPAIFAKSSIVYNPIIYALMNVQL--------RT-----------------------------------------------------------
>BV898_18200_t01_hypsibius_dujardini_nhd315_core_32_85_1_cds_Copsin1_F1_copsin1
---------QHLK------------------------NGTF----------I------------EH----IRLS--PGGYTAAAI-VLTFISVFGVFNNFWIFVVIAKHRPLRTPVNLMLMSLSFGDFVIAGF-GTPLTA-GAAFAG-NWIYGS-NLCVAYGFAMALAGIASIVTLAVISVERYMLICHP----GAVVITTRKTILVILFVWVYAFAVTFPPVLGWSSIVPESPNIACAVNWESSASLDLSYQIYLLVLGLVIPL-GAIVGSYGKILHFIRHQAQ----Q----GVA----------KS----------QT-HLIRMVVIMIACFLIAWMPYTLVSLITMAGRKD-IL-TATATAVPAIFAKSSIVYNPIIYALMNVQL--------RTPGF------QSGPSSAGHKS----GDSTAM-GEQLVALPS-------------------
>MZ277570_Ramazzottius_c-opsin_1a_g8865
----------MLR------------------------QGTFPLHI----RSISVNNT-----GPQE----GRFT--SYGYTVAGV-LLTFICIIGTFAHLSVIIIIVKNQHLRTPVNWMLLNLS--------A-RAPMTA-GAAFAH-DWIYGR-NLCVTYAFAMALTGVASITTLAVISVERYMLIAYP----GRFTVTNRITLIAIIAVWAYAFIATFPPVVGWSSFQLESPGVACAPYWESRAPLDFSYEIYLLFLAFIFPV-LTILTCYGKLLNFLRNRIQ----H----KVA----------KG----------QS-RLTWMVVLMVVAFLVAWLPYAVVCMMIMAGGQH-LV-SATAASVAPIFCKSSLIYNPIIYVLFNTQM--------RSPTF------QTGAAIANRSS-KKNVYSS---GIKKISKP--------------------
>MZ277567_Ramazzottius_c-opsin_1b_g2886
------------------------------------------------------------------------------------------------------------------------------------------------------------------------------------------------------------------------------------------------------MIDQSYGIYLLILGFVLPV-LTILVCYGKLLKFLNNRVQ----Q----KLA----------KG----------QR-RLTLMVVLMILAFLVAWLPYAVVCIIVMAGGQH-LI-SATAAGVAPVFAKTSMVYNPIIYVLLNTQV--------RL-GF---------------------------------SDP--------------------
>MZ277540_Ramazzottius_c-opsin_1b
----------------------------------------------------------------------------------------------------------------------------------------------------------------------------------------------------------------------------------------------------------------------------------------LQRVQ----Q----KLA----------KG----------QR-RLTLMVVLMILAFLVAWLPYAVVCIIVMAGGQH-LI-SATAAGVAPVFAKTSMVYNPIIYVLLNTQV--------RL-GF---------------------------------SDP--------------------
>MZ277536_Acutuncus_c-opsin_1
------------------------------------------------------------------------------------------------------------------------------------------------------------------------------------------------------------------------------------------------------------------------------------------QSK----Q----GAA----------KS----------QK-KLTQMILAMVIAFLIAWLPYTCVSIIVMAGGSH-LL-SPTATAVPAVFAKASLVYNPIIYALFNPQVW-----------F------------------------------RVV-----------------------
>MZ277552_Acutuncus_c-opsin_1
------------------------------------------------------------------------------------------------------------------------------------------------------------------------------------------------------------------------------------------------------------------------------------------QSK----Q----GVA----------KS----------QK-KLTQMILAMVAAFLIAWLPYTCVSIIVMARGNH-LL-SPTATAVPAVFAKASLIYNPVIYALFNPQVCSI---LKRFSTF------------------------------KVISEN--------------------
>MZ277547_Macrobiotus_c-opsin_1
----------------------------------------------------------------------------------------------------------------------------------------------------------------------------------------------------------------------------------------------------------------------------------------REAGL----Q----SVE----------KG----------QG-KVTRMIIFMVAAFLFAWMPYAVVSLIVVFGGDY-LI-TPSAAAAPAIFAKSSIIYNPIIYVLTNPKVRFNTPL---------------------------------------------------------------
>MZ277558_Macrobiotus_c-opsin_1
----------------------------------------------------------------------------------------------------------------------------------------------------------------------------------------------------------------------------------------------------------------------------------------REAGL----Q----SVE----------KG----------QG-KVTRMIIFMVAAFLFAWMPYAVVSLIVVFGGDY-LI-TPSAAAAPAIFAKSSIIYNPIIYVLTNPKVRFNTPL---------------------------------------------------------------
>MZ277550_Macrobiotus_c-opsin_1
----------------------------------------------------------------------------------------------------------------------------------------------------------------------------------------------------------------------------------------------------------------------------------------REAGL----Q----SVE----------KG----------QG-KVTRMIIFMVAAFLFAWMPYAVVSLIVVFGGDY-LI-TPSAAAAPAIFAKSSIIYNPIIYVLTNPKVRFNTAL--VFPSL------TRGIFLSQT---------------LI------------------------
>MZ277556_Macrobiotus_c-opsin_a
------------------------------------------------------------------------------------------------------------------------------------------------------------------------------------------------------------------------------------------------------------------------V-LLI----------SVQQST----Q----SVA----------KG----------QG-KVTRMVIVMVAAFLFAWTPYAIVSLIVVFGGDY-LI-TPSAAAAPAILAKSSIVYNPIIYLLTNPQVRSS------------------------------------------------------------------
>MZ277555_Macrobiotus_c-opsin
--------------------------------------------------------------------------------------------------------ARRLH--------------------------------------------------------------------------------------STSLSSQIFFVI-------------------SRYDFESPLIACSMSWESSDFASGAYIVYLFIFGLVIPV-LVVLYAYILILPATNHSSF----Q----SVA----------KG----------QN-KVTRMIIMMVAAFLFAWMPYAVVSLIVVFGGDA-LI-TPSAAAAPAIFAKTSIVYNPMIYVLANPQVS--------------------------------------------------------------------
>MZ277539_Macrobiotus_c-opsin_3
-----------------------------------------------------------------------------------------------------------------------------------------------------------------------------------------------------------------------------------------------------------------------PG-CVI----------YTKVGL----Q----SVE----------KG----------QR-KVTSMVILMVAAFLFAWMPYAVVSLIVVFGGDY-LI-TASAAAAPAILAKSSIVYNPVIYVLTNARVWQQIQK---------------------------------------------------------------
>MZ277551_Macrobiotus_c-opsin_2
--------------------------------------------------------------------------------------------------------------------------------------------------------------------------------------------------------------------------------------------------------------------QLCSY-ALF----------DKKVGL----Q----SVE----------KG----------QR-KVTAMVILMVAAFLLAWMPYAVVSLIVVFGGDH-LI-TASAAAAPAILAKSSIVYNPVIYVLTNAKVW--------------------------------------------------------------------
>MZ277538_Macrobiotus_c-opsin
--------------------------------------------------------------------------------------------------------------------------------------------------------------------------------------------------------------------------------------------------------------------------SVF--------------SF----Q----SVA----------KG----------QN-KVTRMIIIMVAAFLFAWMPYAVVSLIVVFGGDA-LI-NPSAAAVPAIFAKSSIVYNPIIYVLANPQVSSA------FPSY--W---ARSVSVSNK---------------QIVYLL--------------------
>MZ277553_Dactylobiotus_c-opsin_1
-----------------------------------------------------------------------------------------------------------------------------------------------------------------------------------------------------------------------------------KENYETPI-----------------------------V-FVF------IS--FHFQQA----G----QVA----------KN----------QG-KVTRMIVIMIAAFLIAWMPYAIVSLIVVLGGDY-LI-TASLSAAPAILAKSSIVYHPAIYIFMNPQVIET----------------QNG-----------------------------------------------
>MZ277557_Macrobiotus_c-opsin_b
-----------------------------------------------------------------------------------------------------------------------------------------------------------------------------------------------------------TLLM-------------------FRYDLESPLIACSVNWESVDFLNGSYIMYPFFLGLVIPV-LVIVYAYCKIL--LQQSEA----S----AVS----------KR----------QN-RLTKMVVVMVGAFFFAWMPYAVVSLIVVFGGDA-LI-TASAAAVPPISAKTSNVYDPVIYVLTNPQVNFS-----VF-----W---SRGSIDCTG---------------QLFKA---------------------
>MZ277535_Milnesium_c-opsin_2
------------------------------------------------------------------------------------------------------------------------------------------------------------------------------------------------------------------------------------------------------------------------------------------RSK----R----GLA----------KG----------QA-RFTRMVITVIIAFIVAWFPYAIVSLITIFGRDD-LI-TAEAGVIPVIFAKSSICYNPIIYALMNAQVQ--------------------------------------------------------------------
>MZ277537_Milnesium_c-opsin_2
------------------------------------------------------------------------------------------------------------------------------------------------------------------------------------------------------------------------------------------------------------------------------------------RSK----R----GLA----------RG----------QA-RFTRMVITVIIAFIIAWFPYAIVSLITIFGRDD-LI-TAEAGVIPVIFAKSSICYNPIIYALMNAQVQ--------------------------------------------------------------------
>MZ277541_Milnesium_c-opsin_2
------------------------------------------------------------------------------------------------------------------------------------------------------------------------------------------------------------------------------------------------------------------------------------------RSR----R----GLA----------RG----------QG-RFTRMVVCVIMAFVVAWFPYAIVSLITIFGRED-LI-TAWAGVIPVIFAKSSICYNPIIYALMNAQVR--------------------------------------------------------------------
>MZ277543_Milnesium_c-opsin_1
------------------------------------------------------------------------------------------------------------------------------------------------------------------------------------------------------------------------------------------------------------------------------------------HAK----H----GVS----------KH----------QY-RLLRIITATLASFTVAWTPYAIVSLIAMCGRAD-LL-TAEAGVVPAMLAKSSICFNPIIYACMNHQVIIS------------------------------------------------------------------
>BV898_11632_t01_hypsibius_dujardini_nhd315_core_32_85_1_cds_Cop3_F1_copsin3
---------HEHW------------------------DGMW---------IT-------------------RLS--DAGYRAAGI-GLSLIASFGIFNNLVVIVVLLLHRQLLTPVNILILNLTIR---------TPFTA-ASAFQH-HWLFGR-SGCVAYAFATGFSGIASIGSLAVISWERYWLVAHA----GSSPITTRETILITCGVWTYALLGVLPPVVGWSRFEIETPNIACGPHWESEALPDLSYIVYLTVFALVLPL-SVISWSYIQIVLFLRKNSQ----Q----SVS----------KT----------QA-NITRMVIVMVMAFLLAWMPYAIVSAVVLFGGSH-LI-TAPIATLPAIFAKSSIIYNPIIYAIMNPQFRIAFKNT-VY---------SGGVTESQF-----------------------------------------
>Hypsibius_dujardini_Hd_c_opsin3
----------------------------------------------------------------------------DAGYRAAGI-GLSLIASFGIFNNLVVIVVLLLHRQLLTPVNILILNLTISDFLIATL-GTPFTA-ASAFQH-HWLFGR-SGCVAYAFATGFSGIASIGSLAVISWERYWLVAHA----GSSPITTRETILITCGVWTYALLGVLPPVVGWSRFEIETPNIACGPHWESEALPDLSYIVYLTVFALVLPL-SVISWSYIQIVLFLRKNSQ----Q----SVS----------KT----------QA-NITQMVIVMVMAFLLAWMPYAIVSAVVLFGGSH-LI-TAPVATLPAIFAKSSIIYNPIIYA---------------------------------------------------------------------------
>BV898_11633_t01_hypsibius_dujardini_nhd315_core_32_85_1_cds_Copsin2_F1_copsin2
---------DMGK------------------------GGMF---------------------ASQD----GTLS--PAGYIFTGM-ILAVNAALGIFNNLCVIVVVCRFKHLRTPVNLMLLNLSASDFFIALF-GTPLTA-LAAFNG-RWTHGD-ALCSVYAFAMAITGIVSITTLAAISIERLLFLYSP----GNFAFTIRNTVLASCAVWVYAFAVTSPPLFGWNKFVLETPGIACAPNWESLHFHDRLYTIYIFVFGLFAPT-TVIIFSYTNISLIRKRLSN----Q----GVA----------KN----------QQ-RTIQMIFVLVVAFLLAWLPYGIVSLLVVFGFAD-KV-TPAAATAPAVLAKSSIIYNPIIYVFMNPQIRRA-------KTAKTN---LRGTLRGTLRG-RRL-D-------RIVRKSWPISKTYA------------
>Hypsibius_dujardini_Hd_c_opsin2
----------------------------------------------------------------------------PAGYIFTGM-ILAVNAALGIFNNLCVIVVVCRFKHLRTPVNLMLLNLSASDFFIALF-GTPLTA-LAAFNG-RWTHGD-ALCSVYAFAMAITGIVSITTLAAISIERLLFLYSP----GNFAFTIRNTVLASCAVWVYAFAVTSPPLFGWNKFVLETPGIACAPNWESLHFHDRLYTIYIFVFGLFAPT-TVIIFSYTNISLIRKRLSN----Q----GVA----------KN----------QQ-RTIQMIFVLIVAFLLAWLPYGIVSLLVVFGFAD-KV-TPAAATAPAVLAKSSIIYNPIIYVFMNPQIRRA------------------------------------------------------------------
>Hypsibius_dujardini_nHd_3_1_5_scaffoldsscaffold0109-1_4_399_copsin
--------------------------------------------------------------HRQE----------------------------------------------------------------------PL---------------------------------------ALRQRRLPSIYS--------------------------------------KF------------------------------------------------LLLQRLSN----Q----GVA----------KN----------QQ-RTIQMIFVLVVAFLLAWLPYGIVSLLVVFGFAD-KV-TPAAATAPAVLAKSSIIYNPIIYVFMNPQVRA-------------------------------------------------------------------
>MZ277545_Ramazzottius_c-opsin_3
-------------------------------------------------------------------------------------------------------------------------------------------------------------------------------------------------------------------------------------------------------------------------------CKSS--------QH----Q----GVA----------KS----------QR-NVTKMISVMIAAFFIAWMPYTIVSATAVFGFGD-LI-TAPIATMPAVFAKASFLYNPIIYIFMNAQ--------------------------------RHC-----------------------------------
>MZ277546_Ramazzottius_c-opsin_3
-------------------------------------------------------------------------------------------------------------------------------------------------------------------------------------------------------------------------------------------------------------------------------CKSS--------QH----Q----GVA----------KS----------QR-NVTKMISVMIAAFFIAWMPYTIVSATAVFGFGD-LI-TAPIATMPAVFAKASFLYNPIIYIFMNPQ--------------------------------RHC-----------------------------------
>MZ277566_Ramazzottius_c-opsin_3_g458
------------M------------------------EQNF--------TVLSIAND-----WALH----QRLS--PEGYLWTAT-FLGVIAIGSTLANLSVIIVLFKNPQLRTPVNLMLLNLTVSDLLISV-------------------------C-----------------------------------------------------------------------ELESPNIACAPNWESPEFADRSYIVYLIVFALIIPA-GIICFCYGSII-----KRH----Q----GVA----------KS----------QR-NVTKMISVMIAAFFIAWMPYTIVSATAVFGFGD-LI-TAPIATMPAVFAKASFLYNPIIYIFMNPQARSALCA----SVYPDG---EMGGSIVNGRR-RAADSVP-----DILTESKV------------------
>BAQ54847_1_opsin_pteropsin_type_Anax_parthenope
-----------MK------------------------WETE-------------GGD-----QGSE-----LMS--PGGYAAAAV-ALLLIGLVGFLSNLLVMIIMCRNKQLWTPLNVILFNLVCSDFSVSIL-GNPITL-TAALFR-RWIFGR-TMCVIYGFFMSLLGIASITTLMVLSFERYVMISKPF---QVHRLTQKGAVALIGAIWVYALFLTVPPLLGWGDYVHESANISCSVNWESKTMNATTYIIFLFAMGLVVPV-FVISFSYLNIIWTMKKNAL---------RVT----------KA----------ES-RVTLMVFVMIVAFLVAWTPYSVLALLVAFGDAS-MI-SPGVAVVPALMAKSSICYNPVIYVGLNTQFRSAWH---KLPSH------DGG-ATGTTAT----TNSS-----SPILAATLRK----------------
>BAQ54737_1_opsin_pteropsin_type_partial_Somatochlora_uchidai
-----------------------------------------------------------------------LMS--PGGYAAAAV-CLLLIGLVGFVSNLLVMVLMCKNKQLWTPLNVILFNLVCSDFSVSIL-GNPITL-TAALFR-RWIFGR-TMCVIYGFFMSLLGIASITTLMVLSFERYVMISKPF---HARRLSQKGAVALIGVIWVYALLLTAPPLFGWGDYVHESANISCSVNWESKTFSATTYIIFLFAMGLVVPV-FVICFSYLNIIWTMKKNAV---------RVT----------KA----------EC-RVTVMVFVMIVAFLVAWTPYSVLALLVAFGDAS-LI-SPGVAVVPALMAKSSICYNPVIYV---------------------------------------------------------------------------
>BAQ54937_1_opsin_pteropsin_type_partial_Indolestes_peregrinus
-----------MR------------------------WETD--------------PP-----EGAE-----LMS--PGAYAAAAV-ALMLIGLLGFVSNLLVMVLMCRNKQLWTPLNAILFNLVCSDFSVSVL-GNPITL-TAALFR-RWIFGR-TVCVIYGFFMSLLGIASITTLMVLSFERYVMISKPF---QVKRLSQKGALGLIGAIWIYSLILTAPPLLGWGDYVNESANISCSVNWESKTMSATTYIIFLFAMGLVVPV-IVICFSYLNIIWTMKKNAI---------RVT----------KA----------ET-RVALMVFVMIVAFLVAWTPYSVFALLVAFGDAS-LI-SPGLAVVPALMAKSSICYNPIIYVGLNTQFRSAWH---KLPSH------DGGAATGTTSA----ANSP-----APANAAA-------------------
>XP_022114596_1_parapinopsin-like_Pieris_rapae
-----------MT-------------------------HEV--------------ND-----WAYE-----LMP--RWGYVASAF-VLFLIGFFGFFLNLMVILLMFKDRQLWTPLNIILFNLVCSDFSVSVL-GNPLTL-ISALFH-RWVFGK-TMCVLYGFFMALLGITSITTLTVISFERYLMVTRPL---RSRHLSSKSAAVSVIFIWMYSLALTTPPLMGWGNYVNEAANISCSVNWHEQSRNTLTYILFLFAMGQIVPL-TVITFSYVNIIRTMKRNSQ--------VRVS----------RA----------EA-RATAMVFIMIISFTVAWTPYSLFALMEQFASEG-II-SPGAGVIPALVAKSSICYDPLIYVGMNTQFRQSIK---KIPAH------FNDITVRFNTS----LSTP-----KKLKD-RALS----------------
>XP_004928383_3_parapinopsin_Bombyx_mori
-----------MT------------------------LENM--------------ND-----KAYE-----LMP--RWGYVASAF-VLFLIGFFGFFLNLMVILLMFKDRQLWTPLNIILFNLVCSDFSVSVL-GNPFTL-ISALFH-RWIFGH-TMCVLYGFFMALLGITSITTLTVISFERYLMVTRPL---TSRHLSSKGAVLSIMFIWTYSLALTTPPLLGWGNYVNEAANISCSVNWHEQSTNTLTYIMFLFAMGQILPL-SVITFSYVNIIRTLKRNSQ---------RVS----------RA----------EA-RATAMVFIMIIAFTVAWTPYSLFALMEQFATEG-IV-SPGASVIPALVAKSSICYDPLIYVGMNTQFRQSIK---RIPAH------NNTKFNSETNS-------------KALKDKRVFY----------------
>KPI90912_1_Parapinopsin_Papilio_xuthus
-----------MT------------------------LEQF--------------ND-----RTTE-----LMP--RWGYVASAF-VLFLIGFFGFFLNLMVILLMFKDRQLWTPLNIILFNLVCSDFSVSLL-GNPFTL-ISALFH-HWIFGH-TLCVLYGFFMALLGITSITTLTVISFERYMMVTKPF---SSRHLTSKGAVLSIVFIWAYALVLTMPPLFGWGNYENEAANISCSVNWHEQSFNTLTYILFLFAMGQILPF-AIITFSYVNIIRTMRKNSQ---------RVN----------RA----------EA-RATAMVLLMIISFTVSWTPYSLFALMEQFATEG-IV-SPGAGVIPALVAKSSICYDPLIYVGMNTQFRQSIK---RVPSH------FKDATLQ-NSS----LNTP-----KIISKSEMHL----------------
>T2I572_Euperipatoides_kanangre
--------------------------------------------------------------------------------IGAAV-VLFLIGFFGFFHNLFVIMLVVKNKSLQTPMNFLLMNQSVSDMLVSLF-GNPFTF-ISAVFR-RWLFGP-WGCVWYGFAMSLKSIASITNLAFISFERYIVISKPF---AAAKINFRVSAIGIAGIYLYSFAVTAPPLFGWNSYIQE-AQISCSMDWLTRTPNNVSYIMYLFTFGLIIPL-LIILISYIQVVTTIKTLAR----QI--STAA----------KA----------EK-QVAQMVVIMISLFLFAWSPYTVLALLVSFTGQD-IP-AP-VAIIPAIIAKSSVVYNPIIYVAMNKQFRHAF-----I-----------------------------------------------------------
>OG45ApimeT17-269
-----------------------------------------------------------------------------VMYIGAAI-ALGFIGF--FTANLLVAIVIVKDAQLWTPVNVILFNLVFGDFLVSIF-GNPVAM-VSAATG-GWYWGY-KMCLWYAWFMSTLGFASIGNLTVMAVERWLLVARPM-------LSIRHAVILASFVWIYALSLSLPPL-----YGPEAGNVSCSVSD--------TYIGFLFVLGLIVPV-FTIVSSYAAIVLTLKKVRK----------------------RR----------EA-KITKMVALMITAFLLAWSPYAALAQYF----NA-KP-SATVAVLPALLAKSSIC-NPIIYAGLNNQFSRFL-----------------------------------------------------------------
>AY692353PlduANEC1
---------ITMD------------------------GENLPNPV--LMQNL-------------E-----IYNA-ATDYNICAA-YLFFIACLGVSLNVLVLVLFIKDRKLRSPNNFLYVSLALGDLLVAVF-GTAFKF-IITARK-TLLREE-DGCKWYGFITYLGGLAALMTLSVIAFVRCLAVLRL----GSFTLTTRMGVAAMAFIWIYSLAFTLAPLLGWNHYIPEGLATWCSIDWLSDETSDKSYVFAIFIFCFLVPV-LIIVVSYGLIYDKVRKVAK---------SVA----------KA----------ER-EVLRMTLLMVSLFMLAWSPYAVICMLASFGPKD-LL-HPVATVIPAMFAKSSTMYNPLIYVFMNKQFRRSLKV--LL---------GMGVEDLNSES----GTATN----QVAAT---------------------
>EU310498_Tripedalia_cystophora
-------------------------------------MGSF----------I---------------------------------------ACCSFLLNGLVIAVLIKYIRTITNTNIIVLSMSCANILIPLL-GSPLSA-TSSLMR-KWQFGN-GGCTWYGFINTLSGISGIYHLTFLSFERFITIVLPL---RDTILSTKNIYIGLGILWVAAIGVAGAPVFGWCEYIKEGVRTSCSVAWSSKENMNVSYNLFMIFTVFLLPM-LVIIYCNYRFIMSTRARGL----SEMTASAS----------KA----------EK-QLTIMVITMIIAFNIAWLPYTVVSMVFLTGYGD-VV-GPMGASVPSVFAKTSVIYNPVIYCLLNRSFRKMLC----------G-----------------------------------------------------
>OG50DappuT1-253
-----------------------------------------------------------------------------MAYRLTAA-YLLLISVLIM--NVVVVIVILNDSQRMTPLNWMLLNLACSDGAIAGF-GTPIST-AAALEF-GWPFSQ-ELCVAYAMIMSTAGIGSITTLTALAIWRCQLVAKRK-------GCRQGVILLV-IIWIYALAITCPPL-----YDREAAHISCSV-----N----SYILYMFCMGLVVPL-AVIIISYVRILRVVQK----------NQQQS----------RH----------EK-RVTMMVACMIAAFMAAWTPYSILTNF----SSA-FP-SPAFATIPSLFAKTSAV-NPLIYGLLNTQFSRSL-----------------------------------------------------------------
>ops1_1_Patiriaminiata_Patiriam
-----------------------------------------------------------------------------------TG-FAVYLAVVIFFSNVTVILLYASNRSLHNVVNILLLNVSVADLSVAVL-GTPVSF-AASAAG-HWLLGP-IGCTWYGFICTLSGCAQIVGIAAVSLHRYFLVVKPF-------LTTGGALVCVGFTWVYSLAVALPPVLGWSEFTREGAGISCSVSWHSGS----SYTFFIFTMILAIPM-AIILFSYSQILFTVKKSCK----QVSNQRSR----------EA----------EK-KVTIMIIVMVLTFLVAWTPYAALSLYMALGDSV-SI-TPLTATLPSMFAKASTTYNPVIYFLLHKKEIADKN----------------------------------------------------------------
>MolBivalviaMizuhopectenyessoensis_2178
----------------------------------------------------------------------------------VAI-LLS-----NIFLNGLIVYIFWRQTSLNTPTNYFILALSILDCMMSLF-GLPMIA-ISSFGE-SWVFGD-KGCVYYGFIMTFLGLSVISILTIISVDRYIVIVKTH-------ISRRVAVGMILGCILYALTWAVAPLFGWSKYALEGMNISCSVNWNSDQPADATFSIAMLLLCLVVPL-GFICFCYGHIFYK-----------------------------------------------------------------------------------------------------------------------------------------------------------------------------------
>KX550907ArirBIVXEN
-----------------------------------------------------------------------LLP--TYAYATIGV-LMTGASTFGVALNGIFIYVFWKQTALKTPTNYFILSLSILDFLMSLF-GLPMIA-ISSFAR-DWIFGD-KGCVYYGFIMTLLGISTISILAAISFDRYIVIVKTH-------ISQRVATCIIVGCLLYGLAWAIAPLLGWSKYVLEGINISCSVNWNSDNFGDASFCVALLILVLVIPI-IVILFCYGNIFYKVKTSG-------NNQALSD---DR---SKM----------DR-DVAKTILWMTLAFIFSWFPYAIFSMTAVIGGKS-VI-PSGLTVLPTLLVKLSVVWNPLIYTYRNREIRRSMIE--LLPFV--C---GQGQIRPDRYQD---NGTQT----TSK-------LNKG------------
>MolBivalviaPectenmaximus_2804
---------S-LNIS-----------------------------------------------S--------FLS--TYAYVVIGV-LMTGASIVGIGLNGLFVYVFWRQTSLKTPTNYFILALSLLDFIMSLF-GLPMVA-ISCFGK-HWVFGA-KGCVYYGFIMTFVGLSIITILATISFDRYIVIVKTH-------ISQRVAVSMIIVCLLYGLAWAIAPLVGWSEYVLEGVSISCSVNWTSDTLNDASFSVAMLILCLLVPV-GVILFCYGNIFYKVRRSG-------HNQTLSD---DR---SKM----------DR-DVAKTILWMILAFIVSWSPYALLSMTAVIGGAS-TI-SPGLSVCPTILAKISVVWNPLIYSYRNREIRRSMLE--FLPFL--C---GQGQIRPDMYRD---TGTQT----TGKRLPKQGITNKK----PTS-----
>BraBrachiopodaLingulaanatina_1591
-----------MDTT----------------------------------SNASNGSD-----IDR------YLS--PAIHYACGI-AMTLGTILGIFGNTSILLMFLKFKNLRSTTNLFIMSLNVSDLMLAVF-GCPMSG-ISSFAL-KWVFGD-VGCVLHGFMMYFAGLSEMYCLTAIAIDRYIVIAKPL-------ITQTKALIAIVACYVGGLMFAMAPLFGWSKYTYEGAGTTCGIDWITKRPQDVSFAITILIACYLTPV-GIMLFCYLNIYLTVLSST-----GTWDKQSSI---KR---ARL----------ER-KMALMTVAMLGNFLLCWTPYALVSCIATFGDPY-SM-PLLLVHIPSMFAKCAAVMNPIIYVGLNQQFRDAFLE--MCP---AC---SDDDDDDDDAD---------------EGAGGSG-----------------
>MolPolyplacophoraAcanthopleuragranulata_3988
-------------------------------------------------GNT-------------E-----LLS--PTQFTIITC-FLTFCAVVGLVINSVTFLVFVAVPSLRCPTNLFIMAVLTCDLIMSTL-GIPFSA-IASSYN-RWIFGR-AGCSWYGFIMSFLGYTSIYLLTAISVERYLLITNPF-------ITNTRAFGVILACVTLALLLSAFPLIGWSSYKLEAALISCSVNWQSNNAVDASYIVTVFLLCLLAPV-GIMVYSYSNVFLTVRSLA-----QLLGKDSHV---RR---IKI----------EY-RTTRNIILVIGAFLLCWTPYAAVSLWSAFGNPG-DI-SPLAGTVPALIAKSSVVWNPLIYVLTNKQFRGRVGS--LLPSLPIC---SERTMMFILTDSKSVICKSD----KIEDGLGKADESRS----VEQ-----
>MolBivalviaPectenmaximus_2802
-----------MNST----------------------------------ANVSVTLG-----D--------SMR--ESMLYVTAI-SMLLLATFGLLFNSLFIYILITHNTLKTKNNLYVMTLCVSSILIAVL-VVPTLG-ISSLEE-RWVFGD-AGCTLHGFIMTSFGLFQIFIITAMSFEKYVIVVKNS-------VSKTGTRFSIGGSLLMGITLGSCPIIGWNSYKLEIQNVSCSIDWSDKGDIAVSFTYLLLMVGFVMPV-SIMLFSYISIFLEIRGHIF----MLRNSG-KC---AN---LKR----------EV-KAIKTMLILVCAFIVSWLPYVILSMYAMFGEIG-SV-NPWLSMIPTLFAKASVIWNPIIYLFINKSFRNALME--KAP---MC---SRNELLSNET-----KVKS-----------QSFDRNPG------------
>KX550906ArirBIVXEN
---------TTTNLS----------------------------------VNAAIDTD-----D--------YMQ--KSVLHITAI-SMLFLAMFGFFFNSLFIYILTTHTNLKKKNNLYVITLCISSILIAVL-VVPTLG-ISSLED-RWVFGN-IGCSLHGFTMTAFGLFQIFIVTAMSMEKYVIVVRNN-------VSITGTRCSIAACLLLGVAIGSCPILGWNSYKLEEQKISCSIDWSDKSKMALSYTYSILILGFVAPF-SMMVFSYVSIFMEIRGHIF----MLRNSG-KC---AN---LKR----------EV-KAIKTMLILVCAFLTSWLPYVIISMYAMFNEMT-FL-NPWLNMLPSLFAKASVIWNPIIYLFINKSFRNALMD--KIP---LL---SRSEPFSNET-----KGKS-----------QSFDRNAA------------
>KX550906_Argopecten_irradians_
--------------------------------------------------------------------------------HITAI-SMLFLAMFGFFFNSLFIYILTTHTNLKKKNNLYVITLCISSILIAVL-VVPTLG-ISSLED-RWVFGN-IGCSLHGFTMTAFGLFQIFIVTAMSMEKYVIVVRNN-------VSITGTRCSIAACLLLGVAIGSCPILGWNSYKLEEQKISCSIDWSDKSKMALSYTYSILILGFVAPF-SMMVFSYVSIFMEIRGHIF----MLRNSG-KC---AN---LKR----------EV-KAIKTMLILVCAFLTSWLPYVIISMYAMFNEMT-FL-NPWLNMLPSLFAKASVIWNPIIYLFINKSFRNALMD--KI-----------------------------------------------------------
>MolBivalviaMizuhopectenyessoensis_2102
-----------MNSS----------------------------------TNIFITSD-----E--------VFR--KDVLQATAI-VMLFLALFGSLFNGLFIYILLKHNIVKTRNNIYVITLCVSSIGIAVL-VVPTVG-IASLED-KWMFGE-VGCALHGFIMTTFGLIQIFVLAVMSFEKYIIVVRNN-------VSKNGTRFTIAGCLMLGVILGSCPLFGWNSYKLELQRTSCSIDWGDKSIKSLTYTYLLLLVGLVVPV-SVMFFSYINIYLEIRRHIF----VLRNSG-KS---AN---LKR----------EV-KVIKTMFILVCAFIFSWVPYSVMSIYAMFNDIN-SL-DPLLYMLPTLFAKASVIWNPIIYLFINKSFKKALLD--KIP----C---GRRELLSNET-----KGK-------------SFDRSQT------------
>MolBivalviaMizuhopectenyessoensis_2101
-----------MNFS----------------------------------SKDCTSTD-----E--------AFR--RGMLQATAI-FMLLVAIFGSLFNSMFIYILLEQSIRKSRTNIYVITLCVASILIAVF-IVPSLG-ISSLAD-NWVFGE-HGCILHGFAMTALGLFQIFILTVMSFEKYIIMAKKS-------LSRTGTTVTIIGCSIIGLFLGSCPLIGWNSYKLEEQKTACAIDWSDRSPSALCYTVLLMFIGLVIPV-SIMIFSYVNIFLVIRGHRH----TLRSNG-KC---EN---LKR----------EI-KVIKTMFILVCAFVFSWLPYSAISLYAVFDDVT-KV-NPVLGMLPALFAKASVIWNPIIYMFINQSYKKVLKE--KLP----C----------------------------------RGDTNNA----HE------
>MolBivalviaPectenmaximus_2803
-----------MNPS----------------------------------IEDCNSTD-----E--------AFR--RAMLQATAI-FMLIVGIFGSLFNSIFIYILMEQNIRKSRNNIYVIALCVASILIAVL-IVPSLG-ISSLAY-NWVFGE-HGCILHAFAMTALGLFQIFILTVMSFEKYVIMAKKS-------LSRTGTAYTIIGCMILGLFLGSCPLLGWNSYTLEAQKTSCSINWSDRSPSSLCFTFLLMLIGLACPV-SVMLFSYINIFLVIRTHRH----TLRNNG-KC---EN---LKR----------EI-KVIKTMFILVCAFIFSWLPYSAISLYAVFDDVN-TI-NPVLGMLPALFAKASVIWNPIIYMFINQSYKNVLKE--KVP----C----------------------------------RGDTANA----HE------
>KX550905_Argopecten_irradians_
--------------------------------------------------------------------------------AILAI-FMFTVFLGGVIFNGLFVYVFLVHSKLKTRPNILLISLCISSFLIAAL-AIPFVG-ASAISR-KWLFGQ-FGCVFHGFIVTALGLTQIAILTVLSFEKYIAIVKCH-------LTQSATLLLLFGCFMYGFLLAAYPLLGWNRYTMEDGNISCSIDWTSRSAIDLSYSISLLVIGLVVPL-AVMSYVYISILLLIKKQT-----SQRYKGFQH---NR---SKR----------DV-KVMKTILLLVFAFIISWLPYSIFAMTSITGYAD-DI-HPLLGTLPSLFAKSSILWNPLIYVCRNRSFKRALLE--TF-----------------------------------------------------------
>MolBivalviaPectenmaximus_2879
-----------MNAQ----------------------------------SNVNMETE-----ATS------YIT--NAEYAVLAI-FMFTVFLGGVIFNGLFVYVFLVHRKLKTRPNILLIALCISSFLIAAL-AVPFVG-ASAISR-KWLFGR-FGCEFHGFIVTALGLTQIAILTVLSFEKYIVIVKCH-------VTQSATLLLLFGCFMYGFLLAAYPLLGWNKYTLEGGNISCSIDWTSRSPIDLSYSVSLLLIGLVFPL-TVMSYVYISILALIKKQT-----SQRYKGFQH---HR---SKR----------DV-KVMKTILLLVTAFLISWIPYSVFAVTSIIGYTE-DI-HPLIGTLPSLFAKSSILWNPLIYVCRNRSFKRALLD--TFPTF-RC---SSGEIANELTK----SQKSD----T--NCDENSGLNEL------------
>MolBivalviaMizuhopectenyessoensis_2169
-----------MNTQ----------------------------------KNVNVEED-----KSS------SIT--EAEYAVLAF-FMFSVSLAGILFNGIFVYVFLVHSKLKTRPNILLISLCISSFLIAAL-AIPFVG-ASAISG-KWLFGR-FGCVFHGFIVTALGLTQIAILTVLSFEKYISIVKYH-------VTQSATLLLLFGCFMYGFLLAAYPLLGWNRYTIEGANISCSIDWTARSPIDLSYSLCLLLIGLVFPL-AVMSYVYISILVLIKRQR-----AQRYKGFQQ---HR---SRR----------EV-KVMKTIFLLVSAFLISWIPYSVYAMTSILGYAD-DV-HPLIGTLPSVFAKASIIWNPLIYVCRNRSFKRALFD--TFPSL-RC---DSGEIASESTK----SQKSE----I--NCEDNFDLNEC------------
>XP_011421213_Crassostrea_gigas
--------------------------------------------------------------------------------VVLAV-YLFFLTFFGILVNGAVIYLYFSRREIATVSNMYIVALCLCGFLIATL-GIPFAA-ASSIRH-HWLFGD-GMCKLHGFLLTGLGIVMIALMTGIAIDKYIHIVWFQ-------VTKSFALGIITLCYVYGVIWGILPLFGWNKYILEPARLTCSVEWTG-DFSNHSYAITILFTGLLIPV-GVIASLYSSILKKIHLQR-----SQQLVSLAR---QK---IKR----------EK-KVAITLFLMVGSFIVAWLPYSIYGFICILGYSK-DI-PLVWHTIPSVFAKASILWNPLIYASRSKVMKKALAE--TF-----------------------------------------------------------
>MolBivalviaCrassostreagigas_474
-----------MSST----------------------------------LN-SNATE-----ESIE-----ELP--GPMYVVLAV-YLFFLTFFGILVNGAVIYLYFSRREIATVSNMYIVALCLCGFLIATL-GIPFAA-ASSIRH-HWLFGD-GMCKLHGFLLTGLGIVMIALMTGIAIDKYIHIVWFQ-------VTKSFALGIITLCYVYGVIWGILPLFGWNKYILEPARLTCSVEWTG-DFSNHSYAITILFTGLLIPV-GVIASLYSSILKKIHLQR-----SQQLVSLAR---QK---IKR----------EK-KVAITLFLMVGSFIVAWLPYSIYGFICILGYSK-DI-PLVWHTIPSVFAKASILWNPLIYASRSKVMKKALAE--TFPFL-E----TSLTLLRSRT-----SVVV----------QSSSEV---------------
>MolBivalviaCrassostreavirginica_875
-----------MLSS----------------------------------SN-PITSD-----VSIE-----ELP--AAMYVALAI-YLFLLSLFGILVNGAFIYLYFSRKEIATVSNLYVVALCFCGFLISTL-GVPFAA-ASCIRH-EWIFGD-GLCKLHGFLLTGLGIVMIALLTGIAVDKYIYIVRYH-------VTKSVAMAIIVSCNIYGIIWGILPLFGWNKYTLEPARLTCSVEWTG-DISNHSYAITILFTGLLIPV-GAIAYLYSTILQRVHSQR-----SQRLVSGSR---QI---IKR----------EK-KVAMTLFFMGPSFLRGFR----IQFMVFYVYSV-TV---------RIFLLCGILYR--------------LCL--QKP------------IL--------------------------------------------
>MolBivalviaCrassostreavirginica_874
-----------MLSS----------------------------------SN-PITSD-----VSIE-----ELP--AAMYVALAI-YLFLLSLFGILVNGAFIYLYFSRKEIATVSNLYVVALCFCGFLISTL-GVPFAA-ASCIRH-EWIFGD-GLCKLHGFLLTGLGIVMIALLTGIAVDKYIYIVRYH-------VTKSVAMAIIVSCNIYGIIWGILPLFGWNKYTLEPARLTCSVEWTG-DISNHSYAITILFTGLLIPV-GAIAYLYSTILQRVHSQR-----SQRLVSGSR---QI---IKR----------EK-KVAMTLFFMVGSFVLAWLPYSIYGFLCILGYSK-DI-PLVWHTIPSVFAKASILWNPLIYALRSKAMKKALAE--TYPFL-EL---TTHTVLKSNA-----SVVV----------HSSGDL---------------
>MolBivalviaMizuhopectenyessoensis_2089
---------EVYNET----------------------------------SND-------------------NVS--DYVYMLMAL-SMFAIFMMGLLFNALFIYILLFHNKLRTRNNVYIITLCVASILISVL-AVPFVG-VSAVSH-HWLFGT-NGCLFHGFIVTWLGLIQICILSVISVEKYLIIVRRN-------LSSKAT------------------------------------------------------------------------LTLVRRRR-----KIRFASCKD---TQ---KAK----------EV-KVIKTIFLLIAAFIVSWLPYSGLVFITMFYPYK-SI-HPVLATVPALFAKSSIIWNPVIYLMTNTTFKRAVVK--LIP----C------LILINST-----ATVIA----DVGNADSSED----------------
>AneSabellidaOweniafusiformis_2625
---------HNMPLE----------------------------------VNAAESTN-----IG---------------HTLIGI-YLTVMAVLGVTGNTLVLVTFWRKRELLSPTYAIVLALTICDLIMSVA-GTPFSA-ASSLAQ-GWLFGS-IGCKWEAFITFFLGLAGLYLLAAISVDRYIIILKPC-------LTYRGAYLMIAFCVVISLLFSLMPLTGWNSYTLEAANTSCSVNWKGRTPGDTSFIITIFLACFVLPV-AVMVCCYTFLFIKVREVTQ----GPGSNRKVT---HK----AM----------EM-KLAWMIGVMLGAYLVSWTPYAIVSLWAAIGDPD-SI-PVLAALLPAVLAKSATVWNPIIYVGMNKKFRQALGN--VLP----C---QVIAPVVSAPS----EKRTS----KISGAITTKTKQK-------------
>AneSabellidaOweniafusiformis_2677
-----------MDTT----------------------------------VNFSNLTT-----IGQ------YFA--NSAHTAIGI-YLTLIAILGIVGNTLVIVTFWYNRTILLPTYSFILALAIVDLGMCIL-GNPFPA-ASSLSH-RWIFGK-AGCDWNGFLTFFTGLFGMYILMMISIDRFIIIVKAP-------ISHKCALILVVFCGSVSLIFATMPLLGWSSYTLEGANTSCSVNWQGRSMGDTSYVIVTLMICFVIPV-GVMMYSYLRIFFHVRRTTR----RRTKMRSVN---KK---LAM----------EM-KIAFMIGIMMGAFILSWSPYAIVSLWAAIGDST-SI-PPLATVLPAVLAKSAIVWNPIIYVVMNKKFRAAMVK--LLP----C---QKKAPVTEV------HAEKH----DIDGIELS------------------
>AneSabellidaOweniafusiformis_2642
---------ATMDWF------------NISDGIE---MQTF--------SNN------------------------PLSYTIVGV-CLVCICVVGIIMNSLVLLTFLRKPKQRTPRNYFIIAITACDLLLGAI-GTPLSA-ASYLAH-RWLFGR-IGCEYEAFIQFFVGLSGIYLLAMLSLDRYLIIVRQV-------VSYTRYVVMITVCLLSALIWATLPLIGWSSYQLEAANTSCSVNWASKHPKDVSYVIAIFICCLAFPV-MVMLFSYSSVYLLTRRISC----KFGSESRI----RR---IRQ----------EG-QLTRTILMMIGAYLLSWTPYSVVSLWAATGNPR-DI-PTTAAVIPAILAKSAIVWNPVVYVGMNKKIRDGLID--MLP----C---GETNGTNDSSRSRNSCRSTVC-RAHVNDHPC-------------------
>MolBivalviaMercenariamercenaria_1870
-------------------------------------ME---------------------------------------------------------------------------------------------------------------------GCVYYGFSTTLLGITQISLLATIALDRYLVIVRPT-------IGMNKAVIMVLCCYGYGFLWAVLPAIGWSSYQLEGIRLRCAINWRSKRPIDLSYSMSILVLAWVVPL-GVILFCYGGICTLIREKPL----RKGKSTKH----RR----------------EQ-RVAITVLLMIGAFFLSWTPYSIVTIIVIFGKLD-DV-PVSVIMIPTLMAKSSIIWNPLIYVVRHNEFRKACVR--HVP----C---------------KNA-STTNT-SNSV------------------------
>MolBivalviaMercenariamercenaria_1991
--------------------------------------------------NI-SSS------------GMSNYP--KWGHQIVGL-FLMCVGILGFIENSLVLFTFYKSKQLLSPTNVFILGLAIGDFSMVIF-GNPLAF-TSALNG-GWFAGD-FMCTWEGFIVYFIGCSQVYLMMAIAIDRYIVIAKPL---SSM-ITKRVAALCVAACFGGGLFWALMPFAGWSAYGLEASGSFCGLHYED----SKSYIMLIFIFDFFIPL-LVMIYSYFKVFMT--------------VSTFI---IS---TCI----------NI-KCH---------------------------------------PKYSYCLK--------------------------------------------------------------------------------------
>MolBivalviaMercenariamercenaria_1977
---------------------------------------------------------------------MSTYP--KWGHQLVGL-YLMFIGIFGFFENSLVLLTFYKSKQLRSPTNIFILGLAIGDFSMVIF-GNPLAF-TSALNG-GWFAGD-FMCTWEGFTVYFIGSAQLYLMMAIAIDRYIVIAKPL---SSM-ITKRVAALCVVACFGGGLFWAVTPLLGWSSYGLEASGCFCGLHYDD----SKTYIIFMFLFDFLIPM-ILMIYCYFKVYMT--------------VSN------S---TSI----------NI--------------------------------------------IHIYICKTL------MFI---------------------------------------------------------------------------
>MolBivalviaMercenariamercenaria_1978
--------------------------------------------------NE-TSDG-----------KLSNFP--KWGHQIFGT-FLLFVGIFGFFENIMVLFTFYKSKQLRSPTNIFIIGLAISDLSMAAL-GNPLAT-TSGLNG-SWFAGR-FFCYWEGFVVYTFGLTEMYLLTAISMDRYVVIAKPL---SAM-ITKRVAVLGVVACFAFGVLWSIFPFFGWSSYGLEAAGIYCGLLWEDKS--TTSYVVTISIFCFFLPF-GTMIYCYYQIYMT--------------VSTQI---SS---EG------------------------------------------------------------------------------------------------------------------------------------------------------
>MolPolyplacophoraAcanthopleuragranulata_4492
LSIKVVRVGSFSNGS-----------------------------------NV----------------PHAYFP--PLGHYLIGS-VLCVVGFLGFFENGSVLIVFYKHKQLRSPTNMFIISLAVSDFLMSCL-GNPLAS-TSSLAK-RWLWGE-IGCTWEAFVVYFLGMASIYNLTWISLDRYIVIAKPL---AAN-ITHRVAGCCVALSWFIAFLWAVSPFFGWSEYGLEAAHTSCGVVWQSDD--DISYTLTIFILGFFLPI-LVMVYSYYHVFMTPWS-------VVCDVCTDT---VR---VDV----------DG-R------------------------------------------RSGFTQK--------------------------------------------------------------------------------------
>MolGastropodaLottiagigantea_1706
--------------------------------------------------------------------------------------VMTMYCITAVLFDGCAMLVFLKNKNLRSPTNLFILGLNVCDFLMATI-AAPLSG-ISSFHH-RWLFGT-IGCTYEGFAVYFLGQTSMYLLAAISFDRYYVIAKPL---ASK-ITHRVATIAVLACYAGGFFWAFVPLVGWNEYTLEGAKISCSVVWESSN--YTSYIFTIFITCLVIPL-AVMFFSYFNVYMTVR------------KLSRI---RR---FRI----------EK-KMFKTIIAMCTTFVAAWMPYTVVSFYGAFGQG--SV-APALGTMPALFAKCAGLLNPIIYVATNKQFRTAFYQ----P----C-----------------------------------------------------
>V3ZWI5_Lottia_gigantea_Unchara
--------------------------------------------------------------------------------------VMTMYCITAVLFDGCAMLVFLKNKNLRSPTNLFILGLNVCDFLMATI-AAPLSG-ISSFHH-RWLFGT-IGCTYEGFAVYFLGQTSMYLLAAISFDRYYVIAKPL---ASK-ITHRVATIAVLACYAGGFFWAFVPLVGWNEYTLEGAKISCSVVWESSN--YTSYIFTIFITCLVIPL-AVMFFSYFNVYMTVR------------KLSRI---RR---FRI----------EK-KMFKTIIAMCTTFVAAWMPYTVVSFYGAFGQG--SV-APALGTMPALFAKCAGLLNPIIYVATNKQFRTAFYQ---------------------------------------------------------------
>MolGastropodaPomaceacanaliculata_3125
---------GDLDGE-----------------------------------SVSAGDA--------------RMS--RAGYMVVGA-TLTLTWVLGTLGNATCLAVFTLHKRLRSPTNMFVMSLNTSDLLMSSV-ACFFCL-SSAWRG-GWLYGH-AGCTFEGFLVYLLGMTSMYSLAAISLDRYIVIAKPL---GPR-ITPRVAGGSIALCWLGGFLWAALPLVGWNEYRLEGGGISCSVVWESTS--YTSYIWAIFFFCFLLPV-GVMFFSYYHIFMTIRV-------QTWDKNSRI---RR---QKV----------EK-KMAKTIAAM--------------------GSG--SI-SAELATYPAIIAKSQGVLNPIIYVASNKQFRQAFYE----P----C--IEGESEESDVDEEKGGKKAS---CMAVHPTPGNRHPTVV----VEE--TG-
>XM025251611PocaGASXEN
------GTSGDLDGE-----------------------------------SVSAGDA--------------RMS--RAGYMVVGA-TLTLTWVLGTLGNATCLAVFTLHKRLRSPTNMFVMSLNTSDLLMSSV-ACFFCL-SSAWRG-GWLYGH-AGCTFEGFLVYLLGMTSMYSLAAISLDRYIVIAKPL---GPR-ITPRVAGGSIALCWLGGFLWAALPLVGWNEYRLEGGGISCSVVWESTS--YTSYIWAIFFFCFLLPV-GVMFFSYYHIFMTIRV-------QTWDKNSRI---RR---QKV----------EK-KMAKTIAAMLGAYLGCWMPYTVFSFAVCFGSG--SI-SAELATYPAIIAKSQGVLNPIIYVASNKQFRQAFYE----P----C--IEGESEESDVDEEKGGKKAS---CMAVHPTPGNRHPTVV----VEE--TG-
>MolGastropodaAplysiacalifornica_53
-------MSTTAAEP-----------------------------------EAQHGDS-----------SSSELS--DAGFSFIAF-MLTLTFVLGSFVNGLCLFVFAKNKRLRSPTNIFVMALNLCDLLMCLV-GIPMSM-TSAYAH-HWLWGE-LGCDIEAFIVYFLGLSSMYVLMAISFDRYIAISRPL---GTK-ITKKVAVISCGACYLLGFLWSIFPAFGWNEFTLEGAGISCSVNWENPS--YTSYIYAIFFFCFVIPV-GVMMYSYYGIIATLRS-------SVWDMDSRV---RR---LAI----------ER-KMMKTACLIVLAFWVCWLPYTIVSFVAAFGGD--TI-PVFLATIPPVIAKCQGLLNPIIYVATNKQLRTGLYE----P----C--EEAESDESDLDEGDGKKKKSGG-GGGGGGKKNAVHSSTL----NAQ---G-
>FX190223_Lymnaea_stagnalis_TSA
--------------------------------------------------------------------------------TFIGC-MLGFTFVVGSFCNGLCLFVFARNRRLRSPTNVFVMALNLVDFLMCFT-GIPMAM-TSAWAH-KWIWGD-AMCDFEAFLVYFLGLASMYVLMAIAFDRYIAISKPL---GTK-ITKPLAYMSCAAMYFLGFIWAIPPAFGWNEYALEGAGISCSVVWENPD--YMSYIWAIFVFCFIIPL-GVMIYSYWGVLATLRN-------SVWDMNSRV---KK---LAI----------ER-KMFKTAVLIVVSFWVCWMPYTIVSFISAFGSE--IL-PPLLATIPPVIAKCQGLLNPVILVSRHKAFQKAFFA---------------------------------------------------------------
>MolGastropodaBiomphalariaglabrata_128
-------MT-AAGGP-----------------------------------DAVTTDM-----------NATPLS--DAGFTFIAC-MLGFTFVVGSFSNGLCLFVFIRNRRLRSPTNVFVMALNLVDFLMCFT-GIPMAM-TSAWNH-KWIWGD-AMCDFEAFLVYFLGMASMYVLMAIAFDRYIAISKPL---GTK-ITKSIAYVSCV-------IWAIPPAFGWNEFGLEGAGISCSVVWENPD--YMSYIWAIFFFCFIIPL-GIMVYSYWGVLATLRN-------SVWDMNSRV---RK---LAI----------EK-KMFKTAVLIVASYWICWMPYTIVSFISAFGSE--II-PPLFATIPPVIAKCQGIFNPLILVTRHKAFQKAFFA----V----V------------------RQRT---------------REVR------------
>MolGastropodaCandidulaunifasciata_265
---------------------------------------------------------------------------------------------------------------------------------------TPPAM-LSAWSR-RWLWGD-AMCDVEGFIVYFLGLSSMYILMAIALDRYIAISKPL---GTK-ITKTVAAASCGLCYFLGFLWAVFPAFGWNEYDLEGAGISCSVIWETDD--YTSYIYVIFIFCLVVPL-AVMFYSYWGVLSTLRN-------SVWDMNSRV---RK---LAI----------ER-KMLKTAVLIVLSFLGCWMPYTVVSFIAAFGSH--LI-PPILATIPPVIAKCTGLFDPIIYM----------------P----C--EEQESEESDVEENSQKKKKS-------GARKNQVQKMDV----EAQ--RG-
>MolBivalviaMytilusgalloprovincialis_2296
---------NETNTP-----------------------------------SP------------------------------LGV-YLTIAIVIGTLANGSALYVFFTNKQLRSPTNMFIISLLICDFLMCTV-GAPLPA-ASNFAH-RWLWGW-SGCVFHGFTVYILGLTNLYLLTAISVDRYIIIAKPL---ASK-INHRVVGISVFLCYFFGFVWSFLPLVGWSEYVFEGAGTACGISYDYNS--AFSYNIAIFINCYWIPI-FIMIYCYYYVFMTIRS-------TAFDRKSRI---KR---LRI----------EK-KMAKTIALMIGVFMFAWTPYAVAAFWVA-GFG--EL-PVIVSTSASMFAKSASVWNPLIYVYTNKQFRKAFYE----P----C--EEAESEESDIDD----GKVT---HLKVQHMRRGVTGTIC----KEE--CG-
>MolBivalviaPectenmaximus_2859
---------METSNI-----------------------------------DN---D--------------TKFP--AVGHDIIGG-LLVITMLVGICTNSFGILIFVKHKHLRSPTNLFIASLALCDLLMLVT-ATPLPM-ASSFAH-RWVWGY-AGCVFEGFLVYFLGLTSLYLLCAISVDRYIVIALPL---NAM-VNQRVAKFSIMGCYVLGFFWAMLPLLGWNSYQLEGLMTSCSVLWDTSN--DYSYNVVIFFTCFVFPV-IVMCYCYYQVYRTVRV-------NKWDSSSRM---KR---MKA----------ER-KISITILMMIGVYFGSWMPYAVVSFWAAFNAS--DI-PLVVAGIPPYVAKTASVWNPIIYICTNKQFRKAFFD----P----C--VNVAS--ARVGA-------------EVTLCKQSECRNMY----IEE-----
>MolBivalviaMizuhopectenyessoensis_2136
---------MEVSTY-----------------------------------DN---DA-----------TSTHIP--SIGHDIIGG-VLIVTMAVGICTNSLGIAIFIKDKTLRSPTNLFIAGLALCDLSMLVV-ATPLPT-ASSFAH-RWLWGH-TGCVFEGFMVYFLGLTSLYLLCAISVDRYIVIALPL---IAL-VTKRAATLTIVACYGLGFFWAMLPLVGWNSYQLEGLMTSCSVVWNTSN--DYSYNVVIFFTCLIFPI-GVMVYCYYHVYMTVRT-------NQWDTSSRI---KR---LEV----------ER-KISRTILVMIGVFIGSWTPYSIVSFWAAFVAS--DI-PVAVAGVPPYIAKTASVWNPIIYICTNKQFRRSFFN----P----F--VAAGSNEASVSK-----------PTDCHMTPQHDNRV------MQE--VN-
>MolBivalviaPectenmaximus_2809
---------NTTIEP-----------------------------------DP---------------------P--SIYYNIFAF-MLFCNWIFGSFFNGSSLLIFIKNKNLRTPTNMFVMGLAINDLCMSSV--CLFAA-SSSYNK-GWIHGE-LICTIEGFLVYVLGLTNLYLLCAISLDRYVVIAKPL---ASK-INHNVAALAIVGCWMGGLFWSAAPFFGWNYYTLEGSKVSCGVSFAPND--IQSYILSIFIFCFVGPL-CLIIFAYYGVFMTVRN-------GVWDMTSRV---KK---LRV----------EK-KMAKTIACMILVFVVAWSPYAIVSFYTCFAPE--FV-PLALSGFPPIIAKTSAMLNPMVYIATNKQFRMAFYE----P-------ERSSSDSDD------NAKQT------------QVAGTAV------------
>MolBivalviaMizuhopectenyessoensis_2132
---------NTTNGS-----------------------------------DP--------------------IP--DIYYNMFAV-ILFFTWILGSFFNGSALLVFFKNKNLRTATNMFVMALAVDDLAMSSI--CLFAA-SASYNK-RWIHGD-LICTIEGFLVYVLGLTDLYLLCAISLDRYIVIAKPL---ANK-INHGVAALSITACWMGGLFWSATPFFGWNYYRLEDSGVSCGVSFEPND--IQSYILSIFIFCFVGPF-VLIMFSYYGVYMT-----------------------------------------------------------------------------------------------------------------------------------------------------------------------------------
>MolGastropodaElysiachlorotica_1073
---------MWTNNP-----------------------------------HACPGES-------------------------MEL-FLYLASMIQSLEPQIGMIYFPQPFQLRQP--------------------IPLTM-TSAWAH-RWLWGR-AVSVLEGFLVYFLGLSSMYILMAIAVDRYIAISKPL---GAK-ITKKMAVLSCAMCFVGGFLWSALPLMGWNEYTLEGAGISSSVVWESTD--YTSYIYAIFFACLVLPL-VVMFYAYHGVLRTVSS--------------------------------------------------------------------------------------------------------------------------------------------------------------------------------
>MN788450SeofDECXEN1
-----------------------------------------------------------------------SVS--SEVGLTVAL-ILSMFSAAAFLLNGAIVIFFIVRKDLITPTNVFIMTLSVCDFLIATL-GNPLAI-VSSAMR-RWYFGR-NICVWYGFTMTFLGLTTISLLTAISLDRYVLIVHTM---TVT-ISMRTSVVCVICCAIWGLFWAVMPLLGWNGYVTEINGLACSVDWQGKT--ATSYIIMLLICCLLIPM-LILGYSYIRIFMTVYK-------N------------I---SRI----------EM-KVAKTIFFVTLAFLASWLPYAIVSLLFVLD----II-TPAAEISCAILAKCSVIWNPLIYVMTNAQLRHSMLD----R----C--ENGREE---------------------------------------------
>LC021436IdpaDECXEN
-------ISDLINST--------------------------MS-------HN-RGHQ--------------TVS--REAGLIVAL-VLAMFSAASFLLNGAVIVLFMLRKDLLTPTNVFIVTLSVCDFLIATL-GNPLAI-VSSAMR-RWYFGR-SVCVWYGFLMTFLGLSAISLLTAISVDRYVLIVHTM---TMT-ISLRTSVVCLICCGLYALFWAVMPLLGWNGYVTEINGIACSVDWQGET--ATSYIILLLICCLIIPM-FLIGFSYIRIFMTVYK-------NQM---------QI---SRI----------ET-KVAKTIFFVTLAFLASWLPYAIVSLLFVIDPGN-II-TPAAEISCAILAKCSVIWNPLIYVMTNAQLRKSMLD----RNMLNC--ENGREEKLEMMK-KRRREPS-F-EVSVAAHSKVVHPVLI----ETE--TG-
>MN788452SeofDECXEN2
-----------------------------------------------------------------------GVS--AEVGILVAV-ILTLISFLAFVQNGILLTTFYFCRDLLTPTNLFILALSVCDLLVAGL-GNPFVV-AASMYK-HWYFGH-SMCIIYGFIMTFLGLTSITLLTAISLDRYILIVRTM---SVT-IDCRIALRAIGGCVLYALVWSGMPLLGWNEYVLEASGLACSVNWQSKS--SMSYIILLLIGCLFLPL-GFIGFSYTRIFVRVYK-------N------------I---SRI----------EM-KVAKTIFFVTLAFLASWLPYAIVSLLFVLD----II-TPAAEISCAILAKCSVIWNPLIYVMTNAQLRHSMLD----R----C--ENGREE---------------------------------------------
>MolCephalopodaArchiteuthisdux_190728
---------DLTNST--------------------------VS------HHN-HGHQ--------------PVT--REVGLTVAL-VLAIFSVAAFLLNGTIISVFIIRKELITPTNVFIMTLSVCDFLIAIL-GNPFAI-VSSVMR-HWYFGR-NVCIFYGFIMTFLGLTSITLITAISVDRYVLIVHTM---TVT-ISTHISVLCVAGCATWGFFWALMPLLGWNGYVTEINGLACSVDWQ--------------VIC---------------ITTQVYD-------VQ---------------------------------------------------------------------------------------------------------------------TGNSE---------------------------------------------
>XM029798286OcsiOCTXEN
---------TALSAD-----------------------------------HS-AADQ-----------GPTTVS--AEGGVAVAT-VLILFSLVAVTENGAVLFTFYICRDLITPTNLFILSLTVCDFCIALF-GNPFVV-VSGLAR-GWYFGH-FGCIFYGFFMTFLGLTSISLLTAISVDRYILIVHTM---AVT-IDFRAAIFSVIGCLLYALFWSGVPLFGWNLYVQEASGLACSVQWQGST--DIAYIVLMLIFCLAIPL-LLIGYSYIQIFIA-----------------------------------------------------------------------------------------------------------------------------------------------------------------------------------
>MolBivalviaCrassostreavirginica_777
-----------MN------------------------------------SNV-------------D-----LIP--VPMYYIIGT-GLLFVVLFGPFMNATSLMVFAKNSHLRSPTNVLVISLLLGDLGMSCV-AS-ISM-TANFRR-YYFWGD-RVCVFEGFWLYLMGLTNLYTHAVIAVDRYIVIAKPL---KAHKITNRAAVLVVIIVWIQGLCWASFPHFGWGKYTYEPARTSCAVEWDSKELGSASYNVAITIWSLCIPL-GMIFFSYYHVFRTIRHIAR----DMGSRIAR-----K---LKI----------EK-KMFKTIAYMLGSYMWSWTPYTVVSVWAIVGESR-DI-PIYIITIPAMVAKSSCIWDPLIYLWTNRQFRIAFYK--TLP----C---AFGRKLLERDEQRQKAKGKNT--APVISVSEYGQAPST------------
>MolBivalviaCrassostreagigas_464
-----------MD------------------------------------LNI-------------V-----PIP--IPLYYVIGS-GLLIVVTLGPFMNITSLAVFAQNKHLRSPTNIFVISLLLGDVGMSCV-AL-ISM-VAHFNR-YYFWGD-RVCVFEGFWLYLMGLTNLYTHAVIAVDRYIVIAKPL---SAHRVTKRVAVVAVLVVWIQGLLWASFPHFGWGKYTYEPARTSCAVEWDSKEIGSASYNVAITIWSLCIPL-GLIVFSYYRVFMTIRHVAR----DTSSRIAR-----K---LKM----------EK-KMFKTIAYMLASYLWSWTPYTVVSVWAIIGESR-DI-PVYIITIPAVVAKSSCIWDPLIYLWTNRQFRIAFYK--TMP----C---SLGEKLLQRDEQRHKLQTTTK-QGPAVSVSEYGQVPSK------------
>XM011414204CrgiBIVRXEN
-----------MN------------------------------------SNI-------------G-----FIP--QPLYYIIGT-GLLFVFTFGSFMNFTGLLVFAKNKHMRSPTNTFIISLLMGDFGMSIC-SF-ISM-TAHYNR-FYLWGD-NVCTFEGFWMYFMGLTNMYTIMGISFDRYIVIAKPL---QASKITTRVAVAACLAIWFQGFAWAAFPFLGWGRYTYEAGRTSCSVQWDTDDIESASYNISIFIWSLFLPL-MLIFYCYYNVFMTIRHVAR----DMNSRIAR-----K---LRI----------EK-KMFKTIVYMLVSYVGSWTPYSIVSLWAIFGEAK-DI-PPYLMTVPAVIAKSACIWDPLIYVGTNRQFRMAFYN--TLP----C---GLGKMLIKREEEKA-AKKTTL-VAPID--DEAGQQQSG------------
>MolBivalviaCrassostreagigas_463
-----------MN------------------------------------SNI-------------G-----FIP--QPLYYIIGT-GLLFVFTFGSFMNFTGLLVFAKNKHMRSPTNTFIISLLMGDFGMSIC-SF-ISM-TAHYNR-FYLWGD-NVCTFEGFWMYFMGLTNMYTIMGISFDRYIVIAKPL---QASKITTRVAVAACLAIWFQGFAWAAFPFLGWGRYTYEAGRTSCSVQWDTDDIESASYNISIFIWSLFLPL-MLIFYCYYNVFMTIRHVAR----DMNSRIAR-----K---LRI----------EK-KMFKTIVYMLVSYVGSWTPYSIVSLWAIFGEAK-DI-PPYLMTVPAVIAKSACIWDPLIYVGTNRQFRMAFYN--TLP----C---GLGKMLIKREEEKA-AKKTTL-VAPID--DEAGQQQSG------------
>XM022461653CrviBIVXEN
LIVI-----TKMN------------------------------------TNV-------------A-----YIP--QPLYYIIGT-GLLFVFIFGSFMNFTGLMVFVKNKNLRSPTNTFIINLLLGDFGISIC-TF-ISM-TAHYNR-FYFWGD-NVCTFEGFWMYFMGLTNMFTIMGISFDRYIVISKPL---QASKITTRVAVAACLVIWFQGFCWAAFPFLGWGRYTYEAGRTSCSVQWDTNDIESASYNIAIFVWSLFLPL-MLIFYAYYHVFMTIRHVAR----DMNSRIAR-----K---LRI----------EK-KMFKTIVYMLCSYVGSWTPYSIVSLWAIFGEAK-DI-PPYLMTVPAVIAKSACIWDPIIYVGTNRQFRMAFYN--TLP----C---ALGKMLIKREEEK--AKKTTL-VAPID--DEAGQQQSA------------
>MolBivalviaCrassostreavirginica_823
-----------MN------------------------------------TNV-------------A-----YIP--QPLYYIIGT-GLLFVFIFGSFMNFTGLMVFVKNKNLRSPTNTFIINLLLGDFGISIC-TF-ISM-TAHYNR-FYFWGD-NVCTFEGFWMYFMGLTNMFTIMGISFDRYIVISKPL---QASKITTRVAVAACLVIWFQGFCWAAFPFLGWGRYTYEAGRTSCSVQWDTNDIESASYNIAIFVWSLFLPL-MLIFYAYYHVFMTIRHVAR----DMNSRIAR-----K---LRI----------EK-KMFKTIVYMLCSYVGSWTPYSIVSLWAIFGEAK-DI-PPYLMTVPAVIAKSACIWDPIIYVGTNRQFRMAFYN--TLP----C---ALGKMLIKREEEK--AKKTTL-VAPID--DEAGQQQSA------------
>024NeuMumu1-198
---------------------------------------------------------------------------------------------------------------------------------------KPFTI-ISCFCH-RWVFGW-FGCRWYGWAGFFFGCGSLITMTAVSLDRYLKICYLV-------LKRKHAYICLAVIWAYASFWTTMPL-----YAPEPFGTSCTLD--------GVFILSILFFCLLLPT-AVIVFSYAKIIAKVKSSSK---------------------VVL----------EV-KLTKVAMLICAGFLIAWIPYAVV---SAFGRPD-SI-PIQLSVVPTLLAKSAAM-NPIIYQVIDYRFACCQ-----------------------------------------------------------------
>025NeuRano7-244
--------------------------------------------------------------------------------------------I--TFGNGYVLYMSSRRKKKLRPAEIMTINLAVCDLGISVV-GKPFTI-ISCFCH-RWVFGW-FGCRWYGWAGFFFGCGSLITMTAVSLDRYLKICYLV-------LKRKHAYICLAVIWAYASFWTTMPL-----YAPEPFGTSCTLD--------GVFILSILFFCLLLPT-AVIVFSYAKIIAKVKSSSK---------------------VVL----------EV-KLTKVAMLICAGFLIAWIPYAVV---SAFGRPN-SI-PIQLSVVPTLLAKSAAM-NPIIYQVIDYRFACCQ-----------------------------------------------------------------
>026NeuBota1-250
-----------------------------------------------------------------------------MADLVAGF-YLTIIGI--TFGNGYVLYMSSRRKKKLRPAEIMTVNLAICDLGIS---GKPFTI-ISCFCH-RWVFGW-IGCRWYGWAGFFFGCGSLITMTAVSLDRYLKICYLI-------LKRKHAYICLAVIWAYAAFWTTMPL-----YAPEPFGTSCTLD--------GIFILNILFFCLLLPT-AVIVFSYVKIIAKVKSSSK---------------------VVL----------EV-KLTKVAMLICAGFLIAWIPYAVV---SAFGRPD-SI-PIQLSVVPTLLAKSAAM-NPIIYQVIDYKFACCQ-----------------------------------------------------------------
>029NeuCafa1-252
-----------------------------------------------------------------------------MADLVAGF-YLTIIGI--TFGNGYVLYMSSRRKKKLRPAEIMTINLAICDLGISVV-GKPFTI-ISCFCH-RWVFGW-IGCRWYGWAGFFFGCGSLITMTAVSLDRYLKICYLV-------LKRKHAYICLAVIWAYASFWTTMPL-----YAPEPFGTSCTLD--------GIFILNILFFCLLLPT-AVIVFSYVKIIAKVKSSSK---------------------VVL----------EM-KLTKVAMLICAGFLIAWIPYAVV---SAFGRPD-SI-PIQLSVVPTLLAKSAAM-NPIIYQVIDYKFACCQ-----------------------------------------------------------------
>030NeuEqca1-252
-----------------------------------------------------------------------------MADLVAGF-YLTIIGI--TFGNGYVLYMSSRRKKKLRPAEIMTINLAICDLGISVV-GKPFTI-ISCFCH-RWVFGW-IGCRWYGWAGFFFGCGSLITMTAVSLDRYLKICYLV-------LKRKHAYICLAVIWAYASFWTTMPL-----YVPEPFGTSCTLD--------GIFILNILFFCLLLPT-AVIVFSYVKIIAKVKSSSK---------------------VVL----------EV-KLTKVAMLICAGFLIAWIPYAVV---SAFGRPD-SI-PIQLSVVPTLLAKSAAM-NPIIYQVIDYKFACCQ-----------------------------------------------------------------
>027NeuPatr1-252
-----------------------------------------------------------------------------MADLVAGF-YLTIIGI--TFGNGYVLYMSSRRKKKLRPAEIMTINLAVCDLGISVV-GKPFTI-ISCFCH-RWVFGW-IGCRWYGWAGFFFGCGSLITMTAVSLDRYLKICYLV-------LKRKHAYICLAAIWAYASFWTTMPL-----YVPEPFGTSCTLD--------GVFILNILFFCLLLPT-AVIVFSYVKIIAKVKSSSK---------------------VVL----------EM-KLTKVAMLICAGFLIAWIPYAVV---SAFGRPD-SI-PIQLSVVPTLLAKSAAM-NPIIYQVIDYKFACCQ-----------------------------------------------------------------
>023NeuGaga4-255
-----------------------------------------------------------------------------MADIIAGF-YLTVIGI--TLGNGYVIFMSSKRKKKLRPAEIMTVNLAVCDLGISVV-GKPFSI-ISFFSH-RWIFGW-MGCRWYGWAGFFFGCGSLITMTAVSLDRYLKICHLT-------LKRHHAFICLALIWAYATFWATVPF-----YAPEPFGTSCTLD--------AAFVLSILFFCLLFPT-AVIVFSYVKIILKVKSSTK---------------------VIL----------EM-KLTKVAMLICAGFLIAWIPYAVV---SAFGQPD-SV-PIQFSVVPTLLAKSAAM-NPIIYQVIDCKFACCR-----------------------------------------------------------------
>022NeuTagu4-255
-----------------------------------------------------------------------------MADIIAGF-YLTIIGI--TLGNGYVIFMSSKRKKKLRPAEIMTVNLAVCDLGISVV-GKPFSI-ISFFSH-RWMFGW-IGCCWYGWAGFFFGCGSLITMTAVSLDRYLKICHLT-------LKRHHAFICLAIIWAYAMFWATVPF-----YAPEPFGTSCTLD--------AVFVLSILFFCLLLPT-AVIVFSYVKIILKVKSSTK---------------------VIL----------EM-KLTKVAMLICAGFLLAWIPYAVV---SAFGRPD-SV-PIQFSVVPTLLAKSAAM-NPIIYQVIECRLACCR-----------------------------------------------------------------
>031NeuOran1-252
-----------------------------------------------------------------------------MADLVAGV-YLVIIGV--TLGNGYVIYMSSRRKKKLRPAEIMTVNLAVCDLGISVV-GKPFTI-VSCFCH-RWVFGW-MGCRWYGWAGFFFGCGSLITMTAVSLDRYLKICHLT-------LKRHHAYICLAIIWAYASFWATMPL-----YAPEPFGTSCTLD--------AAFILNILFFCLLLPT-AVIVFSYVKIIAKVKSSTK---------------------VVL----------EM-KLTKVAMLICAGFLIAWIPYAVV---SAFGQPD-SI-PIQFSVVPTLLAKSAAM-NPIIYQVIDCRISCCR-----------------------------------------------------------------
>032NeuModo1-252
-----------------------------------------------------------------------------MADLVAGF-YLTIIGV--TLGNGYVIYMSSKRKKKLRPAEIMTVNLAVCDLGISVV-GKPFTI-ISCFSH-RWVFGW-VGCRWYGWAGFFFGCGSLITMTAVSLDRYLKICHLT-------LKRHHAYICLVIIWAYATFWATMPL-----YAPEPFGTSCTLD--------TTFILNILFFCLLLPT-AVIVFSYVKIIAKVKSSTK---------------------VVL----------EM-KLTKVAMLICAGFLIAWIPYAVV---SAFGQPD-SI-PVQFSVVPTLLAKSAAM-NPIIYQVIDCKFACCQ-----------------------------------------------------------------
>021NeuDare1-252
-----------------------------------------------------------------------------MADIVAAF-YILVIGI--ATGNGYVMYMTFKRKTKLKPPEIMTLNLAIFDFGISVS-GKPFFI-VSSFSH-RWLFGW-QGCRYYGWAGFFFGCGSLITMTVVSFDRYLKICHLT-------LKRHHAFLSVVFIWAYAAFWATMPV-----YAPEPFGTSCTLD--------SSFVMCMLFFCLIFPT-VIIVFSYVMIIFKVKSSAK---------------------VSL----------EM-KLTKVAMLICAGFLIAWIPYAVV---SAFGEPD-SV-PIPVSVVPTLLAKSSAM-NPIIYQVIDCKKKCVK-----------------------------------------------------------------
>018PerMumu11-260
-----------------------------------------------------------------------------SEHSVIAA-YLIVAGI--ILSNVVVLGIFIKYKELRTPTNAVIINLAFTDIGVSSI-GYPMSA-ASDLHG-SWKFGH-AGCQIYAGLNIFFGMVSIGLLTVVAMDRYLTISCPR-------MTTNTYLSMILGAWINGLFWALMPI-----YAPDPTGATCTIN--------VSYTMMVIVVNFIVPL-TVMFYCYYH----VSRSLR-----------------Y---AAD----------QA-DVTKMSVIMILMFLLAWSPYSIV---ACFGNPK-KI-PPSMAIIAPLFAKSSTF-NPCIYVAAHKKFRKAM-----------------------------------------------------------------
>014PerBota10-259
-----------------------------------------------------------------------------SEHNIVAA-YLITAGV--ILSNIIVLGIFIKFKELRTPTNAIIINLAVTDIGVSSI-GYPMSA-ASDLHG-SWKFGY-AGCQIYAGLNIFFGMASIGLLTVVAVDRYLTICHPR-------MTANTYISMILGAWTNGLFWALMPI-----YAPDPTGATCTIN--------VSYTMMVVAINFIVPL-TVMFYCYYH----VTQSIK-----------------H---TSD----------QV-DVTKMSVIMILMFLVAWSPYSIV---ASFGDPK-KI-PPSMAIIAPLFAKSSTF-NPCIYVIANKKFRRAM-----------------------------------------------------------------
>015PerCafa10-259
-----------------------------------------------------------------------------TEHNIVAA-YLITAGI--IFSNLIVLGIFIKYKELRTPTNAIIINLAVTDIGVSSI-GYPMSA-ASDLYG-SWKFGY-AGCQIYAGLNIFFGMASIGLLTVVAMDRYLTICSPR-------MTTNTYISMILGAWLNGLFWALMPI-----YAPDPTGATCTIN--------VSFTMTVIAVNFIVPL-TVMFYCYYH----VTRSIK-----------------H---TSD----------QV-DVTKMSVIMIFMFLVAWSPYSIV---ASFGDPK-KI-PPSMAIIAPLFAKSSTF-NPCIYVVANKKFRKAI-----------------------------------------------------------------
>019PerDare10-259
-----------------------------------------------------------------------------AEHNIVAA-YLITAGV--LSSNIVVLLMFVKFRELRTATNAIIINLAFTDIGVAGI-GYPMSA-ASDLHG-SWKFGY-MGCQIYAALNIFFGMASIGLLTVVAIDRYLTICRPQ-------LTTRSYTLLIVAAWLNAVFWSSMPI-----YAPDPTGATCTIN--------VSYTMTVITVNFIIPL-SVMFYCYYN----VSATVK-----------------F---ASD----------QM-DVTKMSVIMIVMFLAAWSPYSIV---ASFGDPQ-KI-PAPMAIIAPLLAKSSTF-NPCIYVIANKKFRRAI-----------------------------------------------------------------
>013OpsBrbe5-258
-----------------------------------------------------------------------------TDHLIVGL-YLFVIGI--TIENGITLATFSKFRSLRSPTTMLLVHLAIADLGICIF-GYPFSG-ASSLRS-HWLFGG-VGCQWYGFNGMFFGMANIGLLTCVAVDRYLVICRHD-------VNYNTYGVMAALGWLFAAFWAALPL-----YALEPSGTACTIN--------ISYVTSCFVLGFVVPL-AVMAFCYWQASCFVSKVLK-----------------D---AEY----------QN-HFSKMCLAMVAAFVVAWTPYSVL---AAFWNPA-DI-PAWLTLLPPLIAKSSAL-NPIIYIIANRRFRNAI-----------------------------------------------------------------
>MolBivalviaMercenariamercenaria_1872
-----------MGIT----------------------------------ANG-------------D----------DATRIVLAI-LFFCIAVVGLAANSAIIHTFRKSSTLQTPSNVLIVGCVMCDITMILI-GYPFVI-ASHFHG-NWLFGA-AWCQGYGFVVTLLGVSSICILTAVAIDRYFVITESP---FAKKITTFKAAMTILSCLGYGLLWATFPLVGWGRFVVEPGGMSCGPDWANHASSPQSYAIAILVLVLLLPV-TIIVFCYLRIFVTVQKKS-----DEFAARTR----------ST----------EV-NVAFSSFLIITSFLVAWAPYGVMSVWVMLNDVN-QL-PQSVAMFAPLLAKSASTWNPLVYVGRSKQFRQAFVK--RI-----C---NVTSVSVE-------PSSS-----GV------------------------
>A0A059NTG3_Tripedalia_cystopho
--------------------------------------------------------------------------------NIVAG-IMIFITTFGAISNGVVIYAFLKIFKCPSTFNGLIISVTVSDILMIVI-SGTINI-ASGFNR-GFVFGE-AGCSFLAFWVHFFSVSSVAHLTALSIERYRIISERS-------FSRTRTAVVILICYLYSFAWVIPPIVGWSSYTTEGMEISCSVNWKAGDWNSMSYNITILFTVFIIPF-GIILICYRKLFRLLKNARD----SPDLAKRR----------SV----------EK-SVASLVVIMVVAFLISWSPYVIMSIWAMLPFTE-EV-SPLAATLPALIAKSSTIYNPIIYGMKHRAFRQQISG---------------------------------------------------------------
>A0A059NTD4_Tripedalia_cystopho
--------------------------------------------------------------------------------IVLTL-IIGTITIIGVPSNLLVIYIFSKIYRSPTTINLMIVSITTTDFMLYTF-GGPVHT-VSYILG-KWYLRT-LRMPVLRIWVHFCSVASLSHLVVISIERYLVVKYNV---KDQR---WKQLLLVSTAWLYAIFWAILPFFGWSSYELEGVHTGCAPKWVSREIIDTTYNITLIFTEFIFPL-MVIVWAYWKLIRKIKEHN-----SVTNSSEQA---IR---RMI----------MK-STTRLIVLMVGAYTFSWLPYSAICVWAMLVQKR-DF-PPLAAAVPALFAKSSVIWNPLIYGMKHAGFRNELAK---------------------------------------------------------------
>A0A059NTG9_Tripedalia_cystopho
--------------------------------------------------------------------------------GILIG-ILASLTAVGVHANAVVVFIFYRLYKSSNTFNVIMISTSLGDLMLIAV-AGPTRV-LSYLKG-VAKLGN-LECKIYGCWVHLTSVASLGHLVLLAAERYWVIKYEK---QDDR---WKKILLVFLPWLYATLWTILPLLGWSEYAPESQHVGCAPKWISTDPLDVSYNATIMISEFFLPL-AIIITIYIKIFGLIKD-------ERTGSEAAR---IR-----V----------QR-NVMMLTMLMVATFVFCWLPYTVCCLWAISTSRN-LL-PSGFGALPSIFAKSSVLWNPILYGAKHHKFRREFCR---------------------------------------------------------------
>MolPolyplacophoraAcanthopleuragranulata_3998
---------YDMTSASNYSSESGPEQFNYRQSSE---GHGYPSSTLSL-VNT-------------E-----LLS--PTQFTIITC-FLTFCGVVGLVINSVTFLVLVAVPSLRCPTNLFIMAVLLCDVVMSIL-GIPFEA-VASVHN-RWIFGD-TGCSWYGFVMSFLGYTSIYLLTAISVERYLLITNPF-------ITNTRAVGVILACVTLALLLAVFPLIGWSSYKLEAALISCSVNWQSNKAVDVSYIATVFLLGFFVPI-TVMALSYSKVFFM-----------------------------G----------EI-VFWYRDKMLSLDLLRSYGPFRQY---------------------PHL---------KLISLSRVREESRTAIK--NL----LC---QRGHSQINVQ--RFN-----------------------------------
>MolBivalviaPectenmaximus_2864
-----------MASL------------NI--------------------LNS----------IQP-------------GFKIIGI-FMSICCIFGVSGNLLIVIVFGKRKSVRRPINFFVLNLAVSDLVVALI-GYPMTA-ASAFAN-RWIFES-TGCKVYAFICFTSAVSSIMTHAALAFCRYIIVCQYG-----YRITEMTVLQLIFSIWFFALFWTLSPLLGWSSYVLEIVPVSCSVNWYGRG--DLTYTVAVIVAVYAFPL-SVIAFSYGMVLEKLRREGP----CYMPRYVQ----------DL----------EQ-RVTFISFLMMSAFFIAWTPYAIMSGMSV--ASF-NF-KHAVAALPTLFAKASCAYNPFIYSFTNSTFRDTLKERRAVP----D---MASSAMTDSAH----SRTSKQ-NVRIEPRDPVAI----------------
>AB006455MiyeBIVGo2
-------------------------------------------------LNR----------ISP-------------EFRIIGI-FISICCIIGVLGNLLIIIVFAKRRSVRRPINFFVLNLAVSDLIVALL-GYPMTA-ASAFSN-RWIFDN-IGCKIYAFLCFNSGVISIMTHAALSFCRYIIICQYG-----YRITQTTVLRTLFSIWSFAMFWTLSPLFGWSSYVIEVVPVSCSVNWYGHG--DVSYTISVIVAVYVFPL-SIIVFSYGMILEKVRKNGI----RYTPRFIQ----------DI----------EQ-RVTFISFLMMAAFMVAWTPYAIMSALAI--GSF-NV-ENSFAALPTLFAKASCAYNPFIYAFTNANFRDTVVERRTLP----D---IVNSSVNGPTV----NINVRL-GIKIEPRDSRAA----------------
>MolBivalviaMizuhopectenyessoensis_2100
-------------------------------------------------LNT----------ISP-------------EFRIIGI-FISICCIIGVLGNLLIIIVFAKRRSVRRPINFFVLNLAVSDLIVALL-GYPMTA-ASAFSN-RWIFDN-IGCKIYAFLCFNSGVISIMTHAALSFCRYIIICQYG-----YRITQTTVLRTLFSIWSFAMFWTLSPLFGWSSYVIEVVPVSCSVNWYGHG--DVSYTISVIVAVYVFPL-SIIVFSYGMILEKVRKNGI----RYTPRFIQ----------DI----------EQ-RVTFISFLMMAAFMVAWTPYAIMSALAI--GSF-NV-ENSFAALPTLFAKASCAYNPFIYAFTNANFRDTVVERRTLP----D---IVNSSVNGPTV----NINVRL-GIKIEPRDSRAA----------------
>Plos1_21-247
----------------------------------------------------------------------------------MHA-ITVMYSLLAAFVNGIVLIIFLATRSLRTIPNMILLSMAWADWLMACL-ADAVGA-YANANN-WPSMVG-GLCVYYGFITTALGLTSMIHLTALSVERFVTVTIPM---TRPE---TQMLLVVTFLWAFSFLWAIFPL-----YGPEPGYAACSIAM--------SYILCLFMFFFFLPI-VIMIACFSSIYFTVRKTR------------------D---TAA----------ER-KTAWMSFIMVLAFLFAWVPYAVVASFG---GVT-TI-PKLMSTLPAMLAKTSAC-NPIIYFFMYSKF---------------------------------------------------------------------
>Plos1_31-234
-----------------------------------------------------------------------------------------------IFVNTIVVITFIFSKRLHTTPNLILFSMSVCDWLMAAM-AKSVGI-YGNARY-WPTVGK-VTCDYYAFATSAIGYASILHLAALAVEKRMAVASPM---TNSE---RRMLVIIATLWGFAILWAVFPL-----YGPEPGYVSCSITV--------SYIICISVLFFFVPI-VTMTFSFASIYKAIRNSH------------------R---TKA----------KA-KTAKMAFLMVMCFLFAWTPYAVVTTFG---GTH-RN-PALLGVLPSLFAKLSSC-NPIIYFFMYTKF---------------------------------------------------------------------
>Plos1_119-255
-----------------------------------------------------------------------------------------------IFVNTIVVIIFISSQRLHTTPNLILFSMSVCDWLMATM-AKSVGI-YGNARY-WPTVGK-VTCDYYAFATSAIGYASILHLAALAVEKRMAVVSPM---TNSG---RRMLVIIATLWGFAILWAVFPL-----YGPEPGYVSCSITV--------SYIICVSVLFFLIPI-VTMTFCFASIYHTIRNSH------------------R---TRA----------KA-KTAKMAFLMVMCFLFAWTPYAVVTTFG---DTH-RI-PALLGVLPSLFAKLSSC-NPIIYFFMYTKFR-CA-----------------------------------------------------------------
>NV_CN158Suga08_1-24
----------------------------------------------------------------------------------MGM-ISLFYSFLAVLTNGVLVYLFLKYEQLRKTDKMLFLSIAVSDMIAAVA-TFPLGA-IASAHE-RFRLRG-VTCTYYAFASTTLGFNAMLHFTALSIQKYTSFSRPL---RADK---RHLLIVITILWLFSALWGLFPL-----YAPETGNIVCSLNI--------SYIISIFVLFFFIPL-VVICVSYSLIFKTIRSTH------------------Q---TSA----------QV-RSARLAFMMVLAFVFAWTPYAVVSALL---K-P-KL-PLIAGILPPLFAKTSTL-NPLLCFIGSPPIRKCL-----------------------------------------------------------------
>MolGastropodaLottiagigantea_1684
---------------------------------------------------------------------------------------FIISDVMAVVLNVLVLVVAKKMRK-----DFYIINLAISDIGHPLL-GYPMVI-IALFSH-RWIFGD-TGCDINGFLGFQFGVASMTTLAVMSLIRYMSVCKPSA----VKFTRTNMFLSLVGIHLYALFWAVSPLFGWGRYGPEPYRTSCTLDWENPS----SFVIATFVMCLGLPF-LIMLTTYGLLI---RTTTK----WTSSDNVWT---------RK----------DL-YLLKMTMIMCGCFLLAWLPYAIVSMLKVI-IPD-LT-PVLVTLIPALCAKSSHVLNPVIYFVMNKKLRSKIPL----PTFTRC---SANNPTVNMSS-------------HVRCSSG-------------------
>XM011670231StpuECHR
---------MWTTEK-----------------------------------DMMTANI-------------PPLP--PFLDHGLSI-VLVFAFIFGIAGNGAAIMIFVKTKSLRTPPNMLIVNLAISDFGMVIT-NFPLMF-ASTIYN-RWLFGD-AGCQFYAFCGALFGIMSIANMTAIALDRYYVICWSL---AVRSVTHRRSMIIIIIVWCYAIFWSIPPFFGVGSYVLEGYGLGCTFDFMTKD--HYLHVSFLFASSFVVPV-TIIIVCFTRIAITVRAHRK----KDKKHKSSI---RA---AKT----------EF-QIAKVGFQVTIFYVLSWMPYSIVAVIGQYDSD--LL-TPLGTVVPVIFAKCSAIWNPIIYCLSHEKFNAALKE----MGM--C--ISMGSQESSVT-GRQNESVTST-QDAIELKDRKQGGTFS----RDD--EG-
>ARTHROPODA_Candidate_11949_29700877_2
--------------------------------------------------------------QIR------KMK--PSFLMKNQA-PKVITKTVKIMKQEKILLESLTRGQLQTPFNGILMNLVSSDFFMLLL-GIPPEI-MAAMAC-GWKLGY-YTCIGQGFVMMLTGMGTIYSLAMLSIQRCIIVWQPI-----FYCTHRLTQIQSSIIWIMAAIISCPPLLGWNEILPEQSGLSCGPCFQDEK--CFPYGIYILTLGYFLPL-LVILSCGVLTLFKVKLAS------AEQLNKKK---AN---IAR----------EK-RVTKMIFLMIFAFVAAWTGYAILSIIRLSG-SG-FS-DYLIG-FVMMMAKTGAWLNTIIFILMNQEFRKV-------PQW----------------------TDDNI-------------Q---------------
>ARTHROPODA_TARA_PON_109_MAG_00275_000000003052.41.1
------------------------------------------------------------------------------------------------------------------------MNLVASDFFMLLL-GIPPEI-MAAIAN-GWKLGY-YTCIGQGFAMTLTGMGTIYALATISIQRCIIVWQPI-----FYCTYQMTQIGSIIIWIMAAITACPPLFGWSKILPEQSGLSCSCCFQDEK--CFSYAIYILTLGYFLPL-LVIVTCGILTLIKIKSGS------AAQLNKKK---AS---LAR----------EK-RVTKMIFLMVFAFMSAWSGYAFLSLLRLHG-SG-FS-DYLIG-LVMIMAKSGACLNIVIFILMHQE----------------------------------------------------------------------
>ARTHROPODA_Candidate_5047_12965250_2
----------------------------------------------------------------------------------------------------------------------------------LLL-GVPPEI-VAAFEY-GWTLGY-YPCIAQGMAMVVTGMGTVYSLVMLSIQRCIIVWQPI-----FYCTYKMTKIQSAIIWLMAAIIACPHLFRWNNIVPEKSGLSCGPCFMDEK--CFPYAIFILILGYLVPL-AIIFICAILTLVKVKLAS------AG-LNKKK---AS---LAR----------ER-RVTKMIFLMIVAFLGAWSGYAILGIIRIHGYAD-FS-DYLIG-AAMMLAKSGAWTNTIIFIWMNQEFRKV-------PQW----------------------SNENI-----------------------------
>ARTHROPODA_TARA_IOS_50_MAG_00143_000000004243.1.1
--------------------------------------------------------------------------------------------------------------QLRTPFNWLLVNLISSDFCMLLL-GVPPEI-VAAFEY-GWTLGY-YPCIAQGMAMVVTGMGTVYSLVMLSIQRCIIVWQPI-----FYCTYKMTKIQSAIIWIMAAIIACPHLFRWNNIVPEKSGLSCGPCFMDEK--CFPYAIFILILGYLVPL-SIIFICAILTLVKVKLAS------AGKLNKKK---AS---LAR----------ER-RVTKMIFLMIVAFLGAWSGYAILGIIRIHGYAD-FS-DYLIG-VAMMLAKCGAWTNTIIFIWMNQEFRKV-------PQW----------------------SNENI-----------------------------
>ARTHROPODA_TARA_MED_95_MAG_00405_000000000232.1.1
-------------------------------------------------MNQTEEN--TETIENP------DVD--PAFYIASGI-WLSIIFCIGVGCNGSVLYAYLKNSGLQTPFNGILMNLVSSDFFMLLL-GIPPEI-MAAIAN-GWKLGY-YTCIGQGFAMMLTGMGTIYALATISIQRCIIVWQPI-----FYCTYQMTQIGSIIIWIMAAITACPPLFGWSVILPEQSGLSCSCCFQDEK--CFSYAIYILTLGYFLPL-LVIFTCGILTLIKIKSVR------------------------------------------------------------------------------------------------------------------------------------------------------------------------------
>ARTHROPODA_TARA_MED_95_MAG_00414_000000006423.2.1
-------------------------------------------------MNLTEED--QEKIENP------EVD--TTFFVVSGI-WLVINFCVGVGSNGSVLFAYFKHSKLQTPFNRLLMNLVSSDFLMLLL-GIPPEI-MAAMAC-GWKLGY-YTCIGQGFAMMLTGMGTVYSLVMLSIQRCIIVWQPI-----FYFNHQMTQMQSWIIWIVAIIIACPPLLGWNEIVPEQSGLR-----------------------------------------------------------------------------------------------------------------------------------------------------------------------------------------------------------------------------
>ARTHROPODA_TARA_PON_109_MAG_00275_000000006721.1.1
---------------------------------------------------------------------------------------------------------------LRTPFNYILINLILANFLMTSI-GLPSEI-LAAYFH-GWKLGY-YPCLSLGFLMTFLGMGVVYFLMSLSVQRCLILYYPT-----YFCIHKTACILIGFVWLMATIFATCPLLGFGVYLPEQSGLTCGPCFEHEN--CFAYGKFLLILGFLVPL-IIMIISGCIIVSKLKEDN------TESSN-------------R----------EK-RVTHMILLMILAFLTAWAPYALLCIL--------------------------------------------------------------------------------------------------------------
>ARTHROPODA_TARA_ION_45_MAG_00191_000000003624.4.1
-----------ML------------------------------------LDN-NSN--VSLEESP------DLD--ISFYIISAV-WLALCGILGITLNGIVLWAFYQDSKLRTPFNLILLNLIVSDFLMILC-GIPPDF-TASVLQ-GWKLGY-EPCIWVGFVMTLTGMSTIFTLMALSVQRCLYVWFPT-----TMGVVPYTYTALIFVWAMTCSFAFPPLMGWSEYVPEKSGISCSVAFDNPK--HISYSWYILIVGFILPL-VIILMTSIFILVRVKQHS------QADMNMKP---NA---SSR----------ER-KVTLMVFLMVAAFVGAWSGYGTLCILRLIG-LE-FT-ELSIG-ISMLIAKTGACLNPIIFIFLNNQFFEA-------PKW--------NHSM-DS--P---RTNKNV-LRTIGNSATT--AKSY------------
>ARTHROPODA_TARA_PON_109_MAG_00275_000000009955.1.6
------RQSAKML------------------------------------LSNGSSN--ESLEASP------DLS--ISFYIISAV-WLAVCGILGVSLNGMVLWAFYKDSKLRTPFNLILLNLILSDFLMILC-GIPPDF-TASIMR-GWKLGY-QPCIWVGFVMTLTGMSTIFTLMALSVQRCCYVWCPT-----TMGVYPYTYLALILVWVMTCTFAFPPLLGWSEYVPEKSGISCSVAFDNPK--HISYSWYILIAGFILPL-FIIMITSIFILVRVKQHS------QAGMNMKS---QV---SSR----------ER-KVTLMVFLMVAAFVGAWSGYGTLCILRLVG-ME-FT-SLSIG-ISMLIAKTGACLNPIIFIFLNNQFCEA-------PKW------K-TTSV-SS--P--------------------------------------
>ARTHROPODA_Candidate_24612_35786076_0
---------SRMS------------------------------------FNNSLEN-----AKDP------DIS--DAFYIFAIV-WLSINLVLGFCVNGLIICVFIREKSLRTPFNFVLMNLIVTEFVMMTV-GLPFDI-IAAYDK-GWKLGY-TPCLFLGFLMTSTGMSCIYSLTALSVQRCLLLRYPT-----SNGQNLTTKVAIFIIWFLSSMIAFPPLLGWSEYVPEESGLSCSP--------------------------------------------------------------------------------------------------------------------------------------------------------------------------------------------------------------------------
>ARTHROPODA_Candidate_40147_72459782_1
------SFAERMS------------------------------------FNNSLQN-----VEDP------NIS--DAFYMFAIV-WLSINLVLGFCVNGLIICVFIREKSLRTPFNFVLMNLIVTEFVMMTG-GLPFDI-IAAYYK-GWKLGY-TPCLFLGFLMTSTGMSCIY-LTALSVQRCLFLRYPT-----SNLQNLGTKVAIFIIWFLSSMIAFPPLLGWSEYVPEESGLSCSPAFMDLK--HRSYSWYILSLGFILPV-IVIGCSSFLIVIKLKNHG-----IKTNVNKNL---EV---HRR----------ER-KVTFMVMLMITSFLTAWLGYALVCFLRLMGVQV--S-PLAVA-VAMLLAKVGGLLNAIVFVFMNVQFRSA----------------PRNRS--GDN-PLRQRSNTNT-----------------------------
>ARTHROPODA_Candidate_55143_111398455_4
---------SRMS------------------------------------FNNSLEN-----VEDP------DIS--DAFYIFAIV-WLSINLVLGFCVNGLIICVFIREKSLRTPFNFVLMNLIVTEFVMMTG-GLPFDI-IAAYYK-GWKLGY-TPCLFLGFLMTSTGMSCIYSLTALSVQRCLLLRYPT-----SNSQNLTTKVAIFIIWFLSSMIAFPPLLGWSEYVPEESGLSCSPAFMDLK--HRSYSWYILSLGFFVPV-IVIGCSSFLIVIKLKNHG-----IKTNVNKNL---EV---HKR----------ER-KVTFMVMLMITSFLIAWMGYALVCFLRLMGVQV--S-PMAVA-VAMLLAKVSGLMNAIVFVFMNVQFRNA----------------PRNRSTRTGT-PLRQRSNTNT-HLSQSQSQVTAGPRIP----VKA-----
>ARTHROPODA_TARA_ARC_108_MAG_00249_000000002471.1.7
-----------MS------------------------------------FNNSLEN-----AENP------DIS--DAFYIFAII-WLSINLVLGFCINGLIICVFIREKSLRTPFNFVLMNLIVTEFVMMTA-GLPFDI-IAAYYK-GWKLGY-TSCLFLGFLMTSTGMSCIYSLTALSVQRFLFLRYPT-----SNLQNLSTKVILFIIWFLSSLIAFPPLLGWSEYVPEESGLSCSPAFMDLK--HRSYSWYILSLGFFMPV-IVIGCSSFLIVIKLKNHG-----IKTNVNKNL---EV---HRR----------ER-KVTFMVMLMITSFLTAWLGYALVCFLRLMGVQV--S-PMAVA-VAMLLAKVGGLLNAIVFVFMNVQVS--------------------------------------------------------------------
>ARTHROPODA_Candidate_47395_95152010_2
------------------------------------------------------------------------------------------------------------------------------------------------YDK-GWKLGY-TPCLFLGFLMTSTGMSCIYSLTALSVQRCLFLRYPT-----SNVQNLSTKVAIFIIWFLSSMIAFPPLLGWSEYVPEESGLSCSPAFMDLK--HRSYSWYILSLGFFLPV-IVIGCSSYLIVIKLKNHG-----IKTNVNKNL---EV---HKR----------ER-KVTFMVMLMITSFLIAWMGYALVCFLRLIGFQV--S-PMAVA-AAMLLAKMSGVLNAIVFVFMNVQFRNA----------------P-NRS--GDN-PLRQRSNTNT-QLSQSQSQATVGPR------VKA-----
>ARTHROPODA_Candidate_38315_66559322_0
----------------------------------------------------------------------------------------------------------------------------------------------AAING-GWCFST-NVCDAIGFIMTFTGMGSLYTLMALSIQRCFYVYDPA-----YASINECASVLLGIIWTLASAISLPPLFGWSEFVPESSGLSCAPSWHEPT--HQSYAWYLVTLGFLIPV-TIICVTSIIILLKVKEHT------QRVLNMNK---QA---QKR----------ER-KVTYMVMLMFVAFMGAWGPYASICLIRLLGIET--H-PLLVG-YAMLAAKTSGVLNPVIFILMNSQFRKL-------PHW------A-GKKI-SSN-P---MRNDSQ-LVTLRQSETTLGAVTA------------
>ARTHROPODA_TARA_PSE_93_MAG_00268_000000009129.2.1
-------------------------------------------------MNN------TTYIQNP------ELG--LPFQIFATF-WLFLCILIGISANALVIRAFYQNKSLRTPFNSILVNLSCADFLMMSI-GIPLDV-VAAING-GWCFST-NVCDAIGFIMTFTGMGSLYTLMALSIQRCFYVYDPA-----YASINECASVLLGIIWTLASAISLPPLFGWSEFVPESSGLSCAPSWHEPT--HQSYAWYLVTLGFLIPV-TIICVTSIIILLKVKEHT------QRVLNMNK---QA---QKR----------ER-KVTYMVMLMFVAFMGAWGPYASICLIRLLGIET--H-PLLVG-YAMLAAKTSGVLNPVIFILMNSQ-------------------------------------------VCI------------------------
>ARTHROPODA_TARA_RED_19_MAG_00044_000000002356.1.2
-------------------------------------------------MNN------SSYIENP------GHG--QAFRIISTI-WLSLCITIGVPGNLLVLRAFAKNTPLRTPFNYILVNLSCSDFLMTLL-GVPLEI-PNAWNG-KWTHNA-QVCQFTGFTMTFTGMASLYTLMALSVQRCFYVFNPA-----FASVNDCAWILLGIIWSLAGAIALPPLFGWSEYVPENSGFGCAPAWVEPE--VRAYAWYILSLGFIIPV-SIILISSTIIVCRVKK---------------------------------------------------------------------GIK--------------------------------------------------------------------------------------------------------
>ARTHROPODA_TARA_ION_45_MAG_00159_000000012769.2.1
--------------------------------------------------------------------------------------------------------------QLRTPFNYVLINLSFSDFFMGLL-GIPPDI-LAAFVG-GWHFGK-VYCDVLGFTMTLVGMGSLYTLTALSIQRCLYMYNTM-----LAKIEKYAVFFIFSTWFCALMISVPPLLGWSEYVPENSGLTCSPSWYEPE--HYSYAWYLLTLGYFIPI-FTLATTTGLILIKLKKVR-----------SRD---TH---YSR----------ER-KVTLMLMLMIMAFLMSWSPYAIICIMRLVGYAF-LS-PTLVA-QAVVFAKGSVVWNPVFFIFLNSQ----------------------------------------------------------------------
>ARTHROPODA_TARA_RED_19_MAG_00044_000000005479.3.1
MGIEYISHAYIMIG-----------------------------------ENNIEENFSSSYHANP------GHS--TTFRIIAIS-WFSFCFIVGCTANVTVIKTFVQKKSLRTPFNYVLINLSFSDFFMGLL-GIPPDI-LAAFVG-GWHFGK-VYCDVLGFTMTLVGMGSLYTLTALSIQRCLYMYNTM-----LAKIEKYAVFFIFSTWFCALMISVPPLLGWSEYVPENSGLTCSPSWYEPE--HYSYAWYLLTLGYFIPI-FTLATTTGLILIKLKKHE-----------MVK---DK---KSR----------ER-KVTLMLMLMIMAFLMSWSPYAIICIMRLVGYAF-LS-PTLVA-QAVVFAKGSVVWNPVFFIFLNSQFRKA-------PDW------A-FKPP-TT------VCNDHQ--VYIKASRT---QEVI------------
>ARTHROPODA_Candidate_25544_39125552_1
------------------------------------------------------------------------------------------------------------------------------------------------------------------------GMGSLYTLMALSVIRCVIVCYPA-----KSSFMSISTMSFTIIWFLAAIITLPPLLGWSEFLPEVTGLTCAPNWFDPD--LISYAWYLMTMGFFFPL-CVIGISSVILVMTIKKHS------RISMSGHM---RS---MKR----------ER-RVTLMILAMLVAYLGTWTPYAVICILRMCGFHL--S-PLMDG-YALLTAKTSGAINPFIFIFMNKSLRKV-------PAR------DPAHSNQSLK-KYRE-QNDSM-QLRGRQSLPSVEKVNR------------
>ARTHROPODA_Candidate_22720_31475291_0
-----------------------------------------------------------------------------------------------------------------------------------VY-GIPVDF-WASVKY-GWDMGS-SMCQGTGFILTFLGIGSIYNLTAIAIFRYLVMSW----NS-F-AKYKIAVFLVCISWVLSAAVSSPPLMGWGRFDIEKNGMSCAPSWMRKD--DFSYNIFLFSVGFFLPL-IVLMVTGIQIVKTIRKHF------LKMSGLN----TH-----K----------EN-KVTEMIFIMVSVYLFCWGPYALQSLFSIFGFSK-NA-PLILSVIALQFAKSSILWNPFIYIVFNKTFQK------FLANP--------SKKFNV----SETRQHPKMK-SKSRKSE-DQGSHSL------------
>ARTHROPODA_TARA_PSW_86_MAG_00286_000000001360.2.5
-------------------------------------------------------------------------------------------------------MLYLK---LRTDFNLLLMNLLFGEWIVAVY-GIPVDF-WASAKF-GWDMGS-KMCKATGFLLTFLGIASIYNLTAIALFRYLVMEWS---NTNF-MKHKIAVLLAALSWVFSFTVSSPPLLGWGRFTIEESGMSCAPSWKSKD--DFSYNIFLFTVGFFLPL-FILMITGIKIVNIIRKHF------LKMSGLN----NE-----K----------EN-KVAEMIFIMVSVYLFCWGPYALQSLLSIFGLAE-MV-PLLLSVIALQVAKSSILWNPVIYVLLNKSFHK------FLADP--------SKKLDV----SETRQHPKMKWSKGRKGRWSKGGSKG----SRE-----
>ARTHROPODA_Candidate_28252_43159758_3
--------------------------------------------------------------------------------------------------NSSIFWLYFTVSNLRTDFNLLLMNLLAGELVVAFY-GIPVDF-YAAARR-GWDMGP-GLCQFTGFLLTFLGMASINNLVTISIFRYLTIRY-----SNF-AVHKVVIGLIVLSWSYSLLLALPPLLGWGKYVIESNGMSCAPSWKDSQ--DFGYNISLFVLGFFVPL-AVIIFTGVRILFIVRKHL------L-QSTIG----ET---KKK----------EE-KLTQMIVIMSTVFVICWGP---------------------------------------------------------------------------------------------------------------------
>ARTHROPODA_TARA_IOS_50_MAG_00138_000000002469.6.1
--------------------------------------------------------------------------------------------------------------------------------------MLP-------PRR-GWDMGS-ELCQATGFLLTFLGIASINNLVAISVFRYLVIHY-----SNF-VAYRVVIALMILSWSWSLALALPPLLGWGRYVIERNGMSCAPAWQDQQ--DFGYNITLFVLGFFFPL-AIIIITGVRILFLVRKHL------MRQSQLG----ES---KKK----------EE-KLSEMIVIMVTVFLICWGPYAVQSLAGVLGY---EV-PLALSVFPLQFAKLAVLANPVIYVLMNKAFQK------FIPQE--------AEKVGI----SATRQQPKF--IMIRKS-----A-SS----HE------
>ARTHROPODA_TARA_PSW_86_MAG_00311_000000007735.11.1
------------------------------------------------------MGY------------------------------------------------------LRTDFNLLLMSLLSGELVVACI-GIPLDF-YAAARR-GWDLGT-ELCQATGFLLTFLGMASINNLVAISVFRYLVIHY-----NNF-SSYKVVIALIILSWTFSLALALPPVLGWGRYVIESNGMSCAPAWQDQQ--DFGYNITLFVLGFFCPL-TVILLTGVRILYLVRKHL------MGQSQLG----ES---KKK----------EE-KLSEMIVIMVTVFLICWGPYAVQSMAGVLGY---KV-PVVLSVFPLQFAKLSVLANPVIYVIMNKAFQK------FIPKD--------AEKVGI----SATRQQPKF--IMVKKS-----P-SS----HE------
>ARTHROPODA_TARA_MED_95_MAG_00446_000000005497.8.2
-------------------------------------------------MNNEFLGP-----LKP------DLP--PWVFALCST-YLFFLGVLSIFFNSAIFALYFRVTNLRTDFNLLLMSLLSGELVVACY-GIPVDF-YAAARR-GWDMGA-ELCQVTGFLLTFLGLASINNLVAISVFRYLVIHY-----NNF-AAYRVAIGLIVLSWSYSLGLALPPLLGWGRYAIESNGMSCAPAWQDQQ--DAGYNIALFLLGFFCPL-AIIILTGLRILFLVRRHL------MRQSQLG----ES---KKK----------EE-KLSEMIVIMVTVFVICWGPYAAQSLAGVFGF---NV-PVALSVFPLQFAKLSVLANPVIYVVMNKAFQK------FLPKE--------AEKVGI----SATRQQPKF--IMIRKS-----A-SS----HE------
>ARTHROPODA_TARA_MED_95_MAG_00452_000000001863.8.1
----------------------------------------------------------------P------DLP--AWVFALCSS-YLFVLGVLSIFFNSVIFFLYFRVSNLRTDFNLLLMSLLSGELVVACI-GIPLDF-YAAARR-GWDMGA-DLCQATGFLLTFLGIASINNLVAISVFRFLYIF------SNF-SSYRVVLALILLSWTFSLGLALPPLLGWGRYVIENNGMSCAPAWEEPP--DFGYNITLFVLGFFFPL-AIIITTGVKILFLIRKHL------M-----------------------------------------------------------------------------------------------------------------------------------------------------------------------
>ARTHROPODA_TARA_AON_82_MAG_00343_000000008162.1.1
-------------------------------------------------MNNEIAIP-----LKP------DLP--AWVFGLCAF-YLLILGILSIFFNSSILWLFMKVKNLRTDFNLLLMNLLSGELMVACY-GIPIDF-YASARH-GWDLGH-EVCQVTGFLLTFLGMASINNLVAISIFRYLVIRY-----SNF-PAYKVVLALITVSWTYSLLLALPPLLGWGKFAIEVNGMSCAPSWRDRS--DSGYNITLFILGFFLPL-GIIILTGIRILFIVREHL------V-TCQIG----DS---RKK----------EE-KLSQMIMVMVTVFVICWGPYAAQSLAGVMDY---HV-PLALSVFPLQFAKLAVLANPLIYVIMNKTFQK------FIPND--------AERIGI----SDTRQQPRF--IMVKKSS----A-SG----FE------
>ARTHROPODA_TARA_ION_45_MAG_00179_000000008947.7.1
-------------------------------------------------MNNEIAIP-----LKP------DLP--AWVFGLCAF-YLFILGILSIFFNSSILWLFMKVKNLRTDFNLLLMNLLSGELMVACY-GIPIDF-YASARH-GWDLGH-EVCQVTGFLLTFLGMASINNLVAISIFRYLVIRY-----SNF-PVYKVVLALITLSWTYSLLLALPPLLGWGKFAIEVNGMSCAPSWRDRS--DSGYNITLFILGFFLPL-GIIILTGIRILFIVREHL------V-TCQIG----DS---RKK----------EE-KLSQMIVVMVTVFVICWGPYAAQSLAGVMEY---HV-PLALSVFPLQFAKLAVLANPLIYVIMNKTFQK------FIPND--------AEKIGI----SDTRQQPRF--IMVRKSS----A-SG----FE------
>ARTHROPODA_TARA_PSE_93_MAG_00251_000000002000.7.1
----------------------------------------------------------------P------DLP--AWVFGLCAS-YLFILGVLSIFFNSSIFWLFMRVSNLRTDFNLLLMNLLSGELVVACY-GIPLDF-YAAARR-GWDMGH-GMCQATGFVLTFLGMASINNLVAISIFRYLVIRF-----VRCNPA-KVVYGLILTSWTYSLLLALPPLLGWGKYVIEDNGMSCAPSWKDGN--DKGYNMSLFVFGFFLPL-GVILLTGIRI--------------------------------------------------------------------------------------------------------------------------------------------------------------------------------------
>ARTHROPODA_Candidate_37894_65966050_0
-TWG-------VII-----------------------------------MN--ITHI-----LKP------DLP--SWVFGICSF-YLFVLGVLAIFFNSAIIFLYTSVKNLRTDFNLLLINLLCGELLVAFY-GIPVDF-LSSVRG-GWEWGA-PLCQATGFILTLLGLASINNLTAISVFRLLVISM-----GRF-IRYAAAIILVILSWIWSFLMALPPFLGWGTFSIEDNGMSCAPTWRDPK--DFPYNIYLFTAGFFFPL-FIIIMTGFRILFIVQKHM------IQDETLK----EG---KRK----------EK-KIFSMIVLMVSVYVFCWGPYAVLCMIGVLGYGE-SV-PLYMTVFPLQFAKSAILWNPIIYVVMNKAFQK------FIPFE--------GQVLGN----SNTRQHPRF---EKSKTD-ENLA-SG----CEE-----
>ARTHROPODA_Candidate_54904_109358164_1
--------------------------------------------------------------LKP------DLP--AWVFGICSV-YLFILGVLAIFFNSAIIFLYTSVKNLRTDFNLLLINLLFGELLVAFY-GIPVDF-LSAARG-GWEWGG-QLCQVTGFVLTLLGLASINNLTAISVFRLLVISL-----GRF-SRHKVAVLLVIVSWMWSLLMALPPLLGWGTFSIEDNGMSCAPSWRDPS--DYPYNMYLFSAGFFFPL-LIIIFTGIRILFIVQKHM------IHDTTLK----EG---KKK----------EQ-KIFSMILLMVSVYVFCWGPYAILCLIGVLGYGE-NV-PLYMTVFPLQFAKSAILWNPIIYVVMNKAFQK------FIPFD--------GNVLGN----SETRQHPRF----LRSTD-SKGDASG----SED-----
>ARTHROPODA_Candidate_64432_137574930_4
----------------------------------------------------------------------------------------------------------HAAKNLRTDFNMLLINLLLGELMVAFY-GIPIDF-LSAARG-GWEWGE-PVCQATGFILTMLGLASINNLTAISVFRLLVISL-----GQF-SRHKVAILLIIVSWIWSFLMALPPFLGWGAYSIEDNGMSCAPTWKDPE--DYPYNIYLFTAGFFFPL-MIIILTGVRIVSIVQKHM------IHDPTLR----DG---KKK----------EQ-KIFNMILIMVSVYVFCWGPYAILCMVGVLGHGE-NI-PLYMTVFPLQFAKSAILWNPIIYVVMNKAFQK------FIPFD--------GIMLGN----SETRHHPRF----IRSNN-SNSG-SG----CED-----
>ARTHROPODA_Candidate_65482_139781389_3
---------------------------------------------------------------------------------------------------------------LRTDFNMLLINLLLGELMVAFY-GIPIDF-LSAARG-GWEWGE-PVCQATGFILTMLGLASINNLTAISVFRLLVISL-----GQF-SRHKVAILLIIVSWIWSFLMALPPFLGWGAYSIEDNGMSCAPTWKDPE--DYPYNIYLFTAGFFFPL-MIIILTGVRIVSIVQKHM------IHDPTLR----DG---KKK----------EQ-KIFNMILIMVSVYVFCWGPYAILCMVGVLGHGE-NI-PLYMTVFPLQFAKSAILWNPIIYVVMNKAFQK------FIPFD--------GIMLGN----SETRHHPRF----IRSNN-SNSG-SG----CED-----
>ARTHROPODA_TARA_ARC_108_MAG_00265_000000003758.1.14
---------------------------------------------------------------------------------------------------------------------MLLINLLLGELMVAFY-GIPIDF-LSAARG-GWEWGE-PVCQATGFILTMLGLASINNLTAISVFRLLVISL-----GQF-SRHKVAILLIIVSWIWSFLMALPPFLGWGAYSIEDNGMSCAPTWKDPE--DYPYNIYLFTAGFFFPL-MIIILTGVRIVSIVQKHM------IHDPTLR----DG---KKK----------EQ-KIFNMILIMVSVYVFCWGPYAILCMVGVLGHGE-NI-PLYMTVFPLQFAKSAILWNPIIYVVMNKAFQK------FIPFD--------GIMLGN----SETRHHPRF----IRSNN-SNSG-SG----CED-----
>ARTHROPODA_Candidate_65470_139781387_3
---------------------------------------------------------------------------------------------------------------LRTDFNMLLINLLLGELMVAFY-GIPIDF-LSAARG-GWEWGE-PVCQATGFILTMLGLASINNLTAISVFRLLVISL-----GQF-SRHKVAILLIIVSWIWSFLMALPPFLGWGAYSIEDNGMSCAPTWKDPE--DYPYNIYLFTAGFFFPL-MIIILTGVRIVSIVQKHM------IHDPTLR----DG---KKK----------EQ-KIFNMILIMVSVYVFCWGPYAILCMVGVLGHGE-NI-PLYMTVFPLQFAKSAILWNPIIYVVMNKAFQK------FIPFD--------GIMLGN----SETRHHPRF----IRSNN-SNSG-GY----CN------
>ARTHROPODA_Candidate_42477_77561456_0
----------------------------------------------------SI---------------------------------------------------YHRVKALRTDFNLLLMNLLFGELFMSVY-GIPVDF-WAAARN-GWDMGT-KMCDLTGFLLTMFGMAAINNLTGICLFRYYVFTS-----ANF-GGNKMAIFLIVSSWIWSFCLALPPLTGWGRFEIEANGMSCAPSWRNPE--DFSYNIFLFVLGFFCPL-IIIILTAFAILKKIRKHV------IQDAGIK----AT---V-K----------ES-KVTTMIVIMVSAFVFCWAPYAIQSLLAVVGLGD-KI-PLLVSVIPLQFAKSSILWNPIIYVWKNKTFQK------FMPVP--------RMKFSME---SDTRQHPRL---MWKQTS-ST-S-SV----VEE-----
>ARTHROPODA_TARA_PON_109_MAG_00269_000000008512.1.5
-------------------------------------------------------------------------------------------------------------------------------------------------------MGT-KMCDLTGFLLTMFGMAAINNLTGICLFRYYVFTS-----ANF-GGNKMAIFLIVSSWIWSFCLALPPLTGWGRFEIEANGMSCAPSWRNPE--DFSYNIFLFVLGFFCPL-IIIILTAFAILKKIRKHV------IQDAGIK----AT---V-K----------ES-KVTTMIVIMVSAFVFCWAPYAIQSLLAVVGLGD-KI-PLLVSVIPLQFAKSSILWNPIIYVWKNKTFQK------FMPVP--------RMKFSME---SDTRQHPRL---MWKQTS-ST-S-SV----VEE-----
>ARTHROPODA_Candidate_46707_93604075_3
-------------------------------------------------MDNNILLP-----FKP------DIP--KWVFGVCST-YLFFLGVISLTFNSIIFYLYHRVKALRTDFNLLLMNLLFGELFMSVY-GIPVDF-WAAARN-GWDMGT-KMCDLTGFLLTMFGMAAINNLTGICLFRYYVFTS-----ANF-GGNKMAIFLIVSSWIWSFCLALPPLTGWGRFEIEANGMSCAPSWRNPE--DFSYNIFLFVLGFFCPL-IIIILTAFAILKKIRKHV------IQDAGIK----AT---V-K----------ES-KVTTMIVIMVSAFVFCWAPYAIQSLLAVVGLGD-KI-PLLVSVIPLQFAKSSILWNPIIYVWKNKTFQK------FMPVP--------RMKFSME---SDTRQHPRL---MWKQTS-ST-S-SV----VEE-----
>ARTHROPODA_TARA_ION_45_MAG_00173_000000012994.3.6
-------------------------------------------------MDNNILLP-----FKP------DIP--KWVFGVCST-YLFFLGVISLTFNSIIFYLYHRVKALRTDFNLLLMNLLFGELFMSVY-GIPVDF-WAAARN-GWDMGT-KMCDLTGFLLTMFGMAAINNLTGICLFRYYVFTS-----ANF-GGNKMAIFLIVSSWIWSFCLALPPLTGWGRFEIEANGMSCAPSWRNPE--DFSYNIFLFVLGFFCPL-IIIILTAFAILKKIRKHV------IQDAGIK----AT---V-K----------ES-KVTTMIVIMVSAFVFCWAPYAIQSLLAVVGLGD-KI-PLLVSVIPLQFAKSSILWNPIIYVWKNKTFQK------FMPVP--------RMKFSME---SDTRQHPRL---MWKQTS-ST-S-SV----VEE-----
>ARTHROPODA_TARA_IOS_50_MAG_00162_000000000120.1.2
------------------------------------------------------------------------------VFGVCST-YLFFLGVISLTFNSIIFYLYHRVKALRTDFNLLLMNLLFGELFMSVY-GIPVDF-WAAARN-GWDMGT-KMCDLTGFLLTMFGMAAINNLTGICLFRYYVFTS-----ANF-GGNKMAIFLIVSSWIWSFCLALPPLTGWGRFEIEANGMSCAPSWRNPE--DFSYNIFLFVLGFFCPL-IIIILTAFAILKKIRKHV------IQDAGIK----AT---V-K----------ES-KVTTMIVIMVSAFVFCWAPYAIQSLLAVVGLGD-V-----------------------------------------------------------------SRNHSK------RLTA--------------------
>ARTHROPODA_TARA_RED_19_MAG_00041_000000004906.1.4
------------------------------------------------------------------------------VFGVCST-YLFFLGVISLTFNSIIFYLYHRVKALRTDFNLLLMNLLFGELFMSVY-GIPVDF-WAAARN-GWDMGT-KMCDLTGFLLTMFGMAAINNLTGICLFRYYVFTS-----ANF-GGNKMAIFLIVSSWIWSFCLALPPLTGWGRFEIEANGMSCAPSWRNPE--DFSYNIFLFVLGFFCPL-IIIILTAFAILKKIRKHV------IQDAGIK----AT---V-K----------ES-KVTTMIVIMVSAFVFCWAPYAIQSLLAVVGLGD-------------------------------------------------------------------------------------------------------
>ARTHROPODA_Candidate_4377_12157521_2
----------------------------------------------------DIWHV------KP------PLP--SWVFWICSS-YLILVFLIALFSNAAMLYLYYRVKKLRNNFHLLLISLLAGELLTALV-GIPVEI-TAALRG-GWDLGK-IPCIYQAFAMTFLGMASINNITAIALYRWMAVRF-----VSF-PKDYTSVLMIIISWTWSFLLAMPPLFGFGTFKVEDCGMACAPSWRDQK--DFDYNIALFSVGFFFPM-SLIIISNLDLFCLIHKHF------IDNPRMN----KA---LRK----------ER-QILRMIIVMVVVFLFCWGPYAFLSLAGLLGYKD-IV-SLSFS----------------------------------------------------------------------------------------------
>ARTHROPODA_Candidate_59753_125665775_3
----------------------------------------------------------------------------------------------------------------------------------------------------------------LGFTMTFLGMASIHNLTAISLYRWLSVRY-----KSF-PKDFVAKILIVTSWIWSFLLAVPPLVGYGAFSVEDNGMGCAPSWKDPE--DFTYTMAIFIVGFFLPL-SVIVFTSADLYYLIHKHF------IEGPSVEL---KI---TKK----------ER-QILKMMLVMIGMFLFCWTPYAYLALTGVLGYSK-TV-PLFFTVVPFLFSKSVIVWNALIYIFMNIKFQT------ALPEG--------G-----------------------------------------------
>ARTHROPODA_Candidate_62899_136218984_2
--------------------------------------------------------------------------------------------------------LYYKVKKLRNNFNLLLMSLLFGELLTAII-GIPPEF-VAALRG-GWDLGE-FACIAHGFIMTFLGMASINNITAISLYRWLAVRY-----KSF-PKDFVATILIATSWIWSFLLAVPPLFGFGAFGVEDCGMGCTPSWKDPE--DINYNMAIFIVGFFLPL-SIIVITSADLYYLIHKYF------IDGPSVEL---KI---TKK----------ER-QILKMMLVMIGVFLFCWTPYAYLALTGVLGYSE-TV-PLFFTVVPFLFSKSAIVWNALIYIFMNIKFQT------VLPEV--------GVILGRQKEVTNRH-------SSIREVEVESPRQSG----ARK-----
>ARTHROPODA_Candidate_64472_137584456_3
QIVS-------VVN-----------------------------------NNDDVWLV------KP------DFP--TWVFGLSSF-YLAVVFVLALISNTGVLLLYYKFKKLRNNFNLLLMSLLVGELLTAII-GIPLEF-VAALRG-GWDFGE-FACIALGFMMTCLGMASINNLTVISLYRWLAVRY-----KSF-PKDFVATILIAISWIWSFLLALPPLFGFGAFSVEDNGMMCTPSWKDPE--DFNYNIAIFIVGFFLPL-SIIVITSADLYYLIHKHF------IDGPSVEL---KI---TKK----------ER-QILKMMLVMIGVFLFCWTPYAYLALTGVLGYSE-TV-PLFFSIVPFLFSKSAIVWNALIYIFMNIKFQT------VLPEG--------GVILGRQKEVTNRH-------SSIREVEVESHRQSG----A-------
>ARTHROPODA_TARA_ARC_108_MAG_00265_000000003263.1.1
--------------------------------------------------------------------------------------------MFAILSSTGVLILYYRFKRLRNNFNLLLISLLVGELITAII-GIPVEF-VAAVRG-GWDFGE-YPCMSLGFMMTFLGMASINNLSAISLYRWMAVRV-----YSF-PKDFAA------SWVWSFLLAIPPLLGFGAFSVEENGMGCAPSWKAPE--DFDYNIALLRVGFFLPL-SIITLTSADIYFLIHKVF------------------------------------------------------------------------------------------------------------------------------------------------------------------------------
>ARTHROPODA_Candidate_43816_83630801_0
-------------------------------------------------------------------------------------------------------------------------------------------------------LGQ-PLCVFTGFTLTFLGMFSMNILSCISFYRWIVLHA-----NCHLFNNRVAATMILYSCAVALLLSLPPILGWGHFAPEENGMSCAPSWTRPE--DRGYNCFLFTLGFFVPV-SIIISSSVSIITTIERAS------TKVPELQ----KK---LKK----------QA-KVFYTVCLLIVIFLLCWTPYAVMSMCGILGLAE-DI-PVYMTVFPLHLAKSSLIWNPLMLILKNKMFEK--------TNP--------ASELQ-------------------------------------------
>ARTHROPODA_TARA_PON_109_MAG_00254_000000003621.2.2
-----------------------------------------------------------------------------------------------------------MTLALQTEFNQLLVALCVCDLLNSAF-GIPVDF-AASLQF-GWKLGQ-PLCVFTGFTLTFLGMFSMNILSCISFYRWIVLHA-----NCHLFNNRVAATMILYSCAVALLLSLPPILGWGHFAPEENGMSCAPSWTRPE--DRGYNCFLFTLGFFVPV-SIIISSSVSIITTIERAS------TKVPELQ----KK---LKK----------QA-KVFYTVCLLIVIFLLCWTPYAVMSMCGILGLAE-DI-PVYMTVFPLHLAKSSLIWNPLMLILKNKMFEK--------TNP--------ASELQS------------------------------------------
>ARTHROPODA_TARA_PSW_86_MAG_00313_000000019544.1.1
--------------------------------------------------------------------------------------------------------------------MQLFEAL------------IPVDF-AASLQF-GWKLGQ-PLCVFTGFTLTFLGMFSMNILSCISFYRWIVLHA-----NCHLFNNRVAATMILYSCAVALLLSLPPILGWGHFAPEENGMSCAPSWTRPE--DRGYNCFLFTLGFFVPV-SIIISSSVSIITTIERAS------TKVPELQ----KK---LKK----------QA-KVFYTVCLLIVIFLLCWTPYAVMSMCGILGLAE-DI-PVYMTVFPLHLAKSSLIWNPLMLILKNKMFEK--------TNP--------ASELQS------------------------------------------
>ARTHROPODA_Candidate_5138_13017137_5
---------------------------------------------------------------------------------------------FGIVINTAVIWLFTQHEKLQTDFNSLLISLNICELLISCF-GIPVDF-VASYQH-GWKMGE-TFCTLTGFILTVLGMYSINILSCMSLYRWIVLHA-----EFYMFNDRVTILMRLFSLTISLVLALPPLFGWGHFMPEENGMSCAPSWKSPE--DSGYNIFLFTIGFFAPV-FLILFTSVSILTTIHKAK------TQMDEIQ----RK---MKK----------QA-KVFYLVGLLILSFIFCWAPYALLSILGILGLSQ-SV-PLYVTVLPLQFAKSAILWNPILLIFKN------------------------------------------------------------------------
>ARTHROPODA_TARA_RED_19_MAG_00048_000000002938.5.2
-MIN----SYVTIN-----------------------------------FNNSTRAD-----VSP------ELS--DWVFYLCCV-YLGVVGVFGIVINTVVIWLFTQHEKLQTDFNSLLISLNICELLISCF-GIPVDF-VASYQH-GWKMGE-TFCTLTGFILTVLGMYSINILSCMSLYRWIVLHA-----EFYMFNDRVTILMRLFSLTISLVLALPPLFGWGHFMPEENGMSCAPSWKSPE--DSGYNIFLFTIGFFAPV-FLILFTSVSILTTIHKAK------TQMDEIQ----RK---MKK----------QA-KVFYLVGLLILSFIFCWAPYAILSILGILGLSQ-SV-PLYVTVLPLQFAKSAILWNPILLIFKNKTFNKC-----FITEP------IRSSKLMK----NRPKLEP---GISSQ-----------------------
>ARTHROPODA_TARA_MED_95_MAG_00512_000000001116.1.1
-MIG----------------------------------------------NNSLEVN-----SNP------DLQ--PWVFIGSCV-YLTILGIGGALVNTFVIFLFIKYEKLRTEFNTLLISLSVSDLLIALV-GIPMDF-VAAYQF-GWKMGE-IPCVFLGFVLTFLGMFCVNILSCISFYRWLILNA-----SHHLFNNRVVIVMIAYSLTMSAVLSIPPLFGFGKFLPEENGMSCAPSWKKHE--DIGYNVYLFSLGFFVPV-TIILTSSSSILSTVCRAT------ADTDESK----EK---IKK----------QA-EVFKMVST--------------------------------------------------------------------------------------------------------------------------------
>ARTHROPODA_TARA_PON_109_MAG_00273_000000007793.1.1
--------------------------------------------------------------------------------------------------------------------------------MIALL-GIPMDF-FASFQF-GWKMGE-GPCVFLGFALTFLGMYCINILSCITFYRWLILHA-----RHHIFNNRVVMVMIAYSLTMSAVLSLPPLLGFGNFLPEENGMSCAPSWKRPE--DMGYNLYLFGLGFFLPV-IIIVASSVLTLSTIYMAT------ADTDELK----QK---LKK----------QI-EVVKMVLTVILSFFLCWTPYAILSICGILGLAQ-VT-QIS------------------------------------------------------------------------------------------------
>ARTHROPODA_TARA_PSW_86_MAG_00299_000000008411.1.1
--------------------------------------------------------------------------------------------------------------------------------MIALI-GVSMDF-AAAYQF-GWKMGE-IPCIFLGFVLTFLGMYCVNILSCISLYRWLILDA-----SHHLFNNRVVMVMIAYSLTMSTVLSTPPLFGFGNFLPEENGMSCAPSWTKPE--DIGYNVYLFSLGFFVPV-TIILTSSSLILITICRAR------ADTDDLK----QK---VKK----------QV-EVFKMVLLVIFSFFICWTPYAILSLCGILGFAK-------------------------------------------------------------------------------------------------------
>ARTHROPODA_TARA_PSE_93_MAG_00221_000000003004.1.1
-----------------------------------------------------------------------------------------------------------------------------------------MDF-TAALQF-GWKMGK-GPCIFLGFVLTFLGMFCINILSCITFFRWLTLHA-----SHHLFNDRVVRVMIVYSLILSTVLSTPPLMGFGHFLPEENGMSCAPSWKRPE--DTGYNVYLFVLGFFVPT-TIILTSSILTLTTIHKAT------ADTDAMK----QK---LKK----------QF-EVLKMVLLVILSFFLCWTPYAILSMCGILGISQ-KI-PVYLTVFPLQLAKSSLLGNALVLAFKNKAIQK--------MRP------MHMSKLMN-----RAE--------EIQ-----------------------
>ARTHROPODA_TARA_ION_45_MAG_00149_000000002105.1.1
---------------------------------------------------------------------------------------------------------------------------------MSLY-GVPVDF-IAASQL-GWKMGE-GFCVLTGFLLTLLGMYSINIFTSVAIYRWLIVQE-----SSFKCYNRVVIVMMSLSLCWSLTMSLPPLLGWGHYSPEDNGMSCAPSWKHPS--DFSYNIVLFSLGFILPV-LIIILTSSSVFVRICKAK------IQLDEVR----RK---VQK----------QW-KVLLMVILLISIFLFCWLPYAVFSLMGILGLAE-------------------------------------------------------------------------------------------------------
>ARTHROPODA_TARA_MED_95_MAG_00404_000000008047.1.1
-------------------------------------------------MKSSEID------VSP------NLQ--NWVFYLCCA-YLALVGIAGLLINTGIVFLFCRYKKLQTEFNFLLMNITVSELAMSLY-GVPVDL-VAAAQL-GWKLGE-EMCLVTGFLLTFLGMYSITIFTCIAIYRWIVVHE-----SFAVSPDTLVTVMMLVSLCWSGLMSIPPLLGWGTYTPELNGMSCAPSWRHPS--AVSYNLFIFSLGFLLPV-IIIVSASSSVLRAVCKVS------IELDDIR----EK---MKK----------QW-KVLMMVVSLISVFLFCWLPYAIFSLVAIFGWAE-DI-PLYLTVIPLQFAKTCQ-----------------------------------------------------------------------------------
>ARTHROPODA_TARA_MED_95_MAG_00446_000000002286.1.1
------------------------------------------------------------------------------MF------------------------------QLKTEFNFLLMNITFSELIMSVF-GVPVDF-TASLQL-GWKLGA-EFCQVTGFLLTLLGMYSINIFTSISLYRYIFIQQ-----QSALMGNRLVTVMMVVSLVWSLTMALPPLLGWGHYTPEQNGMSCAPSWKLQS--DFSYNIFMFSLGFFLPV-LIIISSSMTVYTTVHNAR------IQLDEVR----RK---VKK----------QR-RVLLMVVSLISVFMFCWLPYAVFSLLGIFGLSQ-EI-PLYLSVVPLQFAKSCIIWNPLVFIFKNKMV---------------------SQHLMS------------------------------------------
>ARTHROPODA_TARA_PSW_86_MAG_00311_000000011240.1.1
-------------------------------------------------MDKQQTKV-----IAP------QLK--KYMF------------------------------QLKTDFNLLLMNITFSELIMSVF-GVPVDF-TASLQF-GWKLGE-EFCQITGFVLTLLGMYSINIFTAISLYRLIFIQE-----SSTLLGNRLVVVMMVVSLVWSLTMSLPPLLGWGHYTPEQNGMSCAPSWKLQS--DFSFNIFMFSLGFLLPV-SLIIFSSLTVYTSVHNVT------------------------------------------------------------------------------------------------------------------------------------------------------------------------------
>ARTHROPODA_TARA_ION_45_MAG_00179_000000005057.13.1
------------------------------------------------------------------------------------------------------------------------MNITVSQLIMSIY-GVPVDL-VAALQL-GWKLGE-SFCLITGFLLTFIGMYIINMFTSIAVYRWMFAIE-----RFLSSLDLVVTMMITASLCWSSVMALPPLLGWGSYRPEENGMSCAPSWKDPN--DFSYNLFMFSLGFLLPV-MLIVSSSSSVCLEVYKFS------VQLDEIR----KK---IQK----------QW-RISLMVLSQILVFMFCWTPYAALSLLGILGLYQ-KI-PLSLTVFPLQFAK---------ENFTNSAV---------------------GEKL--------------------------------------------
>ARTHROPODA_TARA_MED_95_MAG_00404_000000000486.1.1
------------------------------------------------------------------------------IFYVCCV-YLVFLGLTGITVNTWIIFIYCRYQRLQTEFNFLLINITLSQLIMSIY-GVPVDF-VAALQL-GWKLGK-EFCLMTGFLLTFLGMYIINIFTSIAIYRWIFAIE-----VS-----LVVKVMVSLSLCWSCTMALPPLLGWGSFTPEENGMSCAPAWKDQE--DFTYNFFMFSLGFLVPV-LLIVLTSASVWLEVYRFS------VQMDEIR-----------------------------------------------------------------------------------------------------------------------------------------------------------------
>ARTHROPODA_TARA_AON_82_MAG_00343_000000008698.1.5
-----------------------------------------------------------------------------------------------------MVFLFARYRKLRTDFNYLLLNLILTELAVSCL-GIPVDA-VASYQQ-GWKMGE-AICQVVGFCLTFLGMNVMLSLMCVSVFRWTVLSQQ----SS--LSGPGVAMMILVSWSWSLLLSVPPLLGWGHFTPEESGQSCAPDWRRRE--DKPYNLFLFTFGFFLPL-TVIVISSLAATLTLRKTT------IHNTEIK----AL---RRR----------QM-SVLKMVLVLVFVFVFCWTPYAVFSLIGILGFSS-RI-PLITTVIPNMMAKSSCIWNPIIYVAMNPMFREA-----SLPWA-------RTSSDRFELE---------------------------------------
>ARTHROPODA_TARA_MED_95_MAG_00404_000000008465.1.2
-----------------------------------------------------------------------------------------------------MVFLFCRYNKLRTDFNYLLLNLILTELTVSCI-GIPVDA-VASYQQ-GWKMGE-TICQIVGFGLTFLGMNVMISLMCVSVFRWSVLSQQ--KYSS--RSSRTVPVMILTSWSWSLVLATPPLLGWGHFTPERSGQSCAPDWRSQQ--DKPYNLFLFTFGFFLPL-LLIIISSLAAGLRLSKTT------ILNGEIK----AA---RRR----------QF-NVLKMVLVLVFVFVFCWTPYAVFSLIGILGFSS-RI-PLISTVIPNMMAKAGFGKIPV------------------------------------------------------------------------------
>ARTHROPODA_TARA_PSE_93_MAG_00251_000000011957.3.1
-------------------------------------------------------------------------------------------------------------------------------------------------------MGS-GICQIVGFCLTFLGMNTMLSLMCISVFRWTVLCQQ--RYSS--HRGPAVPLMITLAWSWSLLLSLPPLLGWGHFRPEPSGQSCAPSWTREE--DRDYNIFLFTFGFFLPL-AVIIVSSLAAAFILRNTT------ILNTEIK----IA---QRR----------HL-NVLRMVVVLVFVFVFCWTPYAVLSLIGILGFSS-RI-PLISTVIPNMMAKSSCVWNPIIYVAMNPMFREA-----SVPCP--------GSEDRFEMD-TGIDSDKRK--VELKKNT----S-------VKE-----
>ARTHROPODA_TARA_MED_95_MAG_00452_000000002995.2.1
----------------------------------------------------DFADF------SP-------IP--EWIFTSSTV-YLAIIGTMGVSLNLSVIFLFIRHKNLRTDFNYLLLNLILTELAVSCI-GIPVDA-VASYQH-GWKMGA-VLCQIVGFSLTLLGMNTMSSLMCISVFRWIVMYDQ--RYSA--HTRTTVTVMILFSWTYSLALAVPPILGWGRFTPEVSGQSCAPNWREPE--DVPYNVFLFTAGFFLPL-TVITVTSLTVARILRRTT------IVSTEIK----AA---VRR----------QY-----------------------------------------------------------------------------------------------------------------------------------------
>ARTHROPODA_TARA_PSW_86_MAG_00311_000000004764.12.2
----------LYKN-----------------------------------VNVEHEEF------AP-------LP--EWIFTSSTV-YLAVIGVTGVTLNLSVILLFLRYKNLRTDFNYLLLNLVVTELAVSCI-GIPVDA-VASYQQ-GWKMGP-LICQIVGFSLTLLGMNTMSTLMCISVFRLVVMYDQV-RTSA--YTGPIVPLMILFSWTYSLLLSFPPLVGWGRFSPEVSGQSCAPDWRKAE--DVPYNVFLFTAGFFIPL-SVIVVSSLTVASILRKTT------IASTEIK----AA---VRR----------QY-----------------------------------------------------------------------------------------------------------------------------------------
>ARTHROPODA_TARA_ION_45_MAG_00178_000000003718.4.1
------------MC-----------------------------------VNLITADN-----ISPD-----LIP--GWVFSICSL-YLVVIGVLGFIFNNFMVFLYIFQRNLRSEFNLLLMNLIVGELLVVVL-GHPFDT-IAAFQR-GWFMGD-TVCTAVGFVLTMLGMNSIMSLLCISLFRWIIVTNQ--ASST--KKGPTVYCMIIFSWVWSFLLALPPLLGWGSFRPEMNGMSCAPSWTRQQ--DIPYNIFLFTAGFFIPF-ILIISTSLQVMIKLRRDT------IRNQDIR----TA---ASR----------QL-RVVKMVSSLR------------------------------------------------------------------------------------------------------------------------------
>ARTHROPODA_TARA_RED_19_MAG_00047_000000004438.1.1
------------MC-----------------------------------VNLITADN-----ISPD-----LIP--GWVFSICSL-YLVVIGVLGFIFNNFMVFLYIFQRNLRSEFNLLLMNLIVGELLVVVL-GHPFDT-IAAFQR-GWFMGD-TVCTAVGFVLTMLGMNSIMSLLSISLFRWIIVTNQ--ASST--KKGPTVYCMIVFSWVWSFLLALPPLLGWGSFRPEMNGMSCAPSWTRQQ--DIPYNIFLFTAGFFIPF-ILIISTSLQVMIKLRRDT------IRNQDIR----TA---ASR----------QL-RVVKMVCVLVFVFLFCWSPYAVMSMGGILGMAS-SI-PVNFTVLPLQLAKSSVVWNPVIYVVMNKQFQN------ASPSI-------RGSQNSDDSV---------------------------------------
>ARTHROPODA_TARA_PON_109_MAG_00274_000000008862.1.2
------------------------------------------------------------------------------------------------------------------------MNLILCELLVVLI-GIPADT-IAAVQQ-GWDMGP-LVCNVVGFCLTTLGMNSMNTLMCISTFRFLVISNK--FSSK--TGGFVVVLMVLFSWIWSILLALPPLLGWGTFVPEMNGMSCAPGWTEKK--EVPYNIFLFTLGFFVPL-VVIIFTSGSVIIRIKKET------ITHEDIK----EA---VQR----------QH-KVIKMVFVLVFVFLFCWSPYAVLSMAGILGFST-AI-PVLITVLPLQMAKSSVLWNPIIYVIMNKQFQS------ALPVM-------EGNENDNEAD-QNI-----------------------------------
>ARTHROPODA_TARA_RED_19_MAG_00047_000000002426.1.1
------------------------------------------------------------------------------------------------------------------------MNLVVGELLVSMI-GIPIDL-VAAGQL-GWKMGR-GFCIFTGFILTFLGMNSVLSLAAISIFRLLVLTQQ--SLAS--KDGYIVIGMVAFIWIWSLVLAVPPLTGWGSFKPELNGMSCAPSWIHPE--DVSYNVFLFTLGFFIPF-TIIIITSLIVIVTLRRSY------ITSADVK----TC---LSR----------QL-KVIKMVCVLIFVFLFCWTPYAVLSLAGISGNSD-SI-PLNFTVLPLQLAKSAVLWNPLIYIVMN-----------PTPAR-------SGSTVQGEEG---------------------------------------
>ARTHROPODA_TARA_PSE_93_MAG_00221_000000001932.2.2
---------------------------------------------------------------------------------------------------------------LRTDFNLLLINLTLCELLVAML-GIPVDA-VAAAQL-GWKMGR-AVCWLTGFMLTFLGMNSMLSLTCISIFRWTMLIIHIYQIQG--LRRPVVWTMLLFSWIWSLVLSLPPLLGWGSFKP-GNKYFCLTKMLRTSFVNIPYNIFLFTFGFFLPL-FVIILTSAIAISNIHRNC------IENDDIK----TS-----------------------------------------------------------------------------------------------------------------------------------------------------------
>ARTHROPODA_TARA_PSW_86_MAG_00299_000000011482.2.2
---------------------------------------------------------------------------------------------------------------LRSDFNLLLMNLTVCELLVSLL-GLPMDA-VAAAQL-GWKMGR-TACWLTGFILTFLGQYSVFFIS--SYFSLHLLL----PISS--LGRPVVWVMLVATWVWSLVLSLPPLFGWGSFKPESNGMSCAPSWTQPE--DVPYNVFLFTFGFFLPL-LLIIFTSWIAVSNIRRSC------IESDDIK----SS---LAR----------QY-RVVKMIFFSTLCHLRCLLWWECL-MTGILGHSS-SV-PLLVTVFPLQMAKTSVLWNPLIYIFMN------------------------------------------------------------------------
>ARTHROPODA_Candidate_41075_74898263_4
-KVTELFYEHKLNV-----------------------------------GNIRIHDQ-----KEP------HMA--SWIFKTCSL-YLFIVGVVGFSLNSLILLLYLRNKKLWTDYHLLLVNLILTEWLTCVY-GFPVDF-IASLQE-GWRMGK-TFCIVTGFNLTTLGINSITSLICIAVFRYLSIRHPNY----MTKSMRSVQWMVVGGWIWSLIMSSPPLIGWGVYLPESNGMSCVPGWRSFD--GRGYNIFLLVFGFLIPL-IIMVTTSIAKYIQLKTAV------IKCAEVA----RG-----------------------------------------------------------------------------------------------------------------------------------------------------------
>ARTHROPODA_TARA_PSW_86_MAG_00311_000000006276.1.1
---------RQLQ------------------------------------SNI--SDP-----VSP------ALP--AWAFKICSS-YLILIGTVGCIMNSLVLILYLKKKKLWTDYHRLLANLILTELLVCLY-GFPVDL-VASMQE-GWKMGR-DLCISTGFILTVLGMNSIACLIGIAIFRWLSIS---------KAAVRTLVFLLIGGWTWSFILAFPPLLGWGVYRPETNGMR-----------------------------------------------------------------------------------------------------------------------------------------------------------------------------------------------------------------------------
>ARTHROPODA_TARA_AON_82_MAG_00312_000000002024.1.1
-------------------------------------------------------------------------------------------------------------------------------------------------------------------------LNSIASLICIAVFRYLSILYK------LTKRAWTVYLMISGGWVWSLIMSLPPLMGWGIYLPESNGMSCVPGWKSVN--GKGYNIFLLIFAFFIPL-LIMIFCSVSKYRHLKKAV------ISNEEVA----RG---IKR----------NQ-KSFRMILLLHGTFLLCWSPYAMLALAGVLGLDD-VV-PVEITVLTLYFAKTSILWNPIIYVMTNAAF--------FVPKK------------------------------PSRRNNHSR-----------------
>ARTHROPODA_TARA_PON_109_MAG_00265_000000002815.1.1
MLIS-----EDLL-------------------------------------NVEFPDP-----VEP------DLS--AGVFTLCSL-YLILVGVLGFIMNSTVFWLYWKNKKLWTEYHLLLTNLILTEWLVCVY-GIPVDF-KASLDR-GWKMGR-EFCIVTGFILTVLGLNSIASLICIAVFRYLSILYK------LSKSVWTVNFMIAGGWLWSFLMSSPPLLGWGIYLPESNGMSCVPGWKSVN--GRGYNSFLLIFAFFIPL-LIMILTSVSKYRYLN---------------------------------------------KILILHATFLFCWTPYAMLAIAGVFGLDD-VV-PVELTVLTLYFAKTSVIWNPMIYVMTNAAV---------------------------------------------------KC----------------
>ARTHROPODA_TARA_PSE_93_MAG_00221_000000004276.1.1
MLIS-----EDLL-------------------------------------NVEFPDP-----VEP------DLS--AGVFTLCSL-YLILVGVLGFIMNSTVFWLYWKNKKLWTEYHLLLTNLILTEWLVCVY-GIPVDF-KASLDR-GWKMGR-EFCIVTGFILTVLGLNSIASLICIAVFRYLSILYK------LSKSVWTVNFMIAGGWLWSFLMSSPPLLGWGIYLPESNGMSCVPGWKSVN--GRGYNSFLLIFAFFIPL-LIMILTSVSKYRYLN---------------------------------------------KILILHATFLFCWTPYAMLAIAGVFGLDD-VV-PVELTVLTLYFAKTSVIWNPMIYVMTNAAV---------------------------------------------------KC----------------
>ARTHROPODA_TARA_PSW_86_MAG_00299_000000004019.2.1
NMIT-----DDFL-------------------------------------NFEFQDP-----VEP------DLS--AGVFIICSL-YLMLVGLSGFIMNSTVFWLYWKNRKLWTEYHLLLTNLILTEWLVCVY-GIPVDF-KASLER-GWKMGR-EFCIMTGFILTVLGLNSIASLICIAVYRYIAVLNK------LSMSVVTVNLMITGGWLWSILMSLPPLLGWGIYLPESNGMSCVPGWKSVD--SQGYNTFLLIFAFFIPL-VIMILTSVSKYRHLKKVV------ISNQQVA----RG---IKR----------NQ-KSFKKILILHGTFLFCWTPYAMLALAGVFGIDD-AV-PVELTVLILHFAKSSVIWNPIIYVMTNAAKKKTSTV--YVTKQ------SSATEND---DDDSAFEEKILTCVPSTWNNVNEC----------------
>ARTHROPODA_TARA_PON_109_MAG_00274_000000007614.1.1
-------------------------------------------------------------------------------------------------------------------------------------------------------MGK-TFCIVTGFNLTTLGINSITSLICIAVFRYLSIRHPNY----MTKSMRSVQWMVVGGWIWSLIMSSPPLIGWGVYLPESNGMSCVPGWRSFD--GRGYNIFLLVFGFLIPL-IIMVTTSIAKYIQLKTAV------IKCAEVA----RG---MRR----------NQ-RSFKMIIILHVTFLICWTPYAMQSFAGVLGLDE-NV-PVELTVLPLYFAKSSVLWNPIIYVLTNSAF--------FIPKR------RKNVKRRSKVDSE--LKD-------SRKNRQIKV----------------
>ARTHROPODA_TARA_PSE_93_MAG_00254_000000002794.1.2
-------------------------------------------------------------------------------------------------------------------------------------------------------MGK-TFCIVTGFNLTTLGINSITSLICIAVFRYLSIRHPNY----MTKSMRSVQWMVVGGWIWSLIMSSPPLIGWGVYLPESNGMSCVPGWRSFD--GRGYNIFLLVFGFLIPL-IIMVTTSIAKYIQLKTAV------IKCAEVA----RG---MRR----------NQ-RSFKMIIILHVTFLICWTPYAMQSFAGVLGLDE-NV-PVELTVLPLYFAKSSVLWNPIIYVLTNSAF--------FIPKR------RKNVKRRSKVDSE--LKD-------SRKNRQIKV----------------
>ARTHROPODA_TARA_PON_109_MAG_00233_000000000971.1.9
LRVSQLRAQEKMSFD----------------------------------DNLGQDDD-----SDA------SLP--PWVYYWSST-FLTLVALLGITLNATTICMFCCKKKLWTDFNMLVLNLLVTELLVASV-GVPVEV-VAAAQL-GWKLGK-LNCIIFGFVLTVLGMNAIGTFVCQMLFRWIVLSN-----STVIGLSQISRAMILLTWIWSILLALPPLLGWGSYGVE-GGLDCGPTWYRPD--DFGYNLFLFTVGFFTPL-TLITLAGCEAFKCVKKNV------IASESIR----RN---EKT----------QS-RVLKMVSFMTASFVFSWSPYASLALASIFGASH-LI-PVEYTVIPLLFAKTSILWNAIILYRMNSSIRN------MLP--------------------------------KIRKVESVKTA---------------
>ARTHROPODA_TARA_RED_19_MAG_00048_000000001775.1.8
LRVSQLRAHEKMSFD----------------------------------DNLGQDDD-----SDA------SLP--PWVYYWSST-FLTLVALLGITLNATTICMFCCKKKLWTDFNMLVLNLLVTELLVASV-GVPVEV-VAAAQL-GWKLGK-LNCIIFGFVLTVLGMNAIGTFVCQMLFRWIVLSN-----STVIGLSQISRAMILLTWIWSILLALPPLLGWGSYGVE-GGLDCGPTWYRPD--DFGYNLFLFTVGFFTPL-TLITLAGCEAFKCVKKNV------IASESIR----RN---EKT----------QS-RVLKMVSFMTASFVFSWSPYASLALASIFGASH-LI-PVEYTVIPLLFAKTSILWNAIILYRMNSPIRN------MLP--------------------------------KIRKVESVKTA---------------
>ARTHROPODA_TARA_AON_82_MAG_00333_000000003971.1.1
-----------------------------------------------------------------------------------MG-YLIFISVLGFLFNTAIIVLFLTVKKLQTDFHLLLISLVLCELLLSVY-AIPVDA-IASASE-GWKLGS-SICQMSGFAHTGLGMVSIYNLTGISVYR--WVIFK------EKVTTKIEKIELCCEKVCGGLLALPPLLGWGEYNIMENGISCAPTWEDKS----TYNVFLFTVSTFTPL-NVEM--------------------------------------------------------------------------------------------------------------------------------------------------------------------------------------------
>ARTHROPODA_TARA_ARC_108_MAG_00265_000000018340.1.4
------------------------------------------------------------------------------VYRVCTI-YLICIGTLGIIFNTTIIILYIRVKKLQTDFHLLLVSLIIGELLLSVY-GIPMDA-AASSRN-GWKLGK-NLCIITGLFHTALGMVSINNLTVISIFRLVQVLHK------TYLPSLLSRVSVAYAWTSGILISLPPIVGWGRYAVMDNGISCAPTWKEQK--HLSYNLFLFICGFFIPL-LIIIITSLSVIIALRKNM------ISSEFVK----KG---ERR----------ER-QVLMMVLTMVAVFLVCWGPYAVLSIMGVLGLHK-SV-PLYMTVFPVLFAKLSILWNPVIYICMNKSFHKI-----SLPFK------QEGEHMGSWLISQNMSENPSLL-TEERKSFISKKT--------EE-----
>ARTHROPODA_TARA_PON_109_MAG_00254_000000000408.1.1
------------------------------------------------------------------------------------------MAMMSKLRNPTMSLM--TELQLRTDFHLLLLSLILGELLLTVY-GIPMDA-GASYRF-GWKFGR-NLCIATGFIHTCLGMVSINNLTVISVYRVFMIIEK------PCIGSPLSRLLAASAWVLGALYALPPATLWGRYTVMENGMSCAPAWRERE--DVSYNLFLFTVGFFVPL-TVIISASVAVMVKLRK--------------------------------------------------------VGRCFVTSAQAVTGIY--------------------FLW---------------------------------------------------------------------------------
>ARTHROPODA_TARA_ARC_108_MAG_00265_000000011425.1.1
-------------------------------------------------------------------------------------------------------------------------------------------------------------------------MVSMSSLTSMSIYRWILIRHQ------GKISTKIIQLII-LSWVWSICLALPPLLGWGQYLPEGNGMSCAPSWSFTS--DRSYNMFLFTFGFFLPL-FIITISSITVVRTVKQAL------ICVGDIR----TK---IKR----------QF-RVTIMVVTLASVFVFCWTPYAILSLAAILGFST-AI-PTSLTVFPLQMSKSSILWNPVIFVFMNPMFQSV-----FLKSE------VLGENMQLK--EHSFTTETKL-GFDTKKLATLVR----------------
>ARTHROPODA_Candidate_4615_12430977_2
-------------------------------------------------------------------------------------------------------------------------------------------------------MG------MSGFAHTGLGMVSIYNLTAISVYRWIVFKEKT-------TISALVSLLVTWSWVCGGLLALPPLLGWGEYNIMDNGISCAPTWEDKS----SYNIFLFTVGFFFPV-SLIVGSSASVVYGIRQMH------MISDLVK----KG---VRR----------ER-RTLIMVVTMVTVFIVCWGPYATLSMIGVLGFSK-HI-HIEWTVAPVLFAKSAIIWNPLIYICMNKQFQL------FLPRV-----------------GMVTTR-----CPTLKKRQSAGCERTQ----FRE-----
>ARTHROPODA_Candidate_46361_92135716_0
-------------------------------------------------------------------------------------------------------------------------------------------A-IASASE-GWKLGS-SICQISGFAHTCLGMVSIYNLTAISVYRWIIFKEKT-------SLSSLVSFLVTWSWVFGVLLAIPPLLGWGEYNIMENGISCGPTWEDNS----TYNIFLFTVGFFFPV-SLIVCSSFSVVLGIRKLY------MTSDLVK----KG---AKR----------ER-RTLVMVMTMVTVFIICWGPYAVLSIIGVLGFSK-HI-KTEWTVAPVLFAKSAIVWNPVIYICLNKQFQL------FLPVM-----------------PLVTTRDPSL-APPSRRGREAACQQ--------------
>ARTHROPODA_TARA_IOS_50_MAG_00153_000000001681.1.1
-MVSRVRAALTLLIL----------------------------------MNVSIRDD-----VSPV------------VYLLCFV-FLIIVGVLAVLCNTFVLFLFIRHKNLRTQFTALLMNLILGELLVSGL-GLPMDA-LAALQR-GWKMGR-HACVATGFVLTTLGMNSMLTLMCISVFRWVVLTQK------VSSRRWVVVEMVAATWTWSLLLSFPPLLGWGSFKPGE---------------------------------------------------------------------------------------------------------------------------------------------------------------------------------------------------------------------------------
>EFX84032_arthropsin8_Daphnia_p
--------------------------------AN--------------------------------------------AFVVMGL-IVSIIGIFGLVANGMVLFIFSRFKRLRSPANTFIINLAFSDMSASIL--HSMAA-YSNFNG-RWAFGR-LGCKLYAMGITCFGLVSILTFSAIACERCLVIGVASSR---FKVSRSQAKKACCFIWLHCAVLVSMP-LGWSSYVPEGLLTTCSWDYKTRTVSNRAYYVLLLSAGFFLPL-LVIFVSYGRIMSSVRQMI-------NSQNSV----LR---LRR----------QT-EIRTQVVTLILVYLTAWTPYAIVTLIGQFG------SSPMATAVPAYFAKTAVVLDPLVYGFSHPHFRTSLKN--YL-----------------------------------------------------------
>EFX83617_arthropsin1_Daphnia_p
--------------------------------RR--------------------------------------------IHVALGV-LLSFIVLFGFAANSTILYVFSRFKRLRTPANVFIINLTICDFFACCL--HPLVV-YSAFRG-RWSLGQ-TGCNLYGMGVAFFGLNSIVTLSAIACERYIVITSSSCRPAKWRITRQQAQKACAGIWLHCAALVTPPWMGWSSYEPEGVLVTCSWDYTTRTLSNRLYYLYLLLLGFVLPV-SVLTFCYAAIFRFIKEMTS----PFSTNSTS----FR---RRR----------QT-DVRTLILSLAMLCYTAWTPYAIVSLIGQFG------PSPMATAIPAFLAKTAIVFDPLVYGFSSPQFRSSVRQ--IL-----------------------------------------------------------
>EFX83830_arthropsin4_Daphnia_p
--------------------------------RQ--------------------------------------------VHVALGV-LLSFIVLFGFAANSTILYVFSRFKRLRTPANVFIINLTICDFLACCL--HPLAV-YSAFRG-RWSFGQ-TGCNWYGMGVAFFGLNSIVTLSAIACERYIVITSSSCRPAKWRITRRQAQKVCAGIWLHCAALVSPPLLGWSSYLPEGVLVTCSWDYTSRTLSNRLYYFYLLFFGFFLPV-SVLTFCYAAIFRFIKEITS----SFSKSTVS----FR---RRR----------QT-DVRTLILSLAILCFTAWTPYTIVSLIGQFG------PSPMVTSIPAFLAKTAIVFDPLVYGFSSPQFRNSVRQ--IL-----------------------------------------------------------
>EFX83618_arthropsin2_Daphnia_p
--------------------------------RE--------------------------------------------VHITLGV-LLALIVLFGVAANSTILYVFSRFKRLRTPANVFIINLTICDFFACCL--HPLAV-YSAFRG-RWSFGQ-TGCNLYGMGVAFFGLNSIVTLSAIACERYIVITSSSCRPAKWRITRRQAQRACVAIWIHCAALVSPPLLGWSTYLPEGVLVTCSWDYTSRTTSNRLYYFYLLFFGFVLPV-SVLTFCYVAIFRFIREMTS----SFSKTTVS----FR---RRR----------QT-DVRTLILSLAMLCYTAWTPYAIVSLIGQFG------PSPMATAIPAFLAKTAIVFDPLVYGFSHPQFRSSVRQ--IL-----------------------------------------------------------
>EFX83831_arthropsin5_Daphnia_p
--------------------------------PE--------------------------------------------VHITLGV-FLTLIVLFGVAANSSIFYVFARFKRLRTPANVFIINLTICDFFACCL--HPLAV-YSAFRG-RWSFGQ-TGCNLYGMGVAFFGLNSIMTLSAIACERYIVITSSSCRPANWRITRRQAQKICAGIWFHCAALVTPPWLGWSSYMPEGVLVTCSWDYTSRTLSNRLYYIYLLLLGFVLPI-SVLTFCYTSIFRFIREMTS----SFSKTTVS----FR---RRR----------QT-DVRTLILSLAMLCYTAWTPYAIVSLIGQFG------PSPMATAIPAFLAKTAIVFDPLVYGFSSPQFRNSVRQ--FL-----------------------------------------------------------
>EFX83619_arthropsin3_Daphnia_p
--------------------------------RE--------------------------------------------VYVTMSI-VLTLIVVFGLIANATILYVFSRFKRLRTPANVLVMNLTACDFISCLI--HPMAI-YSAYRG-RWSFGK-TGCNLYATCIGFLGLNSIVTLSAIACERYIVITSSSCRPAKWRITRCQAQKACVAIWLHCAALVAPPWMGWSSYEPEGVLVTCSWDYTTRTLSNRLYYIYLLFFGFVLPV-SVLTYCYAAIFRFIREMTS----PFSTTTTS----FR---RRR----------QT-DVRTMLLSLAVLCFTAWTPYAIVSLIGQFG------PSPLATSIPAFLAKTAIVFDPLLYGFSHPQFRSSIRQ--IL-----------------------------------------------------------
>ARTHROPODA_TARA_MED_95_MAG_00463_000000001182.39.1
--------------------------------------------------------------------------------------------------------------QLWSQQNLLILTLAVSDFLMAIV-GIPLPM-MAALKR-QVVDDD-WLCQSEAFSHAFVGIGTIGTLAHLATSRMLIVRGHH-----SALKTRHGVVHLAPAWCLSLLVTTPPLLGWGRYAPEGSAISCSVDWLMTT--NASYMVFLFLVGFFVPL-LVIIGSFASIAQMIKANDG----GFLCVCLR----------EP----------EL-RVTLLIAAMAAAFVASWGPYAALALHKIVALEGA---PPAATTVPVLMAKSSIVYNPIIYAVFNSQV---------------------------------------------------------------------
>ARTHROPODA_TARA_MED_95_MAG_00505_000000002022.4.1
--------------------------------------------------------------------LLELIPC-----------------------N--VSYEYLKYCKLWNYQNVLILTLAGADLMMSLG-GVAYPA-ISAYHR-HWVFDQ-LTCEIYAFATNFVGMGTIAILTLLAVDRVRVVRGYG-----LS-TTKHPAMYVVAAWSWALIISCPPLLGWGHYALEGPGISCSIDWMNIT--NSSYTAFILLIAFLAPV-IVIFSSYVGICFTLKAKR-----GQTTSRLS----------RA----------EM-RITTVIGAMAIGFFVAWGPYATLAIVKITAIKGTNMQPP-------LMAKSSVIYNPIIYAVFNTQV---------------------------------------------------------------------
>AneSpionidaStreblospiobenedicti_895689
-----------MIKE---------------EDHE-----------LTLLTNSRVRQN----I---HWSAIPGDPT-QEDGRLYG--YLTILGLIATVGNVSVIYILLENKQLRKP-NMMLLSLACSDLGFSVF-GYPWTT-SSAYAGVRWLYGN-IGCQIAGFCCTTLAIQSMNILVVMSVVRYILICKPQY----QHLRAGVCEQIIAATWLYSVLVSVPPLFGWCSYT-ESYGISCSMKWESTEFTDVSYTIFLIVLIYGVNI-GVMLFCY---LQTLRRQT--------ANKLTI----ENEM-NK----------ES-KITMMIIVMVVSYIIVWSPYTWVCLVVLWGD----ILPL-LRTFPTMFAKSSCAMNPFIYAVTNENFREELKLSRRL------------SKLSTVVS-RTE-FVSQ-----HNSDSTMF-----------E-----
>ops1_Lytechinusvariegatus_Lyte
-----------------------------------------------------------------------------------N--YLTV-GIFGILNNGLVMVLFARFPSLRHP-NSFLFNVSLSDLIISCL-ASPFTF-ASNFAG-RWLFGD-LGCTLYAFLVFHLGTEQIVILAALSIQRCMLVVRPFT----AQMHNWAVFFLFALTWLYSLIICLPPLFGWNSYT-EGPGTACSIAWNSNLPGDSSYIIFIFVMVLVIPF-TIIIFSYYAVIQT-----------------------QSEA-KA----------DR-KVTKMIFIMIIFFLITWAPYSGFSLYVAFGKNV-VITPL-AGTFPPFFAKLCTIHNPIIYFLLNKQVRQ------AL-----------------------------------------------------------
>PlaPlatyhelminthesOpisthorchisfelineus_2569
----------------------------------------------------------------------------------MT--KLYIL--TACLGSDVTILVIHRWMPKRTS-DILVINLAVGDALFSVINGFMLKT-LSGFAT-HWVWVP-FACSFYGFTGGLFGFVSLASMTFIAIERYYGALRT------TPMTKKRALWIIPFIWIWSATWPSLPYFGIGRWV-EGFQTSCTFDYISRDTPNLVFTTCLFVLGFLLPV-TATLLAY-AVLRTLRQNR--------GDSKRL----TYSI--R----------QM-RLAKSSFAAFTLFVVSWGPYATVALISIIGFQN-HLTTF-STEIPGLLAKTSAIYNPFLFATKNRQFRRALH---VL----------------HSSS-RTK-FAT------ASQSSTSIG--------LNR--NS-
>PlaPlatyhelminthesOpisthorchisviverrini_2586
-------------------------------------------------------------------------------------------------------------MPKRTS-DILVINLAVGDALFSVINGFMLKT-LSGFAT-HWVWVP-FACSFYGFTGGLFGFVSLASMTFIAIERYYGALRM------TPLTKKRALWIIPCIWIWSATWPSLPYFGIGRWV-EGFQTSCTFDYISRDTPNLVFTTCLFVLGFLIPV-TATLLAY-AVLRTLRQNR--------GDSKRL----TYSI--R----------QM-RLAKASFAAFILFVASWGPYATVAFISIMGFQN-HLTTF-STELPGLFAKTSAIYNPFLFATKDRKFRRALH---LL----------------HNSS-RTK-FAT------ASQSSTSTG--------LDR--DS-
>ELU16813_Capca1_124377_Capitel
----------------------------------------------------------------------------RESHSLIA--CLIIL--LAMVGNGLIIFAFLRFQDLRIQ-YILIVNLAVADFLMTTL-GLPLTI-YSAFSP-RW---P-FSCQLYGFSGGLFGLTSINTQAAIAIDRCLVLIRSQKA---QPRSHRQTAFVVAIPWLYAFLWSVPPLYGWNGYR-DELQTICSFDIVAESFSSRVFVVCVGVFGFLLPL-CIIIFCY-FIIKYFYESE----------SLRF----SSAVPKR----------DY-KTAQIGLTCVIFFCLAWMPYAVVGWISVAGYYN-KVGPH-VLLMTTLFAKTSTIYNPTIYAACLPRFRR-------------C-----------------------------------------------------
>AneCapitellidaeCapitellateleta_435
----------------------------------------------------------------------------RESHSLIA--CLIIL--LAMVGNGLIIFAFLRFQDLRIQ-YILIVNLAVADFLMTTL-GLPLTI-YSAFSP-RW---P-FSCQLYGFSGGLFGLTSINTQAAIAIDRCLVLIRSQKA---QPRSHRQTAFVVAIPWLYAFLWSVPPLYGWNGYR-DELQTICSFDIVAESFSSRVFVVCVGVFGFLLPL-CIIIFCY-FIIKYFYESE----------SLRF----SSAVPKR----------DY-KTAQIGLTCVIFFCLAWMPYAVVGWISVAGYYN-KVGPH-VLLMTTLFAKTSTIYNPTIYAACLPRFRR-------------C-----KHRHIQSRS-VSKQYHTQR-EIDTQQSSTRFR--------ISR-----
>AneCapitellidaeCapitellateleta_376
--------------------------------------------------------------------------------------------------------------------------------------------------------------------GGLFGLTSINTQAAIAVERYAVLIRSQNA---QSRSSRQTAFFLVLPWLYAFLWSSLPLYGWNRYY-DVTQIVCSFDIVTESFSSRSFVICVGMFGVVLPL-CVIIFCY-FIIRYFYESK----------S--F----ASAATKR----------DY-KTAQISTAWVVFFCIAWMPYAVMSWASIAGYHH-KIGVY-VSMITTLLTKTSTIYDPIIYAACLPRFR--------------------------------------------------------------------
>AneSabellidaOweniafusiformis_2688
-----------MEGN-ESTT---------------------------LSTNAAEADD------------------S--AYTTLGL-VIALIGIIGMTTNAMVIILFVKNKELRTPSNVHLLSMTISDLAISVF--NPFSA-SSSLA--RWLFGL-TLCHWYGFANTCFGLVSLVTHAMIAVDRYCVICHD-------------------------------------------------------------------------II-GILLFCYARIFNTY---RK-TIY---------ES--E-NT-T---RS---MKQEW-RLVRMTALLVSGYLLAWMPYSVMSLMVVLG-Q-H-F---TGAALPSIFAKTSTCYNPVIYVFLHDKMRKSL--VQ--P--HGC--P---PNS-----QAT-PGTSHR------RTRHK--GAGTRT----------
>X70498TopaDECRrho
----------AMGRDDNET----W--W----------------------YNP---------IVHPHWREFD--VP-DAVYYSLGI-FIGICGIIGCGGNGIVIYLFTKTKSLQTPANMFIINLAFSDFTFSLV--FPLMT-ISCFLK-KWIFGF-AACKVYGFIGGIFGFMSIMTMAMISIDRYNVIGRPMAAS--KKMSHRRAFIMIIFVWLWSVLWAIGPIFGWGAYTLEGVLCNCSFDYISRDSTTRSNILCMFILGFFGPI-LIIFFCYFNIVMSVSNHE-KEMA---AMAKR-LN-AK-EL-RK--AQ--GANAE-MRLAKISIVIVSQFLLSWSPYAVVALLAQFGPL-EWVTP-YAAQLPVMFAKASAIHNPMIYSVSHPKFREAI--SQTFPWVLTC---------------DDK-EDDKD------AETEIPA--------MKEQQQQG
>CAA49906_rhodopsin_Todarodes_p
----------------------------------------------------------------------------DAVYYSLGI-FIGICGIIGCGGNGIVIYLFTKTKSLQTPANMFIINLAFSDFTFSLV--FPLMT-ISCFLK-KWIFGF-AACKVYGFIGGIFGFMSIMTMAMISIDRYNVIGRPMAAS--KKMSHRRAFIMIIFVWLWSVLWAIGPIFGWGAYTLEGVLCNCSFDYISRDSTTRSNILCMFILGFFGPI-LIIFFCYFNIVMSVSNHE-KEMA---AMAKR-LN-AK-EL-RK--AQ--GANAE-MRLAKISIVIVSQFLLSWSPYAVVALLAQFGPL-EWVTP-YAAQLPVMFAKASAIHNPMIYSVSHPKFREAI--SQTFPWVLT------------------------------------------------------
>MolCephalopodaArchiteuthisdux_201001
-----------MGRDDNET----W--W----------------------YNP---------IVHPHWRQFD--VP-DAVYYSLGI-FIGICGIIGCGGNGIVIYLFTKTKSLQTPANMFIINLAFSDFTFSLV--FPLMT-ISCFLK-KWVFGN-AACKVYGFIGGIFGMMSIMTMAMISIDRYNVIGRPMAAS--KKMSHRRAFIMIIFVWIWSVLWSIGPIFGWGQYTLEGVLCNCSFDYISRDSTTRSNVLCMYIFAFMGPI-LIIFFCYFNIVMSVSNHE-KEMA---AMAKR-LN-AK-EL-RK--AQ--GANAE-MRLAKISIVIVSQFLLSWSPYAVVALLAQFGPL-EWVTP-YAAQLPVMFAKASAIHNPMIYSVSHPKFREAI--AETFPWILTC---------------DEK-EDDKD------AEAEIAPS-------MKEQAQQG
>MOLLUSCA_Candidate_39215_70141389_5
-------KT-TMGRGDNET----W--W----------------------YNS---------IVHPHWREFD--VP-DAVYYSLGI-FIGICGIIGCGGNGIVIYLFTKTKSLQTPANMFIINLAFSDFTFSLV--FPLMT-ISCFIK-KWVFGH-AACKVYGFIGGIFGMMSIMTMAMISIDRYNVIGRPMAAS--KKMSHRRAFIMIIFTWLWSVLWAIGPIFGWGAYTLEGVLCNCSFDYISRDPSTRSNILCMYVFAFCFPI-LIIFFCYFNIVMSVSNHE-KEMA---AMAKR-LN-AK-EL-RK--AQ--GANAE-MRLAKISIVIVSQFLLSWSPYAIVALLAQFGPL-EWVTP-YAAQLPVMFAKASAIHNPMIYSVSHPKFREAI--QTTFPWVLTC---------------DEK-EDDKD------AEAEIPAP-------MKEQAQQG
>AY617049EutaDECRrho
----------------------------------------------------------------------------------------------------------------------------------------------------------------------------------------------MAAS--KHMSHRRAFIMIIFVWLWSVLWAIGPIFGWGAYTLEGVLCNCSFDYITRDYATRSNIICMYVFAFCFPI-IIILFCYFNIVMSVSNHE-KEMA---AMAKR-LN-AK-EL-RK--AQ--GASAE-MKLAKISIVIVTQFLLSWSPYAIVALLAQFGPL-EWVTP-YAAQLPVMFAKASAIHNPMIYSVSHPKFREAI--SNTFPWILTC---------------DEK-EDDRD------AEAEIPAS-------VKEQAQQG
>EU344773EuscDECRrho
-------IL-TMGRDDNET----W--W----------------------YNP---------IVHPHWREFD--VP-DAVYYGLGI-FIGICGIIGCGGNGIVIYLFTKTKSLQTPANMFIINLAFSDFTFSLV--FPLMT-ISCFLK-KWVFGH-AACKVYGFIGGIFGLMSIMTMAMISIDRYNVIGRPMAAS--KHMSHRRAFIMIIFVWLWSVLWAIGPIFGWGAYTLEGVLCNCSFDYITRDYATRSNIICMYVFAFCFPI-IIILFCYFNIVMSVSNHE-KEMA---AMAKR-LN-AK-EL-RK--AQ--GASAE-MKLAKISIVIVTQFLLSWSPYAIVALLAQFGPL-EWVTP-YAAQLPVMFAKASAIHNPMIYSVSHPKFREAI--SNTFPWILTC---------------DEK-EDDRD------AEAEIPAS-------VKEQAQQG
>ACB05673_opsin_Euprymna_scolop
----------------------------------------------------------------------------DAVYYGLGI-FIGICGI-GCGGNGIVIYLFTKTKSLQTPANMFIINLAFSDFTFSLV--FPLMT-ISCFLK-KWVFGH-AACKVYGFIGGIFGLMSIMTMAMISIDRYNVIGRPMAAS--KHMSHRRAFIMIIFVWLWSVLWAIGPIFGWGAYTLEGVLCNCSFDYITRDYATRSNIICMYVFAFCFPI-TIILFCYFNIVMSVSNHE-KEMA---AMAKR-LN-AK-EL-RK--AQ--GASAE-MKLAKISIVIVTQFLLSWSPYAIVALLAQFGPL-EWVTP-YAAQLPVMFAKASAIHNPMIYSVSHPKFREAI--SNTFPWILT------------------------------------------------------
>MOLLUSCA_Candidate_30496_48284605_3
----RITKT-TMGRGDNET----W--W----------------------YNP---------IVHPHWREFD--VP-DAVYYALGI-FIGICGIIGCGGNGIVIYLFTKTKSLQTPANMFIINLAFSDFTFSLV--FPLMT-ISCFIK-KWVFGN-AACKVYGFIGGIFGMMSIMTMAMISIDRFNVIGRPMAAS--KKMSHRRAFIMIIFTWVWSVLWAIGPIFGWGAYTLEGILCNCSFDYISRDPSTRSNILCMYIFAFMVPI-IIIFFCYFNIVMSVSNHE-KEMA---AMAKR-LN-AK-EL-RK--AQ--GASAE-MRLAKISIVIVSQFILSWSPYAIVALLAQFGPL-EWVTP-YAAQLPVMFAKASAIHNPMIYSVSHPKFREAI--SATFPWVLTC---------------DEK-EDDKD------AEAEIAPS-------MKEQAQQG
>AY616913PtmiDECRrho
----------------------------------------------------------------------------------------------------------------------------------------------------------------------------------------------MAAS--KKMSHRRAFIMIIFTWVWSVLWAIGPIFGWGAYTLEGVLCNCSFDYISRDPSTRSNILCMYIFAFMIPI-IIIFFCYFNIVMSVSNHE-KEMA---AMAKR-LS-VK-EL-RK--AQ--GANAE-MRLAKISIVIVSQFMLSWSPYAVVALLAQFGPL-EWVTP-YAAQLPVMFAKASAIHNPMIYSVSHPKFREAI--SNTFPWVLTC---------------DEK-EDDKD------AEAEIAPS-------MKEQAQQG
>AY545182SespDECRrho
----------------------------------------------------------------------------------------------------------------------------------------------------------------------------------------------MAAS--KHMSHRRAFIMIIFVWLWSVLWAIGPIFGWGAYTLEGVLCNCSFDYITRDYATRSNILCMYIFAFCFPI-IIILFCYFNIVMSVSNHE-KEMA---AMAKR-LN-AK-EL-RK--AQ--GASAE-MKLAKISIVIVTQFMLSWSPYAIVALLAQFGPL-EWVTP-YAAQLPVM--AASAIHNPMIYSVSHPKFREAI--SNTFPWILTC---------------DEK-EDDRD------AEAEIPAS-------VKEQAQQG
>KF854109HeblDECRrho
--------------------------------------------------------------------------------------------------------------------------------------------------------------------------------------------------------------------------AIGPIFGWGEYTLEGVLCNCSFDYITRDAATRSNIVCMYIFAFMCPI-IVIFFCYFNIVMSVSNHE-KEMA---AMAKR-LN-AK-EL-RK--AQ--GANAE-MKLAKISIVIVTQFLLSWSPYAIVALLAQFGPI-EWVTP-YAAQLPVMFAKASAIHNPMIYSVSHPKFREAI--ASNFPWILSC---------------DEK-EDEKD------AEAEIPA--------MKEQ----
>AY616917SeauDECRrho
----------------------------------------------------------------------------------------------------------------------------------------------------------------------------------------------MSAS--KKMSHRKAFVMIIFVWLWSTVWAIGPIFGWGAYTLEGVLCNCSFDYITRDTVTRSNIVCMYIFAFMCPI-IVIFFCYFNIVMSVSNHE-KEMA---AMAKR-LN-AK-EL-RK--AQ--GANAE-MKLAKISIVIVTQFLLSWSPYAIVALLAQFGPI-EWVTP-YAAQLPVMFAKASAIHNPMIYSVSHPKFREAI--ASNFPWIITC---------------DEK-EDEKD------AEAEIPA--------MKEQAQQG
>AY616918SeleDECRrho
----------------------------------------------------------------------------------------------------------------------------------------------------------------------------------------------MSPS--KKMSHRKAFIMILF-WIWSTIWAIGPIFGWGSYTLEGVLCNCSFDYITRDTATRSNIVCMYLFAFMCPI-IVIFFCYFNIVMSVSNHE-KEMA---AMAKR-LN-AK-EL-RK--AQ--GANAE-MKLAKISIVIVTQFLLSWSPYAIVALLAQFGPI-EWVTP-YAAQ-PVMFAKASAIHNPMIYSVSHPKFREAI--QTNFPWILTC---------------DEK-EDEKD------AEAEIPA--------MKEQAQQG
>X56788LofoDECRrho
-------TA-TMGRDDNET----W--W----------------------YNP---------MIHPHWKQFD--VP-AAVYYSLGI-FIAICGIIGCVGNGVVIYLFTKTKSLQTPANMFIINLAFSDFTFSLV--FPLMT-ISCFMK-YWVFGN-AACKVYGLIGGIFGLMSIMTMTMISIDRYNVIGRPMSAS--KKMSHRKAFIMIIFVWIWSTIWAIGPIFGWGAYTLEGVLCNCSFDYITRDTTTRSNILCMYIFAFMCPI-VVIFFCYFNIVMSVSNHE-KEMA---AMAKR-LN-AK-EL-RK--AQ--GANAE-MKLAKISIVIVTQFLLSWSPYAVVALLAQFGPI-EWVTP-YAAQLPVMFAKASAIHNPMIYSVSHPKFRERI--ASNFPWILTC---------------DEK-EDDKD------AEAEIPA--------MKEQAQQG
>CAA40108_rhodopsine_Loligo_for
----------------------------------------------------------------------------AAVYYSLGI-FIAICGIIGCVGNGVVIYLFTKTKSLQTPANMFIINLAFSDFTFSLV--FPLMT-ISCFMK-YWVFGN-AACKVYGLIGGIFGLMSIMTMTMISIDRYNVIGRPMSAS--KKMSHRKAFIMIIFVWIWSTIWAIGPIFGWGAYTLEGVLCNCSFDYITRDTTTRSNILCMYIFAFMCPI-VVIFFCYFNIVMSVSNHE-KEMA---AMAKR-LN-AK-EL-RK--AQ--GANAE-MKLAKISIVIVTQFLLSWSPYAVVALLAQFGPI-EWVTP-YAAQLPVMFAKASAIHNPMIYSVSHPKFRERI--ASNFPWILT------------------------------------------------------
>CAA88923_opsin_Alloteuthis_sub
----------------------------------------------------------------------------AAVYYSLGI-FIAICGIIGCAGNGIVIYLFTKTKSLQTPANMFIINLAFSDFTFSLV--FPMMT-ISCFLK-HWVFGQ-AACKVYGLIGGIFGLTSIMTMTMISIDRYNVIRRPMSAS--KKMSHRKAFIMIVFVWIWSTIWAIGPIFGWGAYQLEGVLCNCSFDYITRDASTRSNIVCMYIFAFMFPI-VVIFFCYFNIVMSVSNHE-KEMA---AMAKR-LN-AK-EL-RK--AQ--GASAE-MKLAKISIVIVTQSLLSWSPYAIVALLAQFGPI-EWVTP-YAAQLPVMFAKASAIHNPMIYSVSHPKFREAI--ASNFPWILT------------------------------------------------------
>AY450853DopeDECRrho
-----------MGRDDNET----W--W----------------------YNP---------MINSHWKQFD--VP-AAVYYSLGI-FIGICGIIGCVGNGIVIYLFTKTKSLQTPANMFIINLAFSDFTFSLV--FPLMT-ISCFLK-YWVFGN-AACKVYGLIGGIFGLMSIMTMTMISIDRYNVIGRPMSAS--KKMSHRKAFIMIIFVWIWSTTWAIGPIFGWGAYSLEGVLCNCSFDYISRDSSTRSNIVCMYLFAFMCPI-IVIFFCYFNIVMSVANHE-KEMA---AMAKR-LN-GK-EL-RR--AQ--GASAE-MKLGKISVVIVTQFLLSGSPYAMVALLAQFGPL-EWVTR-YAAQLPVMFAKASAIHNPMIYSVSHPKFREAI--ASNFPWILTC---------------DEK-EDEKD------AEAEIPA--------MKEQAQQG
>AAR18073_rhodopsin_Doryteuthis
----------------------------------------------------------------------------AAVYYSLGI-FIGICGIIGCVGNGIVIYLFTKTKSLQTPANMFIINLAFSDFTFSLV--FPLMT-ISCFLK-YWVFGN-AACKVYGLIGGIFGLMSIMTMTMISIDRYNVIGRPMSAS--KKMSHRKAFIMIIFVWIWSTTWAIGPIFGWGAYSLEGVLCNCSFDYISRDSSTRSNIVCMYLFAFMCPI-IVIFFCYFNIVMSVANH--KEMA---AMAKR-LN-GK-EL-RR--AQ--GASAE-MKLGKISVVIVTQFLLSGSPYAMVALLAQFGPL-EWVTR-YAAQLPVMFAKASAIHNPMIYSVSHPKFREAI--ASNFPWILT------------------------------------------------------
>LC021434IdpaDECRrho
-------DA-AMARGDNET----W--W----------------------YNP---------MVHSHWKQFD--VP-DAVYYCLGI-FIGICGIIGCGGNGIVIYLFTKTKSLQTPANMFIINLAFSDFTFSLV--FPLMT-ISCFLK-KWIFGM-AACKVYGFIGGIFGFMSIMTMSMISIDRYNVIGRPMAAS--KKMNHRRAFLMIIFVWLWSTMWAIGPIFGWGAYALEGVLCNCSFDYISRDPSTRSNIICMYILGFMLPI-IIIFFCYFNIVMSVSNHE-KEMA---AMAKR-LN-AK-EL-RK--AK--GANAE-MKLAKISIVIVTQFMLSWSPYAVVALLAQFGPP-EWVTP-YAAQLPVMFAKASAIHNPMIYSVSHPKFREAI--AAQFPWILTC---------------DEK-EDDRD------AEAEIPDE-------MKEQAQQG
>AY616924SephDECRrho
----------------------------------------------------------------------------------------------------------------------------------------------------------------------------------------------MAAS--KKMSHRRAFLMIIFVWMWSTLWSIGPIFGWGAYVLEGVLCNCSFDYITRDYTTRSNIVCMYIFAFCFPI-LMIFFCYFNIVMSVSNHE-KEMA---AMAKR-LN-AK-EL-RK--AQ--GANAE-MRLAKISIVIVSQFLLSWSPYAVVALLAQFGPI-EWVTP-YAAQLPVMFAKASAIHNPLI--VSHPKFREAI--AENFPWIIAC---------------DEK-EDEKD------AEAEIPAG-------MKEQQQQG
>MolCephalopodaSepiapharaonis_3316
-----------MGRDDNET----W--W----------------------YNP---------MVHPHWKQFD--VP-DAVYYALGI-FIGICGIVGCGGNGIVIYLFTKTKSLQTPANMFIINLAFSDFTFSLV--FPLMT-ISCFIK-KWVFGN-AACKVYGFIGGIFGLMSIMTMAMISIDRYNVIGRPMAAS--KKMSHRRAFLMIIFVWMWSTLWSIGPIFGWGAYVLEGVLCNCSFDYITRDYTTRSNIVCMYIFAFCFPI-LMIFFCYFNIVMSVSNHE-KEMA---AMAKR-LN-AK-EL-RK--AQ--GANAE-MRLAKISIVIVSQFLLSWSPYAVVALLAQFGPI-EWVTP-YAAQLPVMFAKASAIHNPLIYSVSHPKFREAI--AENFPWIIAC---------------DEK-EDEKD------AEAEIPAG-------MKEQQQQG
>KR107049SelaDECRrho
-----------MGRDDNET----W--W----------------------YNP---------MVHPHWIQFD--VP-DAVYYSLGI-FIGICGIVGCGGNGIVIYLFTKTKSLQTPANMFIINLAFSDFTFSLV--FPLMT-ISCFIK-KWVFGN-AACKVYGFIGGIFGLMSIMTMAMISIDRYNVIGRPMAAS--KKMSHRRASLMIIFVWMWSTLWSIGPIFGWGAYVLEGVLCNCSFDYITRDYVTRSNIVCMYIFAFCFPI-LIIFFCYFNIVMSVSNHE-KEMA---AMAKR-LN-AK-EL-RK--AQ--GANAE-MRLPKISIVIVSQFLLSWSPYAVVALLAQFGPI-EWVTP-YAAQLPVMFAKASAIHNPLIYSVSHPKFRGAI--ADNFPWIIAC---------------DEK-EDEKD------AETEIPAG-------MKEQQQQG
>AY616925MetuDECRrho
----------------------------------------------------------------------------------------------------------------------------------------------------------------------------------------------MAAS--KRMNHRRAFLMIIFTWMWSTLWSIGPIFGWGAYVLEGVLCNCSFDYVTRDYVTRSNIVCMYIFAFCFPI-LMIFFCYFNIVMSVSNHE-KEMA---AMAKR-LN-AK-EL-RK--AQ--GANAE-MRLAKISIVIVSQFLLSWSPYAVVALLAQFGPI-EWVTP-YAAQLPVMF-KASAIHNPLIYSVSHPKFREAI--AENFPWLIAC---------------DEK-EDDKD------AETEIPAG-------MKEQQQQG
>AY617053HiocDECRrho
-------------------------------------------------------------------------------------------------------------------------------------------------------------------------------------------------------SHRRAFLMIIFVWLWSVLWAIGPIFGWGAYTLEGVLCNCSFDYISRDPTTRSNVLCMYLLGFCGPI-LIIFFCYFNIVMSVSNHE-KEMA---AMAKR-LN-AK-EL-RK--AQ--GANAE-MRLAKISIVIVSQFLLSWSPYAVVALLAQFGPL-EWVTP-YAAQLPVMFAKASAIHNPMIYSVSHPKFREAI--SETFPWILTC---------------DEK-EDDKD------AEAEIAPS-------MKEQAQQG
>AY545181IdnoDECRrho
----------------------------------------------------------------------------------------------------------------------------------------------------------------------------------------------MAAS--KKMNHRRAFLMIIFVWLWSTMWAIGPIFGWGAYALEGVLCNCSFDYISRDPSTRSNIICMYILGFMLPI-IIIFFCYFNIVMSVSNHE-KEMA---AMAKR-LN-AK-EL-RK--AQ--GANAE-MKLAKISIVIVTQFMLSWSPYAVVALLAQFGPP-EWVTP-YAAQLPVMFAKASAIHNPMIYSVSHPKF-EAI--ANQFPWILTC---------------DEK-EDDKD------AEAELAP--------MKEQQQQG
>AY617062IlcoDECRrho
-------------------------------------------------------------------------------------------------------------------------------------------------------------------------------------------------------------------WLWSVLWGIGPIFGWGAYTLEGVLCNCSFDYISRDSVTRSNILCMFIFGLFGPV-LVIFFCYFNIVMSVSNHE-KEMA---AMAKR-LN-AK-EL-RK--AQ--GANAE-MRLAKISIVIVSQFLLSWSPYAVVSLLAQFGPL-EWVTP-YAALL-VMFAKASAIHNPMIYSVSHPKFREAI--SNTFPWILTC---------------DDK-EDDKD------AEAEIPA--------MKEQAQQG
>AY616915OmbaDECRrho
-------------------------------------------------------------------------------------------------------------------------------------------------------------------------------------------------------SHRRAFIMIIFVWLWSVLWAIGPIFGWGAYTLEGVLCNCSFDYISRDSTTR-NILCM-ILGFFGPI-LIIFFCYFNIVMSVSNHE-KEMA---AMAKR-LN-AK-EL-RK--AQ--GANAE-MRLAKISIVIVSQFLLSWSPYAIVALLAQFGPL-EWVTP-YAAQLPVMFAKASAIHNPMIYSVSHPKFREAI--STTFPWILTC---------------DDK-EDDKD------AEQEIPA--------MKEQQQQG
>AY545165OpmaCIRRrho
--------------------------------------------------------------------------------------------------------------------------------------------------------------------------------------------------------------------------ADGPVFNWGAYVPDGILTSCSFDYISTDPSTRSNILCMYXCGFLXPV-IIIGXCYFNIAMSVSNHE-KEMA---AMAKR-MN-AK-EL-RK--AQ--GQSAE-MKLAKISMEIISQFLLSWSPYXLXALLAQFGPR-QWITP-YVAELPVLFAKS-------------------------------------------------------------------------------------
>XM014927502OcbiOCTRrho
--TYVTTPK-MVESSVNQT----W--W----------------------YNP---------VIHPHWAKFD--IP-DAVYYSVGI-FIGVVGIIGIFGNGVVIYLFSKTKSLQTPANMFIINLAMSDLSFSAI--FPLKT-ISAFMK-KWIFGK-VACQLYGLLGGIFGFMSINTMAMISIDRYNVIGRPMAAS--KKMSHRRAFLMIIFVWIWSIVWSVGPVFNWGAYVPEGILTSCSFDYLSTDSSTRSFILCMYFCGFMLPI-IIIAFCYFNIVMSVSNHE-KEMA---AMAKR-LN-AK-EL-RK--AQ--GQSAE-MKLAKISMVIITQFMLSWSPYAIIALLAQFGPA-EWVTP-YAAELPVLFAKASAIHNPIVYSVSHPKFREAI--QNTFPWLLTC---------------NEK-EDANE------AEQEVAPG-------MKEQAQQG
>MolCephalopodaOctopusbimaculoides_2430
----------MVESSVNQT----W--W----------------------YNP---------VIHPHWAKFD--IP-DAVYYSVGI-FIGVVGIIGIFGNGVVIYLFSKTKSLQTPANMFIINLAMSDLSFSAI--FPLKT-ISAFMK-KWIFGK-VACQLYGLLGGIFGFMSINTMAMISIDRYNVIGRPMAAS--KKMSHRRAFLMIIFVWIWSIVWSVGPVFNWGAYVPEGILTSCSFDYLSTDSSTRSFILCMYFCGFMLPI-IIIAFCYFNIVMSVSNHE-KEMA---AMAKR-LN-AK-EL-RK--AQ--GQSAE-MKLAKISMVIITQFMLSWSPYAIIALLAQFGPA-EWVTP-YAAELPVLFAKASAIHNPIVYSVSHPKFREAI--QNTFPWLLTC---------------NEK-EDANE------AEQEVAPG-------MKEQAQQG
>CAA30644_rhodopsin_Enteroctopu
----------------------------------------------------------------------------DAVYYSVGI-FIGVVGIIGILGNGVVIYLFSKTKSLQTPANMFIINLAMSDLSFSAI--FPLKT-ISAFMK-KWIFGK-VACQLYGLLGGIFGFMSINTMAMISIDRYNVIGRPMAAS--KKMSHRRAFLMIIFVWMWSIVWSVGPVFNWGAYVPEGILTSCSFDYLSTDPSTRSFILCMYFCGFMLPI-IIIAFCYFNIVMSVSNHE-KEMA---AMAKR-LN-AK-EL-RK--AQ--GASAE-MKLAKISMVIITQFMLSWSPYAIIALLAQFGPA-EWVTP-YAAELPVLFAKASAIHNPIVYSVSHPKFREAI--QTTFPWLLT------------------------------------------------------
>KR902901OcvuOCTRrho
----------MVESTVNQT----W--W----------------------YNP---------VIHPHWAKFD--IP-DAIYYSVGI-FIGVVGIIGIFGNGVVIYLFSKTKSLQTPANMFIINLAMSDLSFSAI--FPLKT-ISAFMK-KWIFGK-VACQLYGLLGGIFGFMSINTMAMISIDRYNVIGRPMAAS--KKMSHRRAFLMIIFVWIWSIVWAVGPVFNWGAYVPEGILTSCSFDYLSTDSNTRSFILCMYFMGFMLPV-VIIAFCYFNIVMSVSNHE-KEMA---AMAKR-LN-AK-EL-RK--AQ--GQSAE-MKLAKISMVIITQFMLSWSPYAVIALLAQFGPA-EWVTP-YAAELPVLFAKASAIHNPIVYSVSHPKFREAI--QNTFPWLLTC---------------NEK-EDAND------AEAEVAPG-------MKEQAQQG
>MolCephalopodaOctopusvulgaris_2550
----------MVESSVNQT----W--W----------------------YNP---------VIHPHWAKFD--IP-DAVYYSVGI-FIGIVGIIGIFGNGIVIYLFSKTKSLQTPANMFIINLAMSDLSFSAI--FPLKT-VSSFMK-KWIFGK-VACQLYGLLGGIFGFMSINTMAMISIDRYNVIGRPMAAS--KKMSHRRAFLMIIFVWMWSIVWAVGPVFNWGAYVPEGILTSCSFDYLSIDSNTRSFILCMYFMGFMLPV-VIIAFCYFNIVMSVSNHE-KEMA---AMAKR-LN-AK-EL-RK--AQ--GQSAE-MKLAKISMVIITQFMLSWSPYAVIALLAQFGPA-EWVTP-YAAELPVLFAKASAIHNPIVYSVSHPKFREAI--QNTFPWLLTC---------------NEK-EDAND------AEAEIAPG-------MKEQAQQG
>AY545171HamaOCTRrho
-------------------------------------------------------------------------------------------------------------------------------------------------------------------YGGI-----------------------------KKMSHRRAFLMIIFVWIWSIVWAVGPVFNWGAYVPEGILTSCSFDYLSTDPSTRSFILCMYFCGFMLPV-IIIAFCYFNIVMSVSNHE-KEMA---AMAKR-LN-AK-EL-RK--AQ--GQSSE-MKLAKISMVIITQFMLSWSPYAVIALLAQFGPA-EWVTP-YAAELPVLFAKASAIHNPIVYSVSHPKFREAI--QNTFPWLLTC---------------NEK-EDAND------AEQEVAPG-------VKEQAQQG
>AY616926OcorOCTRrho
-------------------------------------------------------------------------------------------------------------------------------------------------------------------YGGI-----------------------------KKMSHRRAFLMIIFVWMWSIVWAVGPVFNWGAYVPEGILTSCSFDYLSTDSSTKSFILCMYFCGFMLPV-VIIAFCYFNIVMSVSNHE-KEMA---AMAKR-LN-AK-EL-RK--AQ--GQSAE-MKLAKISMVIITQFMLSWSPYAIIALLAQFGPA-EWVTP-YAAELPVLFAKGSAI-NPIVYSVSHPKFREAI--QVKFPWLLTC---------------NEK-EDAND------AEQEV-PG-------MKEQAQQG
>AY545183SpspDECRrho
-----------------------------------------------------------------------------------------------------------------------------------------------------------------------------------------------------RMNHRRAFLMLIFVWVWSTVWSIGPIFGWGAYVLEGILCSCSFDYISRDYSTRSNIVCMYLLAFCVPI-LIIFFCYFNIVMSVSNHE-KEMA---AMAKR-LN-AK-EL-RK--AQ--GASAE-MKLAKISIIIICQFLLSWSPY--IALLGQFGPI-EWITP-YLTMIPVMFAKASAIHNPLIYSVSHPKFREAI--QENFPFLLTC---------------DDK-EDDKD------AEVELPP--------MKEQQQQ-
>AY616912BabeDECRrho
------------------------------------------------------------------------------------------------------------------------------------------------------------------------------------------------------------------GWLWSTLWSIGPIFGWGAY-LEGVLCDCSFDYINRDYITRSNI-CMYIFASM-PI-MIIFFCYFNIVMSVSNHE-KEMA---VMAKR-LN-AK-EL-LK--VQ--GP-AE-MRLA-ISIVIVSQFLISWSPYAIVALLAQFGPF-EWLTP-YAAQLPVMSAKASAIHNPMIYSVSHPKFREAI--MNNFPWVLTC---------------D-K-EDDKD------ADEQIAPG-------MKEQAQQG
>AY545163VainVAMRrho
----------------------------------------------------------------------------------------------------------------------------------------------------------------------------------------------PSCV--KHMSHRKAFIMIVIVWLWSIIWASPPIFGWSSYVVEGILTSCSFDYLHTD-GTRSFIMCMYVFGLMFPL-TIIAFCYFNIVMSVSNHE-KEMA---AMAKR-LN-AK-EL-RK--AQ--GASAE-MKLAKISMVIISQFIISWSPYAIIALLAQFGPA-EYVTP-YASELPVLFAKSSAIHNPVVYSVSHPKFREAI--QEKFPFLLAC---------------NEK-EDANE------AEAEIPA--------MKE-----
>MolGastropodaPlakobranchusocellatus_3011
IDSS--TTR-AAAASTTTT----H-VY----------------------DTH---------IIHPHWYQFP--VP-PIWHYSMGI-FITFVSIFGALGNLLVMYTFSTNKSLRTPSNMFVVNLSMSDFIFSII--FPLMT-ISCFTR-KWIFGK-VACELYGLIGGVFGLMSINTLAVIAFDRYNVIARPMKAS--RSLGYRRAFIMLTLVWTWSTAWTLPPLFGFGAYIPEV---------------------------------------------------------------------------------------------------------------------------------------------------------------------------------------------------------------------------------
>MolGastropodaElysiachlorotica_1065
MTPLGHTTP-AAA--NITT----H-VY----------------------DTH---------LIHPHWYKYP--IP-PMWHYSMGI-FITFVSIFGAIGNLLVMYIFGTTKSLRTPSNMFVVNLSMSDFIFSII--FPLMT-ISCFTR-KWIFGK-VACELYGLIGGVFGFMSINTLAVIAFDRYNVIARPIKAS--RSLGYRRAFIMLTAVWTWSTCWTLPPLFG-GAYIPEGFQTSCTFDYLTRDRFTRIHILCMYIFGFSTPL-CIILFCYFHIYRAVAAHE-KEMG---QMAKK-LN-A--EI-RQ--GQ--AKKAE-IKTARIAMTIILTFLCSWVPYATVALIAQFGPQ-ELVTP-YVSELPVVFAKASAMHNPLIYALSHPKFREAL--DKRFPWLLCC---------------TAR-EQSVS------TAAQVKKSSE-------------
>MolGastropodaElysiamarginata_1133
MDKN--TTP-AAAAANITT----H-VY----------------------DTH---------LIHPHWYKYP--IP-PMWHYSMGI-FITFVSVFGILGNLLVMYIFGTTKSLRTPSNMFVVNLSMSDFIFSII--FPLMT-ISCFTR-KWIFGK-VACELYGLIGGVFGFMSINTLAVIAFDRYNVIARPIKAS--RSLGYRRAFIMLTCVWTWSTTWTLPPLFGFGAYIPEGFQTSCTFDYLTRDKFTRIHILCMYIFGFSTPL-CIILFCYYHIYRAVAAHE-KEMG---QMAKK-LN-A--EI-RQ--GQ--AKKAE-IKTARIAMTIILTFLCSWVPYATVALIAQFGPQ-ELVTP-YVSELPVVFAKASAMHNPLIYALSHPKFREIS--N-----LESD---------------DEL-DRAKS------VSVRVRQ--------VQDTAMS-
>MolGastropodaElysiachlorotica_1066
---------------------------------------------------------------------------------------------------------------------------------------------------------S-TACELYGLVGGVFGIMSINTLAVIAFDRYNVIARPIKAS--RTLSYKRAFMMLMVVWTWSSAWPLPPLFGWGAYIPTGFQTSCTFDYLTMDQSTRSYILCLYILGFAVPL-AIIMFCYYHIYSAVAAHE-KEMG---KMAKK-LN-A--EI-RQ--GQ--AKKSE-IKTARIAMTIIITFLLSWTPYATVALIAQFGPQ-ELITP-YVSELPVMFAKASAMHNPLIYALSHPKFRD-------------------------------------------------------------------
>MolGastropodaPlakobranchusocellatus_3009
---------------------------------------------------------------------------------------------------------------------MFIVNLSMSDFIFSII--FPLMT-ISSFNR-KWIFGK-VACELYGLVGGVFGLMSINTLAVIAFDRYNVIARPIQAS--RTLSYRRAFMMLMIVWTWSSTWTVPPLFGWGAYIPEGFQTSCTFDYLTVDQSTRSYILCLYICGFAAPL-FIILYCYYHIYKAVAAHE-KEMG---KMAKK-LN-A--EI-RQ--GQ--AKKSE-IKTAKIAMTIIITFLLSWTPYATVALIAQFGPQ-EVITP-YVSELPVMFAKASAMHNPLIYALSHPKFRDAV--DKRFPWLLCC---------------TSK-EENAS------TAAQPKKS-S-NL-DIKDTAQA-
>MolGastropodaCandidulaunifasciata_222
MVTVYLTTP-VFEEN--TT----H-EY----------------------DTF---------VIHPHWYKFP--IP-PAWHYAMGV-FITFVSVFGSLGNFLVMYIFGTTKSLRTPSNIFVLNLSMSDTIFSVI--FPLMT-ISCFSR-RWIFGK-VACELYGLVSGMFGLMSINTLAAIALDRYNVIARPIKAS--RGMSYRRAFTMLMFVWCWSATWTIPPLFGWGAYIPEGFQTSCTFDYLTRTDHFRSYILCMYIFGFALPL-MVILFCYVQIYSAVAKHE-KEMG---KMAKK-LN-A--EI-RQ--GQ--AKRAE-IKTAKVSLTIVLGFLLSWTPYATVALIAQFGPA-ELVTP-YVSEIPVMFAKASAMHNPVIYALSHPRFRDAV--DKRFPWLLCC---------------SEK-E-------------LVRQS-S-NL-DIKDTAQA-
>MolGastropodaBiomphalariaglabrata_163
--MTLKTSP-AFSYN-MTT----H-VY----------------------DTY---------LIHPHWYQFA--IS-PAWHYAMGI-FITFVSIFGSLGNLLVMYIFGTTKSLRTPSNMFIVNLSMSDFIFSII--FPLMT-ISCFNR-RWIFGK-VACELYGLVGGIFGLMSINTLAVIAFDRYSVIARPIKAS--RSLSFRKAFFMLVFVWCWSTTWTIPPLFGWGAYIPE------------------------------------------------------EMG---QMAKK-LN-A--EI-RQ--GQ--AQKAE-IKTARIAMTIVITYLMSWVPYATIALIAQFGPA-ELVTP-YVSELPVMFAKASAMHNPMIYALSHPRFREAL--DKKFPWLLCC---------------SEK-E--LA------SAAAADKS-S-NL-DVKDSAQA-
>MolGastropodaPomaceacanaliculata_3152
--MT--TTT-EMVSN--TT----H-IY----------------------DTY---------LIHPHWKQFP--IP-EAWHYAIGV-YITIVGISGVFGNLLVIYIFGTTKSLRTPSNMFIVNLALSDLTFSAV--FPLLT-ISAFNK-RWFFGK-VACEFYGLIGGIFGLMSIDTMAVIAIDRYNVIARPLKAS--RSLGYRKAFIMIVMVWVWSLIWTLPPLFGWGAYIPEGFQTSCTFDYLTRTDYFRSYIMCLYICGFAMPL-GIIMFCYFFIYRAVAKHE-KEMG---KMAKK-LN-A--EI-RQ--GA--AQGSE-IKTAKIAMTIITTYLISWLPYATIALIAQFGPA-EYVTP-YLSELPVMFAKASAMHNPIIYALSHPKFREVL--DTRFPWLLCC---------------SQK-D-----------AAANTKSSS-HL--IRDSAQ--
>MolGastropodaLottiagigantea_1756
-------------------------------------------------------------MVHPHWKNFP--VS-AAWHNFIGI-FITFVGITGVIGNFVVIYTFSRTKSLRTASNMFVVNLALSDLTFSAV--FPLFS-LSSFSH-KWIFGR-VACELYGLIGGIFGLMSINTMAMISIDRYLVITSPFTAM--RNMTHKRAFLMIVGVWIWSILWAIPPIFGWGAYIPEGFQTSCTFDYLTRGDNRRSYIMCLYICGFVVPL-GVIIFCYVFIIKSVMNHE-KEMA---KMADK-LD-AK-DV-RS--TK--KAKAE-IKIAKVSMTIILLYLMSWTPYAIVALIAQWGPA-LVVTP-YVSEIPVLFAKASAMHNPVIYALSHPKFRDAV--SKLMPWFLCC---------------TDA-----------------------------------
>LC021433NapoNAURrho
-----MTAQ-AITTIENIT----S-VW----------------------DNE---------VIHPHWKHFP--VP-DAAHYIVGI-FITVVGICGVMGNGVVIYIFSRTKSLRTPANMFIINLALSDLTFSAV--FPLLS-ISSFQK-KWIFGQ-TACELYGLAGGIFGLMSINTMAMISIDRYNVIARPMAVS--KRMSHKKAFIMIISVWIWAAVWTLPPLFGWGAYIPEGFQTSCTFDYLTRNNYFRSYVLCLYLFGFITPV-TIIAICYFFIFKAVADHE-KEMA---KMAKK-MN-AK-EI-RA--GA--EQRAE-MKIAKISMIIITQFLLSWTPYAVVAMLGQFGPP-EWVTP-YASEVPVMFAKASAMHNPIVYALSHPKFREAI--NERFPFLISC---------------DEK-AEPEE------SKTDDMRG-------IRDGAQK-
>MolCephalopodaNautiluspompilius_749565
-----MTAQ-AITTIENIT----S-VW----------------------DNE---------VIHPHWKHFP--VP-DAAHYIVGI-FITVVGICGVMGNGVVIYIFSRQTGERYK---------------------------SRCTA-RGCIAA-RACELYGLAGGIFGLMSINTMAMISIDRYNVIARPMAVS--KRMSHKKAFIMIISVWIWAAVWTLPPLFGWGAYIPEGFQTSCTFDYLTRNNYFRSYVLCLYLFGFITPV-TIIAICYFFIFKAVADHE-KEMA---KMAKK-MN-AK-EI-RA--GA--EQRAE-MKIAKISMIIITQFLLSWTPYAVVAMLGQFGPP-EWVTP-YASEVPVMFAKASAMHNPIVYALSHPKFREAI--NERFPFLISC---------------DEK-AEPEE------SKTDDMRG-------IRDGAQK-
>XM011448766CrgiBIVRrho
MDST--PPT-TVTDINETT----THIF----------------------DTY---------FVHPHWYNFP--VS-DNWHYAIGV-FISIVGIIGIFGNATVIYIFSTTKNLKTPSNMFIVNLALSDMIFSLV--FPLLT-ISAFNK-KWIWGN-TACELYGLVGGIFGLMSITTLSAISVDRYYAIAHPLRAA--RNMTRKKAFIMICIVWVWSLCASLPPLFGWGRYVAEGFQTSCTFDYLTTTPNNRTYIFFLYLFGFAAPL-LVIALSYILIIRALKKHE-RKMQ---QMAAK-MK-VD-DI-KA--NQ--KTKAE-VKVAKVAIIIVFFYMLSWSPYATVALIGQFGPA-EWVTP-FLSELPVMLAKASAMHNPIVYALSHPKFREAL--YKRAPWIFCC----------------PP-ATPRT------SKAT---SSS-NLSDIQGTNQQ-
>MolBivalviaCrassostreagigas_549
MDST--PPT-TVTDINETT----THIF----------------------DTY---------FVHPHWYNFP--VS-DNWHYAIGV-FISIVGIIGIFGNATVIYIFSTTKNLKTPSNMFIVNLALSDMIFSLV--FPLLT-ISAFNK-KWIWGN-TACELYGLVGGIFGLMSITTLSAISVDRYYAIAHPLRAA--RNMTRKKAFIMICIVWVWSLCASLPPLFGWGRYVAEGFQTSCTFDYLTTTPNNRTYIFFLYLFGFAAPL-LVIALSYILIIRALKKHE-RKMQ---QMAAK-MK-VD-DI-KA--NQ--KTKAE-VKVAKVAIIIVFFYMLSWSPYATVALIGQFGPA-EWVTP-FLSELPVMLAKASAMHNPIVYALSHPKFREAL--YKRAPWIFCC----------------PP-ATPRT------SKAT---SSS-NLSDIQGTNQQ-
>EKC23688_Rhodopsin_GQ_coupled_
----------------------------------------------------------------------------DNWHYAIGV-FISIVGIIGIFGNATVIYIFSTTKNLKTPSNMFIVNLALSDMIFSLV--FPLLT-ISAFNK-KWIWGN-TACELYGLVGGIFGLMSITTLSAISVDRYYAIAHPLRAA--RNMTRKKAFMMICIVWVWSLCASLPPLFGWGRYVAEGFQTSCTFDYLTTTPNNRTYIFFLYLFGFAAPL-LVIALSYILIIRALKKHE-RKMQ---QMAAK-MK-VD-DI-KA--NQ--KTKAE-VKVAKVAIIIVFFYMLSWSPYATVALIGQFGPA-EWVTP-FLSELPVMLAKASAMHNPIVYALSHPKFREAL--YKRAPWIFC------------------------------------------------------
>MolBivalviaCrassostreavirginica_805
--MA--APT-TVTEVNETT----THIF----------------------DTY---------FVHPHWYNFP--VS-DTWHYAIGV-FISIVGIIGIFGNATVIYIFSTTKNLKTPSNMFIVNLALSDMIFSLV--FPLLT-ISAFNK-KWIWGD-TACELYGLVGGIFGLMSITTLSAISVDRYYAIAHPLRAA--RNMTRRRAFMMICVVWVWSLCASLPPLFGWGRYVAEGFQTXCTFDYLTTTPNNRTYIFFLYLFGFAAPL-AVIALSYILIIRALKKHE-RKMQ---KMAAK-MK-AD-DI-KA--NQ--KTKAE-VKVAKVAIIIVFFYMLSWSPYATVALIGQFGPA-EWVTP-FLSELPVMLAKASAMHNPIVYALSHPKFREAL--YKRAPWLFCC----------------PP-TTPSA------SRAT---SSS-NLSDIQGTNQQ-
>MolBivalviaMytilusgalloprovincialis_2258
LTTTSSSPE-NVTSINGTT----S-VY----------------------DTY---------YIHPHWKQFP--VP-DEYHYMVGI-YITFVGITGIIGNSIVIWIFSTTKNLKTPSNMLIMNLALSDLVFSAV--FPLLT-ISAFNR-KWMWGD-AACQLYGFIGGLFGLMSIITLAAISIDRYYNIAEPLKAA--QFMTRRKAFMMIVIVWIWSLVWAVPPIFGWGAYVPEGFQTSCTFDYISTEPHMRAYMIGMYLGGFVLPL-VMIIVSYVLIWKAIRKHE-NEML---NMAKK-MK-IE-DI-RN--NQ--KANAE-VRIAKIAMIIVLLYLLSWSPYATVALIAQFGPA-EWVTP-YVSELPVMLAKAAAMHNPIVYAFSHPRFRQAL--HKRVPWLLCC---------------TPA-ASTSH------SKVTT--SSS-QIDDVRESNRP-
>MolBivalviaPectenmaximus_2861
-----MTSA-GLTAINGSL----LPIIW---------------------GSN---------IVHPHWTQFP--VT-QEWHYVIGI-YITIVGLLGITGNSVVIYIFSNNKSLRSPSNLLVINLAVSDLIFSAF--FPLLT-ISSFHQ-KWMFGS-ITCQLYGFVGGVFGLMSINTLAAISIDRYIVITKPLQAS--QTMTRSKVHLMIMFVWVFSILLSVPPFFGWGAYIPEGFQTSCTFDYLTKTPRTRAFIIVLYLFGFALPL-IIISICYIMIIHGVRRHD-QKML---TLANN-LK-AE-DI-RA--NN--RAQSE-LKISKIAMTVTCLFIISWSPYAVIALIAQFGPA-HWITP-LVSELPMMLAKSSSMHNPIIYALSHPKFRTAL--YKRAPWMFCC----------------PA-PDFRT------SFNYN--SSS-NFSDPAMTRRN-
>XM021501826MiyeBIVRrho
----NKTLP-GLPDINRSM----TPNTW---------------------GPY---------MVHLHWTQFP--VT-EEWHYIIGV-YITIVGLLGIMGNTTVVYIFSNTKSLRSPSNLFVVNLAVSDLIFSAV--FPLLT-VSSFHQ-KWIFGS-LFCQLYGFVGGVFGLMSINTLTAISIDRYIVITKPLQAS--QTMTRRKVHLMIVIVWVLSILLSIPPFFGWGAYIPEGFQTSCTFDYLTKTARTRTYIVVLYLFGFLIPL-IIIGVCYVLIIRGVRRHD-QKML---TITRS-MK-TE-DA-RA--NN--RARSE-LRISKIAMTVTCLFIISWSPYAIIALIAQFGPA-HWITP-LVSELPMMLAKSSSMHNPVVYALSHPKFRKAL--YQRVPWLFCC----------------PK-ADFRT------SV-CS--SSS-NLSDPDTNRRD-
>MolBivalviaMizuhopectenyessoensis_2128
----NKTLP-GLPDINRSM----TPNTW---------------------GPY---------MVHLHWTQFP--VT-EEWHYIIGV-YITIVGLLGIMGNTTVVYIFSNTKSLRSPSNLFVVNLAVSDLIFSAV--FPLLT-VSSFHQ-KWIFGS-LFCQLYGFVGGVFGLMSINTLTAISIDRYIVITKPLQAS--QTMTRRKVHLMIVIVWVLSILLSIPPFFGWGAYIPEGFQTSCTFDYLTKTARTRTYIVVLYLFGFLIPL-IIIGVCYVLIIRGVRRHD-QKML---TITRS-MK-TE-DA-RA--NN--RARSE-LRISKIAMTVTCLFIISWSPYAIIALIAQFGPA-HWITP-LVSELPMMLAKSSSMHNPVVYALSHPKFRKAL--YQRVPWLFCC----------------PK-ADFRT------SV-CS--SSS-NLSDPDTNRRD-
>BAA22217_Gq_rhodopsin_Mizuhope
----------------------------------------------------------------------------EEWHYIIGV-YITIVGLLGIMGNTTVVYIFSNTKSLRSPSNLFVVNLAVSDLIFSAV--FPLLT-VSSFHQ-KWIFGS-LFCQLYGFVGGVFGLMSINTLTAISIDRYVVITKPLQAS--QTMTRRKVHLMIVIVWVLSILLSIPPFFGWGAYIPEGFQTSCTFDYLTKTARTRTYIVVLYLFGFLIPL-IIIGVCYVLIIRGVRRHD-QKML---TITRS-MK-TE-DA-RA--NN--RARSE-LRISKIAMTVTCLFIISWSPYAIIALIAQFGPA-HWITP-LVSELPMMLAKSSSMHNPVVYALSHPKFRKAL--YQRVPWLFC------------------------------------------------------
>KT426908ArirBIVRrho
----NMTSV-EMTTVNGSL----PSVIW---------------------GSY---------IVHPHWVQFP--VT-PEWHYVIGI-YITIVGLLGITGNSVVIYIFSHTKSLRSPSNLLVVNLAVSDLIFSAF--FPLLT-VSSFHQ-KWVFGS-VTCQLYGFIGGVFGLMSINTLTAISIDRYVVITRPLQAS--QTMTRSKVHLMIFFVWLFSILLSVPPFFGWGAYIPEGFQTSCTFDYLTKTPRTRAYIVVLYLFGFALPL-FIIGVCYVMIIHGVRRHD-QKMM---TITKN-LN-AE-DI-KA--ND--RARSE-MRISKIAMAVTCLFTISWSPYAIVALIGQFGPA-HWITP-LVSELPMMLAKTSAMHNPIIYALSHPKFRKAL--YRKAPWVFCC----------------PE-PDFRA------SISYS--SSS-NFSDPTMSRRN-
>MolBivalviaMytilusgalloprovincialis_2259
----DNTSD-GTTPTSNST----S-IY----------------------DTY---------YVHPHWKQFG--IP-DHWHYMVGI-YITIVGITGIVGNSIVIWIFSTTKQLKTPSNMLIINLALSDFTFSLV--FPLLT-ISAFNT-KWMWGD-VACQFYGFIGGLFGLMSINTLAAISIDRYINIAYPLTSV--RFMTKKNALMMIGIVWIWSLIWAVPPIFGWGAYIPEGFQTSCTFDYLTRSVNNRSYIFGMYIGDFALPL-VIIIVCYVLIIQAIRNHE-KEMV---IMAKK-LK-AD-DI-RK--NQ--KTRAE-VRIAKIAMGIFLLYMLSWSPYATIALIGQFGPT-NWVTP-LLSELPVLLAKACAMHNPIVYAFSHPKFREAL--SKRVPWLSCC----------------PP-SVKST------TGSVTRASSS-NLDDVREACQQ-
>MolBivalviaMercenariamercenaria_1982
FDVIVTTAT-ALTTNETTT----H-LF----------------------DTY---------VRHPHWRNFP--VS-DEWHYLIGV-CITIVGFTGIFGNSLVIWMFTREKSLRTSSNMFIVNLAISDLTFSIV--FPLFS-ISAFNK-KWIFGN-AACEFYGLIGGIFGLMSINTMVAIAFDRYQAIARPLHVA--KFMTRKRAFLMIVVVWIWSFVSATPPIFGWGRYITEGFGTSCTFDYLTRTDNNRSFIFFLYIFGFAVPL-GIIFVCYAMIIRAVKLHE-IEMK---KTAKK-LN-A--EM-RT--NQ--KKXME-IKVAKIAMSILILYLLSWLPYATVALIGMFGDA-SFVTP-FWAEIPVLFAKASAMHNPLVYALSHPKFRTAI--QNRLPWLACC----------------------PE------TQTPTPSSSS-----MSEEEEQ-
>MolBivalviaMizuhopectenyessoensis_2191
------SLS-SV-------------------------------------------------------------LS-ASL-------------VTGVVGNILVIWMFTTNKKLKTPSNMLIVNLALSDLTFSAV--FPLKS-ISAFSK-KWVFGM-VACELYGLIGGIFGFMSISTLAAISIDRFICITKPLQAA--RIMTRKKAFIMIVVVWTWSVFWSIPPLFGFGAYIPEGFQTSCTFDYITKSTSNRIFIIGMYVFGFLMPC-LIIIGCYIQILKAIKAHG-KEMT---RMADK-LN-AE-EA-DK---S--KAKAE-MKIAKIALMLISLFILSWSPYATIALIAQFGSP-DFVTP-LMSELPVLLAKTSAMHNPLVYALSHPRFRAAL--AEKAPCFMVC---------------PEK-----------------PT--S-NMSDVKDTQNAG
>MolBivalviaPectenmaximus_2854
------SQE-SVTEI-NTT----H-LY----------------------DTY---------YIHPHWKRFP--VS-DSWHIFDGL-FIGVVGITGVIGNILVIWMFTTNKKLKTPSNMLIVNLALSDLTFSAI--FPLKS-ISAFSK-KWVFGM-VACELYGLIGGIFGFMSIGTLAAISIDRFICITKPLQAA--RIMTRKKAFIMIVIVWIWSMMWSIPPLFGFGAYIPEGFQTSCTFDYITKTDTNRYFIIGMYVFGFLTPC-MIIIGCYIMILRAIKAHG-KEMK---RMADK-LN-AE-EA-DK---N--KAKAE-MKIAKIALMLISLFILSWCPYATIALVAQFGSA-DFVTP-LMSELPVLLAKTSAMHNPLVYALSHPRFRAAL--AEKAPCFMTC---------------LET-----------------QT--S-NLSDVKDTQNAG
>MolBivalviaMizuhopectenyessoensis_2192
------MVL-GVTELENTT----H-LY----------------------DTY---------YVHPHWKQFD--VP-HTWHYFIGI-FISIVGVSGVIGNIVVITMFSTTKTLKSPSNMLIVNLALSDLTFSAV--FPLLT-VSAFNT-KWVFGD-TACQFYGLIGGIFGLMSINTLAMISIDRCICITRPLQAM--RIMTRKTSFIMIVVVWVWAVGWSLLPLFGLGAYIPEGFQTSCTFDYLTKTVSNRIYIIGMYVFAFALPL-VLIIVSYIMIISSIRKHA-REMA---NMADK-MN-AE-EA-DK---H--KTKAE-IKITKIAMTLISLFILSWSPYATIALIAQFGDP-SFVTP-LMSEMPVMLAKSSAMHNPIVYALSHPKFRAAL--YQKAPCFLNC---------------SPK-----------------PA--T-SYGPVKENNQPG
>MolBivalviaPectenmaximus_2858
------MVV-GVTELLNTT----H-LY----------------------DTY---------YIHPHWKQFE--VS-ETWHYFIGL-FITCIGISGVIGNIVVISIFTSTKTLKSPSNMLIVNLALSDLTFSAV--FPLLT-VSAFNT-KWVFGD-VACQFYGFIGGIFGLMSINTLAMISIDRCICITRPLQAA--RIMTRKTAFLMIVVVWVWAVGWSLLPFFGLGAYIPEGFQTSCTFDYLTKSLSNRIYIIGMYVFAFALPL-VLIIGSYIMIIGAIRKHA-REMA---SMADK-LN-AE-EA-EK---Q--KTKAE-IKITKIAMMLISLFILSWSPYATIALMAQFGDP-SFVTP-LMSEMPVMLAKASAMHNPIVYALSHPKFRAAL--NEKAPCFLNC---------------SPK-----------------PA--T-SYGPVKENNQPG
>MolBivalviaPectenmaximus_2853
----DTILS-VVEEVINTTT---H-VF----------------------DTY---------YIHPHWRHYP--VS-DNWHYFVGL-FITVVGISGVIGNMVVIWMFSSTKTLKTPSNMLIVNLALSDLTFSAV--FPLLT-ISAFNK-RWVFGD-AACEFYGLIGGIFGLMSINTLAMISIDRFICITRPLQAA--RIMTRKKAFLMIVIVWSWAIGWSLLPLFGLGAYIPEGFQTSCTFDYLTKTTSNRIYIVGMYVFAFALPL-VIIIGCYIGILKAIRKHA-REMA---SMADK-MN-AE-EA-DK---K--KSKTE-IKIAKIAMMLISLFILSWSPYATIALMAQFGDP-SFVTP-LMSELPVMLAKASAMHNPIVYALSHPKFREAL--MKKAPCLLSC---------------SDK-NDNK---------APVPP--S-NLSEVRQTKK-G
>MolBivalviaMizuhopectenyessoensis_2193
----GTILS-VVEEVINTSA---H-PF----------------------DTY---------YIHPHWRQYP--VS-DNWHYFIGL-FITVVGISGVVGNIVVIWMFSSTKTLKSPSNMLITNLALSDLTFSAV--FPLLT-ISAFNK-RWVFGD-AACEFYGLIGGIFGLMSINTLAMISIDRYICITKPLQAA--RLMTRKKAFFMIVIVWSWAVGWSLLPLFGLGAYIPEGFQTSCTFDYLTKTTLNRIYIIGMYLFAFALPL-VIIIGCYIAILKAIRKHA-KEMA---SMADK-MN-AE-EA-DK---K--KSKTE-IKIAKIAMMLISLFILSWSPYATIALMAQFGDP-SFVTP-FMSELPVMLAKASAMHNPIVYALSHPKFREAL--MKKAPCLLSC---------------SEK-KVNK---------APVPQ--S-NISEVRQTKK-G
>MolGastropodaElysiamarginata_1132
--MTLVTTP-AAAQS--TT----H-VY----------------------DTY---------LIHPHWYQFP--IP-PVWHYAMGI-FITFVSIFGSMGNLLVMYIFGTTKSLRTPSNMFVVNLSMSDFIFSII--FPLMT-ISSFNR-KWIFGK-VACELYGLVGGVFGLMSINTLAVIAFDRYNVIARPIKAS--RTLSYKRAFMMLMVVWTWSSTWTLPPLFGWGAYIPEGFQTSCTFDYLTMDLSTRSYILCLYILGFAVPL-FIIMFCYFHIYKAVAAHE-K---------------------------------------------------------------------------------------------------------AV--DKRFPWLLCC---------------TAK-EDNAS------TAAQTKKS-S-NL-DIKDTAQA-
>PlaPlatyhelminthesOpisthorchisfelineus_2564
------------------------------------------------------------------------------------------------------------------------------------------------------------------------------------------------------MSYVRASVMLAICWIWALLWSVPPFFGIGYYIPEGFHTSCTFDYLSTDLGNMLFNAGMYIFAFMIPL-MVICYCYYQIVKTVRRNE-IELM---KMAQK-LN-AETSM-KS--T---DKKAD-VEAAKTSIILVLLFLVAWTPYAVVCLMVLLGKM-DDLSP-TGSELPVLFAKTSAVYNPIVYAIRHPKFRMEL--EKRFPFLLCC---------------KPK---ERA------VETTVTK---------------S
>PlaPlatyhelminthesClonorchissinensis_449
-----------MLKTKNMTI---M-LWD---------------------PEF---------SVHPYWHKFP--PD-PLYHYFVGA-YITIMCTTAILGNILVIALFSLCKQLRTPANLLIINLAINDLSFSII--FPLKT-ISSINQ-RWTWGK-LACQIYGFIGGVAGFNSLTTNAMIALDRYFVIAQPIQAF--TRMSYLRAFVMLAICWIWALLWSVPPFFGIGYYIPEGFHTSCTFDYLSTDLGNMLFNAGMYIFAFMIPL-MVICYCYYQIVKTVRRNE-IELM---KMAQK-LN-AETSM-KS--T---DKKAD-VEAAKTSIILVSLYLLAWTPYAVVCLMVLLGKM-DDLSP-IGSELPVLFAKTSAVYNPIVYAIRHPKFRMEL--EKRFPFLLCC---------------KPK---ERA------VETTVTK---------------S
>PlaPlatyhelminthesOpisthorchisviverrini_2578
-----------MLKARNMTI---M-LWD---------------------PEF---------SVHPYWHKFP--PD-PLYHYFVGA-FITIMCTTAILGNILVITLFSLCKQLRTPANLLIINLAINDLSFSMI--FPLKT-ISSINQ-RWTWGK-LACQLYGFIGGVAGFGSLTTNAMIALDRYFVIAQPIQAF--TRMSYLRAFVMLAICWIWALLWSLPPFFGIGYYIPEGFHTSCTFDYLSTDLGNMLFNAGMYIFGFMMPL-MVICYCYYQIVKTVRRNE-IELM---KMAQK-LN-AETSM-KS--T---DKKAD-VEAAKTSIILVLLYLVAWTPYAVVCLMVLLGKM-DDLSP-IGSELPVLFAKTSAVYNPIVYAIRHPKFRMEL--EKRFPILLCC---------------KPK-MRDKC------IITTLKRNAS--------RCPEG
>PlaPlatyhelminthesParagonimusskrjabini_2770
-----------MFARDNTTI---M-LWD---------------------PDF---------AVHPHWHNFP--PD-PMYNYLIGV-LITVICCTAMAGNLLVIGLFSFAKQLRTPANILIINLAISDFSFSLI--FPLKT-ISVFNQ-RWAWGV-LACELYGFFGGVFGFASLATNMFIALDRYFVISQPIEAF--SRMTYSRVIFMLVIIWIWALLWSMPPLLGIGRYIAEGFHTSCTFDYISTDLENMLFNAGMYIFGFSVPV-LIIIFCYYQIVKTVRRNE-IELM---KMAQK-LN-AEISM-KS--T---DKKAD-IEAAKTSIILILLFLLAWAPYAIVCLMTLLGKM-ENLTP-FGAELPVMFAKSSAVYNPFVYAIRHPKFRKEL--EKRLPFLLCC---------------KEK---DQA------TETTVTK---------------T
>PlaPlatyhelminthesParagonimusheterotremus_2748
-----------MFERDNTTI---M-LWD---------------------PDF---------AVHPHWHNFP--PD-PMYNYLIGM-LITIICCTAMAGNLLVIGLFSFAKQLRTPANVLIINLAISDFSFSLI--FPLKT-ISAFNQ-RWAW----ACELYGFFGGVFGFASLATNMFIALDRYFVISQPIEAF--SRMTYSRVIFMLVIIWIWALLWSMPPLLGIGRYIAEGFHTSCTFDYISTDLENMLFNAGMYIFGFSVPV-LIIIFCYYQIVKTVRRNE-IELM---KMAQK-LN-AEISM-KS--T---DKKAD-IEAAKTSVILVLLFLLAWAPYAIVCLMTLLGKM-ENLTP-FGAELPVMFAKSSAVYNPFVYAIRHPKFRKEL--EKRLPFLLCC---------------KEK---VRV-----FAFYAYPD----------------
>PlaPlatyhelminthesParagonimuswestermani_2793
-----------MF-------------------------------------------------VFPH-----------------------------------------SAKQLRTPANILIINLAISDFSFSLI--FPLKT-ISAFNQ-RWAWGV-----------------------------------------------------------------------LGRYIAEGFHTSCTFDYISTDLENMLFNAGMYIFGFSVPV-LIIIFCYYQIVKTVRRNE-IELM---KMAQE-LN-AEVSL-KS--T---DKRAD-IEAAKTSVILVLLFLLAWAPYAIVCLMTLLGKM-ENLTP-FGAELPVMFAKSSAVYNPFVYAIRHPKFRKEL--EKHLPFLICC---------------KEK---DQV------AETAVIK---------------T
>PlaPlatyhelminthesSchistosomamansoni_3249
---------------QNLTF---T-LWD---------------------NDF---------SVHSHWHKFI--PD-PLYYYLVGI-YIGIVGILAVMGNSLVITLFLLCKQLRTPPNMLIVNLAISDFSFALI--FPLKT-IAAFNH-RWGWGK-LACELYGFAGSIFGFISLTTMAFIALDRYLVIVQPFETF--SRITYGKVIVMIFITWIWSALWSIPPFFGYGSYIPEGFHTSCTFDYLSTDLPNLIFNAGLYILGFLCPV-FIIIFSYYQIVKTVRLNE-LELM---KMAQS-LD-LQSAM-KT--G---DKKAD-IEAAKTSIILVLLYLMSWSPYAIVCLMTLIGSR-DSLTP-FHSELPVLFAKTSAVYNPIVYAVKHPKFRMEI--EKRFPFLICC---------------KPK---ERL------QNTIVSKNNT------------E
>AAF73286_RHO_G_protein_coupled
----------------------------------------------------------------------------PLYYYLVGI-YIGIVGILAVMGNSLVITLFLLCKQLRTPPNMLIVSLAISDFSFALI--FPLKT-IAAFNH-RWGWGK-LACELYGFAGSIFGFISLTTMAFIALDRYLVIVQPFETF--SRITYGKVIVMIFITWIWSALWSIPPFFGYGSYIPEGFHTSCTFDYLSTDLPNLIFNAGLYILGFLCPV-FIIIFSYYQIVKTVRLNE-LELM---KMAQS-LD-LQSAM-KT--G---DKKAD-IEAAKTSIILVLLYLMSWSPYAIVCLMTLIGSR-DSLTP-FHSELPVLFAKTSAVYNPIVYAVKHPKFRMEI--EKRFPFLIC------------------------------------------------------
>PlaPlatyhelminthesSchistosomamattheei_3285
---------------QNLTF---T-LWD---------------------NDF---------SVHPHWHKFT--PD-PLYYYLVGI-YIGIVGILAVMGNSLVITLFLLCKQLRTPPNMLIVNLAISDFSFALI--FPLKT-IASFNQ-RWGWGK-LACELYGFAGSIFGFISLTTMAFIALDRYLVISQPFKTF--SRITYGKVIVMIFITWIWSALWSIPPFFGY-------------------------------------------------------------------------------------G---DKKAD-IEAAKTSIILVLLYLMSWSPYAIVCLMTLVGSR-DSLTP-FHSELPVLFAKTSAVYNPIVYAVKHPKFRLEI--EKRFPFLICC---------------KPK---E--------QSSV-------------------
>PlaPlatyhelminthesSchistosomahaematobium_3216
---------------QNLTF---T-LWD---------------------NDF---------SVHPHWHKFT--PD-PLYYYLVGI-YIGIVGVLAVMGNSLVITLFLLCKQLRTPPNMLIVNLAISDFSFALI--FPLKT-IASFNQ-RWGWGK-LACELYGFAGSIFGFISLTTMAFIALDRYLVISQPFKTF--SRITYGKVIVMIFITWIWSALWSIPPFFGYGSYIPEGFHTSCTFDYLSTDIRNLIFNAGLYILGFLCPV-FIIIFSYYQIVKTVRLNE-LELM---KMAQS-LN-AQSAM-KT--G---DKKAD-IEAAKTSIILVLLYLMSWSPYAIVCLMTLVGSR-DSLTP-FYSELPVLFAKTSAVYNPIVYAVKHPKFRLEI--EKRFPFLICC---------------KPK---ERL------QNTIVSKNNTFNMHNKDETSTER
>PlaPlatyhelminthesSchistosomamargrebowiei_3269
---------------QNLTF---T-LWD---------------------NDF---------SVHPHWHKFT--PD-PLYYYLVGI-YIGIVGILAVMGNSLVITSFLLCKQLRTPPNMLIVNLAISDFSFALI--FPLKT-IASFNQ-RWGWGK-LACELYGFAGSIFGFISLTTMAFIALDRYLVISQPFKAF--SRITYGKVIVMIFITWIWSALWSIPPFFGY-------------------------------------------------------------------------------------G---DKKAD-IEAAKTSIILVLLYLMSWSPYAIVCLMTLVGSR-DSLTP-FHSELPVLFAKTSAVYNPIVYAVKHPKFRLEI--EKRFPFLICC---------------KPK---V--------CNTS-------------------
>PlaPlatyhelminthesSchistosomabovis_3181
---------------QNLTF---T-LWD---------------------NDF---------SVHPHWHKFT--PD-PLYYYLVGI-YIGIVGILAVMGNSLVITLFLLSKQLRTPPNMLIVNLAISDFSFALI--FPLKT-IASFNQ-RWGWGK-LACELYGFAGSIFGFISLTTMAFIALDRYLVISQPFKTF--SRITYGKVIVMIFITWIWSALWSIPPFFGY-----------------------------------------------------VRLNE-LELM---KMAQS-LN-AQSAM-KT--GKDCDKKAD-IEAAKTSIILVLLYLMSWSPYAIVCLMTLVGSR-DSLTP-FHSELPVLFAKTSAVYNPIVYAVKHPKFRLEI--EKRFPFLICC---------------KPK---ERL------QNTIVSKNNT------------E
>PlaPlatyhelminthesSchistosomajaponicum_3235
---------------QNLTF---N-LWD---------------------DGF---------AIHPHWHKFT--PD-PLYYYLVGI-YIGIVGILAVMGNSLVITLFVICKQLRTPPNMLIVNLAISDFSFALI--FPLKT-IASFNQ-RWGWGK-LACELYGFAGSIFGFISLTTMAFIALDRYLVITQTFETF--SHITYGKVIVMIMITWIWSALWSIPPFFGYGSYIPEGFHTSCTFDYLSTDLPNLIFNAGLYILGFLCPV-IIIIFSYYQIVRTVRLNE-LELI---KMAQS-LN-AQSVM-KT--G---DKKAD-IEAAKTSVILVLLYLMSWSPYAIVCLMTLIGSR-DSLTP-FYSELPVLLAKTSAVYNPIVYAVKHPKFRLEI--EKRFPFLICC---------------KPK---ERL------QNTVISKNGT------------E
>PlaPlatyhelminthesEchinostomacaproni_1029
---------------KIVSS---L-LCS---------------------PDF----------LSPLCGK-------------------------------------RSAKSLRSPANLLIINLSLSDCLFSAT--FPLKT-IAAFNQ-RWTWGK-LACEIYGFLGGLFGFVSLSTMVAIALDRYFVIVQPVQAL--ARMTYTRAIVMLIVVWLWSLLWSVPPWLGIGRYIPEGFQTSCTFDYLSHDLENLLFNAGMYIFGFSIPV-LIIVYCYYQIVRAVRLNE-QQLK---KMAQK-LN-ADTSM-KS--S---DKKAD-VEAAKTSVILVLLYLMAWTPYAVVCLMAMIGQL-PAMTP-FMAELPVFFAKASAVYNPFVYALRHPKFRAEL--EKRIPFLLCC---------------PQK---QPS------QGATVSN-AA-----------E-
>CAD13146_opsin_Dugesia_japonic
---------------------------------------------------------------------------------------------------------------------------------------------------------------------------------------------------------------------------TPPFFGFGNYVPEGFQTSCTFDYLTQSKGNVIFNIGMYIGNFVIPV-GIIIFCYYQIVKAVRVHE-LEML---KMAQK-MN-ASTSM-KT--G---AKKAD-VQAAKISIIIVFLYLLSWTPYAIIALMALTGRR-DHLNP-YTAELPVLFAKTSAMYNPFIYAINHPKFRE-------------------------------------------------------------------
>PlaPlatyhelminthesMacrostomumlignano_1784
----LVMTP-STMSWATTTE---R-YWW---------------------PEF---------AIHPFWRQFP--VP-ELHHYLVGF-YISVVGIIGDVGNMLVLFIFVTTKALRTPPNIFLVNLAISDLSFSVI--FPLLT-ISSFNG-RWAWGR-LACELYGFFGGVLGFVSIHTLALISMDRYFVIAQPFEAL--KRLTYTRAIVMVFFAWLLALLWAIPPFFGYGYFVPEGFQTSCTFDYLSQDKGNLIFNGLMYSCGFVLPL-SIIFFCYYKIVRAVRSHE-LELI---KMATK-MG-GH-SM-KS--A---DQKSD-LKTAKIALITISLYLLSWTPYATVAFLSLIGKR-DHLNQ-YTSELPVLAAKTSAIYNPIIYSLSHPKFRAVL--EKKFPWLLCC---------------KAK-EATSS------AGSKFSRSPS-----------QG
>PlaPlatyhelminthesProtopolystomaxenopodis_3153
-----------MSIQET--------FWF---------------------PEL---------PSHPHWKNFP--TS-PLYHYLVGI-FIAVIGIFGLLGNMLVIYVFLSTKSLRTPTNMLIINLAVSDMSFAAI--FPLKT-IASFNM-RWGWGK-LACELYGFAGGVLGFNSIFSLAFISVDRFFVIAQPFQTL--KTLTYARAIGMIIASWLWSLMLSVPPFFGFGN--------------------------------------------------------------------------------------------------------------------------------------------------------------------------------------------------------------------------------------
>NemNemerteaLineuslongissimus_617928
--------------------------------------------------------------------------------------------------------------------------------------------------------------------------MSINTNAMIALDRYLVIAQPFEAL--KRMTKNRAFILIVLVWFWSFIISLMPLAGFGAYIPEGFQTSCTFDYLTQTPSNYAFNIGLYVFGFLIPV-LIIFWSYYKIVRAVMIHE-DEMA---RMAQK-LG-AK-DM-RQ--G--SDRRSD-IKTAKVSATLVLLYLMSWGPYSIVSLAALLGYR-SFLNP-YMSEIPVIFAKTSAIYNPIVYAVSHPKFRLAM--SKQVPWLFIC---------------PPS-SGSMV------SERSTSSAST-NLGEMKD----E
>ELU01272_Capca1_119596_Capitel
----------------------------------------------------------------------------PLIYYGLGL-YMAVVGIVGTLGNLVVITLFIKTRSLRTPPNMFIINLALSDMGFCAT--FPLMT-VASFQK-LWRWGP-VACELYALAGSITGFNSIATLALISMDRYMVIAKPFYAM--KHVSHKRSLIQIILAWTWAFIWSAPPLLGYGRYIPEGFQVSCTFDYLSRDLKNLIFVWCLFVFGFFIPV-LAIACSYVGIIRAVGAQS-KEMR---KTAEK-MG-AK-TG-KS--D---EKKQD-IAMAKVAAGTIGLFLMSWTPYAAVSMIGIAGNR-SWITP-YVSQIPVMFAKASAMWNPILYALSHPKFRAAL--EDHMPWL-LV-----------------------------------------------------
>AneCapitellidaeCapitellateleta_370
----------SYADGDNSTA---EEPY----------------------LPH---------TFHPHWRPYRLNMN-PLIYYGLGL-YMAVVGIVGTLGNLVVITLFIKTRSLRTPPNMFIINLALSDMGFCAT--FPLMT-VASFQK-LWRWGP-VACELYALAGSITGFNSIATLALISMDRYMVIAKPFYAM--KHVSHKRSLIQIILAWTWAFIWSAPPLLGYGRYIPEGFQVSCTFDYLSRDLKNLIFVWCLFVFGFFIPV-LAIACSYVGIIRAVGAQS-KEMR---KTAEK-MG-AK-TG-KS--D---EKKQD-IAMAKVAAGTIGLFLMSWTPYAAVSMIGIAGNR-SWITP-YVSQIPVMFAKASAMWNPILYALSHPKFRAAL--EDHMPWLLVC-----------------------------------------------------
>AGL94564_r_opsin3_Platynereis_
----------------------------------------------------------------------------DIIHWVIGV-YIAIVGMIGVIGNFLVIFFFSTTRSLRTPSNLFVINLAISDLGFSAV--FPLMT-ISSFMR-KWYFGN-IACTLYGFLGGIFGFNSIGSLMFISLDRYYVIAKPLEAM--RKATKKRAFLQIIVIWIWALIWSGPPLIGFGSYIPEGLQTSCSFDYLTRSPTNIAFNMGLFGMGFCFPL-LIIIACYVQIIAAVSRQA-REMQ---KTAEK-MG-AK-TA-SD--D---KKQQE-IQLAKVAAGTISLFCISWIPYALVAQFGIWGLR-QFVNP-ITCVVPVLFAKASAMWNPILYALSHPRFRAVL--DDKMPWL-LC-----------------------------------------------------
>KC810971PlduANER3
----DMDST-SYSLESN------SNPY----------------------LPN---------LFHPHWRSYREELP-DIIHWVIGV-YIAIVGMIGVIGNFLVIFFFSTTRSLRTPSNLFVINLAISDLGFSAV--FPLMT-ISSFMR-KWYFGN-IACTLYGFLGGIFGFNSIGSLMFISLDRYYVIAKPLEAM--RKATKKRAFLQIIVIWIWALIWSGPPLIGFGSYIPEGLQTSCSFDYLTRSPTNIAFNMGLFGMGFCFPL-LIIIACYVQIIAAVSRQA-REMQ---KTAEK-MG-AK-TA-SD--D---KKQQE-IQLAKVAAGTISLFCISWIPYALVAQFGIWGLR-QFVNP-ITCVVPVLFAKASAMWNPILYALSHPRFRAVL--DDKMPWL-LC---------------KNM-GDDEK------TRDTRAS----DVSDTTESKPQ-
>ANNELIDA_Candidate_10297_26966217_3
------RRA-PFE--MNRRRCLGLSPF----------------------SPM---------F----------------------I-SIRIGTLIGSFLRTSLIWILQSSASLRAPQTCLLLTWQSATSGFSAI--FPLMT-ISSFQR-AWYFGG-LACDLYGAIGGLTGFNSIASLACISMDRYYVIAKPLEAM--RKATKKRALLQILFCWIWASVWSFPPLFGWGRYIPEGLQTWCSFDYLTRDWNTFSYNMCLFVFGFCTPV-SIIAYCYINIIRAVIAQK-KEMS---KTAEK-MG-AT-TS-KD--E---AKKQE-IALAKIAFTTVSLFCISWMPYAFITQCGVWGFD-QFVNP-YTAVAPVSFAKAGAIWNPIIYALSHPRFRAQL--DARFPWL-LC---------------RNI----EE------TSKQEAS------RD--E-----
>ANNELIDA_Candidate_10347_26966218_3
------RRA-PFE--MNRRRCLGLSPF----------------------SPM---------F----------------------I-SIRIGTLIGSFLRTSLIWILQSSASLRAPQTCLLLTWQSATSGFSAI--FPLMT-ISSFQR-AWYFGG-LACDLYGAIGGLTGFNSIASLACISMDRYYVIAKPLEAM--RKATKKRALLQILFCWIWASVWSFPPLFGWGRYIPEGLQTWCSFDYLTRDWNTFSYNMCLFVFGFCTPV-SIIAYCYINIIRAVIAQK-KEMS---KTAEK-MG-AT-TS-KD--E---AKKQE-IALAKIAFTTVSLFCISWMPYAFITQCGVWGFD-QFVNP-YTAVAPVSFAKAGAIWNPIIYALSHPRFRAQL--DARFPWL-LC---------------RNI----EE------TSKQEAS------RD--E-----
>ANNELIDA_Candidate_5166_13039260_2
----AMETT-PYAS-EN------TEPF----------------------LPD---------IFHPYWHPYRENVP-DLVHYAMGI-YIAIICFIASAGNLLVIWIFISTRSLRTPSNMFIVNLAISDLGFSAI--FPLMT-ISSFQR-AWYFGG-LACDLYGAIGGMTGFNSIASLACISMDRYYVIAKPLEAM--RKATKKRALLQILFCWIWASVWSFPPLFGWGRYIPEGLQTWCSFDYLTRDWNNFSFNMCLFVFGFCTPV-SIIAYCYINIIRAVMAQK-REMS---KTAEK-MG-AQ-TS-KD--E---AKKQE-IALAKIAFTTVSLFCVSWLPYAFITQCGVWGFD-QFINP-YTAVAPVSFAKAGAIWNPIIYALSHPRFRAQL--EARFPWL-LC---------------RNV----EE------TSKHEAS------RD--E-----
>ANNELIDA_Candidate_11085_28273432_1
-----NSEV-PVAEA--------KSAY----------------------LPD---------MFHPHWHKYERDTP-DWVFWGIGM-YMAFVCFLATLGNLLVIYIFLGTRGLRTPSNIFVINLAISDLGFSCI--FPLMT-ISCFHR-VWIFGP-LFCQVYAFIGSITGFNSIASLACISYDRYTVISNPLEAM--RTASKSKSMFKCLICWTWAGIWSVAPLVGWGAYIPEGLQAHCSFDYITQDVNTFSYVTTIFLCGFVGPC-CIIVYSYINIISAVTGQA-REMA---ATAER-MG-AQ-AA-GA--EF--IRQQE-IALAKVAAGTITLFCLSWVPYAYTAVSGAWGFL-DRVNP-YTTMTPVMFCKASALWNPVIYALSHPKFRAQL--EARFPAL-LC---------------SNI-DDGKS------EMSMSAS--------KSE-----
>ANNELIDA_Candidate_39566_70234734_2
----NGAEL-PLAEA--------QAAY----------------------LPD---------MFHPHWHKYERDTP-DWVFWGIGT-YMAFVCFLATLGNLLVIYIFLGTRSLRTPSNIFVINLAISDLGFSCI--FPLMT-ISCFHR-VWIFGP-LACQVYAFVGSITGFNSIASLACISYDRYTVISNPLEAM--RTASKKKSFFKCLVCWTWAGIWSVAPLMGWGAYIPEGLQAHCSFDYLTQDVNTYSYVTTIFLCGFVMPC-CIIVYSYVNIISAVTGQA-REMA---ATAER-MG-AQ-AA-GQ--EF--VRQQE-IALAKVAAGTITLFCLSWVPYAYTAMSGAWGYL-DRVNP-YTTMTPVMFAKASALWNPVIYALSHPKFRAQL--EARFPAM-LC---------------SNI-DDGKS------EMSMSAS--------RSE-----
>ANNELIDA_Candidate_11369_28330158_3
----------------------------------------------------------------------------------------------------------------------------------------PLMT-ISCFHR-VWIFGG-LGCQVYAFVGAITGFNSIASLACISYDRYTVISNPLEAM--RTASTTKSLFKCLLCWTWSGIWSVGPLVGWGAYIPEGLQAHCSFDYLTQDVSTFSYVTCIFLCGFCFPC-SVVAYSYINIISAVTGQA-REMA---ATAER-MG-AQ-AA-GA--EQ--IRQQE-IALAKVAFGTITLFCLSWVPYAYIATSGAWGHL-ERVNP-YTTMTPVLFAKASALWNPVIYALSHPKFRAQL--EARFPSI-LC---------------SNI-ERFWQ------IRSVH------------------
>ANNELIDA_Candidate_11385_28330159_3
----------------------------------------------------------------------------------------------------------------------------------------PLMT-ISCFHR-VWIFGG-LGCQVYAFVGAITGFNSIASLACISYDRYTVISNPLEAM--RTASTTKSLFKCLLCWTWSGIWSVGPLVGWGAYIPEGLQAHCSFDYLTQDVSTFSYVTCIFLCGFCFPC-SVVAYSYINIISAVTGQA-REMA---ATAER-MG-AQ-AA-GA--EQ--IRQQE-IALAKVAFGTITLFCLSWVPYAYIATSGAWGHL-ERVNP-YTTMTPVLFAKASALWNPVIYALSHPKFRAQL--EARFPSI-LC---------------SNI-DEGKS------ELSMSAS--------KSE-----
>ANNELIDA_Candidate_39399_70175776_1
-----SETV-AVAEA--------QSAY----------------------LPD---------LFHPHWQKYERDTP-DWVHWGIGM-YMAFVCFLATLGNLLVIYIFAGTRSLRTPSNVFVINLAISDLMFSCI--FPLMT-ISSFHR-VWIFGP-FACQMYAFVGAISGFNSIASLACISYDRYTVISNPLEAM--RTASTTRSFFKCVMCWAWSGALSAAPLFGWGAYIPEGLQTSCSFDYLTQDANTFSYCVFSFMGGFVFPC-CIVIYSYINIISAVTGQA-REMA---ATTER-MG-AQ-AA-GA--EF--MRQQE-IALAKVAAGTVTLFCISWLPYAYCAESGAWGYL-DNVNP-YTCMVPIMFAKASALWNPVIYALSHPKFRAQL--EARFPAM-LC---------------SNI-DDGKS------EMSMSAS--------RSE-----
>ANNELIDA_Candidate_44738_87655291_4
-----SESV-PAAAA--------QSAY----------------------LPD---------LFHPHWAKYERDTP-DWVHWGIGM-YMAFVCSIAILGNILVLAIFGGTRSLRTPSNVFVINLAISDLGFSMV--FPLMT-ISCFHR-VWIFGP-LACQLYAAFGAITGFNSIGSLALISYDRYTVISNPLEAM--RTASAKRSFFKCLILWFWAGFWAFQPLFGWGSFIPEGLQTSCSFDYLSNDWNNFTYNVSIFVFGFCFPF-FSIIYSYINIINAVASQA-SEMA---KTAER-MG-AQ-AA-GQ--EH--ARQQE-IALAKVAAGTITLFLISWWPYAFIAESGVWGYY-DNVTP-TAAMVPIMACKASAMWNPIIYALSHPRFRAQL--EARFPSL-LC---------------SNI-GDDKS------GMSMSAS--------TSE-----
>KR869767PlduANER2
----DSSFT-AYPEEDST-----TVPY----------------------LEN---------LFHPHWRKYRENVP-DSVHYILGI-YITFVGFAGVIGNAIVIFVFTATKSLRTPSNMFIVNLAMSDLGFSLV--FPLMS-VSSFMR-KWYFGR-VGCILYGTLSGVFGLTSINTLALIAFDRFYVIQFPLRAI--RTVTRTRSFVQICLVWIWATFWSCPPLFGWGRYIPEGLQTSCGFDFLSQDPLNRAFNYCIFSCGFVLPV-TFAICSYCGILATVSMQA-KHME---KIKQT-KG-GQ-LN-DD--KE--EKKQQ-IRLAKIAAGTISLFIISWMPYALLVILSTSGYR-HIMTP-YVCQIPSVFAKASAIWNPFVYSISHPKYRQAL--QERFPWL-LC---------------DTD-LGDKK------TRKQSLD-----LSDISE--SK-
>AneDinophilidaeDimorphilusgyrociliatus_980
----MLSNK-SWARNSGQ---------------------------------Q---------LVHPFWHKYDPGIN-PAYHYGLGT-YIGFVCVLGTLGNLLVLYLFTVTKSLRSPSNLFILSLALSDATFSAI--FPLLT-ISSFYR-KWIFGK-LACELYSMIGGICGFASINAVAFIAFDRFFVIAYPFDAM--KKMTKKRAILQILFLWAYSIAWALPPMFGWGAFIPEGFQTSCSFDYLTLTLNNISYVFAMFTFAFILPV-LVIIICYINIVRAVSSQA-KTMS---KTAEK-MG-AK-TT-KD--D----HKQE-IRLAKIAAGTFTLFLLSWSPYAIVTIGGMAGFP-WLITP-FSCELPVMFAKMSAVYNPLLYALSHPKFRAAL--NDKVPWLTIC---------------IET-KSSRS------GIKSTTA------NDAVE-----
>AJ316544PlduANER
----LAGQP-SVAYNGSMSL---TTAHIG--------------------DSI---------TLHPYWQQFDNTIP-DSWHYAVAA-WMTFFGILGVSGNLLVVWTFLKTKSLRTAPNMLLVNLAIGDMAFSAI--FPLLT-ISSINK-RWVWGK-LWRELYAFVGGIFGLMSINTLAWIAIDRFYVITNPLGAA--QTMTKKRAFIILTIIWANASLWALAPFFGWGAYIPEGFQTSCTYDYLTQDMNNYTYVLGMYLFGFIFPV-AIIFFCYLGIVRAIFAHH-AEMM---ATAKR-MG-ANT---GK--AD--DKKSE-IQIAKVAAMTIGTFMLSWTPYAVVGVFGMIKPH-SEIHP-LLAEIPVMMAKASARYNPIIYALSHPKFRAEI--DKHFPWLLCC---------------KPK---SST------TKGSIAS---------TE-----
>OG7PlatynP3-249
-----------------------------------------------------------------------------RLHYAVAA-WMTFFGI--VSGNLLVVWTF---------PNMLLVNLAIGDMAFSAI--FPLLT-ISSINK-RWVWGK-LWRELYAFVGGIFGLMSINTLAWIAIDRFYVITNPLG-A--QT-TKKRAFIILTIIWANASLWALAPF-----YIPEGFQTSCTYD--------YTYVLGMYLFGFIFPV-AIIFFCYLGIVRAIFA-H-AEMM----------------------------KSE-IQIAKVAAMTIGTFMLSWTPYAVV---GMIKPH-SEIHP-LLAEIPVMMAKASAR-NPIIYALSHPKFRAEI-----------------------------------------------------------------
>ANNELIDA_Candidate_10238_26939742_0
------KSP-VIA--DSMST---NMQHEG--------------------GSV---------DIHPYWRQWDQIIP-DSYHYAVAC-WMTFFGILGTLGNLLVIYTFITTKSLRTAPNMLVVNLAISDMTFSAI--FPLLT-ISSINK-KWVWGK-LWCQLYAFVGGIMGFCSINTLTWIAIDRYYVITQPLTAA--VRMTKGRTMIILGIIWFWASLWSLPPFFGWGAYVPEGFQTSCTFDYLSKDISNMTFNIGMYFGGFLIPV-FIIFYCYIGIVKGVFAHH-SEMM---DTAKR-MG-AQC---AK--AD--DRRAE-FQLAKVAAMTIGTFLLSWVPYASVGLLGMTQPW-EAVTP-MMSEIAVMFAKASAAYNPVIYALSHPKFRAEI--DKNFPFLLLF---------------KPK-QASVM------SSASGAT---------TESDDH-
>ANNELIDA_Candidate_68980_152066715_3
----------------------------------------------------------------------DKIVT-PAHHYAIAM-WMTVFGISGTLGNAVVIYTFIRVKSLRTAPNFLIVNLGLSDMTFCAV--FPIFT-IASINM-KWVWGK-LCCELYAFIGGITGLASINSLVWISLDRFYCITQPLNAA--QKLTKKRSFVAVAIVWLWASCWSIPPLFGWGRYVQEAFQTSCTFDYLSHDISNATFVLGMYVFGFSIPV-FIIFYCYVGIIKGMINHH-KEMA---ATAAR-MG-AKVDQ-AK--LD--ERNSE-IALAKIAGMTISAFLMSWSPYAIVAALGMVNPH-SAVHP-YFAELTVLLAKASASWNPVIYAVSHPKFRAEI--EKQFPFLLLF---------------KPD-DDTAM------SIKSIAS--------PTE-----
>Helro1_84106_new_Helobdella_ro
----------------------------------------------------------------------------------------------------------TRTPILRTHANVLIINLALCDLIFSSL--FPMTA-LSCFKR-HWIWGD-LGCDFYGFVAGWTGLGSITCLAFISIDRYMAIVHPFYML--NKKSSSLTLLQIGAVWSWALIWSVMPLFGWGRFIPEAFGVSCTFDYLTRTWSNICFNYVLITCGFFLPV-VIIVTSYIGIVIEVTKST-VEED---GMKDH-MD-AQ-NA-RC--YV-VAVLSM-LKTAKVLACCFGAFLICWTPYAIVAQLGINGFA-HLVTP-FTSEVPVLFAKTSSIWNPLIYALSHPRYRRAV--VLEVSNFRK------------------------------------------------------
>AneClitellataHelobdellarobusta_1376
----------------------------------------------------------------------------------------------------------TRTPILRTHANVLIINLALCDLIFSSL--FPMTA-LSCFKR-HWIWGD-LGCDFYGFVAGWTGLGSITCLAFISIDRYMAIVHPFYML--NKKSSSLTLLQIGAVWSWALIWSVMPLFGWGRFIPEAFGVSCTFDYLTRTWSNICFNYVLITCGFFLPV-VIIVTSYIGIVIEVTKST-VEED---GMKDH-MD-AQ-NA-RC--YV-VAVLSM-LKTAKVLACCFGAFLICWTPYAIVAQLGINGFA-HLVTP-FTSEVPVLFAKTSSIWNPLIYALSHPRYRRAV--VLEVSNFRKW---------------RFILCYCRA-------ADQETWSGE-------------
>AneClitellataHirudoverbana_396840
-------------------------------------------------------------------------------------------------------------------------------------------------------------CQWYAFVAGVSGLVSINTLTAISVDRYMVIAKPMYML--HAASKSRTLQQIAFVWVHAVCWVSAPWFGWGAFMLEGFGFSCTWDYLTQTWNNISFNLCFVVFQFVVPV-TLILLCYVGIISAVAKNR-KEMS---RMNKE-TA-NQ-Q--K----------QE-IQIAKVVAVNVIMFIITWVPYVTVAMLGVAGHS-NLVTP-YTTEIPVMLAKASGAWNPIIYALSHPRYREALR-KSKLP-FRYC---------------KPTSANTRM-------SEMSSSAPTI------------
>AneClitellataHirudomedicinalis_336038
--MTEMTSHSLLSTT---SF---HTPLEDW-------SLSY--SNFPTTDEH---------LLHPHWDQYRDEAP-GEFMILLGI-YITLVAFIGTFGNLIVLYVFGTTPSLKTPSNLFVINLAICDLMFSAI--FPMMA-LACFRR-YWMWGF-FGCQWYAFVAGVSGLVSINTLTAISVDRYMVIAKPMYML--HAASKSRTLQQIAFVWVHAVCWVSAPWFGWGAFMLEGFGFSCTWDYLTQTWNNISFNLCFVVFQFVVPV-TLILLCYVGIISAVAKNR-KEMS---RMNKE-TA-NQ-Q--K----------QE-IQIAKVVAVNVIMFIITWVPYVTVAMLGVAGHS-NLVTP-YTTEIPVMLAKASGAWNPIIYALSHPRYREALR-KSKLP-FRYC---------------KPTSANTRM-------SEMSSSAPTI------------
>Helro1_132379_new_Helobdella_r
----------------------------------------------------------------------------GGFMIILGI-YITIVAFIGTIGNMIVLWIFTTTPSLKTPSNMLVINLATCDLMFSAI--FPMMA-LACFKK-YWIWGF-VGCQWYAFVAGVSGLVSINTLTAISIDRYMVIAKPLYMM--QAASKSRSLQQIIFVWCYAIGWVLPPWFGWGAFMPEGFGFSCTWDYLTRTTNNISFNMCFVTFQFILPV-SLVLICYVGIVNAVAQNR-KEMG---RMSKD-TA-NQ-T--K----------QE-IQIAKVVAVNVLFFIVTWLPYVTVAMLGVAGHS-HLVTP-YTTEIPVMLAKASGAWNPIIYALSHPRYRDAL-----------------------------------------------------------------
>AneClitellataHelobdellarobusta_1377
-------------------------------------------------------------MIHPHWDQYR--AP-GGFMIILGI-YITIVAFIGTIGNMIVLWIFTTTPSLKTPSNMLVINLATCDLMFSAI--FPMMA-LACFKK-YWIWGF-VGCQWYAFVAGVSGLVSINTLTAISIDRYMVIAKPLYMM--QAASKSRSLQQIIFVWCYAIGWVLPPWFGWGAFMPEGFGFSCTWDYLTRTTNNISFNMCFVTFQFILPV-SLVLICYVGIVNAVAQNR-KEMG---RMSKD-TA-NQ-T--K----------QE-IQIAKVVAVNVLFFIVTWLPYVTVAMLGVAGHS-HLVTP-YTTEIPVMLAKASGAWNPIIYALSHPRYRDAL-----------------------------------------------------------------
>Helro1_85596_new_Helobdella_ro
----------------------------------------------------------------------------MAFYYFLGT-FFAVVGFLGVFGNIIVVWVFSSTPSLRTPSNVLVINLAICDILFSAL--FPMSA-LSCFQR-HWIWGN-FGCQFYSFVAGITGLASINCLAVIAVDRYLVVGQPLAML--NQSHFRRSFYHVLIIWTWACVWSAMPLIGWGEYILEGFGVSCTFDYLTRTTWNISFNVCLFTFCFGMPV-SVIILSYIGIIRSIAKNR-KEFS---SLTAE-NS-SR-A--R----------QE-IKIAKVFAVCMTAFILCWVPYATVAQLGIYGYD-QMVSP-YTAELPVMLAKTSALWNPIIYAFSHPKYRKCL---KELPIFR-------------------Q-----------------------------------
>AneClitellataHelobdellarobusta_1380
--MD--------------------VTWKD---------------------------------FHPHWWKYHVNAP-MAFYYFLGT-FFAVVGFLGVFGNIIVVWVFSSTPSLRTPSNVLVINLAICDILFSAL--FPMSA-LSCFQR-HWIWGN-FGCQFYSFVAGITGLASINCLAVIAVDRYLVVGQPLAML--NQSHFRRSFYHVLIIWTWACVWSAMPLIGWGEYILEGFGVSCTFDYLTRTTWNISFNVCLFTFCFGMPV-SVIILSYIGIIRSIAKNR-KEFS---SLTAE-NS-SR-A--R----------QE-IKIAKVFAVCMTAFILCWVPYATVAQLGIYGYD-QMVSP-YTAELPVMLAKTSALWNPIIYAFSHPKYRKCL---KELPIFR-------------------QRLGSKS-------HTKSSD-GTI------------
>AneClitellataHelobdellarobusta_1381
---------------------------------------------------------------HPHWWRYKETTS-EIFFLFLGI-YITVVGFLGIVGNSTVIYIFCSTASLRTPANVLVINLAVCDLIFSSV--FPMTS-LSCFWQ-KWLWGV-TGCKWYAFLCAATGLASINCLTAISIDRYLVITHPFFML--DKSSFKRVLFNMIVIWGWAVIWAMPPLFGWGDYIMEGFGVSCTFDYLTRTWANISFNYSLISFAFVVPL-FIIVLCYVGIVREVMRGR-KRFN---RYNNR-AD-NQ-NF-R----------QE-IQITRVLACCVVSFCVCWMPYAIVTQIAISGFQ-DLVNP-YMAEIPVMLAKSSAIWNPIIYALSHPRYINAL-----------------------------------------------------------------
>Helro1_129809_new_Helobdella_r
----------------------------------------------------------------------------EIFFLFLGI-YITVVGFLGIVGNSTVIYIFCSTASLRTPANVLVINLAVCDLIFSSV--FPMTS-LSCFWQ-KWLWGV-TGCKWYAFLCAATGLASINCLTAISIDRYLVITHPFFML--DKSSFKRVLFNMIVIWGWAVIWAMPPLFGWGDYIMEGFGVSCTFDYLTRTWANISFNYSLISFAFVVPL-FIIVLCYVGIVREVMRGR-KRFN---RYNNR-AD-NQ-NF-R----------QE-IQITRVLACCVVSFCVCWMPYAIVTQIAISGFQ-DLVNP-YMAEIPVMLAKSSAIWNPIIYALSHPRYINAL-----------------------------------------------------------------
>AneSpionidaStreblospiobenedicti_878888
----MATTA-TLASPNDSAY---LDLY----------------------QGV---------LIHPHWRQYSMGIP-DYAHYILGV-YIGVVGIAGTIGNTLVIYIFASTASLRTPSNLFIINLAVSDLGFSAL--FPLMA-VSCFLR-HWAWGT-TGCELYGFMGGLFGFNSINTLAWISLDRYYVIAYPFDAM--RKCTQKRALLQICFVWLWALLWSVPPLLGWGAYIPEGFHTSCSFDYLTSDVGNVTYVWSMFTGAFVLPV-AVIVLCYGLIIRTVSVQT-SALR---STANR-LG-AKTST-QH--K---RQKQE-VELAKVAAVTISLFLVSWTPYAAVTLLGITGHD-HLVTP-YTCQAPVAPKDARSYYQPFCVVLSHPEMRASFR-GARIGHVKCV---------------KSFRSRNNT------LDSSGAESFSK----VNEDEKEG
>AneSabellidaOweniafusiformis_2624
VTTN----EEAITSPINATI---L-----------------------DADPD---------LIHPYWRKFQREIP-AIWHYAVGV-YITIIGLTGMIGNFLVAYMFSTAKDLRTPQNMLLINLAISDFIYSAI--FPLLT-ISSFNQ-RWIWGN-KTCKVYGFFGAMFGFMSIDTLAVISYQRYTIISKPMKSS--MNMTKTKVAIWIILIWIWDLIWAIPPFYGWGDYIPEGFQTTCTFDYLTRSLNNITFNLTIYVIHFTFPV-MVMVVNYIRIIQAVIKQN-NIME---KQAGK-MG-AM--V-SS--KE--RFKTE-VSLAKTCCVFCILFLLSWVPYATIAILALCNYR-GAVTP-FSAMLPVMFAKASACYNPLVYTLSHPRFKLEL--RKRFPCLCAC---------------NKS-SSSPD------SESQQPASSEI----KKEQENQ-
>AneSabellidaOweniafusiformis_2660
YSDSLKTTTEAITLGLDTSV---TELFVR------------------EADPD---------LIHPHWRQFDEGIP-AIWHYAVGI-FITIVGITGMTGNFLVIYMFSSVKALRTPQNMLLINLAISDFTFSAV--FPLLT-ISSFNQ-RWMWGN-ATCKFYAFIGAVFGFMSIDTLAVISYQRYKVIKRPMEAV--VKMTHKRTAVWILAIWIWAVGWSLPPFFGWGDYIPEGFQTSCTFDYLTLNINNITFNLTMYMIHFVLPV-GFITYNYVGIVRAVLKQK-RILK---DQASK-MK-AK--M-TS--AD--RFSTE-ISLARTCSILCVLYLLSWGPYATVALAALLNYQ-TYVTP-FVSELPVMFAKASACYDPIVYALSHPRFRTEL--YRKFPCLCSC---------------PPG-STA---------------STET-------QQKQ-
>BryAneClitellataMetaphirevulgaris_721922
----------PLPRT----------------------------------SNS---------IVESHERSRS--------------------------GSGKRIRPENGAASLRTPSNVFVISLAISDLTFTVV--FPVMT-IACFRR-RWPWGD-TACQWYSYLSGITGLSSINTLAWISIDRFTVIAKPFHMM--RLASNRRSLLQLVFIWSWALLWSTPPMLGWGRYIPEGLQVSCTFDYLTRTPANIAFNYCLFGLGFLLPV-AVTVVAYAGIVRSVTAQS-KNLS---DACRR-LG-AS-SV-HG--PG-QEYQLE-LQLAKVAAATVCLFVVSWLPYAVIAQLAINGYQ-SHVTP-YVTEVPVMFAKASAIWNPIVYGLSHPRYKKEL--RRMLPAWMPF---------------RGR----------------------------------S
>AneSpionidaStreblospiobenedicti_865671
------TTM-PLSDI-NTTV---DQIY-----------------------------------AHPYWKQFDPGYP-DWYHWLVGF-YMTVVCPIGVISNLVVIYVFSSTKHLRTPPNMLIVNLACSDCMFAAM--FPILT-VNSIFK-IWRWGK-ICCIVYGFNGGLAGFVSICTLAFIAFDRWYVISNPMKAA--HTVTKKKTLGYIFIIWTYSAIWAVPPLFGWGHYNLEGLMTSCTFDYLTQDIKNLTFNAGMFIGAFGVPM-FFICFFYIGIVKAIMRHH-DEMQ---AQAQK-MG-AK--A-GN--SE--DREVE-IKMTKIAATTIALYLLSWGPYAVVTGMGLIYPH-DKVTP-LMAEIPVMLAKTSSIWNPIIYAISHPKFRAEV--DKRFPWMLMC---------------SADVKKADP------TRTSVSRGAAGELGGESEASEQE
>AneSpionidaStreblospiobenedicti_865672
PSKEGETTM-PLSDI-NTTV---DQIY-----------------------------------AHPYWKQFDPGYP-DWYHWLVGF-YMTVVCPIGVISNLVVIYVFSSTKHLRTPPNMLIVNLACSDCMFAAM--FPILT-VNSIFK-IWRWGK-ICCIVYGFNGGLAGFVSICTLAVIAFDRWYVISNPMKAA--HTVTKKKTLGYIIMIWVYSAIWAVPPLFGWGQYNLEGLMTSCTFDYLTQDLKNYSFNAGMFIGAFGVPM-FFICFFYIGIVKAIMKHH-DEMQ---AQAQK-MG-AK--A-GN--SE--DREVE-IKMTKIAATTIALYLLSWGPYAVVTGMGLIYPH-DKVTP-LMAEIPVMLAKTSSIWNPIIYAISHPKFRAEV--DKRFPWMLMC---------------SADVKKADP------TRTSVSK--------VSQ-----
>PlaPlatyhelminthesParagonimusheterotremus_2747
------------------------------------------------------------------------------------------------------------------MANTLIVNLAVSDLAFSLL--FPIKT-LAAFNQ-FWGWGK-KACELYGFAGGFLGFVSLTTLAFIALDRYLAVMHPLENQ--PRLHSGRVTKFLLFIWLWALTWSIPPFFGYGSYRLEGFHTSCTFDYLSTDVLNVLFNAGMYIFAFLLPL-GMLTFCYYGIVHKLQTNK-RSMR---SLSSQ-RT-MD-RL-RA--I---RRHQE-IRVVRISAVLVLLYLMAWCPYAMICLLALIGKR-SHLTP-IVAELPVVFAKTSPVYNPIVYALMHENFRTELI-YPAFKWLCFC---------------KRS-TTVHL------TSSQQAS--------TQERSEQ-
>PlaPlatyhelminthesParagonimusskrjabini_2771
---------------------------------------------------------------------------------------------------------------------------------------FPIKT-LAAFNQ-FWGWGK-RACELYGFAGGFLGFVSLTTLTFIALDRYLAVIHPFENQ--PRLQSGRVSKFLLFIWLWALTWSIPPFFGYGSYRLEGFHTSCTFDYLSTDVLNVLFNAGMYIFAFLLPF-GLLTFCYYGIVHKLQTNK-RSLR---SLSSQ-RT-MD-RL-RA--I---RRHQE-IRVVRISAILVLLYLMAWCPYAMICLLALIGKR-SHLTP-VVAELPVVFAKTSPVYNPIVYALMHENFRTELI-YPAFKWLCFC---------------KRS-TTVLL------TSSQQAS--------TQERSEQ-
>PlaPlatyhelminthesParagonimuswestermani_2789
---------------------------------------------------M---------AIHPHWHKYT--PD-PMLNYIIGV-YMALVGVVGVTGNLIVIILFTTSVNLRSVANTLIVNLAVSDLAFTLL--FPIKT-LAAFNQ-FWGWGK-RACELYGFAGGFLGFASLTTLAFIALDRYLAVIHPLQSQ--PRLQSGRVSKFLLMIWLWALTWSIPPFFGYGSYRLEGFHTSCTFDYLSTDVPNVLFNAGMYIFAFLMPL-GMLAFCYYGIVHKLQGNK-RSLR---NFSSQ-RA-MD-RL-RA------------------------------------------------------SKLDDLFAF-------------------------AFKLAHFL---------------GKA-----------------------------E-----
>PlaPlatyhelminthesSchistosomahaematobium_3206
-----------MSS--NRTI---------------------------MLKDF---------SVLPYWHKFE--PH-PYYQYAIGL-FIAVVGITGVCLNLLVIIFFTMFKSLRTPSNILVVNLAISDLGFSAV--FPLKT-MAAFNN-FWPWGK-IACDIYGLAGGLFGFVSLSTIAAVALDRYLVIATPFESV--FQTTPRRTLLLMLFLWLWSLIWTIPPLFGFGRYVTEGYQTSCTMDYISTDLNNRLFNIGLFGFGFLCPL-FLSLFCYARIILIVRSRG-KDFI---EMAA---S-SK-TN-QK--EK-SSSKSD-TFVLKSSAILLGVYLLCWTPYSVVCLMALIGYA-DYITP-LMVELPCLCAKTAAVWDPCIYAFRYPKFRVLL--QRQFGFL---------------------RTKNKT--------DQSSR--------IEE-----
>PlaPlatyhelminthesSchistosomamargrebowiei_3270
-----------MSS--NRTI---------------------------MLKDF---------SVLPYWHKFE--PH-PYYQYAIGL-FIAVVGITGMCLNLLVIIFFTMFKSLRTPSNILVVNLAISDFGFSAV--FPLKT-MAAFNN-FWPWGK-IACDIYGLAGGLFGFVSLSTIAAVALDRYLVIATPFESV--FQTTPRRTLLLMLFLWLWSLIWTIPPLFGFGRYVTEGYQTSCTMDYISTDLNNRLFNIGLFGFGFLCPL-FLSLFCYARIILIVRSRG-KDFI---EMAA---S-SK-TN-QK--EK-SSSKSD-TFVLKSSAILLGVFLLCWTPYSVVCLMALIGYS-DYITP-LMVELPCLCAKTAAVWDPCIYAFRYPKFRVLL--QRQFGFL---------------------RTKNKT--------DQSSR--------VEE-----
>PlaPlatyhelminthesSchistosomamansoni_3257
-----------MSS--NRTI---------------------------MLKDF---------SVLPYWYKFE--PN-PYYQYAIGL-FIAVVGITGMCLNLLVIVFFTMFKSLRTPSNILVVNLAISDFGFSAV--FPLKT-MAAFNN-FWPWGK-LACDLYGLAGGLFGFVSLSTIAAVALDRYLVIATPFESV--FQTTPRRTLLLMLFLWMWSLMWTIPPLFGFGRYVTEGYQTSCTMDYISTDLNNRLFNIGLFGFGFLCPL-FLSLFCYARIILIVRSRG-KDFI---EMAA---S-SK-TN-QK--EK-SSSKSD-TFVLKSSAILLGVYLICWTPYSFVCLMALIGYA-DYITP-LMVEIPCLCAKTAAIWNPCIYAFRYPKFRSLL--QQRFGFL---------------------RTKNRT--------EQSSR--------VEE-----
>PlaPlatyhelminthesSchistosomabovis_3180
-----------MSS--NRTI---------------------------MLKDF---------SVLPYWHKFE--PH-PYYQYAIGL-FIAVVGITGVCLNLLVIIFFTMFKSLRTPSNILVVNLAISDLGFSAV--FPLKT-MAAFNN-FWPWGK-IACDIYGLAGGLFGFVSLSTIAAVALDRYLVIATPFESV--FQTTPRRTLLLMLFLWLWSLIWTIPPLFGFGRYVTEGYQTSCTMDYISTDLNNRLFNIGLFGFGFLCPL-FLSLFCYARIILIVRSRG-KDFI---EMAA---S-SK-TN-QK--EK-SSSKSD-TFVLKSSAILLGVFLLCWTPYSVVCLMALIGYA-DYITP-LMVELPCLCAKTAAVWDPCIYAFRYPKFRVLL--QRQFGFL---------------------RTKNK------------------------------
>PlaPlatyhelminthesSchistosomajaponicum_3245
-----------MHS--NRTI---------------------------SLKDF---------SVLPYWHKFE--PS-PYHQYAIGL-FIAVVGITGMCLNLLVIVFFTMFKALRTPSNILVINLAISDFGFSAV--FPLKT-MAAFNN-FWPWGK-TACTIYGLGGGLFGFVSLSTIAAIAFDRYLVIATPFESV--FQTTPKRTILIMLFLWLWSLIWTIPPIFGFGRYVTEGFQTSCTFDYISTDLKNRLFNIGMFGFGFLCPL-FLSVFCYARIILIVRSRG-KDFI---EMAA---S-SK-GN-QK--DK-SSTKSD-TFVLKSSAILLGVFLLCWTPYAAICLMALIGYA-DYITT-TMVELPCLCAKTAAVWDPCIYAFRYPRFRAIF--QSRFGM-----------------------GKSKT--------GQTSR--------VEE-----
>PlaPlatyhelminthesTrichobilharziaregenti_3348
-----------MST--NQTI---------------------------MLKDF---------SVLPYWYKFQ--PH-PYYQYTIGL-FIACTGITGVCLNLLVIIFFTTVKSLRTPSNMLVVNLAISDFGFSAV--FPLKT-ISAFNK-FWPWGK-----------------------------------------------------------------------FGRYVLEGYQTSCTFDYISTDLTNRLFNIGLFGFGFLCPL-FLSIFCYSRIVMIVRRRG-KDFM---EMAAR-TS-TK-DN-QK--NK-SSTKSD-SFVLKSAAILLGVYSICWTPYAVVCFIALIGYP-HVLTP-LMVEIPCLFAKTAAVWDPCIYAFRYPRFRALL--ERRFGLS---------------------CAGNKR------KIGSTSK--------VEE-----
>PlaPlatyhelminthesSchistosomamargrebowiei_3268
-----------------------------------------------MIYDS---------IMLNHWTSYT--PD-PIYNYLIAI-LVALIGIIGTITNLFVIFVFLTPKSSISLQWALIINLAISDFGFSAV--FPLKT-IAAFNQ-YWPWGS-VACQLYGFMSGAFGFLSLTTIAAISFDRYLVIVKNYKTK-----NFLIICTVIGFLWIWSILWTIPPFFGYGRYVLEGYQTSCTFDYISNDMPNLLFSFGMYVFGFTFPV-LLCTYCYVNLLKVVYNNE-RIVL----ISL---S-NH-SA-KQ--HK-R-KRLD-IEATKSVILSLLFYLMSWTPYAIVCLISIMGQS-YFLTP-TIAEMPNIFAKMAAIYNPILYAFTNRQFKNAV--GIRKTSS---------------------VMQQQR------LLSQGLF--------LFK-----
>PlaPlatyhelminthesSchistosomacurassoni_3197
-----------MSEIFNRTF---------------------------MIYDS---------IMLNHWTSYT--PD-PIYNYFIAI-LVALIGIVGTITNLFVIFVFLTPKSSINLQWALIINLAISDFGFSAV--FPLKT-IAAFNQ-YWPWGS-VACQLYGFISATFGFLSLTTIAAISFDRYLVIVKNYKTK-----NFLIICTVIGFLWIWSILWTIPPFFGYGRYVLEGYQTSCTFDYISNDIPNLLFSCGMYVFGFTFPV-LLCIYCYVNLLKIVHNNE-RIVI----ISL---S-SD-SA-KQ--HK-R-KRLD-IEATKSVILSLLFYLMSWTPYAIVCLISIMGQS-YFLTP-TIAEMPHIFAKMAAIYNPILYAFTNRKFKNAL--GIRKTSS---------------------VMQQQR------LLSQGLF--------LFK-----
>PlaPlatyhelminthesSchistosomahaematobium_3208
-----------MSEIFNRTF---------------------------MIYDS---------IMLSHWTSYT--PD-PIYNYFISI-LVALIGIVGTITNLFVIFVFLTPKSSINLQWALIINLAISDFGFSAV--FPLKT-IAAFNQ-YWPWGS-VACQLYGFISATFGFLSLTTIAAISFDRYLVIVKNYKTK-----NFLIICTVIGFLWIWSILWTIPPFFGYGRYVLEGYQTSCTFDYISNDMPNLLFSCGMYVFGFTFPV-LLCIYCYVNLLKIVHNNE-RIVI----ISL---S-SD-SA-KQ--HK-R-KRLD-IEATKSVILSLLFYLMSWTPYAIVCLISIMGQS-YFLTP-TIAEMPHIFAKMAAIYNPILYAFTNRKFKNAL--GIRKTSS---------------------VMQQQR------LLSQGLF--------TYK-----
>PlaPlatyhelminthesSchistosomamattheei_3294
----------------------------------------------------------------------------------------------------------------------MIINLAISDFGFSAV--FPLKT-IAAFNQ-YWPWGS-VACQLYGFISATFGFLSLTTIAAISFDRYLVIVKNYKTK-----NFLIICTVIGFLWIWSILWTIPPFFGYGRYVLEGYQTSCTFDYISNDMPNLLFSCGMYVFGFTFPV-LLCIYCYVNLLKVVHNNE-RIVL----ISL---S-ND-SE-KQ--HK-K-----------------------------------------------------------------------------------------------------------------------------------------------
>PlaPlatyhelminthesSchistosomabovis_3179
-----------MSEIFNRTF---------------------------MIYDS---------IMLNHWTSYT--PD-PIYNYFIAI-LVALIGIVGTITNLFVIFVFLTIS---RVKRHMIVT------GLNRE--------------------T-KACQLYGFISGTFGFLSLTTIAAISFDRYLVIVKNYKTE-----NFLIICTVIGFLWIWSILWTIPPFFGYGRYVLEGYQTSCTFDYISNDMPNLLFSCGMYVFGFTFPV-LLCIYCYVNLLKVVHNNE-RIVL----ISL---S-ND-SA-KQ--HK-R-KRLD-IEATKSVILSLLFYLMSWTPYAIVCLISIMGQS-YFLTP-TIAEMPHIFAKMAAIYNPILYAFTNRKFKNAL--GIRKTSS---------------------VMQQQR------LLSQGLF----------------
>PlaPlatyhelminthesSchistosomamansoni_3256
-----------MSEIYNRTF---------------------------MIHDS---------IMLNHWIKYT--PD-PIYNYLVAI-FVALIGIFGTITNLLVIFVFLTPKSSISLQCALIINLAISDFGFSAV--FPLKT-IAAFNQ-YWPWGS-VACQLYGFISATFGFLSLTTIAAISFDRYLVIVKDHKTT-----NFRVICTVIGFLWIWSIIWTIPPFFGFGRYVLEGYQTSCTFDYISNDMPSLLFSGGMYIFGFMFPV-LLCIYCYVNLLKIVRNNE-RVVL----ISL---S-ND-AS-KQ--RE-R-KRLD-IEATKSVILSLLFYLMSWTPYAMVCLISILGQS-YFLTP-TIAEMPHIFAKMAAIYNPILYAFTNRKFKNAL--GIRKTSS---------------------VMQQQR------LLSKGQL----------------
>OG18SchimP1-241
-----------------------------------------------------------------------------MKNYLVAI-FVALIGI--TITNLLVIFVF---------QCALIINLAISDFGFSAV--FPLKT-IAAFNQ-YWPWGS-VACQLYGFISATFGFLSLTTIAAISFDRYLVIVKDHK-T-----NFRVICTVI---WIWSIIWTIPPF-----YVLEGYQTSCTFD--------LLFSGGMYIFGFMFPV-LLCIYCYVNLLKIVR-NE-RVVL----------------------------RLD-IEATKSVILSLLFYLMSWTPYAMV---SILGQS-YFLTP-TIAEMPHIFAKMAAI-NPILYAFTNRKFKNAL-----------------------------------------------------------------
>PlaPlatyhelminthesTrichobilharziaregenti_3356
---------------------------------------------------------------------------------------------------------------------------------------------------------------MYGFASGTFGFVSLTTISAIAFDRYSVIVKNFKIN--RHGNFRFTIMIIIGLWVWSLLWTIPPFFGYGRYVLEGFHTSCTFDYISNDVPNLLFSGGMYIFGFMFPV-LLSVYCYLNLIRVVRQNE-RNLS----LSL---S-SD-RF-KP--YK-----------SKSII---SFHILLIVHYE-------------------------------------------------------------------------------------------------------------------
>AneClitellataAmynthascorticis_64410
--------------------------------------------------------------------------------------------------------------------------------------------------------------------------MSINTLAIVAIDRYYVITKPLSAA--QRMTKGRTTGMILLIWFWSALWSAPPLFGWGNYIPEGLQTECTFDYFTQTVNNISFVSCMYIAGFVFPV-SMIVFSYKGIVAAVFAHH-KELQ---ATAQR-MG-AS-MT-KE--DQ--EKKSE-IQTAKVSAMAVGSFLCSWTPYAVVALLGMVLPH-EKVTP-YLSMVPVMFAKASAAYNPIIYSLSHPKFRAEI--DKRMPWLICC---------------KKRYD-SRM------SHSSTIS--------YVE-----
>BryAneClitellataMetaphirevulgaris_729668
--------------------------------------------------------------------------------------------------------------------------------------------------------------------------MSINTLAIVAIDRYYVITKPLSAA--KRMTKRRTTGMIILIWFWSALWSAPPLFGWGNYIPEGLQTACSFDYFTQTVNNISFVSCLYIAGFVFPV-SMIVFSYKGIVSAVFAHH-KELQ---ATAQR-MG-AS-MT-KE--DQ--EKRSE-IQTAKVSAMAVGSFLCSWIPYAIVALLGMVVPQ-EKVTP-LLAMVPVMFAKASAAYNPIIYSLSHPKFRAEI--DKRLPWLICC---------------KKRYDNSRM------SHSSTIS--------YVE-----
>MolPolyplacophoraAcanthopleuragranulata_4481
----GFGTT-AFSPDRRSTY---HVDYLG--------------------CDR---------LQHPHHVQRR-----------------------GYTGDSPSLEIPTSPRPLALHRNSFFLKLKARDYRYGDD-LFMSYT-YDTYGN-HNMGHE-HACELYGLVGGIFGLMSINTMAMIAIDRYLVIARPLSVM--RHMSHKRAFFMLMLVWIWSILWAIPPIFGWGAYIPEGFQTSCSFDYLTRTDYFRSYIFCLYICGFVVPV-LIIFFCYVLIVKAVADHE-KEMV---NMAKK-LD-AK-DI-RQ--GQ--DQKTE-IKTAKIAFYTITLFLLSWTPYAVVALIGEFGPA-QYVTP-YASEIPVMFAKTSAMYNPIVYALSHPKFREVL--NKKLPWLMVC---------------KEK-ATSGK------GGSQISRSAS-NVSDVTEPAQAQ
>AneClitellataHirudoverbana_383968
--MN--TSW-GISTTNG--------SWKE---------------------------------FHPHWWKYGEKAP-REFLYFIGT-FFTVVGLIGFLGNLAVVWVFSRLPALRSG-----VHQ--------SV--EQIQL-QKVIPQ-R--------------------------------DHHLVLGIPLVPV----SNHR----------------------------------------MGRVHSG------------RFRI-FIIICSYIGIVRVVMKHR-KDFT---SLTSD-IV-SR-E--R----------QE-IKIAKVFAICILAFVTCWLPYATVAQLGIWGFE-SLVTP-YSAEIPVMFAKTSALWNPIIYAFSHPNSRGEC--------FGKL---------------APPESNVRD------NDDQERNAQTVDVACLTE----F
>AneClitellataHirudomedicinalis_334252
--MN--TSW-GISTTNG--------SWKE---------------------------------FHPHWWKYGEKAP-REFLYFIGT-FFTVVGLIGFLGNLAVVWVFSRLSALRSG-----VHQ--------SV--EQIQL-QKVIPQ-R--------------------------------DHHLVLGIPLVPV----SNHR----------------------------------------MGRVHSG------------RFRI-FIIICSYIGIVRVVMKHR-KDFT---SLTSD-IV-SR-E--R----------QE-IKIAKVFAICILAFVTCWLPYATVAQLGIWGFE-SLVTP-YSAEIPVMFAKTSALWNPIIYAFSHPNSRGKC--------FGKL---------------APPESNVRD------NDDQERNAQTVDVACLTE----F
>AneClitellataHirudoverbana_383515
--MN--TSW-GISTTNG--------SWKE---------------------------------FHPHWWKYGEKAP-REFLYFIGT-FFTVVGLIGFLGNLAVVWVFSRLPALRSG-----VHQ--------SV--EQIQL-QKVIPQ-R--------------------------------DHHLVLGIPLVPV----SNHR----------------------------------------MGRVHSG------------RFRI-FIIICSYIGIVRVVMKHR-KDFT---SLTSD-IV-SR-E--R----------QE-IKIAKVFAICILAFVTCWLPYATVAQLGIWGFE-SLVTP-YSAEIPVMFAKTSALWNPIIYAFSHPKYRKVL--------LRNC----------------PCLAETRD--------------PTV------------
>AneClitellataHirudoverbana_377245
------TAH-LLSALQGWTF----LQYNE---------------------------------FH----FVGDR-----IVLFTQR-FMD-----------------ERIPPPREGTGVLVFHRGSCLGLFQSV--DAI----KCSPN-QS-----GSCQLYSFVAAVTGLASINCLTVISVDRYLVVGRPLSML--NKSNFRRSFLNVIIIWSWAFLWSLFPIIGWGEYILEGFGVSCTFDYLTRTPSNIAFNLALFSLCFLLPV-FIIICSYIGIVRVVMKHR-KDFT---SLTSD-IV-SR-E--R----------QE-IKIAKVFAICILAFVTCWLPYATVAQLGIWGFE-SLVTP-YSAEIPVMFAKTSALWNPIIYAFSHPKYRKVL--------LRNC----------------PCLAETRD--------------PTV------------
>PlaPlatyhelminthesDibothriocephaluslatus_933
-------------------------------------------------------------------------------------------------------------------------------------------------------------------------------------------------------------------------------------MPDGLQTSCSFDYLAANVKNYLYVAGMYTFEFLIPV-GIVVVCYWQIVLIVRRNE-REMA---SFTRE-AN-AN-KI-RS--MQGAQRRAD-VQAAKVSAIVVSVFVISWLPYATLAFLALNGYR-SSLTP-ISAEVAVLFAKSSAVYNPLVYALMNTKFRASL--SERMSCLIEC---------------RRG------------------------------VAQS-
>PlaPlatyhelminthesFasciolopsisbuski_1188
-----------MSSYTNRTY-----MWT---------------------TEF---------SVHPHWRKFS--PD-PIYNYLVGI-YVGLMGLTGIVGNLITVILFFACEKLRSPSNVLIINLAISDLSFAAI--FPLKT-MSAFNQ-QWTWGK-K----------------------------------------------------------------------GSYIPEGFHTSCTFDYLSVDLGNLLFNSGMYFFAFLCPV-AVIIFSYAGIVKAVYESE-EDLS---SSRRH-RC-SQ------------TAQS------KLT-------------------VDMLTHN--------------------------------------------------------------------------------------------------------
>PlaPlatyhelminthesEchinostomacaproni_1023
-----------MSS--------------------------------------------------------------------------------------------LLSQRLRSAPNVLIINLAISDLSFAAI--FPLKT-ISAFNQ-HWNWGK-T----------------------------------------------------------------------GSYIPEGFHTSCTFDYLSSDLGNLLFNAGMYLFAFICPV-TVIIFSYAQIIKAVHDSE-GDVK---CSRRH-RS-NAADT-KS--AYTATARSD-IQTVKLSAVLVLLYLASWGPYAFICFVSLLGHR-KHLTP-FTAEIPVLCAKSSCMFNPIVYALMHRNFRQELFLNFGFP----C-------------------VNNSD------AISTIPE----D-----------
>AneClitellataHirudoverbana_369921
---------------------------------------------------------------------------------------------------------------------------------------------------------------MYAFFTGLTGLASINCLAAISVDRYLVVAHPLFML--DKSSSSRVIGNLVVIWSWAALWATPPVVGWGDYILEGFGVSCTFDYLSQTASNVAYNYCLFYCGFAIPL-LIIIVSYIGIFVEVKRHKKMSLR---QQKQR-LT-SHLNL-QS--GAQHNRRQE-MKITKVLASCIVSFCICWVPYALVTQLAINGLQ-DYVTP-HVAELPVMLAKSSSIWNPIIYSLNHPRYRRVIS-----QWM---------------------TEGPLK------SRSSVVA----------------
>MolGastropodaElysiachlorotica_1056
---------------------------------------------------------------HPHW-ERG-----SPIHLAVGL-FVSVLGIFSVCGNLLVVWTCTRFKDLRTRSNILIINLAIGDLLMCCI-DFPLMA-GASFLH--WPYGQ-IVCQLYAWITAVAGLVTINTLAAIAVDRYWAVVRA-TPE--QRLSKRVTGLVVLVVWTYSIAWALCPIFGWGDYVLDGIGTTCTFDYLTRTWWNRSFVMAMAAGNFLLPF-SLMVFCYTRIWAAVREVK-RGLESSSTNSSRTLSIGRGGSRHH------RLNCE-HKTLRIILFLLLAFTIAWCPYLAVSLVGLFGDH-TRISY-LTSVLPSLVAKTSIVTNPILYSISHPKVRKRILT------------------------SRPT-VRMRT------NPSSFGN----------------
>MolGastropodaElysiamarginata_1140
----------SVTST-----------------------------------------------SHAHW-ERG-----SPIHLTVGV-FVSLLGLFSVCGNVLVVWTCTRFKDLRTRSNILIINLAIGDLLMCCI-DFPLMA-AASFLH--WPYGQ-VVCQLYAWITAVAGLVTINTLAAIAVDRYWAVVRA-TPE--QRLSKRVTSMVVLVVWAYSIMWALCPILGWGDYVLDGIGTTCTFDYLTRTWWNRSFVIAMATGNFLLPF-SLMVFCYTRIWAAVREVK-RGLESTSNNSTRMISVSRRGSRHH------RLNCE-HKTLRIILFLLLAFTFAWCPYLAVSLVGLFGDQ-TKISY-LTSVLPSLVAKTSIVTNPILYSISHPKVRKRILT------------------------SKPT-VRMRT------NQSSYGN----------------
>MolGastropodaPlakobranchusocellatus_2966
---------------------------------------------------------------------------------------MSYETLYSMYASQLAIK--KRVKEEKGRKKLIAEEKEI---------------------------RE-EVCQFYAGITAVAGLVTINTLAAISVDRYWAVVRA-TPE--QRLSKRVTGLVVISVWTYSVSWAACPILGWGSYVLDGIGTTCTFDYLTTTWWNRSFVISIAAGNFVLPF-SLMVFCYTRIWAAVREVK-RRLEST-RLCNKTTSLSKGTIRHH------RLNCE-HKTLRIILFLLLSFTMAWCPYLAVSLVGLFGDQ-SKISY-LTSVLPSLVAKTSIVTNPILYSISHPKVRKRILT------------------------SRPA-VRMRT------NQSSFGN----------------
>MolGastropodaAplysiacalifornica_79
------PSTSSLTSQ-----------------------------------YH---------LLHPHW-EHE-----PEVHLSVGV-FITLVGVLAVCGNSLVIITCIRFKDLRTRSNILIINLAVGDLLMCLI-DFPLLA-AASFYG--WPYGR-QVCQMYAFLTAIAGLVTINTLAVIAADRYWAVVRP-TPG--QKLPKCVTSIAVASVWAYSISWALCPILGWGAYVLDGIRTTCTFDFLTRTWENRSFVIGMMIGNFVLPF-ALMVFSYFRIWVAVRKVK-SGLESC-RGGGRFVN-SS-TLHRY------RLHCE-QKTVKIIMFLLIAFTVSWSPYLAVSIIGLFGDR-SQLTY-QNTLTASLIAKTSMVFNPILYSISHPKVRKRIAN------------------------QQTS-KTGRR------STSSATR----------------
>MolGastropodaBiomphalariaglabrata_117
---------PAMNST-----------------------------------HS---------LTHVHW-GQE-----AAVHFAVGV-FITIVAMASVCGNALVVFICIRYKDLRTRSNILIINLAVGDLLMCSI-DFPLLA-AASFHN--WSFGW-KVCQIYAFLTAVAGLVTINTLAVIAADRYWAVVRP-NPG--QHLPKCVTATAVLFVWAYSISWALCPVLGWGAYVLDGIGTTCTFDYLTRTWENRSFVLGMVAGNFLLPL-SVMVFSYARIWMAVREVK-SGLESI-RVKDRKCSLYAKSMHRY------RLHCE-HKTIKIIMFLLLAFMLSWSPYMIVSLIGLFGDQ-TQISY-VTSAIPSLIAKTSMVFNPLLYSISHPKVRKRIIK------------------------TRPF-RSQRF------LSSLTTH----------------
>MolBivalviaCrassostreavirginica_833
-----------MKE------------------------------------NL---------FLHPYW-RFE-----SPYHVTIGI-IMVFTTIGAIAGNGLVIWCFISFRSLRTSSNVFIINLSVANLMMSLI-DFPLLI-IASFHH--WPFGK-TVCEAYATLTGLSGLVTINSLTVIAVDRYCAIVRV-------KSPNPATYKATLVIWTYALFWSISPVVGWSQYQLEGVRTTCSFDYLTRDAATISFIVAIATFEFVIPV-IIIILAYCKIVAAMI------VR---SENSS---------QRY------RVRAE-FRTAFIIIGLVCLFVVSWLPYTVTAMLSLFGDR-TLINP-YLTSVAGLIAKTSTVFNPIVYAIIHPKFKSKIKC------------------------PRSK-SRISS------NKFSSSGM---------------
>MolBivalviaCrassostreagigas_515
-----------MTE------------------------------------NL---------FLHPYW-RFG-----SPYHVTIGV-IMVFTTVGAIAGNGLVIWCFISFRSLRTSSNVFIINLSIANLLMSLI-DFPLLI-IASFYH--WPFGQ-TVCEAYATLTGLSGLVTINSLTVIAVDRYCAIVRV-------KSVSPATYKATIVIWTYALFWSLSPVLGWSKYQLEGVRTTCSFDYLTRDATTISFIVAIATCEFAIPV-TVIILAYCKIVTAMI------VR---SENSS---------QRY------RVRAE-IRTAFIIIGLVCLFVVSWLPYTVTAMVGLFGDR-TLITP-YLSSVAGLIAKTSTVFNPIVYAIIHPKFKSKIKC------------------------PLSK-SRMSS------NKFSSSEINRN------------
>EKC18167_Rhodopsin_GQ-coupled_
---------------------------------------------------------------------------------------------------------------------------------MSLI-DFPLLI-IASFYH--WPFGQ-TVCEAYATLTGLSGLVTINSLTVIAVDRYCAIVRV-------KSVSPATYKATIVIWTYALFWSLSPVLGWSKYQLEGVRTTCSFDYLTRDATTISFIVAIATCEFAIPV-TVIILAYCKIVTAMI------VR---SENSS---------QRY------RVRAE-IRTAFIIIGLVCLFVVSWLPYTVTAMVGLFGDR-TLITP-YLSSVAGLIAKTSTVFNPIVYAIIHPKFKSKIKC---------------------------------------------------------------
>MolGastropodaPomaceacanaliculata_3102
-----------MSDA----------------------------------LNN---------LSHPHW-GVQ-----SQQHTAIGV-FLVGFTVTATVSNILVVSTCLGYRSLRTTSNLLVVNLAAGDLVMCVV-DFPLFA-VASFFN--WPFGM-NVCQVYSLITAMAGLVTINTLAVISADRYRAIVRLCQHH--QRTSRPTTLLIVLFIWGWSALWAVAPMLGWGRYVLDGVGTTCTFDFLTRTANNISFVMAMMMGNFVIPL-GVITFSYLHIWRAVLDAK-RRLK---RTNTKS--------QRL------RIRSE-TRTACTILTLVLAFVVAWFPYLVVCMIGLFGDR-SQVTV-TASVVSSLVAKTSTVSNPVLYCIIHPKVRRKLHV------------------------PRRS-ASSTS------ERSPARS----------------
>MZ277603_Macrobiotus_r-opsin_I-1
---------------------------------------------------------------------------------------------------------------------------------------------------------------------------------------------------------------------------LP--------------------------------------LQIAPM-TIISYCYIHIVQEVRTYT-KKFGEL-GADIQK--------RYG------KHKMD-VKTTKTSALIVIGWCVAWTPYTVIALLGIFTDR-SHLTP-LAAHLPALFAKTAAVYNPI------------------------------------------------------------------------------
>MZ277604_Macrobiotus_r-opsin_I-2
---------------------------------------------------------------------------------------------------------------------------------------------------------------------------------------------------------------------------VPE----------GFLTTCTFNYMDTSPKSRAFVFSMTVGLQIAPM-VVISYCYIHIVQEVRTYT-KKFGEL-GADIQK--------RYG------KHKMD-VKTTKTSALIVIGWCVAWTPYTVVALLGIFSDR-SHLTP-LAAHLPALFAKTAAVYNPI------------------------------------------------------------------------------
>MZ277601_Macrobiotus_r-opsin_I
---------------------------------------------------------------------------------------------------------------------------------------------------------------------------------------------------------------------------LA--------------------------------------LQIVPM-TVISYCYIHIVREVRTYT-KKFGEL-SADVQK--------RYG------KHRMD-VKTTKTSALIVIGWCVAWTPYTVVALLGIFSDR-SQLTP-LASHLPALFAKTAAVYNPI------------------------------------------------------------------------------
>MZ277602_Macrobiotus_r-opsin_I-2
---------------------------------------------------------------------------------------------------------------------------------------------------------------------------------------------------------------------------LS--------------------------------------LQIVPL-AVISCCYAHIVHEVRTYT-KKFGKM-GAAIQR--------RYG------KRRVD-VKTTKTSVLVVIGWCVAWTPYTVIALLGILTDR-SLLTP-QVAHLPALFAKTAAVYNPI------------------------------------------------------------------------------
>MZ277600_Macrobiotus_r-opsin_I
-------------------------------------------------------------------------------------------------------------------------------------------------------------------------------------------------------------------------KSMP---------------------------------------QVAPL-AFITFCYIHIVQEVTVYM-QKFGKS-EQASKK--------RCG------SQRVD-VKTTKTSALIVAGWCVAWTPYTIVALLAIFSDR-TQLTP-LVAHIPALFAKTAAVYNPI------------------------------------------------------------------------------
>MZ277579_Paramacrobiotus_r-opsin_II-2
-------------------------------------------------------------------------------------------------------------------------------------------------------------------------------------------------------------------------------------VLEGFLTTCTFDYMDSSPASRAFIFAMFCGAYVAPL-LTIIVSYVLIIWEVYRHA-KQFK---QAANR----NK---EQV------KQKKE-IKTAKIAAVIITCWVLAWTPYAIVALLGIATNG-SLLTP-IASQLPALFCKTAAVYNPI------------------------------------------------------------------------------
>MZ277578_Paramacrobiotus_r-opsin_II-2
------------------------------------------------------------------------------------------------YGESA----------------------------------CTRLR-LSATRP--WQTRS-SRCS-----------------------------KPFLIM--SAMTRERAKLAIACVWTYALS-ALQRLVTVSVKVLEGFLTTCTFDYLDTSPSSRSFIFSMFCGAYVASL-LTIIACYLLIIWEVYRHA-KKFK---AAASR----KA---EEV------KKKKE-VKTAKIAALIIACWVLAWTPYAIVALMGIATNG-TLLTP-IASQLPALFCKTAAVYNPI------------------------------------------------------------------------------
>MZ277597_Dactylobiotus_r-opsin_II-1
-------------------------------------------------------------------------------------------------------------------------------------------------------------------------------------------------------------------------------------VLEGFLTTCTFDYLDQSEANRIFIFAMTIGAYVAPL-SAILICYALIIWEVKVHA-DKFK---KAASNM---NK---EMN------KQKKE-VKTAKIAAIIIACWTIAWTPYAAVAMMGIASDG-SYLTP-IASQLPAIFAKSAAVYNPI------------------------------------------------------------------------------
>MZ277581_Paramacrobiotus_r-opsin_II
---------------------------------------------------------------------------------------------------------------------------------------------------------------------------------------------------------------------------LPR--CYCTQVLEGFLTTCTFDYLDPSYESRAFIFSMFIGAYVAPL-SAIILCYLLIIWEVYRHA-KKFK---RAASNM---NK---DQL------KQKKE-VKTAKIAAIIIACWVSAWTPYAAVSLIGIATTG-SLLTP-IASQLPALFAKSAAVYNPI------------------------------------------------------------------------------
>MZ277596_Macrobiotus_r-opsin_II-1
-------------------------------------------------------------------------------------------------------------------------------------------------------------------------------------------------------------------------------------VLEGFLTTCTFDYLDPSYDSRAFIFSMFCGAYVAPL-SAITICYLFIVWEVFAHS-RKFK---KAATKL---KK---EVK------SHKKE-VKTAKIAAIIIGCWSAAWTPYAVVALMGIATDG-SYLTP-IASQLPALFAKSAAVYNPI------------------------------------------------------------------------------
>MZ277595_Macrobiotus_r-opsin_II-1
--------------------------------------------------------------------------------------------------------------------------------------------------------------------------------------------------------------------------------------RQSRREPCFF--------SRAFIFAMFIGAYVVPL-SSIILCYMFIVWEVFAHA-RKFK---RAASQM---NK---ELK------SHKKE-VKTAKIAAIIIGCWCVAWTPYAIVALLGIGTDG-SYLTP-IASQLPALFAKTAAVYNPI------------------------------------------------------------------------------
>MZ277593_Macrobiotus_r-opsin_II-1
--------------------------------------------------------------------------------------------------------------------------------------------------------------------------------------------------------------------------------------RQSRREPCFF--------SRSFIFAMFIGAYVVPL-SSIILCYMFIVWEVFAHA-RKFK---RAASQM---NK---ELK------SHKKE-VKTAKIAAIIIGCWCVAWTPYAIVALLGIRTDG-SYLTP-IASQLPALFAKTAAVYNPI------------------------------------------------------------------------------
>MZ277580_Paramacrobiotus_r-opsin_II-1
---------------------------------------------------------------------------------------------------------------------------------------------------------------------------------------------------------------------------------------------CSFDYMDSSKASRAFIFAMFCGVYVVPL-LTIVVCYVFIIREIYRHG-KNFA---QTASR----IR---RQI------KHRKE-VQTAKVAAVIVVCWAMAWTPYAIVALIGIATDG-ALVTP-LASQIPAIFAKAATVYNPI------------------------------------------------------------------------------
>MZ277615_Acutuncus_r-opsin_II-1
-------------------------------------------------------------------------------------------------------------------------------------------------------------------------------------------------------------------------------------VLEGFLTTCSFDYLDPSLESRIFIFAMCIGAFVAPL-GIIILCYLLIIYEVHTHS-KKFK---RAASDL---QK---ESA------KKKKE-VQTAKIACTITICWVVAWTPYAIVAIMGISFER-AWLTP-LVSQLPALFAKTAAVYNPL------------------------------------------------------------------------------
>BV898_10375_t01_hypsibius_dujardini_nhd315_core_32_85_1_cds_ropsin_F1_ropsinKM086335
PEET-----PEMK--PL------------------------------------------------HW-TFP-----SYWHLTLAV-IILILGVISISGNAAVIYIFCSTRGLRNPSNALIVNLAISDFAMMIT-MCPMYF-LSSLQE--WIFGR-EACRFYGFCGALFGTVSIITIAAIAVDRYLVICKPFLLM--STMTRERAKFAIAFVWLYSLGWAAPPLCGVSNYVLEGFLTTCSFDYLDPSSESRIFIFTMFIGAYVAPL-SIIIISYLLIVYEVYAHS-KKFK---KAASKM---QK---ELA------KKKKE-IQTAKIACTITICWTAAWTPYAMVALMGIGSRH-AWLSP-ILSQLPALCAKTAAVYNPLVYAISHPKYRDALKK--------IC----------------------------------------------------G
>Hypsibius_dujardini_Hd_r_opsin
-----------------------------------------------------------------------------YWHLTLAV-IILILGVISISGNAAVIYIFCSTRGLRNPSNALIVNLAISDFAMMIT-MCPMYF-LSSLQE--WIFGR-EACRFYGFCGALFGTVSIITIAAIAVDRYLVICKPFLLM--STMTRERAKFAIAFVWLYSLGWAAPPLCGVSNYVLEGFLTTCSFDYLDPSSESRIFIFTMFIGAYVAPL-SIIIISYLLIVYEVYAHS-KKFK---KAASKM---QK---ELA------KKKKE-IQTAKIACTITICWTAAWTPYAMVALMGIGSGH-AWLSP-ILSQLPALCAKTAAVYNPL------------------------------------------------------------------------------
>MZ277616_Ramazzottius_r-opsin_II-1_g10358
PTTT-----PEVR--HA------------------------------------------------HW-LYP-----SYWHLALAV-IVAVLAFISVTGNAAVVYIFAVTKALRNPSNALIVNLAISDFMMMAT-NCPPYF-FSSLQG--WIFGK-EACRFYGFCGALFGGVSILTMAAIAVDRYLVICKPFLIM--SAMTRQRAKFGVLAVWTYALCWAIPPLWGVNNYVLEGFLTTCTFDYLDPRDKSRIFVFSMFIGNYVTPL-SIIMICYSMIVWEVYSQR-KKFK---KAANNL---PK---DEA------KQRKE-IQTAKIAVVITALWLFSWTPYATVALIGIGTDG-TLLTP-VVSQIPALFCKFAAVYNPIVYAVSHPRYRQALRK-------ALC----------------------------------------------------Q
>MZ277594_Macrobiotus_r-opsin_II-1
-----------------------------------------------------------------------------------------------------------------------------------------------------------QSCL---------------------------------------------------------------------HICDVLWSVCKC-----TPKPIIFTFRASVPLQVAPL-STICCCYIFIVWEVFSHA-RKFK---KAATKM---SK---EEK------AHKRE-VKTAKIAAVIIGCWCIAWTPYAVVALIGIGTDG-SYLTP-IASQLPALFAKSAAVYNPI------------------------------------------------------------------------------
>AFM75824_onychopsin_Euperipato
-------------------------------------------------------------------------------HFIFGL-SICVLGIFSVIGNFSVMWVFSGIKGLRTPSNLFIINLAFSDFMMMAT-NFPIYV-YNSYQT--WAFGS-LVCEIYGFCGAFFGTLSIVTMAVISVDRYYVIVKPFVVM--K-MNHTRASGIIAGVWIYVLAWCIPPFLGWNAYVVEGFLTTCSFDYLSQDIFNRAFVFGLFIGAYAFPL-AVIVYCYFYIVKEVAKHE-AEFK---KKAKEM---LR---EFM------KKRRE-IKTAKIALSIIFLWVFAWTPYAAVALMGVFTDQ-SKITP-LLSQLPAVFAKTASVYNPLVYAISHPKFRAGLRK--------TC-----------------------------------------------------
>CCP46946_onychopsin_Euperipato
-------------------------------------------------------------------------------HFIFGL-SICVLGIFSVIGNFSVMWVFSGIKALRTPSNLFIINLAFSDFMMMAT-NFPIYV-YNSYKT--WAFGS-LVCEIYGFCGAFFGTLSIVTMAVISVDRYYVIVKPFVVM--K-MNHTRASGIIAGVWIYVLAWCIPPFLGWNAYVVEGFLTTCSFDYLSQDIFNRAFVFGLFIGAYAFPL-SVIVYCYFYIVKEVAKHE-AEFK---KKAKEM---LR---EFM------KKRRE-IKTAKIALSIIFLWIFAWTPYAAVALMGVFTDQ-SKITP-LLSQLPAVFAKTASVYNPLVYAISHPKFRAGLRK--------TC-----------------------------------------------------
>AFM43710_onychopsin_Phalloceph
-------------------------------------------------------------------------------HFIFGL-SVCVLGIFSVIGNFSVMWVFSGIKGLRTPSNLFIINLAFSDFMMMAT-NFPIYV-YNSYKT--WSFGS-LVCEIYGFCGAFFGTLSIVTMAVISVDRYYVIVKPFVVM--K-MNHTRASGIIAGVWIYVLAWCLPPFLGWNAYVVEGFLTTCSFDYLSQDLFNRAFVFGLFIGAYAFPL-SVIVYCYFYIVKEVAKHE-AEFK---KKAKEM---LR---EFM------KKRRE-IKTAKIALSIIFLWVFAWTPYAAVALMGVFTDQ-SKITP-LLSQLPAVFAKTASVYNPLVYAISHPKFRAGLRK--------TC-----------------------------------------------------
>AFM43712_onychopsin_Ooperipatu
-------------------------------------------------------------------------------HFIFGL-SICVLGLFSVIGNFAVMWVFSGIKGLRTPSNLFIINLAFSDFMMMAT-NFPIYV-YNSYRT--WSFGS-LVCEIYGFCGAFFGTLSIMTMAVISIDRYYVIVKPFVVM--K-MNHTRASGIIAGVWIYVLAWCLPPFIGWNAYVVEGFLTTCSFDYLSQDLFNRAFVFGLFIGAYAFPL-AVIVYCYFYIVKEVAKHE-AEFK---KKAKEM---LR---EFM------KKRRE-IKTAKIALSIIFLWVFAWTPYAAVALMGVFTDQ-SKITP-LLSQLPAVFAKTASVYNPLVYAISHPKFRAGLRK--------TC-----------------------------------------------------
>AFM43711_onychopsin_Eoperipatu
-------------------------------------------------------------------------------HFIFGL-CICFLGILSVVGNFFVMWIFAGTKSLRTPSNIFVINLAFSDFMMMAT-NFPIYV-YNSYFK--WALGP-FVCEIYGFCGAFFGTLSIVTMAVISVDRYYVIVKPFIVM--K-MNRNRAIAIIASVWIYVLAWCLPPFFGWNAYVPEGFLTTCSFDSLSEGFYNRAFVFGLFMGAYVLPL-TIILYCYFYIFKEVAKHE-AEFK---KKAKEM---LR---EFM------KKRRE-IKTAKIALTIIFLWIFAWTPYAVVALMGIFTDH-SKITP-LVSNLPAVFAKTASVYNPIVYAISHPKFRSALRK--------IC-----------------------------------------------------
>AFM75825_onychopsin_Epiperipat
-------------------------------------------------------------------------------HFIFGL-SICFLGILSVIGNFLVMWIFGGTKGLRTPSNIFVINLAFSDFMMMAT-NFPVYV-YNSYYQ--WALGS-FICEIYGFCGAFFGTLSIVTMAVISIDRYYVIVKPFVVM--K-MNHTKATFIVAGVWIYVLAWCLPPFFGWNAYVPEGFLTTCSFDSLSDGFYNKAFVFGLFLGAYALPL-SIILYCYFYIFKEVAKHE-AEFK---RKAKEM---LR---EFM------KKRRE-IKTAKIAFSIIFLWIFAWTPYAVVALMGVFTDH-SKITP-LVSNLPAVFAKTAAVYNPIVYAISHPKFRSALRK--------TC-----------------------------------------------------
>MZ277575_Acutuncus_r-opsin_III-1
---------------------------------------------------------------------------------------------------------------------------------------------------------A-KVLR--------------------------------------------------DFLLNSIGWAIPPLFGLNNYVLEGFLTTCSFDYLDTSTSSRAFILAMCIGAYAAPL-LLIAMAYAHITWKVHIYS-RRFQQF-SSASQQ---KK---MSR------SMKRE-ISTAKITFLVVMCWTIAWTPYAMVALIGIAGYS-SALSP-LAAQLPALFAKTAAVYNPF------------------------------------------------------------------------------
>MZ277571_Acutuncus_r-opsin_III-1
------------------------------------------------------------------------------------------------------------------------------------------------------------------------------------------------------------------FFFQ---------------VLEGFLTTCSFDYLDPSTSSRGFILAMCIGAYAAPL-LLIAMAYTHITWKVHIYS-KRFRQF-GSASPK---KK---MSR------SMKRE-ISTAKITFLVVMCWTIAWTPYAMVALIGIAGYS-SALSP-LTAQLPALFAKTAAVYNPF------------------------------------------------------------------------------
>MZ277573_Acutuncus_r-opsin
-------------------------------------------------------------------------------------------------------------------------------------------------------------------------------------------------------------------------------------VLEGFLTTCSFDYLDRSVTSRVFILAMCIGAYFLPL-LLIVTAYCSVIWKVHTHS-KSLR------GSQ---PS---FFS------KMKRE-ISTAKAAFIVVICWTIAWTPYAVVALLGIASYT-SVLTP-LVVQLPAVFAKTAAFYNPF------------------------------------------------------------------------------
>MZ277577_Acutuncus_r-opsin_III-3
-------------------------------------------------------------------------------------------------------------------------------------------------------------------------------------------------------------------------------------VLEGFLTMCSFDYLDRSVTSRVFILAMCIGAYFLPL-LLIVTAYFSIIWKVHTHS-KCFR------DSQ---PS---FFS------KRKRE-ISTAKAALIVVICWTIAWTPYAVVALLGIASYT-SLLTP-LVVQLPAVFAKTAAVYNPL------------------------------------------------------------------------------
>MZ277572_Acutuncus_r-opsin_III-2
----------------------------------------------------------------------------------------------------------------------------------------------------------------------------------------------------------------------NKSYIYP--------VLDGFLTTCTFDYLDKSTTSRTYILAMCIGAYVAPL-LLIATTYSGIIWKVHTTS-KRVR------SSL---QS---MSS------KMRRE-ISAAKGTFIVVMCWTIAWTPYAVVALLGFASYT-SLLTP-LAAQLPAAFAKTAAVYNPF------------------------------------------------------------------------------
>MZ277574_Acutuncus_r-opsin_III-2
--------------------------------------------------------------------------------------------------------------------------------------------------------------------------------------------------------------------FERNNHSYP--------TLDGFLTTCTFDYLDKSTTSRTYVVAICIGVYVAPL-LLIAAAYSGIIWKVHTTS-KHVR------SSL---QR---VSS------KMRRE-IVAAKGTFIVVMCWTIAWTPYAVVALLGFASYT-SLLTP-LVAQLPAVFAKTAAVYNPF------------------------------------------------------------------------------
>BV898_16526_t01_hypsibius_dujardini_nhd315_core_32_85_1_cds_ropsin_F1_nHdropsin
---------PEMA--ND------------------------------------------------HW-ASI-----SFLHVVNRN-KLQSLGHLHL----------SRTRRLRNAFNALIVNLAVADFCMMTI-LSPILF-VNTLYG--WIFGA-NVCRFYGFSGALFGTASIITMAGIALERYLVICRPLIGI--KT-SRRRSTVMIIFIWIYSFCWATPPLFGLNQYVLEGFLMTCSFDYLDRGSGSRAYILAMCVGVYVLPL-LLIGFAYASISWKVRA-S-RRFLMF-RSRSSH---SA---LR----------RS-IKIARITFTTVVCWTVAWTPYTAVALMGLAAWT-SQLTP-LVAQLPAIFGKSAACYNPIVYVFAHQRYRRALRK---------C-----------------------------------------------------
>BV898_16528_t01_hypsibius_dujardini_nhd315_core_32_85_1_cds_ropsin_F1_nHdropsin
---------PEMA--ND------------------------------------------------HW-AFI-----SFLHVVTGT-SCLCLGVVALFGNLSVIYIFSRTRGLRNASNALIVNLAVADFCMMTI-LSPILF-VNSLYG--WIFGA-NVCRFYGFSGSLFGTASIITMAGIALERYLVICRPLTGF--KTSSRRRSTVMIIFIWIYSVIWATPPLFGLNGYVLEGFLTTCSFDYLDRGSVSRSYVLAMCVGVYVLPL-LMIGFAYASISWKVRA-S-RRFHMV-RSRSSY---SA---LRS------SMKRS-IKMAKITLTTVVCWTVAWTPYTVVALMGFAAWT-SLLTP-LVAQLPAIFAKTAACYNPIVYVFAHQRYRRVLCK---------R-----------------------------------------------------
>Hypsibius_dujardini_nHd_3_1_5_scaffoldsscaffold0250-1_4_563_ropsin
-------------------------------------------------------------------------------------------------------------------------------YIMMN----------------------------------------------------------------------------------------------HDQVLEGFLTTCSFDYLDRGSVSRSYVLAMCVGVYVLPL-LMIGFAYASISWKVRA-S-RRFHMV-RSRSSY---SA---LRS------SMKRS-IKMAKITLTTVVCWTVAWTPYTVVALMGFAAWT-SLLTP-LVAQLPAIFAKTAACYNPI------------------------------------------------------------------------------
>BV898_16527_t01_hypsibius_dujardini_nhd315_core_32_85_1_cds_ropsin_F1_nHdropsin
---------PEMA--DD------------------------------------------------HW-ASI-----SFLHVVTGT-SCLGLGMIALFGNFLVIYIFSRTRGLQNASNALIVNLAVADFCMMTL-LSPILF-VNSLYG--WIFGA-NVCRFYGFSGSLFGTASIITMAGIALERYLVICRPLTGF--KSSSRRRPTVMIIFIWIYSFSWATPPLFGLNQYVLEGFLTTCSFDYLDRGIVSRAYILAMCVGVYVLPL-MMIGFAYGSISWKVCA-S-RRFQMV-RSRSSH---SA---LKS------SLKRS-IKMAKITFMTVVCWTVAWTPYTVVALMGFAAWT-SLLTP-LVAQLPAIFAKTAACYNPVVMCWA-PTLSPVLSK---------C----------------------------------------------------Q
>MZ277582_Echiniscus_r-opsin_1
----------------------------------------------------------------------------------------------------------------------------------------------------------------------------------------------------------------------------------------------SFDYLDDSFTSRAFVFSMTVGAYFVPL-TTVIVCYVLIIAEVRRSE-RKFAKS-RDLQRS---DD---ERA------KRRKE-TQIAKVVFLVIVCWATSWTPYVVVSFRGIFFWR-EALTP-WTSQAPALFVKTGSVYNPV------------------------------------------------------------------------------
>MZ277583_Echiniscus_r-opsin_1
----------------------------------------------------------------------------------------------------------------------------------------------------------------DVFC--------------------------------------------------------------------------SFDYLDESFRSRAFIFAMAVGAYFVPL-TTVIVCYVLIIATVRRSE-RKFAKS-RDLQRS---ND---ERA------KQKKE-TQIAKVIFVVIVCWATSWTPYLVISFMGIFFWK-EALTP-WTSQAPALFAKTGSVYNPV------------------------------------------------------------------------------
>MZ277584_Echiniscus_r-opsin_1
--------------------------------------------------------------------------------------------------------------------------------------------------------------IYYAFCV-------------------------------------------------TLAWSLPPLLGYSRYVPEGFMTACSFDYLDDSFTSRAFVFAMAVGVYFVPL-AAVIACHILILREVRRSE-QKFSKS-RDMRNA---DD---ERA------SRKKE-TQIAKVIFFVIIGWVTSWTPYLVVSFMGIFFWR-DALTP-WTSQAPALFAKTGSVYNPV------------------------------------------------------------------------------
>MZ277592_Cornechiniscus_r-opsin_1
--------------------------------------------------------------------------------------------------------------------------------------------------------------------------------------------------------------------------------SFAR----------SFDYLDESFRSRSFIFAMAIGAYFLPL-GIVIVCYVMIVAEVRRSE-RKFAKT-RAVVSS--GGS---ENK------RRKKE-VQIAKVIFMVIVCWAVAWTPYLVVSLMGIFFWR-EMLTP-WTSQIPALFAKSGSVYNPA------------------------------------------------------------------------------
>MZ277598_Pseudoechiniscus_r-opsin_1
------------------------------------------------------------------------------------------------------------------------------------------------------------------SCT-------------------------------------------------SLGWSLPPLLGYSQYVPEGFMTTCSYDYLDESYTSRAFIFGMAIGAYFLPL-AIVIICYILIVAEVRKSE-RKFAKA-RDVRSG---DA---EHA------KKSKE-VQIAKVIFMVIVCWTIAWTPYLIVSLMGIFFWR-ELLTP-WTSQVPALFAKSGSVYNPV------------------------------------------------------------------------------
>MZ277586_Echiniscus_r-opsin_3
------------------------------------------------------------------------------------------------------------------------------------------------------------------------------------------------------------------------------LLLNSNWSFVRAHTATSFDYLDKSLISRLFIVTMGVGAYIAPL-TLVIVCYVLIYLKVHRSE-RKFAEL-KR-DRG---DR---ARA------KQRKE-VRLAKIIVMIIICWAISWAPYLVVSLLAIFFSR-SLLTP-WSSQAPAIFAKSGSVYNPV------------------------------------------------------------------------------
>MZ277587_Echiniscus_r-opsin_4
-------------------------------------------------------------------------------------------------------------------------------------------------------------------------------------------------------------------------------------IAVKFRTLASFDYLDESLISRLFVLAMGVGAYFVPL-AVVVVCYVLIYLKVRRSE-RRFAEL-KKQDRG---DR---ARA------KQRKE-VRLAKIIVMVIICWATSWAPYLVVSLLAISFGR-SLLTP-WSSQAPAMFAKSGSVYNPV------------------------------------------------------------------------------
>MZ277585_Echiniscus_r-opsin_2
----------------------------------------------------------------------------------------------------------------------------------------------------------------------------------------------------------------------AWFWDFP-----------------SLDFLNESLVSRGFIFSMGVGAYFAPL-SVIIICYALIWLKVRRSE-SKFAGL-RD------------ARR------KQRKE-VRLAKIIAMAILCWTIAWTPYLIRSLLGIFSIR-NGLTP-WTSQVPTIFAKSGSVYTPV------------------------------------------------------------------------------
>MeioTranscriptc76562_g1_i1_g_5
-----------------------------------------------------------------------------------------------------------------------------------------------------------------------------NTLAAIALDRWYVIRNS--IK--KKMSKRGALMALVVVWVWCGAWCVPPFIGPVTWAAEGFMTTCSFDYVTQKMSARYFVLGMFLCCFFFPM-CIIIASYYSIVRVVLKQR-AEMR---RQARRM---QK---NKT------RTVQE-LKTAKVTATLVGLYVFAWTPYAVVSMLGYTGNL-RLLTP-IASQLPAIFAKTAAIYNPIVYALNY------------------------------------------------------------------------
>Priapulus5112684_1466_10668
----------------------------------------------------------------------------------VGV-QC----------------------------------------------------------------------------------LGPRDLSA---------------------SKRCIVVALVVVWVWCGAWCVPPFIGPVTWAAEGFMTTCSFDYVTQKMSARYFVLGMFLCCFFFPM-CIIIASYYSIVRVVLKQR-AEMR---RQARRM---QK---NKT------RTVQE-LKTAKVTATLVGLYVFAWTPYAVVSMLGYTGNL-RLLTP-IASQLPAIFAKTAAIYNPIVYALNYPPFKEALSE---------------------------------------------------------------
>AneSpionidaStreblospiobenedicti_874883
-----------MPCAPDI--------------------------------------------------------------------------------------IAATFKVLRTAPNLLIINLSVSDLGMAVT-GFPLYI-IASFNG--WPFPD-KVCEFYGFAGAMFGLLSINTLAVISLDRYFVIVKSR-GH--RRLSKQAVFFSVLLVWVYSVFWAIPPFFGWNKYTWEGFGTTCSYDYLTQTDYSRAFILAMLIGGFIVPL-AIICYSYGYIMATVFKQR-RNFF---KGINNQ---SR---QQS------QYELE-VKTSKTVALVVFLYCLSWLPYAVISMIGVYGDQ-NLITP-IASAVPGLLAKSSTVYNPIVYAICIPKFKKNLHR--------FC----IQGDLVVVDRSYAV-ESSSS------QKSV--S-SSWHKKDQQQKNAEL
>AneSabellidaHydroideselegans_478185
--MM-----SNMQVNHDASE-----------------------NDVVCYLNA---------I-------------------------IIQVY-------------------------------TINDI--SFV-PAPIEI-GVRSQG--WLSYF-AGCDFYGMTGAWFALMSINSMVAIAVDRYLIIYMEY------KITQKQSLLWITAVWIYSLIWALPPLLGWSRYNTEAFGTTCSYDYLIPNKTDKYFLLCVVICDFVLPL-IIICYCYVWIWLKFRSHK-HMYGSQ-QASTSS--VAK---NK-------MRHIE-YKIARTVIFVVTVFSISWTPYAVVTMIG------------------------------XXXXLT----RTKINV---------------------------------------------------------------
>AneSabellidaHydroideselegans_504788
--MF-----------YDT------------------------------L-----------------------------------------------------------------------------------------------------------GCDFYGMTGAWFALMSINSMVAIAVDRYLIIYMEY------KITQKQSLLWITAVWVYSLIWALPPLLGWSRYNTEAFGTTCSYDYLIPNKTDKYFLLCVVICDFVLPL-IIICYCYVWIWLKFRSHK-HMYGSQ-QASTSS--VAK---NK-------MRHIE-YKIARTVIFVVTVFSISWTPYAVVTMIGQYGGE-RLLPD-GAAMLPVILAKLAAVYNPFIYALTHPRFRTALKK--------CC--VNVRG--------RGV-E----------------S-----------RGKN-
>AneSabellidaHydroideselegans_462741
-----------ME---EAYG-------------------------KAYFKNS---------L---------------KEAITNPK-DILQTTLYDVDKNVSDLFYDDFFKPEQIP--------KINDISKDII-NRPLTL-KKSMNT--KCNKT-PVCEFYGMTGAWFALMSINSMTAIALDRYLIINREY------KITDTQSYIWLALIWSYSLLWAVPPLFGWSRYSTEGYGTTCSYDYFVQETHDKYFLLCAVIGDFIFPL-LLICYCYIWILLKYRSHQ-HQYQNS-SSTCRS--VAK---AK-------FKSTE-FKIARTAFIVIFIFALSWTPYAVVCLIGQYGER-QMISP-HVAMVPVIVAKLSTVYNPFIYSITHPRFKATI---------------------------REI-HTSIT------NTSIV-T-------------TK-
>AneSabellidaHydroideselegans_506255
---------ASME---NTSI--------------------------EYWWNT-------------------------YYHVAMAA-IMIPVTLLALLGNGLVIYVFARFKSLRTPANALMINLALSDFLMSLL-GYPLFI-TASLHG--WIFGQ-RVCEFYGMTGAWFALMSINSMTAIALDRYLIINREY------KITDTQSYIWLAQIWSYSLLWAVPPLFGWSRYSTEGYGTTCSYDYFVRETHDKYFLLCAVIGDFVFPL-ILICYCYIWILLKYRSHQ-HQYQNS-SSTCRS--VAK---AK-------FKSTE-FKIARTAFIVIFIFALSWTPYAVVCLIGNM----RSIDP-ELNLI-------------LPYGIVDTGIRVIY---------------------------RER-RTRLK------NQS---T----------------
>KC810972PlduANER4
YYQY--PGSETMMARHDTFN---------------------PNSDVLAMLHS----------QHSHW-EFS-----PYTHLAIGI-TMSIMGFVAITTNTFVMFVFLRFRSLRTPGNLLVVNLAFSDSMLALL-GFPLYA-ASSFIG--WSFGK-IGCNFYGFSGASFGLMSINTMAAIAVDRYLVIVRPYMSI--RRISYSQAYIMLGIVWVNAIGWSVPPLVGWSRYILEGLGTTCTFDYLSRDPVTRTYLVSLYVGGFVIPV-LLIVYCYTYIFLRVRQHE-KAF-------ART--YAK---EA-------TRRAD-VKTARTGFLAVIVFCIAWSPYAVMALVGQFGDQ-DLLTP-IVSAIPGILAKSSTIYNPMIFAVSHPRFRRKLRY-------------ATIGK---GANSRAS-QEKKL------ETETFFS--SF---Q---RSMQ-
>AGL94565_r_opsin4_Platynereis_
-----------------------------------------------------------------------------YTHLAIGI-TMSIMGFVAITTNTFVMFVFLRFRSLRTPGNLLVVNLAFSDSMLALL-GFPLYA-ASSFIG--WSFGK-IGCNFYGFSGASFGLMSINTMAAIAVDRYLVIVRPYMSI--RRISYSQAYIMLGIVWVNAIGWSVPPLVGWSRYILEGLGTTCTFDYLSRDPVTRTYLVSLYVGGFVIPV-LLIVYCYTYIFLRVRQHE-KAF-------ART--YAK---EA-------TRRAD-VKTARTGFLAVIVFCIAWSPYAVMALVGQFGDQ-DLLTP-IVSAIPGILAKSSTIYNPMIFAVSHPRFRRKLRY-------------ATIG----------------------------------------------
>AneSabellidaHydroideselegans_509200
---M-----SAMS--DDTTD-----SF--------------PPQQVTMEWNS-------------------------YSHIALGV-LMLPVTALALGGNGLVIWVFIRFKSLRTPANLLVINLALSDFLMTLF-GYPLFI-TSSFSG--WAFGK-A--------GAWFALMSINSMAAIAIDRYLIINRGY------KITYRQSYFWLLFIWVYSLLWALPPLLGWSRYSTEAYGTTCSYDYLQTDFHDRYFLLSVVIGDFVVPL-TIICYCYVWIILKYRSHQ-QQYGGA-NSDARG--LGK---KT-------FKSTE-FKIARTVVFVVVVFCVSWTPYAVVCLIGQYGGK-NLLSP-TVAMVPVILAKFSTVYNPFIYGITHPRFKTAIRK--------IC--LRSRG------HTRQR-RHSHS------NQAPLDSLSSFRSSSGKKRGEKT
>AneSabellidaHydroideselegans_504157
-----------------------------------------------------------------------------YSLLNL-L-LSLDFKASAH-----------RFKSLRTPANLLVINLALSDFLMTLF-GYPLFI-TSSFSG--WAFGK-AACEFYGMTGAWFALMSINSMAAIAIDRYLIINRGY------KITYRQSYFWLLFIWVYSLLWALPPLLGWSRYSTEAYGTTCSYDYLQTDFHDRYFLLSVVIGDFVVPL-TIICYCYVWIILKYRSHQ-QQYGGA-NSDARG--LGK---KT-------FKSTE-FKIARTVVFVVVVFCVSWTPYAVVCLIGQYGGK-NLLSP-TVAMVPVILAKFSTVYNPIIYGITHPRFKTAIRK--------IC--LRSRG------HTRQR-RYSHS------NQAPLDSLSSFRSSSGQKRGEKT
>AneSpionidaStreblospiobenedicti_874261
-----------MD--------------------------------VNLSAGG--------------W-RFP-----AYAHVAAGL-LVFVVGALSVMGNALVIVVYRKYRSVQTPANLLLVALALSDLAITLF-CFPLYI-VASFHG--WPFPD-AVCALYGFAGGACGLASITTMAVIAAERYSVIVRGAAAA--RQLTKQGACVCVACVWLYSAAWALPPLLGWNQYTLEGLGTSCSFDYITRTAASRLFVVAMIAGGFLTPV-AVITYCYTYIWADMGRHG-HEY--------------K------------RRRVE-INTSTTLLGVIALFCLSWLPYAAVSLIGVFGDQ-SLITP-WVSAIPGLLAKCSTFYNPIVYAVCLPRFKKKIRA--------CC----IEGDLIVVDRQRRE-RKHHT------GGSLIRA-SEY----YKKQAESL
>GFGZ01033392_1_TSA_Milnesium_tardigradum_comp16191_c0_seq1
------------------------------------------------------------------------------------------------------------------------------------------MA-ISSFKE--WIFGS-KGCTYYGGAGGLFGILSITSMAAIAIDRCNAVTI-------WKLTTRRVIQWAAFVWIYSIVMISPPFFGWSQYIIEGLQTSCSFDYLTADTPTISFTLYLFILGFIVPV-IIIIVCYSKILNYLMNHR-ALMQ-------------------------------------------------------------------------------------------------------------------------------------------------------------------------
>MZ277614_Ramazzottius_arthropsin_3_g6245
---------------------------------------------------------------------------------------------------------------------MLVANLAFADFGLNFF-AFPLFA-ISSFKT--WVFGQ-LGCDYYVVSGGFFGLLSILTMTSISIDRYCSITWA------WHLSYAQVFRWIAALWVIAFTLIIPPLFGWSRYVIEGIQTSCSFDWLTQEPVEKAYVLYLTVLGFFLPL-IVIFVCYVRIIRYVVRHR-QVMNNS-RDDTRN--I-----RQV------IQDND-VKAATTCAIIVVLFVLAWGPYTVVALIGIWGDQ-SLVTP-YSNALPVLFCKTSAVYNPVVYALMNKRFRSVVWS---------------------------------------------------------------
>MZ277613_Ramazzottius_arthropsin_2_g6218
---------------EGWSS------------------------------------------------------------------------------------------SLRSPSNMLVANLAFADFGLNFF-AFPLFA-ISSFKT--WVFGQ-LGCDYYVVSGGFFGLLSILTMTSISIDRYYAITWA------WHLSYARVFRWIAALWVIAFTLIIPPLFGWSRYVIEGIQTSCSFDWLTQEPVEKAYVLYLTVLGFFLPL-IVIFVCYVRIIRYVVRHR-QVMNNS-RDDTRN--I-----RQV------IQDND-VKAATTCAIIVVLFVLAWGPYTVVALIGIWGDQ-SLVTP-YSNALPVLFCKTSAVYNPVVYALMNERLRSVIWS---------------------------------------------------------------
>MZ277612_Ramazzottius_arthropsin_1_g4634
-----------MDFNENFSS------------------------------------------DHQHWDGDL-----PAMHYATGS-YILLVSLTGSIGNALLLWAFSCAPTLRSPSNLLIANLAVADLGLSLF-TFPLIT-ISSYQK--WAFGK-IGCDYYVVTAGLFGLGSISTMASISVDRWCSITWS------WHLTYRRAYIWMMAIWLYSFAMIGPPLMGWSRYVIEGFQTSCTFDWLTHEPSSVAFVWYLIILGFLLPL-FVIFLCYTQIISHLVRHR-TIMSAS-R--PRA--A-----KLV------GLDSD-TRAAVTCAIIVALFVLAWGPYALVAVVGVVGDQ-SLITP-VLNALPVLFAKSSAVYNPIVYALMNEKFRAAIVS--------------SA--------PLPG-----------------------------------
>CCP46948_arthropsin_Euperipato
-----------------------------------------------------------------------------KAHAIVGY-IMIFIGVIGSLGNALVIWIFGSSRLLRTPANLFIINLAFSDFLMSTT-NFPLVV-ISSFKG--WYFGK-IGCDIYGFMGGVFGLMSIVTLAAIAMDRNRVISRPFDVL--QKMTTSRTAKIICFIWIYCLILASPPLFGWSQYVPEGFLTSCSFEYLDRNLLTRSFILYLFILGFALPC-LVILFCYIFIIKSIYNHE-KMMA------------IK---NK-------KLNND-IQAAKIAFVIIILFCLSWIPYAIITLIGQFGNK-TLITP-WVSTLPAVFAKASTMYNPLVYAISNPYFRKALIK---------------------------------------------------------------
>CCP46951_arthropsin_Cupiennius
-----------------------------------------------------------------------------HAHYFVGV-LLIGICSLSITGNLLVIVIFSRYRRLRSPANTLIINLATSDMLNGLL-H-PAAA-YSSFKE--WMFGR-LGCEVYAGLCGLFGLISIVTLTAIAIERCLVISKPWYGG--ILFTQAKAKVSIIIIWLYCFVIILPPLFGWGAFVPEGFLTSCSFDYISRTDSNRSYFIYIFILGFFLPV-TIIIVCYAFITRTIFQNE-KDMK------------VK---NKP------RKRND-YKAAEMIMFVIAMFLISWIPYSLIAFIGQFGNR-AVLTP-WVSVLPSLFAKMSTIYNPAIYGLSHRHFRATLRK---------------------------------------------------------------
>MZ277608_Paramacrobiotus_arthropsin_2
------------------------------------------------------------------------------------------------------------------------------------------LV-LTLL----------AGCAYYATSCGLFSMVSVSTMACIAVDRCLAITRK---P--WHLTYSRAGLLIGVIWLYGFILVMPPLCGWSDYMLEGHQTSCTFDFISRRPVNVSYTVWLFVMGLFIPV-SVIAVCYVSIVRYILNQR-ALMR---RN------L-----RR----------AE-VRAAVTCGVIIVLFCLAWLPYTCISLMSAFGAQ-HLINP-FVNALPSLCSKSSVIWNPLVHALMNRKFRAKLLE--------------SPGHM-----RRAA-RTARL------SSDTSS-----------------
>MZ277606_Paramacrobiotus_arthropsin_1
----------------------------------------------------------------------------------------------------------------------------------------------CFF----------SGCDYYAATCGLFNMVSVSTMACIAVDRCLSITCV---P--WHLTYSRVGHLLFAIWLYGIILVTPPLFGWSDYVLEGLQTSCTFNFLSRRPENISFTLYLFTIGFFLPL-FVIAVCYVMIIRYIVTHR-EMML---RN------L-----RR----------TD-VKAAVICAVIIALFCLAWFPYACLALISTFGRP-DLVNP-YINALPSFFSKSSVIYNPLVHSLMNRRFRTKLLE--------------TENQR-----PRVT-RTKRL------SSGTST-----------------
>MZ277609_Paramacrobiotus_arthropsin_3
-------------------------------------------------------------------------------------------------------------------------------------------------YL--WISL--SGCDYYGFSGGLFGMLSISTMASIAVDRFMSITWQ------WHLTYRHVALWVSGLWLYSFALVIPPILGWSAYVLEGVQTSCTFDFLSRTPATIGFTCWLFFIGFCVPV-CVIIACYTKLVRYITDHQ-KAMD---RS------VRS---PLP------TPASE-VKAATTCAVIVGLFCLAWTPYALVALISTFGRP-DLVSP-YVNSLPALFAKASAVYNPIVYALMNERFRRAVLV--------------SSRHR-----PGSVQRKSRL------LSTTST-----------------
>MZ277607_Paramacrobiotus_arthropsin_3
-----------------------------------------------------------------------------------------------------------------------------------------------------------------------------------------------------------------------------PL-----HISQG------------TPI----------------------------------------------------------TVP-------PPTE-VKAAATCAVIVALFCLAWSPYAGVALMGTFGRP-DLVTP-YVTTLPALFAKLSAIYNPIVYALMNEKCRNAVLI-------------VSNPRR-----PRPSRRSKRL------SSTLST-----------------
>MZ277611_Dactylobiotus_arthropsin
------------------------------------------------------------------------------------------------------------------------------------------------PTH--WLR---------NFS-------------------FFVISYK------WKAC---------------------PQ-----KVANG-------DELDSGPQATGSLSWLF-----------------------------------KN------L-----KRN------QMEND-IRAAATCAVIVLLFCLAWLPYATVALLGTFGRS-DLVTP-YASSLPALFAKSSAVYNPIVYAVMNQRFRNALRN-------------PSNTGR-----DRS-GTRGKM------KAAESNP----------------
>BraBrachiopodaLingulaanatina_1561
-----------ME--GNGT-------F----------------------LNG---------A-HPFW-TYP-----PRVNVIVGT-FVLAVSLITIAGNSFVIGFFCRCKSLRTPANFLLMNLSLSNVLMSV--SVPMVT-VASYLG--WPFGE-IGCNLHAVMMGGFGLMTINTMAAIAVEKHHSIVKSQTVV--SRVSWRLALKYLAIVWVNSIIWVLPPLFGWGRYILEGLGTACCFDYITETITNRAFVVTLFAAGFICPL-SVIVVCYIWIFAHVHNNS-HAMK-----------------KKR------ISRSE-LKIVKMILVVLMIYIGAWTPYAVVSLMGIFGKA-NQLDR-VTSTIPAMVAKASAIYNPLVYIHYHRRFRGELRR--------IF--------------AS---SAQNS------S-------KSDQTSA--------
>BraBrachiopodaLingulaanatina_1541
--------------------------------------------------------------------------------------------------------MVAKSKALRTPGNFLLVNMSFSNVMMST--AVPMVT-VASFE----------GCDIHAVIMGGFGLMTINTMAAIAAEKYYAIVRMSQI----QTSWKQLVKYLIMVWINSALWVLLPVVGWGRYILEGLGTACCFDFLTQTSNNRAFVMALVAGGAVLPL-SVIVSFYIGIYVHVRSHS-NKMR-----------------KKF------HLRSE-IKIVQMTLILLVIYLIAWTPYVVVALMGIFGYE-EKLDR-VTSTIPAMVAKASALYNPIVYLCYHRGFQSELRR--------IC--------------RR---STQFS-------------IESTRSAS--------
>BraBrachiopodaLingulaanatina_1552
-----------ME--------------------------------------------------HPHW-LYP-----STIILVSGI-ILLVFAVISILGNAFVIGIFCSSPSLRTPANMLILNLSWSDLMMST--AVPMVT-VAALEG--WVFGK-VGCDIHAMVVGIFGLMSMNTIAAIAFERYKVIVRSCPT----KGSRRQVAVSVVVTWLYSILWTLPPIFGWGQYILEGTGTSCTFDFLTQTLENRLFVLALFIGGFVVPF-LVILVCYCNVFYYVHA-S-NKLL-----------------TKK------ALKSE-VKVVKMTMVILLLFCLSWIPYSVVALIGTFGDA-TQISP-LTAGIPVIFAKSSAMYNPVIYTFYHQGFRRELRR--------IC--------------ARFF-SSSFA------QE--LDH-NSLHSSLSNKRP--Q
>MolGastropodaPlakobranchusocellatus_2999
----MEP--PLIGVILPSS------------------------------WRD-------------H----------P-------------------------------HASLRTSSNLFIMNLTVADFLMGVT-DLPVFA-ISSLKG--WFLEF-TGCQIYGMTTGVFGLVTIHTLAAIALDRYIVVVRTLNPR--NRMPKSTSVIIIVIIWMFSLVWSAVPLTGISMYRLEGLGTSCTFNYVKRNTAEIYYFLGLISFNLLMPF-LIINFSYLGIYVNVRRIK-RELSLL-MD-SHG--------KRV------QVQAE-VRTAITSAVIVTIFILSWMPYAVISFYGLFGPS-SAVKP-LVSMMPNFLAKLSIVANPILYSIGHPNVRKKIVG------------------------SYQS-RQ---------VSGVTVSVHEF-----------I
>MolGastropodaElysiachlorotica_1043
---------------LTNS------------------------------WE---------------------------------------------------------HATLRTSSNLLIMNLTIADFLMGVT-DLPVFA-IASLKG--WHLGF-TGCQVYGLSTGVFGLVTIHTLAVIAIDRYVAVVRTLNPR--NRMPKSTSVIIIVIIWSFSIFWSVLPLSGLSMYRLEGLGTSCTFNYVDRQQREIIYFLALVSFNLFLPF-LLINFSYWGIYVSVRRIK-RELSLL-MD-GQV--------KRL------QFQAE-VRTAITSAIIVAIFIFSWVPYGALAFYGLFGPQ-SRVQP-MVSMWPNMLAKLSIVANPILYSIGNPYIRKKIKA------------------------AQKT-RQ---------ISGQTASIHEL-----------M
>MolGastropodaElysiamarginata_1112
------------------------------------------------------------------------------------------------------------------------MNLTAADLFMGVT-DLPVFA-IASLKG--WHLGF-TGCQIYGLSTGVFGLVTIHTLAVIALDRYIVVVRTLNPR--NRMPKSTSAIIIVIIWSFSIFWSALPLAGISTYRLEGLGTSCTFNYVNRHQTEVFYFLALISFNLFLPF-LVIIFSYWGIYVSVRRIK-RELSLL-MD-SQA--------KRV------QVQAE-VRTAITSAIIVAIFIVSWVPYGVLAFYGLFGPP-SRVQP-LVSMLPNILAKVSIVANPILYSIGHPNVRKRMTA------------------------LHRS-RQ---------VSQGTASIHEL-----------V
>PRJNA209509ApcaBIVRncr
----LWP--SGMSASANSSA-----------------------------WDS---------A-NCN----------PYFHLVVGI-FITIVGILAVVGNVLVLCTFARHSSLRTSSNLLVVNLTVADLVMSSL-DFPILA-ISSYKG--WVMGF-LGCQVYGVSSGVAGLVTINTLAAISVDRFVVVVHRLSPM--HQMGKSTTGVIIIAIWALSVIWAVLPITGVSSYRLEGMGTSCTFDYASRTSSNRWFFIALVIFNFFIPL-ALIIFSYWRIYASVRAVK-RELKLL-QS-------TS---KRF------EVQAE-IKTAITALVIISIFCLAWTPYVIIAFVGLYGPT-TAIDP-LVSMFPNILAKISTVSNPILYSIGHPEVRKKMKK------------------------QQDS-RATSA------TAGNSSQIPTY------------
>MolGastropodaAplysiacalifornica_71
-----------MSASANSSA-----------------------------WDS---------A-NCN----------PYFHLVVGI-FITIVGILAVVGNVLVLCTFARHSSLRTSSNLLVVNLTVADLVMSSL-DFPILA-ISSYKG--WVMGF-LGCQVYGVSSGVAGLVTINTLAAISVDRFVVVVHRLSPM--HQMGKSTTGVIIIAIWALSVIWAVLPITGVSSYRLEGMGTSCTFDYASRTSSNRWFFIALVIFNFFIPL-ALIIFSYWRIYASVRAVK-RELKLL-QS-------TS---KRF------EVQAE-IKTAITALVIISIFCLAWTPYVIIAFVGLYGPT-TAIDP-LVSMFPNILAKISTVSNPILYSIGHPEVRKKMKK------------------------QQDS-RATSA------TAGNSSQIPTY------------
>MolGastropodaCandidulaunifasciata_283
------------------------------------------------------------------------------------------------------------NSSLRTSSNLFVMNLTTADLIMSLL-DFPMFA-VSSFNG--WLLGY-TGCQMYGSTTSLCSLVSINTLAAISFDRYFAVVHRLSPM--HKMKKSTSGVIIACIWLLSITWSLMPLFGIGTYRLEGLGTSCTFNYIDQGHTYRLFFLCLVTFNFFIPL-LIITYSYAQIFAYVKRVK-RELNSL-ETVPDA--------KQI------TTKAE-IRTAITVIVVITIFCTAWTPYVVIAFIGLFGPR-NSITP-LISAFPNVLAKVCTISNPILYTFGNKDLRRKTKA------------------------PRQS-RSTYA------TAGITIHIHS-------------
>MolGastropodaCandidulaunifasciata_243
-----------MSDNNQTS------------------------------WDS---------A-KCH----------PYIHACTGI-FVACVALFSGVGNSLVLYTFARHSSLRTSSNLLIINLTVADLLMSLL-NLPVFA-VSSLTS--WRLGY-VGCQIYGFTSSICSLVTINTLVAISVDRYIVVVHRHCRM--HRLAKSTTGFIIAAIWTLSITWSVLPLAGLGLYRLEGMGTSCTFNYVDRSVPQRWFFLCLVTCNFLVPV-TMITYCYWRIYLRVKHVR-QELKLL-RDYSHG--------LGS------DTQSE-MRTAFTAMVIIGIFCAAWAPYVIISFVGLFGPE-NSLTP-MIAVIPNILAKVSTVFNPILYTIGHPEVRKKLLS------------------------QR---RQPVI------TTSVSPDIMTH---------SPT
>MolGastropodaPomaceacanaliculata_3146
MTLFASPL-PFLSDVENSST--------------------------DAWWER---------V-DPHW-QQE-----PYMHVCIGV-VVFFVAAFAIVGNVLVLWSIVRFRSLRTSSNLFIISLAVADIIMSVI-DFPLFA-VSSFLG--WSFGY-NMCQMYTISTGAAGLVNINTLAAISYDRYTVVVRRVLPV--HHVSRSMTRLVIAVIWISSVLWMMFPMMGWGHFTLEGTGTSCTFDYLDRSAANRAYVTTLTLANFVVPL-IVIVFSYVRIFLSVSAVR-RGLMSL-QS--------Q---QGR------KLHTE-LKMAVTTLVIVGVFCVSWTPYVIVATIALFGDA-HLVTP-MTSAVPCLLAKVATVSNPPLYSLGHPKFRKKIRL-----------------------------------------------VSSF-----------V
>MolGastropodaBiomphalariaglabrata_162
-------------------------------------------------KED---------V-N-S----------QLRELIKG-------------GTVNSLLQLSRNSLLQLSRELLSRELTKEDTVNSLL-QLSREL-IKG-----------------GTVNSLLQLSTVNSLLQLSREKYVFIILLFF--------YTSTGTIIVTIWILSIIWSVLPLTGISSYRLEGMGTSCTFNYVDRRPPHLWYFLTLVAFNFFIPL-GLIIFSYWRILISIRQIK-KELKTL-QG--------G---HRV------ETQAE-IKTAITALFIIGTFCLAWTPYVAVAFLGLFGPE-GVITP-LISMFPNLLAKISTAANPILYSIGHPEVRKKMRK------------------------HREP-RPTSA------TVAHHSQISTH------------
>MZ277610_Macrobiotus_arthropsin
--------------------------------------------------------------------------------------------------------------------------------------------------------------KFHRFRHSLF---SETTMRAF-----------------WNTSYQTV------------------------------------------------------------------LCFAA-------------------------------DRI------QMASE-IRAAVTCAIIVTLFSLAWLPYAIIALISTFGHP-EIVTP-YVNSLPALFAKTNTIYNPIVYALMNERFRNAVWS-------------QMPGNRRLSD-PRGS-TRRRF------SSRTT------------------
>PlaPlatyhelminthesOpisthorchisfelineus_2565
--------------------------------------------------------------------------------------------------------------------------------------------------------------MLYGFSGGLFGFASFCTLAVIAFGRYYAVVKNF-----EKMTGRTVLLIILFVWQWSAFWPLLPFFGIGRYVLEGFLTACTFDYVSADTSSLVFGISLYVGGFLCPL-AVIVYAYAGIIRFVRKTE-RQLSVYSTV--R-VS----------------KRLQ-VKASKWSALLTLLYLVAWGPYALICGVSLLGYR-KHLTP-YVTEFPGLFAKLASIYNPLIYVFRHSRVR-----SKNVQ-------------------CRRT-SAHQ---------QT-------------------
>PlaPlatyhelminthesOpisthorchisviverrini_2577
-----------------------------------------------------------------------------------------------------MIKLATRNSTLHQVFNAVTISLS----------------LFPVL-----------GCMLYGFSGGLFGFASFCTLAVIAFGRYYAVVKNF-----RKLTGRTVLLIIIFVWQWSALWPLLPFFGIGRYVLEGFLTACTFDYVSADTSSLIFGISLYVGGFLCPL-AVIVYAYVGIICFVRKTE-RQLSVYSTV--R-VS----------------NRLQ-MKASKWSALLTLLYLSAWGPYALICGISLLGYQ-KHLTP-YVTEFPGLFAKLASIYNPLIYVFRHSRTR-----AKNVQ-------------------CRRT-SAHQ---------QT-------------------
>PlaPlatyhelminthesClonorchissinensis_448
--------------------------M----------NCTID---WLFEADP----------ILPIW-TYA--QPGPAYFYFSSI-LTIFIGFVGVGINSFALYILTFKKSMQQPFNWFTINLAISDLGLALT--VP-LKLVPSIMK-RWIWG---GCMLYGFSGGLFGFASFCTLAVIAFGRYHAVVKKF-----RRLTGRNVLLIILFVWQWSALWPLLPFFGIGRYVLEGFLTACTFDYVSADTSSLIFGISLYIGGFLCPL-AVIVYAYAGIICFVRKTE-RQLSIYSTV--R-VS----------------KRLQ-VKASKWSALLTILYLFAWGPYALVCGISLLGYQ-KHLTP-YVTEFPGLFAKLASIYNPLIYVFRQSRIR-----AKNVQ-------------------CRCT-SAHQ---------QT-------------------
>PlaPlatyhelminthesOpisthorchisviverrini_2579
-----------M------NYSEC--AV----------NLSVA---AAYFNDP----------VLPHW-MHA--APSPGYFYLFGV-FASIVGISSITLNSFIILAFSLNGFARKTRHWFTINLAVADLGLTIS--FP-MKVISMFQR-KWIWG---GCDFYGFAGGLFGFTSITTLATIAYLRYWTIAHAQ-----YAVTNRNATYALLLIWLWSTLWTILPFFGIGRYVMEGFLTGCTFDYLSNDRSSIIFSSCLFLGGFVCPF-ALICFSYARILWLIRKSK-QSLYQPEKVNKK-IC---------------YRKVS-FRTVKTTSVLISMYLVAWGPYAVVTLLSVFGYH-NHLTP-IGTELPGLFAKTSALYNPIVYVIRNGSSRKMV--AKRRQRS---TAV-----------NSST-RINQ---------QY--SLHMRVFSEPTQKSPAS
>PlaPlatyhelminthesClonorchissinensis_447
------LVLRFM------NYSEC--AV----------NVSVA---AAYFNDP----------VSPHW-TYA--APNSGYFYLFGA-YASIVGVSSIALNSFIILAFSLNGFVRKTRHWFTVNLAVADLGLTIS--FP-LKAISLFRG-KWIWG---GCDFYGFAGGLFGFTSITTLAAVAYLRYWTIAHVQ-----YAVTNRNATYVLLLIWLWSALWTILPFFGIGRYVMEGFLTGCAFDYLSNDWSSILFSSCLFLGGFVCPF-TLICFSYARILWLIRKSK-QSLTQTEKVDRK-IC---------------YRKVS-FRTVKTTSILISMYLVAWGPYAVVTLLSVFGYH-NHLTP-MGTELPGLFAKTSALYNPIVYMIRNGSFRRTV--AKRRQRS---MAV-----------NSSS-RSNQ---------HY--LLQMRVFSVPMRKSPGY
>054NeooeL153-287
-------------------------------------------------------------------------------YGILA--FVVV---GLICGNFVVIWVF---------ANTLVVSLAVSDFIMMAC-M-PPLVL-NCYWG-T-IFGP-LFCEVYAFIGNTVGCASIGNMIFITFDRYNVIVKGIS----GPLSQKNTTLQVLFVWICSIMWCVFPF-----YVPRGDMTACGTD--------RSYLYVYSVWVYIGPL-ALIIYCYFHIVSAVA---------------------------TE-------KKE-CRLAKVALTTVSLWFMAWTPYLII---GMFY-P-SVVSP-LFSI--SVFAKANAV-NPIVYAISHPKYRAAL-----------------------------------------------------------------
>204NeooeL13-237
-------------------------------------------------------------------------------YGILA--FVVV---GLICGNFVVIWVF---------ANTLVVSLAVSDFIMMAC-M-PPLVL-NCYWG-T-IFGP-LFCEVYAFIGNTVGCASIGNMIFITFDRYNVIVKGVS----GPLSQKNATLQVLFVWICSIMWCVFPF-----YVPEGNMTACGTD--------RSYLYVYSVWVYIGPL-ALIIYCYFHIVSAVA---------------------------TE-------KKE-CRLAKVALTTVSLWFMAWTPYLII---GMFY-P-SVVSP-LFSI--SVFAKANAV-NLIVYAISHPKYRAAL-----------------------------------------------------------------
>205NeooeL13-223
-------------------------------------------------------------------------------YGLLG--FIIL---GIICGNFVVVWVF---------ANTLVVNLAISDFIMMFT-M-PPMAY-NCFAG-T-AFGP-LFCEIYGFLGNLCGCVSIYSMVWITLDRYNVIVKGVS----SPMRRRKAAL--------------FPL-----YVPEGNMTACGTD--------RSYLYAYSVWVLFGPF-ILIVYCYACIVKAVI---------------------------TE-------QKE-IRLAKVALTTVSLWFMAWCPYLII---GMFF-P-FLVTP-LFSI--SLFAKANAV-NPIVYAISHSRYRAAL-----------------------------------------------------------------
>010PapglRE18-252
-------------------------------------------------------------------------------HGLLG--FIVL---GFMVGNGMVIYIF---------SNLLVVNLAFSDFLMMFT-M-PAMVV-NCYNE-T-VFGP-FACELYGCAGSLFGCISIWTMTMIAFDRYNVIVKGIA----APMTKKGALLRILFVWAASLAWTLAPL-----YVPEGNMTACGTD--------RSYILVYGFFVYFAPL-FLIIYSYYFIVKAVA---------------------------AE-------ANE-CKLAKVALMTISLWFLAWTPYLII---GIFE-S-MPISP-LTTI--SLFAKANAV-NPIVYGISHPRYRAAL-----------------------------------------------------------------
>004HelerRE6-241
------------------------------------------------------------------------------LHGLLG--FIVL---GFVTGNGMVVYIF---------SNILVVNLAFSDFLMMFM-M-PPMVI-NCYNE-T-VFGP-LACQLYACAGSLYGCVSIWTMTMIAFDRYNVIVKGIA----APMTINGALLRVFGIWAFSLAWTIAPL-----YVPEGNMTACGTD--------RSYILLYSIACYYAPL-FLIIYSYFFIVQAVA---------------------------AE-------ANE-CKLAKVALMTISLWFMAWTPYLVI---GIFK-T-MTISP-IVTI--SVFAKANAV-NPIVYGISHPKYRAAL-----------------------------------------------------------------
>033DianiRE4-239
------------------------------------------------------------------------------LHGLLG--FIVL---GTVIGNGMVIYIF---------SNLLVVNLAFSDFLMMLC-M-PAMVI-NCYYE-T-VLGP-LLCELYGFAGSLFGCGSIWTMTMIALDRYNVIVKGLS----APMTNKTAALRILFVWATSVGWTVAPM-----YVPEGNMTACGTD--------RSYILIYSMFVYFLPL-LTIIYSYFFIVQAVA---------------------------AE-------ANE-CKLAKVALMTISLWFFAWTPYLVI---GIFG-S-AKISP-LATI--SLFAKANAV-NPIVYGISHPKYRAAL-----------------------------------------------------------------
>045AnogaRE2-237
------------------------------------------------------------------------------MHAALA--TILL---ALIVGNGCVILIF---------SNLMVINLAFADFMMMFT-M-PPLII-NSYHE-T-VFGP-LMCEIYGMFGSLSGCVSIWSMTMIAFDRYTVIVKGLS----APLTYVGSVMRILFVWANSLVWTLAPL-----YVPEGNMSACGTD--------VSYIYAYSVFVYWLPL-LLIIYCYTYILKAVS---------------------------AE-------SKE-IKLAKVALVTITLWFMAWTPYLVI---GIID-S-SPISP-LQTI--SVFAKANAV-NPIVYGISHPKYRAAL-----------------------------------------------------------------
>077DromeOC1-236
------------------------------------------------------------------------------MSKILG--LTLI---MICCGNGVVVYIF---------ANLLVLNLAFSDFCMMAS-Q-PVMII-NFYYE-T-VLGP-LWCDIYAGCGSLFGCVSIWSMCMIAFDRYNVIVKGIN----GPMTIKTSIMKILFIWMMAVFWTVMPL-----YVPEGNLTACSID--------RSYLITYSLFVYYTPL-FLICYSYWFIIAAVA---------------------------AE-------CDE-GKLAKVALTTISLWFMAWTPYLVI---GLFK-I-DGLTP-LTTI--ATFAKTSAV-NPIVYGISHPKYRIVL-----------------------------------------------------------------
>ARTHROPODA_Candidate_10016_25909411_0
WGQSAKQSS-EIS-----L-------FCSP--NQYMAVSGFPYGNYTVV-D-RVPEDILHMV-DPHWYQFP--PMNPLWYPLVG--FMFVTGILSVSGNAIVLWVFLNTKTLRTPANMLVCNLALSDFLMMLT-MFPPMII-TCYHQ-TWTLGA-FFCEVYAALGSLFGCTSIWTMVWITLDRYNVIVKGVS---GTPLTNKGALARILGTWTVAFAWMLPPFFGWNKYVPEGNMTACGTDYLSEDWFSKSYLFIYSSWVYFTPL-FINCYSYFFIVSAVAKHE-KAMR---DQAKK-MGV--KSL-RNE--ETQKTSAE-CRLAKVAMMTVSLWFMAWTPYLVINYSGMMN-K-ATVTP-LFSI--SVFAKANAIYNPIVYAISHPKYRAALEK--KLP--LAC--Q---TE-------NN---------DD--NTS---------TATTDTNKES-
>ARTHROPODA_Candidate_46186_91646400_0
--------------------------FCSP--NQHMALSGFPYGNYTVV-D-RVPKDILHMV-DAHWYQFP--PMNPLWYPLVG--FMFVTGILSVSGNAIVLWVFLNTKTLRTPANMLVCNLALSDFLMMLT-MFPPMII-TCYHQ-TWTLGA-FFCEVYAALGSLFGCTSIWTMVWITLDRYNVIVKGVS---GTPLTNKGALARILGTWTVAFAWMLPPFFGWNKYVPEGNMTACGTDYLSEDWFSKSYLFIYSSWVYFTPL-FINCYSYFFIVSAVAKHD-PS---------------------SS--TATVTSSS-CQL-------------------------------------------ST----------------------------RRP--V----------------------------------------------TRPRRWE--
>ARTHROPODA_Candidate_11455_29141655_4
-----------------------------------------------------FPHDALH-V-PTH----------------------------------------------------------------------------GCYWQ-TWTLGA-FFCEVYAFLGSLFGCVSIWTMVWITLDRYNVIVKGVS---AEPLTSGAAMARIAGTWATAFAWCLPPFFGWNRYVPEGNMTACGTDYLNDDKFSHSYLYIYSVWAYIFPL-FFNIYLYTFIIKAVANHE-KQMR---EQAKK-MGV--KSL-RSE--ENQKTSAE-CRLAKVALMTVSLWFMAWTPYFIINYSGMLN-K-SSVTP-LFSI--SVFAKANAVYNPIVYAISHPKYRAAMEK--KLP--LAC--S---TA-------GQ----------D--NIS------ES-TSTTNEKSES-
>ARTHROPODA_Candidate_11521_29450428_4
------------------------------------------HG-------------------------------------------------------------------LRTPANLLVVNLAFSDFLMMFC-MFPPMVI-SCYWQ-TWTLGA-FFCEVYAFLGSLFGCVSIWTMVWITLDRYNVIVKGVA---GTPLTSGAAMARIAGTWATALAWCLPPFFGWNRYVPEGNMTACGTDYLTEDSFSHSYLYIYSIWVYIFPL-FFNIYLYSYIIKAVANHE-KQMR---EQAKK-MGV--KSL-RSE--ESQKTSAE-CRLAKVALMTVSLWFMAWTPYFIINYAGMLS-K-SSVTP-LFSI--SVFAKANAVYNPIIYAISHPKYRAAMEK--KLP--LSC--N---TE-------GR----------D--NVS------ND-SVAVPEKSES-
>ARTHROPODA_Candidate_27017_42076931_2
LGISSKAFN-KMS-----S-------YQDP--AAFE---VLPHGNYTVV-D-TVPKELLHMV-DPHWYQFP--PMNPLWYGLVG--FMVVMGVMSVVGNFVVIWVFMNTKSLRSPANLLVVNLAFSDFLMMFC-MFPPMVV-SCYWQ-TWTLGA-FFCEVYAFLGSLFGCVSIWSMVWITLDRYNVIVKGVS---GEPLTSGGAMTRILGTWATALAWCLPPFFGWNRYVPEGNMTACGTDYLSGDSFSNSYLYIYSLWVYIFPL-FFNIYLYAFIIKAVANHE-KQMR---EQAKK-MGV--KSL-RSE--ESQKTSAE-CRLAKVALMTVSLWFMAWTPYFIINYTGMLN-K-AAVTP-LFSI--SVFAKANAVYNPIVYAISHPKYRAAMEK--KLP--LGC--A---TE-------SH----------D--NTS------NN-TVNVPEKSES-
>ARTHROPODA_Candidate_29791_46800900_0
FGIS--SAS-KM------S-------YSDP--ARMD---VLPYGNYTVV-D-TVPNELLHMV-DSHWYQFP--PMNPLWYSLVG--FMVVMGLLSVVGNFVVIWVFMTTKSLRSPNNLLVVNLAFSDFLMMFC-MFPPMVI-SCYWQ-TWTLGA-FFCEVYAFLGSLFGCVSIWSMVWITLDRYNVIVKGVS---GEPLTSGGAMTRILGTWATALAWCLPPFFGWNRYVPEGNMTACGTDYLSGDSFSNSYLYIYSLWVYIFPL-FFNIYLYAFIIKAVANHE-KQMR---EQAKK-MGV--KSL-RSE--ESQKTSAE-CRLAKVALMTVSLWFMAWTPYFIINYTGMLN-K-AAVTP-LFSI--SVFAKANAVYNPIVYAISHPKYRAAMEK--KLP--LSC--N---ND-------SH----------D--NIS------SDSAATTTEKSES-
>ARTHROPODA_Candidate_29796_46800901_0
FGIS--SAS-KM------S-------YSDP--ARMD---VLPYGNYTVV-D-TVPNELLHMV-DSHWYQFP--PMNPLWYSLVG--FMVVMGLLSVVGNFVVIWVFMTTKSLRSPNNLLVVNLAFSDFLMMFC-MFPPMVI-SCYWQ-TWTLGA-FFCEVYAFLGSLFGCVSIWSMVWITLDRYNVIVKGVS---AEPLTSGGAMARIGGTWVTAFVWCLPPFFGWNKYVPEGNMTACGTDYLTEDTFSHSYLYIYSVWVYIFPL-FFNIYLYSFIIKAVANHE-KQMR---EQAKK-MGV--KSL-RSE--ESQKTSAE-CRLAKVALMTVSLWFMAWTPYFIINYTGMLN-K-AAVTP-LFSI--SVFAKANAVYNPIVYAISHPKYRAAMEK--KLP--LGC--A---TE-------SH----------D--NTS------NN-TVNVPEKSES-
>ARTHROPODA_Candidate_27698_42996212_3
FGIS-SASN-KM------S-------YDNP--ANMG---ALPFGNYTVV-D-TVPKELLHMV-DSHWYQFP--PMNPLWYGLVG--FMVVMGVMSVVGNFVVIWVFMNTKSLRTPANLLVVNLAMSDFLMMFC-MFPPMVI-SCYWQ-TWTLGA-FFCEVYAFLGSLFGCVSIWTMLWITLDRYTVIVKGVS---GKPLSSSGAMARIGGTWVTAFAWCLPPFFGWNRYVPEGNMTACGTDYLTEDMFSHSYLYIYSVWVYIFPL-FANIYLYTFIVKAVANHE-KQMR---EQAKK-MGV--KSL-RSE--ESQKTSAE-CRLAKVALMTVSLWFMAWTPYFVINYSGMLN-K-SSVTP-LFSI--SVFAKANAVYNPIVYAISHPKYRAALEK--KLP--LAC--S---TE-------GR---------GD--NVS------ND-TTPVTEKNEN-
>ARTHROPODA_Candidate_29375_45518602_1
-----------------------------------------------------------------------------------------IMGILSVVGNFVVIWVFMNTKSLRTPANLLVVNLAMSDFFMMFC-MFPPMVI-SCYWQ-TWTLGA-FFCEVYAFLGSLFGCVSIWTMLWITLDRYTVIVKGVS---GKPLSSSGAMARIAGTWVTAFAWCLPPFFGWNRYVPEGNMTACGTDYLTEDMFSHSYLYIYSVWVYIFPL-FANIYLYTFIVKAVANHE-KQMR---EQAKK-MGV--KSL-RSE--ESQKTSAE-CRLAKVALMTVSLWFMAWTPYFVINYSGMLN-K-SSVTP-LFSI--SVFAKANAVYNPIVYAISHPKYRAALEK--KLP--LAC--A---TE-------GR---------VD--NVS------ND-TTPVTEKNEN-
>ARTHROPODA_Candidate_44094_84522131_2
-----------------------------------------PYGNYTVV-D-TVPKEILHMV-DPHWYQYP--PMNPLWYGLVG--FMTLMGILSVVGNFVVIWVFMNTKSLRSPANMLVVNLAFSDFLMMFT-MFPPMVI-SCYWQ-TWTMGA-FFCEIYAFLGSLFGCVSIWTMVWITLDRYNVIVKGVS---SEPLTTKGAMMRIAGTWTTTLAWCLPPFFGWNRYVPEGNMTACGTDYLTESSFSHSYLYIYSAWAYIFPL-FFNIYLYSYIIKAVANHE-KQMR---EQAKK-MGV--KSL-RSE--ESQKTSTE-CRLAKVALMTVSLWFLAWTPYFIINYAGMLS-K-STVTP-LFSI--SVFAKANAVYNPIVYAISHPKYRAALEK--KLP--LSC--A---TE-------GR---------YD--NAS------ND-TTQVAEKSEN-
>ARTHROPODA_Candidate_35828_60658525_3
------------------------------------------YGNYTVV-D-TVPKELLHMV-DPHWYQFP--PMNPLWYGLVG--FMVLMGIMSVVGNFVVIWVFMTTKSLRSPANLLVVNLAFSDFFMMFT-MFPPMVI-SCYWQ-MWTFGP-FFCEVYAFLGSLFGCVSIWTMLWITLDRYNVIVKGVS---AEPLTRKAAMARIAGTWVVTFAWCLAPFFGWNRYVPEGNMTACGTDYLTDDKFSHSYLYIYSCWAFIFPL-FANIYLYTFIVKAVANHE-KQMR---EQAKK-MGV--KSL-RSE--ESQTTSAE-CRLAKVALMTVSLWFMAWTPYFIINYTGMLN-K-ASVTP-LFSI--SVFAKANAVYNPIVYAISHPRYRAALEK--KLP--LAC--A---TE-------GH----------D--NVS------KA-SSNVEEKSES-
>ARTHROPODA_Candidate_35831_60658526_3
------------------------------------------YGNYTVV-D-TVPKELLHMV-DPHWYQFP--PMNPLWYGLVG--FMVLMGIMSVVGNFVVIWVFMTTKSLRSPANLLVVNLAFSDFFMMFT-MFPPMVI-SCYWQ-MWTFGP-FFCEVYAFLGSLFGCVSIWTMLWITLDRYNVIVKGVS---AEPLTRKAAMARIAGTWVVTFAWCLAPFFGWNRYVPEGNMTACGTDYLTDDKFSHSYLYIYSCWAFIFPL-FANIYLYTFIVKAVANHE-KQMR---EQAKK-MGV--KSL-RSE--ESQTTSAE-CRLAKVALMTVSLWFMAWTPYFIINYTGMLN-K-ASVTP-LFSI--SVFAKANAVYNPIVYAISHPKYRAALEK--KLP--LAC--T---TD------RPA----------D--NSS------TD-TKQVAEKSES-
>ARTHROPODA_Candidate_35837_60658527_3
------------------------------------------YGNYTVV-D-TVPKELLHMV-DPHWYQFP--PMNPLWYSLVG--FMVCMGFLSVIGNFVVIWVFMNTKSLRTPSNLLVVNLAMSDFFMMFT-MFPPMVI-SCYWQ-TWTLGA-FFCEVYAFLGSLFGCVSIWTMLWITIDRYDVIVKGVT---AEPLTSSGAMARIAGTWVVSFAWCLPPFFGWNRYVPEGNMTACGTDYLTDDTLSHSYLYIYSCWAFIFPL-FANIYLYTFIVKAVANHE-KQMR---EQAKK-MGV--KSL-RSE--ESQTTSAE-CRLAKVALMTVSLWFMAWTPYFIINYTGMLN-K-ASVTP-LFSI--SVFAKANAVYNPIVYAISHPRYRAALEK--KLP--LAC--A---TE-------GH----------D--NVS------KA-SSNVEEKSES-
>ARTHROPODA_Candidate_44649_87639336_0
----------KM------S-------YNDP--ANLG---DLPYGNYTVV-D-TVPKEILHMV-DPHWYQFP--PMNPLWYGLVG--FMVCMGFMSIVGNFVVIWVFMSTKSLRTPANLLVVNLAFSDFLMMFT-MFPPMVI-SCYWQ-TWTMGA-FFCEVYAFLGSLFGCVSIWTMLWITLDRYNVIVKGVS---GEPLTSGGAMARIAGTWAVTFAWALPPFFGWNRYVPEGNMTACGTDYLSEDFYSHLYLYIYSVWAFIFPL-FANIYLYTFIIKAVANHE-KQMR---EQAKK-MGV--KSL-RSE--ESQKTSAE-CRLAKVALMTVSLWFMAWTPYFVINYSGMLN-K-SSVTP-LFSI--SVFAKANAVYNPIVYAISHPKYRSALEK--KLP--LAC--T---TE-------GR----------D--NIS------TD-TKEVAEKSEN-
>ARTHROPODA_Candidate_44657_87639337_0
----------KM------S-------YNDP--ANLG---DLPYGNYTVV-D-TVPKEILHMV-DPHWYQFP--PMNPLWYGLVG--FMVCMGFMSIVGNFVVIWVFMSTKSLRTPANLLVVNLAFSDFLMMFT-MFPPMVI-SCYWQ-TWTMGA-FFCEVYAFLGSLFGCVSIWTMLWITLDRYNVIVKGVS---GEPLTSGGAMARIAGTWAVTFAWALPPFFGWNRYVPEGNMTACGTDYLSEDFYSHLYLYIYSVWAFIFPL-FANIYLYTFIVKAVANHE-KQMR---EQAKK-MGV--KSL-RSE--ESQKTSAE-CRLAKVALMTVSLWFMAWTPYFVINYSGMLN-K-SSVTP-LFSI--SVFAKANAVYNPIVYAISHPKYRSAMEK--KLP--LAC--A---TA-------GR----------D--NISE-----TV-STNTNEKADS-
>ARTHROPODA_Candidate_27344_42289957_5
---N------KM------S-------YNNP--ENMN---ALPYGNYTVV-D-TVPKELLHMV-DSHWYQFP--PMNPLWYSLVG--FMVCMGIMSVVGNFVVIWVFMNTKSLRTPANLLVVNLAFSDFLMMFT-MFPPMVV-SCYWQ-TWTLGA-FFCEIYAFLGSLFGCVSIWTMVWITLDRYNVIVKGVS---AEPLTSGGAMMRIGGTWATALAWCLPPFFGWNRYVPEGNMTACGTDYLSGDSFSNSYLYIYSVWVYMFPL-LFNIYLYTFIIKAVANHE-KQMR---EQAKK-MGV--KSL-RSE--ESQKTSAE-CRLAKVALMTVSLWFMAWTPYFVINYSGMLN-P-SSVTP-LFSI--SVFAKANAVYNPIVYAISHPKYRAAMEK--KLP--LAC--N---TE-------GQ---------HD--NIS------ND--TTVAEKSES-
>ARTHROPODA_Candidate_52334_104082845_3
----------------------------EP--ANLD---AMPYGNYTVV-D-TVPKELLHMV-DPHWYQFP--PMNPLWYGLVG--FMVLMGVLSVAGNFVVIWVFLNTKSLRSPANLLVVNLAFSDFLMMFC-MFPPMVI-SCYWK-TWTLGA-FFCEIYAFLGSLFGCVSIWTMVWITADRYNVIVKGVS---AEPLTSGGARLRILGTWATALAWCLPPFFGWNRYVPEGNMTACGTDYLNDDIFSHSYLYIYSVWVYMIPL-FYIIYSYTFIVKAVAAHE-RGMR---EQAKK-MGV--KSL-RNE--EAQKTSAE-CRLAKVALMTVSLWFMAWTPYFIINYAGMLS-K-SQVTP-LFSI--SVFAKANAVYNPIVYAISHPKYRAALEQ--KLP--LSC--K---TE-------GH----------D--NASD-----NASTTTTNEKSES-
>ARTHROPODA_Candidate_27023_42077925_0
----------------------------------------------------------------------------------------------------------------------LVVNLAMSDFLMMFF-MFPPMVV-SCYWQ-TWTLGA-FFCEIYAFLGSLFGCVSIWTMVFITADRYNVIVKGVS---AEPLTSGGAMMRIAGTWATALAWCLPPFFGWNRYVPEGNMTACGTDYLTESELSKSYLYVYSVWVYIFPL-FYIIYSYTFIVKAVAAHE-KGMR---EQAKK-MGV--KSL-RSE--EAQKTSAE-CRLAKVALMTVTLWFMAWTPYFIINWGGMFN-K-PMVTP-LFSI--SVFAKANAVYNPIVYAISHPKYRAAMEK--KLP--LAC--S---TE-------GK--E-----LLD--NTS------TG-T-QAQEKSES-
>ARTHROPODA_Candidate_27039_42077927_0
----------KM------S--------NN---ADMN---SLPYGNVTVV-D-TVPKELLHMV-DPHWYQFP--PMNPLWYSLVG--FMVVMGCLSVVGNFVVIWVFMNTKSLRSPANLLVVNLAFSDFLMMLT-MFPPMVI-SCYWQ-TWTLGA-FFCEVYAFLGSLFGCVSIWTMVWITADRYNVIVKGVS---AEPLTSGGAMSRIGGTWVVTLAWCLPPFFGWNRYVPEGNMTACGTDYLTETTLSKSYLWVYSAWAYMFPL-VFIIYSYTFIVKAVAAHE-KGMR---EQAKK-MGV--KSL-RSE--EAQKTSAE-CRLAKVALMTVTLWFMAWTPYFVINYGGMFN-K-PMVTP-LFSI--SVFAKANAVYNPIVYAISHPKYRAAMEK--KLP--LAC--S---TE-------GK--E-----LLD--NTS------TG-T-QAQEKSES-
>ARTHROPODA_Candidate_27031_42077926_1
LKIL------KM------S-------FNEP--SNLN---ALPYGNMTVV-D-TVPREILHMV-DPHWYQFP--PMNPLWYSLVG--FMVVMGILSVLGNFVVLWVFMTTKSLRSPANKLVVNLALSDFLMMLT-MFPPMVI-SCYWQ-TWTLGA-FFCELYAFLGSLFGCVSIWTMVWITADRYNVIVKGVS---AEPLTSKGANLRILFTWAVTFAWCLPPFFGWNRYVPEGNMTACGTDYLSDDMLSHSYLYIYSIWAFIFPL-FYIIYSYTFIVKAVANHE-KGMR---EQAKK-MGV--KSL-RSE--EAQKTSAE-CRLAKVALMTVTLWFMAWTPYFVINYGGMFN-K-PMVTP-LFSI--SVFAKANAVYNPIVYAISHPKYRAAMEK--KLP--LAC--S---TE-------GK--E-----LLD--NTS------TG-T-QAQEKSES-
>ARTHROPODA_Candidate_27724_43002010_3
--------------------------------------------------------EILHMV-DSHWYQFP--PMNPLWYSLVG--FMVIMGLLSVFGNFVVLWVFMTTKSLRSPANTLVVNLALSDFLMMFT-MFPPMVI-SCYWQ-TWTLGA-FFCEVYAFLGSLFGCVSIWTMVWITADRYNVIVKGVA---GDPLSSKDASMRIIFTWIVSFAWCLPPFFGWNRYVPEGNMTACGTDYLSGDMFSDSYLYIYSMWVYIFPL-FYIIYSYTFIVKAVANHE-KQMR---EQAKK-MGV--KSL-RSD--EAQKTSAE-CRLAKVALMTVTLWFMAWTPYFIINWGGMFN-K-PMVTP-IFSI--SVFAKANAVYNPIVYAISHPRYRAALEK--KLP--LAC--A---TE-------GR--D-----GSD--AGS------TG-TAQVAEKSES-
>ARTHROPODA_Candidate_30386_48021867_5
------TTT-KM------S-------YTDP--SNLSN--GLPYGNYTVV-D-TVPKEILNMV-DPHWYQFP--PMNPLWYGLVG--FMVVMGVLSVVGNFVVIWVFMNTKSLRSPANTLVVNLALSDFLMMLT-MFPPMVI-SCYHQ-TWTLGP-FFCEMYAALGSLFGCVSIWTMVWITADRYNVIVKGVA---GEPLSSKDALQRILFTWVVSFAWILPPFFGWNRYVPEGNMTACGTDYLADDLVSHSYLYIYSMWVYIFPL-LFIIYSYTYIVKAVANHE-KGMR---EQAKK-MGV--KSL-RSE--EAQTTSAE-CRLAKVALMTVSLWFMAWTPYFIINYSGMLN-K-SMVTP-LFSI--S------------------------------------------------------------------------------------------
>ARTHROPODA_Candidate_45457_90925152_1
FGNS-STPN-KM------S-------YTDP--SNMDT-GVLPYGNYTVV-D-TVPKELLHLV-DPHWYQFP--PMNPLWYSLVG--FMVVMGVLSVVGNFVVIWVFMNTKSLRSPANTLVVNLAISDFLMMVT-MFPPMVI-SCYWH-TWTLGP-FFCQLYAALGSLFGCVSIWTMVWITADRYNVIVKGVA---GEPLSSKDALVRILFTWVVTFAWILPPFFGWNRYVPEGNMTACGTDYLDDSLMSHSYLYIYSMWAYIFPL-LFIVYSYTFIVKAVANHE-KGMR---EQAKK-MGV--KSL-RSE--EAQKTSAE-CRLAKVALMTVSLWFMAWSPYFIINYSGMHN-K-SMVTP-LFSI--SVFAKANAVYNPIVYAISHPKYRAALEK--KLP--LAC--V---SE------------------AD--NQSE-----TTSTVTTNEKTET-
>ARTHROPODA_Candidate_45815_91548256_5
FGNS-STPN-KM------S-------YTAP--SNVD---VLPYGNYTVV-D-TVPKELLDLV-DPHWYQFP--PMNPLWYGLVG--FMVVMGVLSVVGNFVVIWVFMNTKSLRSPANTLVVNLAISDFLMMLT-MFPPMVI-SCYWH-TWTLGP-FFCQLYAALGSLFGCVSIWTMVWITADRYNVIVKGVA---GEPLSSKGALQRILFTWVVTFAWILPPFFGWNRYVPEGNMTACGTDYLTDSLMSHSYLYIYSMWAFIFPL-LFIIYSYTFIVKAVANHE-KGMR---DQAKK-MGV--KSL-RSE--EAQKTSAE-CRLAKVALMTVSLWFMAWSPYFIINYSGMLN-K-SMVTP-LFSI--SVFAKANAVYNPIVYAISHPKYRSALEK--KLP--LAC--V---SE------------------DD--NQSE-----TTSTVTTNEKAET-
>ARTHROPODA_Candidate_45833_91548257_5
FGNS-STPN-KM------S-------YTAP--SNVD---VLPYGNYTVV-D-TVPKELLDLV-DPHWYQFP--PMNPLWYGLVG--FMVVMGVLSVVGNFVVIWVFMNTKSLRSPANTLVVNLAISDFLMMLT-MFPPMVI-SCYWH-TWTLGP-FFCQLYAALGSLFGCVSIWTMVWITADRYNVIVKGVA---GEPLSSKGALQRILFTWVVTFAWILPPFFGWNRYVPEGNMTACGTDYLTDSLMSHSYLYIYSMWAFIFPL-LFIIYSYTFIVKAVANHE-KGMR---DQAKK-MGV--KSL-RSE--EAQKTSAE-CRLAKVALMTVSLWFMAWSPYFIINYSGMLN-K-SMVTP-LFSI--SVFAKANAVYNPIVYAISHPKYRSALEK--KLP--LAC--V---SE------------------DD--NQSE-----TTSTVTTNEKAET-
>ARTHROPODA_Candidate_35426_60223686_0
--------------------------------------------------------------------------------------------------------------SLRSPANTLVVNLAISDFLMMVT-MFPPMVI-SCYSH-TWTLGP-FLCQLYAALGSLFGCVSIWTMVWITADRYNVIVKGV-------------VVRILFTWAASFAWILPPFFGWNRYVPEGNMTACGTDYLTDSLVSHSYLYIYSMWAFIFPL-LFIIYSYTFIVKAVANHE-KGMR---EQAKK-MGV--KSL-RSE--EAQNTSAE-CRLAKVALMTVSLWFMAWSPYFIINYSGMLN-K-SMVTP-LFSI--SVFAKANAVYNPIVYAISHPKYRSALEK--KLP--LAC--V---SE------------------DD--IQSE-----TTSTVTTNEKAET-
>ARTHROPODA_Candidate_23103_32607930_5
-----------------------------------------------------------------------------------------------------------------------------------------PMVI-SCYWQ-TWTLGA-FFCEVYAFLGSLFGCVSIWSMVWITLDRYNVIVSGMS---GTPLTSKVAMAKIAFTWAFALAWCLPPFFGWNRYVPEGNMTACGTDYLSEDIVSNSYLYIYAFFVYFIPL-FVIVYSYTFILKAVAVHE-QQMR---DQAKR-MGV--KSL-RSE--ENQKTSAE-CRLAKVALVTVSLWFMAWTPYLIINFTGMTN-K-ESITP-LFSI--SVFAKANAVYNPIVYAISHPKYRAAMEK--KLP--LSC--K---TE-------GG----------D--SYAE-----TE-STTVPEKSEQ-
>ARTHROPODA_Candidate_27358_42382170_0
YSL-SAGLR-KM------S-------SNNP--T--EF--ALPYGNYTVV-D-TVPKELLHMV-DSHWYQFP--PMNPLWYGLVG--FMVVMGFLSVCGNFVVIWVFMNTKSLRTPSNMFVVNLALSDFLMMFT-MFPPMLV-SCYWQ-TWTLGA-FFCEVYAFLGSLFGCTSIWTMVWITLDRYNVIVNGMS---GKPLSSSEALSKNLFSWVFSLGWTLPPFFGWNRYVPEGNMTACGTDYLSEDLMSQSYLYVYAFFVYFIPL-LVIVYSYTFILKAVAAHE-SQMR---DQAKR-MGV--KSL-RSE--ESQKTSAE-CRLAKVALMTVSLWFMAWTPYLIINFTGMIN-K-QNVTP-LFSI--SVFAKANAVYNPIVYAISHPKYRAAMEK--KLP--LSC--A---TE-------ND----------D--TISE-----TA-STTVNEKSEQ-
>ARTHROPODA_Candidate_35797_60651559_0
----------TM------S-------SNTP--G--EY--DLPYGNYTVV-D-TVPKELLHMV-DSHWYQFP--PMNPLWYSLVG--MMVVMGFLSVAGNFVVIWVFMNTKSLRSPANMFVVNLAMSDFLMMFT-MFPPMVI-SCYWH-TWTLGA-FFCEVYAFLGSLFGCVSIWSMVWITMDRYNVIVTGIA---GKPLSSKEAMSKIAFTWAFALGWCLPPFFGWNRYVPEGNMTACGTDYLSEDLMSQSYLYIYAFFVYFIPL-FVIIYSYAFILKAVATHE-KQMR---DQAKR-MGV--KSL-RNE--ESQKTSAE-CRLAKVALMTVSLWFMAWTPYLIINFSGMNN-K-SSVTP-LFSI--SVFAKANAVYNPIIYAISHPKYRAAMEK--KLP--LAC--N---TE-------RE----------D--NVSE-----TA-SAT--ETNEK-
>ARTHROPODA_Candidate_43498_81360643_3
----------TM------S--------NHP--SN-EF--SLPYGNFTVV-D-TVPKELLHMV-DSHWYQFP--PMNPLWYSLVG--LMVVMGFLSVAGNFVVVWVFMNTKSLRTPANMFVVNLAMSDFLMMFT-MFPPMVI-SCYWH-MWTLGA-FFCQVYAFLGSLFGCVSIYSMVWITLDRYNVIVTGIS---GKPLSSKEALSKIFFTWAFALGWCLPPFFGWNAYVPEGNMTACGTDYLSEDLMSQSYLYVYSFFVYFIPL-FVIVYSYTFILKAVATHE-QQMR---DQAKR-MGV--KSL-RNE--ESQKTSAE-CRLAKVALMTVSLWFMAWTPYLIINYSGMMN-K-ASVTP-LFSI--SVFAKANAVYNPIIYAISHPKYRAAMEK--KLP--LSC--A---TE-------RE----------D--TVSE-----TG-SATVNEKNEQ-
>ARTHROPODA_Candidate_43414_81301121_3
YPVTSSDTN-TM------S-------TNDY--G------GLPYGNYTVV-D-TVPKELLHMV-DSHWYQFP--PMNPLWYSLVG--LMVVMGFLSVAGNFVVIWVFMNTKSLRSPANMFVVNLALSDFLMMFF-MFPPMVI-SCYWH-TWTLGA-FFCEVYAFLGSLFGCVSIYSMVWITLDRYNVIVTGIS---GKPLSSKEAMSKIIFTWAFALGWCLPPFFGWNRYVPEGNMTACGTDYLDESLMSQSYLYVYAFFVYFIPL-FIIVYSYTFILKAVANHE-KQMR---DQAKR-MGV--KSL-RNE--ETQKTSAE-CRLAKVALMTVSLWFMAWTPYLIINFTGMNN-K-SAVTP-LFSI--SVFAKANAVYNPIVYAISHPKYRAAMEK--KLP--LSC--T---TE-------R-----------D--EVSET---STN-SATVNEKAEQ-
>ARTHROPODA_Candidate_48410_98425321_0
YSI-SSDTN-TM------S-------SNDY--G------GLPYGNYTVV-D-TVPKELLHMV-DSHWYQFP--PMNPLWYSLVG--LMVVMGFLSVAGNFVVIWVFMNTKSLRSPANMFVVNLALSDFLMMFC-MFPPMVI-SCYWH-AWTLGA-FFCEVYAFLGSLFGCVSIYSMVWITLDRYNVIVTGMS---GKPLSSKEAMSKIIFTWAFALAWCLPPFFGWNRYVPEGNMTACGTDYLDESLMSQSYLYVYAFFVWFIPL-CIIVYSYTFILKAVANHE-QQMR---DQAKR-MGV--KSL-RNE--ETQKTSAE-CRLAKVALMTVSLWFMAWTPYLIINFTGMNN-K-EAVTP-LFSI--SVFAKANAVYNPIVYAISHPKYRAAMEK--KLP--LSC--S---TE-------R-----------D--EVSDN---SAA-SATVAEKSEQ-
>ARTHROPODA_Candidate_44066_84508650_1
----------------------------------------------------------------------------------------------------------------RSPANKFVVNLATSDFLMMFT-MFPPMVI-SCYWQ-TWTLGA-FFCEVYAFLGSLFGCVSIWTMVWITLDRYNVIVLGMS---GKPLTNKECTMKILCTWVFAFAWTLPPFFGWNRYVPEGNMTACGTDYLNEDLMSQSYLYIYGFFVYYIPL-FIIVYSYAFILKAVANHE-KTMR---DQAKK-MGV--KSL-RSE--ENQKTSAE-CRLAKVALMTVSLWFMAWTPYMIINFGGMMN-K-ANITP-LFSI--SVFAKANAVYNPIVYAISHPKYRAAMEK--KIP--LSC--A---ND-------DH----------H--DASD-----NA-STG--------
>ARTHROPODA_Candidate_42068_76637479_1
-----------------------------------------------------LPHDV-HYV-PTYGH----------------------------------------------------------------------LLL-LAYMD-SWRLGV-CFLGIRLWLRHLFGSLSIYSMVWITLDRYNVIVTGIS---GKPLSSKEAMSKIFFTWAFALGWCLPPFFGWNAYVPEGNMTACGTDYLSEDLMSQSYLYVYSFFVYFIPL-FIIVYSYTFILKAVANHE-KQMR---DQAKR-MGV--KSL-RNE--EAQKTSAE-CRLAKVALMTVSLWFMAWTPYLIINYSGMIN-K-ASVTP-LFSI--SVFAKANAVYNPIIYAISHPKYRAAMEK--KLP--LSC--T---TE-------RE----------D--TVSE-----TG-SATVAEKSEQ-
>ARTHROPODA_Candidate_27636_42990197_1
FNL-------KM------G-------YEDQ--AKIQ---GVPYGNYTVV-D-TAREEMLHLV-DPHWYNYP--PMNPLWYGLLG--FIFCLGILSVFGNAVVIWVFQNTKALRSPANMLVVNLAFSDFLMMGN-MFPPMVY-ACMHG-TWMLGP-SYCQYYGFAGSLFGCVSIWTMVFITLDRYNVIVKGVA---AEPLTSKGSFLRVLFTWTTSLIWCLFPFFGWNRYVPEGNMTACGTDYLTDDSWSHMYLYFYSIWVYFIPL-LIIVYSYTFIVSAVSAHE-KGMR---EQAKK-MGV--KSL-RNE--EAQKTSAE-CRLAKVALMTVSLWFMAWTPYLVINFTGMIN-K-DSITP-LFTI--SLFAKANAVYNPIVYAISHPKYRAALEK--KLP--LSC--Q---TE-------G------NN-GND--TASN-----ET-TEPVTEKSES-
>ARTHROPODA_Candidate_44122_84528393_5
--------------------------------------------------------------------------------------------------------------------------------------------------------------QYYGFAGSLFGCVSIWTMVFITLDRYNVIVKGVA---AEPLTSKGSFLRVLFTWTTSLIWCLFPFFGWNRYVPEGNMTACGTDYLTDDAWSHMYLYLYSVWVYFFPL-LIIVYSYTFIVQAVAAHE-KGMR---EQAKK-MGV--KSL-RNE--ESQKTSAE-CRLAKVALMTVSLWFMAWTPYLIINFTGMLN-K-DSITP-LFTI--SLFAKANAVYNPIVYAISHPKYRAALEK--KLP--LSC--Q---TE-------G------DN-GND--TTSN-----DT-TEAVAEKS---
>ARTHROPODA_Candidate_34934_59383858_1
FNL-------KM------G-------YEDQ--AKVQ---GVPYGNYTVV-D-TAREDMLHLV-DPHWYNYP--PMNPLWYGLLG--FIFCLGLLSVFGNAVVIWVFQNTKTLRSPANMLVVNLAFSDFLMMAN-MFPPMVY-ACMHG-TWMLGP-FYCEYYGFAGSLFGCISIWSMVFITLDRYNVIVKGVA---AEPLTNKGAFLRILFTWTASLIWCLFPFFGWNRYVPEGNMTACGTDYLTDDSWSHLYLYFYSVWVYFFPL-LIIVYSYTFIVQAVAAHE-KGMR---EQAKK-MGV--KSL-RNE--EAQKTSAE-CRLAKVALMTVSLWFMAWTPYLVINFTGMLN-K-EKITP-LFTI--SLFAKANAVYNPIVYAISHPKYRAALEK--KLP--LAC--Q---TE-------N------NN-GND--TAST-----TT-TEATPEKSES-
>ARTHROPODA_Candidate_35808_60653816_2
FNL-------KM------G-------YEDQ--AKAQ---GVPYGNYTVV-D-TAPEDMLHLV-DPHWYKYP--PMNPLWYGLLG--FIFCLGILSVFGNAVVIWVFQNTKALRSPANMLVVNLAFSDFLMMAN-MFPPMVH-SCFHG-TWMLGP-FYCEYYAFAGSLFGCISIWTMVWITLDRYNVIVKGVA---AEPLSNKGAFLRILFTWTASLIWCLFPFFGWNRYVPEGNMTACGTDYLTDDAFSHMYLYFYSAWVYFLPL-LVIVYSYTFIVQAVAAHE-KGMR---EQAKK-MGV--KSL-RNE--EAQKTSAE-CRLAKVALMTVSLWFMAWTPYLIINFTGMMN-K-EKITP-LFTI--SLFAKANAVYNPIVYAISHPKYRAALEK--KLP--LAC--Q---TE-------S------NN-GND--TASN-----AT-TEAAPEKSES-
>ARTHROPODA_Candidate_44881_87675207_2
----------KM------G-------YDDP--SKMS---GLPYGNYTVV-D-TAREEMLHLV-DPHWYNYP--PMNPLWYGLLG--FIFCLGLLSVFGNAVVIWVFQNTKALRSPANMLVVNLAFSDFLMMAN-MFPPMVH-SCFHG-TWMLGP-FYCEYYAFAGSLFGCISIWTMVWITLDRYNVIVKGVA---AEPLTNKGAFLRILFTWTASLIWCLFPFFGWNRYVPEGNMTACGTDYLTDDSWSHMYLYFYSAWVYFLPL-MVIVYSYTFIVQAVAAHE-KGMR---EQAKK-MGV--KSL-RNE--EAQKTSAE-CRLAKVALMTVSLWFMAWTPYLVINFTGMMN-K-EKITP-LFTI--SLFAKANAVYNPIVYAISHPKYRAALEK--KLP--LAC--Q---TE-------S------NN-GND--TASD-----AT-TEAAPEKSES-
>ARTHROPODA_Candidate_27819_43016938_4
F---------KM------G-------YDER--N--S---ITPYGNYTVV-D-TALPDMLHLV-DPHWYQFP--PMNPMWYGILG--FVFCLGCLSIFGNAVVIWVFMNTKSLRTPANLLVVNLALSDFLMMAN-MMPPLVY-ACYHG-TWMLGP-TYCGIYGMIGSSCGTCSICTMCFITLDRYNVIVKGVS---ATPMTNTRAHLYNLFSWVSTIIWCLPPLYGWNRYVPEGNMAACGTDYLSEDWLSHSYLWAYGFWCYVLPF-ILIVYGYWHIVAAVSAHE-KGMR---EQAKK-MGV--KSL-RSE--ESQKTSAE-CRLAKVALVTVTLWFIAWTPYTVINVAGMVY-K-PMISP-LFTI--SVFAKANAVYNPIVYAISHPKYRAALNK--KLP--LAC--N---GE-------SN--SPPSS-ASD--NSSV-----AT-EAG---KTES-
>ARTHROPODA_Candidate_36158_60832089_0
F---------KM------G-------YDER--N--S---ITPYGNYTVV-D-TALPDMLHLV-DPHWYQFP--PMNPMWYGILG--FVFCLGCLSIFGNAVVIWVFMTTKSLRTPANLLVVNLALSDFLMMAN-MMPPLVY-ACYHG-TWMLGP-TYCGIYGMIGSSCGTCSICTMCFITLDRYNVIVKGVS---ATPMTNTRAHLYNLFSWVSTIIWCLPPLYGWNRYVPEGNMAACGTDYLSEDWLSHSYLWAYGFWCYVLPF-ILIVYGYWHIVAAVSAHE-KGMR---EQAKK-MGV--KSL-RSE--ESQKTSAE-CRLAKVALVTVTLWFIAWTPYTVINVAGMVY-K-PMISP-LFTI--SVFAKANAVYNPIVYAISHPKYKAALYK--KMP--LAC--N---GE-------SD--HPPSS-ASD--NSSV-----AT-EAA--EKTES-
>ARTHROPODA_Candidate_44500_84769600_0
-----------------------------------S---ITPYGNYTVV-D-TATPDMLHLV-DPHWYQFP--PMNPMWYGILG--FVFCLGCLSIFGNAVVIWVFMNTKSLRTPANLLVVNLALSDFLMMAN-MMPPLVY-ACYHG-TWMLGP-TYCGIYGMIGSSCGTCSICTMCFITLDRYNVIVKGVSATYATPMTNTRAHLYNLFSWVSTIIWCLPPLYGWNRYVPEGNMAACGTDYLSEDWLSHSYLWAYGFW-------------------------------------------------------------------------------------------------------------------------------------------------------------------------------------------------------
>ARTHROPODA_Candidate_27917_43031736_1
-----------------------------------G---ILPYGNYTVV-D-TAREEMLHLV-DPHWYKYP--PMNPLWYGLLG--FIFCLGCLSIFGNSIVIWVFMTTKSLRSPANLLVVNLALSDFMMMAN-MMPPMVY-ACYHG-TWMLGP-TYCEVYGAIGSICGTVSITTMIFITLDRYNVIVKGVA---ATPLTNNRALCYNLFSWVATIVWCLPPFYGWNRYVPEGNMTACGTDYLTVEWKSHVYLWAYTFWCYFFPL-LIVIGAYAKIVSAVFAHE-KGMR---EQAKK-MGV--KSL-RNE--ESQKTSAE-CRLAKVAMVTVSLWFIAWTPYAVINIAGMVD-K-DRITP-LFTI--SVFAKANAVYNPIVYAISHPKYRAALNK--KLP--LAC--N---GG-------N----EASS-PSE--NSSV-----ST-EAASSDKPES-
>ARTHROPODA_Candidate_30201_47986170_5
F---------EM------G-------YDEQ--A--G---ITPYGNYTVV-D-TAREEMLHLV-DPHWYQYP--PMNPLWYGLLG--FIFCLGCLSIFGNTVVIWVFMNTKTLRTPANLLVVNLALSDFMMMAN-MMPPMVY-ACYHG-TWMLGP-TYCEVYGAIGSICGTVSITTMIFITLDRYNVIVKGVA---ATPLTNNRALCYNLFSWVATIVWCLPPFYGWNRYVPEGNMTACGTDYLTVEWKSHVYLWAYTFWCYFFPL-LIVIGAYAKIVSAVFAHE-RGMR---EQAKK-MGV--KSL-RSE--ESQKTSAE-CRLAKVALVTVSLWFIAWTPYAVINVAGMVD-R-SKITP-LFTI--SVFAKANAVYNPIVYAISHPKYRAALNK--KLP--LAC--N---GG-------N---SEASS-PSE--NSSV-----ST-EAG---KPES-
>ARTHROPODA_Candidate_29999_47971773_0
---------------------------------------------------------------------------------------------------------------------------------------------------------P-TYCEVYGMIGSMCGTVSITTMVFITLDRYNVIVKGVA---AEPLTQKRAMCYNIFSWVATIVWCLPPFYGWNRYVPEGNMTACGTDYLSDDWYSHAYLWAYGFWCYLFPL-FIVIFAYSKIVSAVFAHE-KGMR---EQAKK-MGV--KSL-RNE--EAQKTSAE-CRLAKVAMVTVSLWFIAWTPYAVTNAAGMVN-K-SWISP-LFTI--SLFAKANAVYNPIIYAISHPKYRAALEK--KLP--LAC--N---GG-------S----EASS-PSE--SSSV-----ST-EAPVTEKSES-
>ARTHROPODA_Candidate_35627_60423309_0
F---------KM------S-------YDQQ--I--G---IQPYGNYTVV-D-TAREEMLHLI-DPHWYQYP--PMNPLWYGLLG--FVFTLGLLSIFGNLIVIWVFMNTKSLRSPSNLLVVNLAISDFMMMAN-MMPPMVY-ACMHG-TWMLGP-TYCEVYGMIGSMCGTVSITTMVFITLDRYNVIVKGVA---AEPLTQKRAMCYNIFSWVATIVWCLPPFYGWNRYVPEGNMTACGTDYLSDDWYSHAYLWAYGFWCYLFPL-FIVIFAYSKIVSAVFAHE-RGMR---EQAKK-MGV--KSL-RNE--EAQKTSAE-CRLAKVAMVTVSLWFIAWTPYAVTNAAGMLD-K-SKISP-LFTI--SLFAKANAVYNPIVYAISHPKYRAALEK--KLP--LAC--N---GG-------N----EASS-PSE--NSSA-----ST-EAPVTEKSES-
>ARTHROPODA_Candidate_30216_47991031_0
F---------KM------S-------YDEQ--Y--G---IQPYGNYTVV-D-TAREEMLHLI-DPHWYQYP--PMNPLWYGLLG--FITCLGLMSIFGNTIVIWVFMTTKSLRTPSNLLVVNLALSDFMMMLN-MFPPMVH-ACMHG-TWMLGP-TYCEIYGMIGSMCGTVSITTMVFITLDRYNVIVKGVA---AEPLTQKRAMSYNIFSWVATIIWCLPPFYGWNRYVPEGNMTACGTDYLGEGWKSHAYLWAYGFWCYLFPL-IIVIFAYSKIVSAVFAHE-KGMR---EQAKK-MGV--KS---------------------------------------------------------------------------------------------------------------------------------------------------------
>ARTHROPODA_Candidate_34784_58925731_4
---------------------------------------------------------------------------------------------------------------------LLVVNLALSDFTMMAN-MFPPMVH-SCYHG-TWMLGP-TYCEIYGLIGSMCGCVSIWTMVFITLDRYNVIVKGVS---ATPLGNKGAIARNIFSWVSSLLWCVTPLYGWNRYVPEGNMTACGTDYLSEDWLSHSYLYAYSFWVYLLPL-FIIVYSYTFIVSAVFAHE-KGMR---DQAKK-MGV--KSL-RNE--ETQKTSAE-CRLAKVALVTVSLWFIAWTPYCVINFTGMLD-K-TRITP-LFTI--SVFAKANAVYNPIVYAISHPKYRAALNK--KLP--LAC--N---GE-------S---GASSA--SD--NSST-----ST-EAASPDKPES-
>ARTHROPODA_Candidate_35975_60686032_1
FPF-------KM------G-------YDEQ--QK-G---ALPYGNYTVV-D-TAREDMLHLV-DPHWYQYP--PMNPLWYGLLG--FICVLGCLSVFGNAVVIWVFMNTKALRSPANLLVVNLALSDFLMMAN-MFPPMVH-SCYHG-TWMLGP-TYCEIYGLIGSACGCSSIWTMVFITLDRYNVIVKGVA---AKPLSNKGAILRNIFTWVSTLIWCVTPLYGWNRYVPEGNMTACGTDYLSEDWLSHSYLYAYTFWVYLLPF-FIIVYCYTFIVSAVFAHE-KGMR---DQAKK-MGV--KSL-RSE--ESQKTSAE-CRLAKVALVTVSLWFIAWTPYCVINITGMLD-K-TKITP-LFTI--SVFAKANAVYNPIVYAISHPKYRAALNK--KLP--LAC--S---TD-------S---GASSS-QSD--NSSV-----ST-EAASPDKPES-
>ARTHROPODA_Candidate_44932_87700727_1
------------------------------------------------------------LL-DDG-------------------------------------------------------------------------------HG-TWMLGP-TYCEIYGLIGSACGCSSIWTMVFITLDRYNVIVKGVA---AKPLSNKGAILRNIFTWVSTLIWCVTPLYGWNRYVPEGNMTACGTDYLSEDWLSHSYLYAYTFWVYLLPL-FIIVYCYTFIVSAVFAHE-KGMR---DQAKK-MGV--KSL-RSE--ESQKTSAE-CRLAKVALVTVSLWFIAWTPYCVINITGMLD-K-TKITP-LFTI--SVFAKANAVYNPIVYAISHPKYRAALNK--KLP--LAC--S---TD-------S---GASSS-QSD--NSSV-----ST-EAASPDKPES-
>ARTHROPODA_Candidate_9301_23142717_5
FSNN------KM------G-------YDNP--ANLSG----AWGNYTLV-D-TVPSELLPWV-DSHWYQYP--PMNPLWYGLLG--FITVLGILSILGNTVVIWVFMNTKSLRTPANLLVVNLALSDFLMMFT-MFPPMVY-NCYAG-TWSFSG-FFCEIYGFLGNLFGCISIWTMFFITLDRYNVIVKGVS---AEPLSSKGAVSRIAGVWAVSLAWCLAPLFGWNRYVPEGNMTACGTDYLAQDFNSQLYLYIYGFWVYYIPL-FFTIYCYSFIIKAVASHE-QQMR---EQAKK-MGV--KSL-RSD--DAQKTSAE-CRLAKVALTTVSLWFMAWTPYMVINFTGMVD-R-DRINP-LFTI--SLFAKANAVYNPIVYAISHPKYRAALEK--KLP--LAC--V---SE-------QD---------SD--NTSA-----GS-TATVTEKSEN-
>ARTHROPODA_Candidate_44870_87674779_3
-----------------------------------------------------LPDDVL------------------------------------------------------------------------FC-MFPPILV-NCYYG-TWVFSS-FACQLYACLGSIFGCCSIWTMVFITLDRYNVIVKGVA---GKPMSSKDAMIRNAFSWISATIWCLPPFFGWNRYVPEGNMTACGTDYLTEDTLSHLYLWFYAAWVYVLPL-FIIVYSYTFILKAVATHE-QQMR---EQAKK-MGV--KSL-RSE--ESQKTSAE-CRLAKVALMTVSLWFMAWTPYLIINVGGMIN-K-PMVTP-LFSI--SVFAKANAVYNPIVYAISHPKYRSAMEK--KLP--LSC--A---TE-------KD---------DD--NVSS-----DAASENAPE-----
>ARTHROPODA_Candidate_25745_39891289_0
FLT--------M------G-------YDDP--SNMGS-SGLPYGNFTLV-D-TVPKEMLHLI-DPHWYQFP--PMNPLWYSLVG--LMFVMGILSVSGNFVVIWVFMNTKSLRSPANMFVVNLAISDFGMMFT-MCPPILV-NCYYQ-TWSFSP-FVCQMYAFLGSLFGGASIWSMVFITLDRYNVIVKGIS---GTPLKKSGALFRILYIWTGALFWCIPPFFGINNYVPEGNMTACGTDYLSEDLITHLYLYFYACWVYILPL-FIIVYSYTFILKAVSTHE-KQMR---EQAKK-MGV--KSL-RND-TEANKTSAE-CRLAKVALMTVSLWFMAWTPYFIINFSGMLN-K-ASVTP-LFSI--SVFAKANAVYNPIVYAISHPKYRAAMEK--KLP--LSC--T---TE-------RE---------ED----SE--------AQSTNEKC---
>ARTHROPODA_Candidate_48293_98406787_3
--------------------------------TLIGT-SSLPYGNFTLV-D-TVPKEMLHLI-DPHWYQFP--PMNPLWYSLVG--LMFVMGILSVSGNFVVIWVFMNTKSLRSPANMFVVNLAISDFGMMFT-MCPPILV-NCYYQ-TWSFSP-FVCQMYAFLGSLFGGASIWSMVFITLDRYNVIVKGIS---GTPLKTSGALIRILYIWTGALFWCIPPFFGINNYVPEGNMTACGTDYLSEDLITHLYLYFYAAWVYITPL-FIIVYSYTFILKAVSTHE-KQMR---EQAKK-MGV--KSL-RND-TEANKTSAE-CRLAKVALMTVSLWFMAWTPYFIINFSGMLN-K-ASVTP-LFSI--SVFAKANAVYNPIVYAISHPKYRAAMEK--KLP--LSC--S---TE-------RE---------ED----SE--------VQSTNEKC---
>ARTHROPODA_Candidate_43538_81409797_1
------------------------------------------------------------------------------WYSLVG--LMFVMGFLSVSGNFVVIWVFMNTKSLRSPSNMFIVSLATSDFFMMFT-MCPPILV-NCYYQ-TWSFSA-FFCEMYAFLGSLFGGATIWSLVFITLDRYNVIVKGIS---AKPMTTGGALARIAYVWLGALFWTIPPFFGINAYVPEGNMTACGTDYLTDTLISHLYLYFYTAWVYFTPF-VIIVFSYSHIMSAVSKHE-KAMR---EQAKK-MGV--KSL-RND-PEAKKTSAE-CRLAKVALMNISLWFMAWTPYFIINWGGMLY-K-PIITP-LFSI--SVFAKASAAYNPIVYAISHPKYRAAMEK--KLP--LSC--A---TE-------KE---------ED----SE--------AASTNEKC---
>ARTHROPODA_Candidate_27630_42986654_2
-----------------------------------------------------------------------------------------------------------------------------------------PILV-NCYYE-MWAFSA-LFCEIYAAIGSCCGTASIWAMLFITLDRYNVIVKGIG---GKPLTSKQAIINILVVWGQSIFWTVLPFFGFCRYVPEGNMTACGTDSLTNELWSEIYLYVYTFFSYFVPM-FVIFYSYAFILSAVATHE-KQMK---EQAKK-MGV--KSL-RND-PEAKKTSSE-CRLAKVALMTVSLWFMAWTPYLVINWGGLLY-K-PIITP-LFTI--SVFAKANAVYNPIVYAISHPKYRAAMEK--KLP--LSC--A---TE-------RD---------DD--SASD--------ATSTNEKC---
>ARTHROPODA_Candidate_44847_87671091_0
LIS-------KM------G-------YDDP--SKLHG-SGLPYGNYTVV-D-KVPQELLHMI-HPHWYQFP--PMNPLWYKLVF--IMFIMGTLSVCGNFVVIWVFMNTKSLRTPANLYVVSLATSDFLMMFC-MCPPILV-NCYYE-MWAFSA-FFCEMYAAIGACMGTAAIWSMLFITLDRYNVIVKGIG---GKPLTTKAAMINIVVVWIQSIFWTALPFFGFCRYVPEGNMTACGTDSLTNEFWSEMYIYVYTFFTYWGPM-AVIFYSYGFILSAVSTHE-KQMK---EQAKK-MGV--KSL-RND-PDAKKTSSE-CRLAKVALMTISLWFMAWTPYLVINWGGLLY-K-PIITP-LFTI--SVFAKANAVYNPIVYAISHPKYRAAMEK--KLP--LSC--A---TE-------RD---------DS--SASD--------ATSTNEKC---
>ARTHROPODA_Candidate_35240_59786944_0
FLI-------KM------G-------YDDP--SNLHS-GGLPYGNYTVV-D-KVPQELLHMI-HPHWYQYP--PMNPLWYKLVF--LMFVMGTLSVCGNFVVIWVFMNTKSLRTPANLYVVSLATSDFFMMFC-MCPPILV-NCYYE-MWAFSA-LFCEIYALIGSVCGTSSIYSMLLITFDRYNVIVKGLG---AKPLTSNAALVHIFLAWANSIFWCVVPLFGYCRYVPEGNMTACGTDALTDDFWYHMYLYVYTFISYVFPM-SAIVYCYGFILSAVATHE-RQMK---EQAKK-MGV--KSL-RND-PEAKKTSNE-CRLAKVCLTTVSLWFIAWTPYMIINMGGIFY-K-PLITP-LFTI--SVFAKANAVYNPIVYAISHPKYRAAMEK--KLP--LSC--A---TE-------RD---------DD--SASD--------ATSTNEKC---
>ARTHROPODA_Candidate_27761_43007875_4
FST-------KM------G-------YDDQ--SN-GS-DLMPYGNYTVV-D-RVPRELLGYI-HEHWYQHP--PMNPLWYSLVG--FMFVMGVLSVAGNFVVIWVFMNTKTLRTPSNLFVVNLAFSDFCMMGF-MCPPILV-NCYYQ-MWSFSG-LFCEIYACIGSICGTASIWSMVFITLDRYNVIVKGIS---AQPLTSKGAMLRILFVWFQTVFWCALPFFGFCRYVPEGNMTACGTDYLTDDLWSHLYLYLYAIDCYIFPL-FLIIYCYTFILKAVATHE-RQMR---EQAKK-MGV--KSL-RND-PEAKKTSNE-CRLAKVALMTVSLWFMAWTPYFIINIGGINY-R-EMITP-LFSI--SVFAKANAVYNPVVYAISHPKYRAAMEK--KLP--LSC--A---RD-------DD---------DD-ETASA--------TSGTNEKC---
>ARTHROPODA_Candidate_27765_43007876_4
FST-------KM------G-------YDDQ--SN-GS-DLMPYGNYTVV-D-RVPRELLGYI-HEHWYQHP--PMNPLWYSLVG--FMFVMGVLSVAGNFVVIWVFMNTKTLRTPSNLFVVNLAFSDFCMMGF-MCPPILV-NCYYQ-MWSFSG-LFCEIYACIGSICGTASIWSMVFITLDRYNVIVKGIS---AQPLTSKGAMLRILFVWFQTVFWCALPFFGFCRYVPEGNMTACGTDYLTDDLWSHLYLYLYAIDCYIFPL-FLIIYCYTFILKAVATHE-RQMR---EQAKK-MGV--KSL-RND-PEAKKTSNE-CRLAKVALMTVSLWFMAWTPYFIINIGGINY-R-EMITP-LFSI--SVFAKANAVYNPIVYAISHPKYRAAMEK--KLP--LSC--T---TE-------RE---------DD-EAAS------------TNEKC---
>ARTHROPODA_Candidate_29369_45492469_0
-----------------------------------------------VV-D-RVPRELLGYI-HEHWYQHP--PMNPLWYSLVG--FMFVMGVLSVAGNFVVIWVFMNTKTLRTPSNLFVVNLAFSDFCMMGF-MCPPILV-NCYYQ-MWSFSG-LFCEIYACIGSICGTASIWSMVFITLDRYNVIVKGIS---AQPLTSKGAMLRILFVWIQTIFWCALPFFGFCRYVPEGNMTACGTDYLTDDLWSHVYLYLYAIDCYIFPL-FLIIYCYTFILKAVATHE-RQMR---EQAKK-MGV--KSL-RND-PEAKKTSNE-CRLAKVALTTVSLWFMAWTPYFIINIGGINN-R-EMITP-LFSI--SVFAKANAVYNPIVYAISHPKYRAAMEK--KLP--LSC--A---TE-------RD---------DD-DTAS---------TASANEKC---
>ARTHROPODA_Candidate_27962_43036614_5
FSTP------KM------G-------YDDP--SS-GS-GLLPYGNYTVV-D-RVPRELLGYI-HEHWYQHP--PMNPLWYSLVG--FMFVMGVLSVAGNFVVIWVFMNTKSLRTPSNLFVVNLAFSDFCMMGF-MCPPILV-NCYYQ-MWSFSG-LFCEIYACIGSICGTASIWSMVFITLDRYNVIVKGIA---AKPLTNSGAMMRILFTWAQTVFWCALPFFGFNRYVPEGNMTACGTDYLTDDLWSHLYLYFYAIDCYIFPL-FLIIYCYSFILKAVATHE-KQMR---EQAKK-MGV--KSL-RND-PEAKKTSNE-CRLAKVAL---------------------------------------------------------------------------------------------------------------------------------
>ARTHROPODA_Candidate_27813_43016495_5
----------------------------------------------------------------------------------------------------------------------------------MG-----------------WSFSG-LFCQVYAAIGSICGTASIWAMVFITLDRYNVIVKGIG---GTPLTTSRAMLNILFIWAQTVFWCALPFFGYCRYVPEGNMTACGTDYLTDDIWYHVYLWLYTIDCYIFPL-FLIIYCYAFILNAVATHE-KQMR---EQAKK-MGV--KSL-RND-PEAKKTSNE-CRLAKVALTTVSLWFIAWTPYCIINVAGMHY-K-SIVTP-LFSI--SVF----------------------------------------------------------------------------------------
>ARTHROPODA_Candidate_27814_43016496_4
-----------------------------------------PYGNYTVV-D-RVPRELLSYI-ADHWYQYP--PMNPLWYSLVG--VMFVMGTLSVSGNFVVIWVFMNTKSLRTPANLYVVSLAFSDFFMMGC-MCPPILV-NCYYQ-MWAFSG-LFCQVYAAIGSICGTASIWAMVFITLDRYNVIVKGIG---GTPLTTGRAMLNIAFIWAQTVFWCALPFFGFCRYVPEGNMTACGTDYLTDDFWYHLYLWLYTIDCYIFPL-FLIIYCYAFILKAVSTHE-KQMR---DQAKK-MGV--KSL-RND-PEAKKTSNE-CRLAKVALTTVSLWFIAWTPYCIINIAGMHY-K-SIVTP-LFSI--SVFAKANAVYNPIVYAISHPKYRAAMEK--KLP--LSC--T---TE-------KE---------ED--TVSE--------TTSTNEKC---
>ARTHROPODA_Candidate_29390_45555441_0
----------------------------------------------------------------------------------------------------------------------YVVSLAFSDFFMMGC-MCPPILV-NCYYQ-MWAFSG-LFCQVYAAIGSICGTASIWAMVFITLDRYNVIVKGIG---GTPLTTGRAMLNIAFIWAQTVFWCALPFFGFCRYVPEGNMTACGTDYLTDDFWYHLYLWLYTIDCYIFPL-FLIIYCYAFILKAVATHE-KQMR---DQAKK-MGV--KSL-RND-PEAKKTSNE-CRLAKVALTTVSLWFIAWTPYCIINVAGMHY-K-SIVTP-LFSI--SVFAKANAVYNPIVYAISHPKYRAAMEK--KLP--LSC--T---TE-------KD---------ED--AASE--------TTSTSEKC---
>ARTHROPODA_Candidate_36079_60813606_0
-----------------------------------NP--DMPYGNFTVV-D-TVPKEILHMI-PNYWYQFP--PLNPLWYALVA--LTGTMGLLSVVGNFIVIWVFSNTKSLRTPANLMVVNLAMADFTMMFC-MCPPAVI-NCYYG-TWVFSG-FFCEIYAMVGSICGVTAIWTMVFITLDRYNVIVKGVA---ATPLSNGGAIARNLFAWVFAVLTTLPPLVGWCRYVPEGNMAACGTDYLSGDWFSDLYIYIFSVYCYFGPF-FIAVYCYTFIISAVAKHE-KSMR---EQAKK-MGV--KSL-RNE--ESQKTSAE-CRLAKIAIMNMTLWFIAWTPYCISNYAGMLG-T-TYVTP-LTSI--AVFAKASAVYNPIIYAISHPKYRAAMEK--KIP--LAC--K---N--------DD--YH-----GD--NSS---------SATGTEKTES-
>ARTHROPODA_Candidate_45326_90862295_0
GKLR------TM--------------SNGQ--GPSNP--DMPYGNFTVV-D-TVPKEILHMI-PNYWYQFP--PLNPLWFALVA--LTGTMGVLSVVGNFIVIWVFSCTKSLRTPANLMVVNLALSDFTMMFT-MCPPCVI-NCYYG-TWVFSA-FFCEIYAMVGSICGVAAIWTMVFITLDRYNVIVKGVA---ATPLTNGGAIARNLFAWVFAVLTTLPPLFGWCRYVPEGNMAACGTDYLSGDWFSDLYIYIFSVYCYFGPF-FIACYCYTFIISAVAKHE-KSMR---EQAKK-MGV--KSL-RNE--ESQKTSAE-CRLAKIAIMNMTLWFMAWTPYCISNYAGMLG-T-TYVTP-LTSI--AVFAKASAVYNPIIYAISHPKYRAAMEK--KIP--LAC--K---R--------DD--YH-----GD--NSS---------SATGTEKTES-
>ARTHROPODA_Candidate_4206_12056190_0
GKLR------TM--------------SNGQ--GPSNP--DMPYGNFTVV-D-TVPKEILHMI-PNYWYQFP--PLNPLWYALVA--LTGTMGLLSVVGNFIVIWVFSNTKSLRTPANLMVVNLAMADFTMMFC-MCPPAVI-NCYYG-TWVFSG-FFCEIYAMVGSICGVTAIWTMVFITLDRYNVIVKGVA---ATPLSNGGAIARNLFAWVFGTAWCLPPLFGWCRYVPEGNMAACGTDYLSGDWFSDLYIYLYSVYCYFGPF-ILACYCYAFIISAVSKHE-KSMR---EQAKK-MGV--KSL-RNE--ESQKTSAE-CRLAKIAMMNMTLWFIAWTPYCISNYAGMLG-T-TYVTP-LTSI--AVFAKASAVYNPIIYAISHPKYRAAMEK--KIP--LAC--K---SG-------DD--YH-----GD--NSS---------SATGTEKTES-
>ARTHROPODA_Candidate_45844_91550498_3
----------------------------------SNP--DMPYGNFTVV-D-TVPREILHMI-PNYWYQFP--PLNPLWFALVA--LTGSMGVLSVVGNFIVIWVFSNTKSLRTPANLMVVNLAISDFTMMFT-MCPPCVI-NCYYG-TWVFSA-FFCEIYAMVGSICGVAAIWTMVFITLDRYNVIVKGVA---ATPLSNGGAIARNLFAWVFGTAWCLPPLFGWCRYVPEGNMAACGTDYLSGDWFSDLYIYLYSVYCYFGPF-LLACYCYAFIISAVSKHE-KSMR---EQAKK-MGV--KSL-RNE--ESQKTSAE-CRLAKIAMMNMTLWFIAWTPYCISNYAGMLG-T-TYVTP-LTSI--AVF----------------------------------------------------------------------------------------
>ARTHROPODA_Candidate_41823_76601444_2
GKLR------TM--------------SGGQ--GPTNP--DMPYGNFTVV-D-TVPKEMLHMV-PNYWYQFP--PLNPLWYALVA--ITGSMGLLSVVGNFIVIWVFTNTKSLRTPANLMVVNLAMADFTMMFC-MCPPAVI-NCYYG-TWVFSP-FFCEIYAMVGSICGVTAIWTMVFITMDRYNVIVKGVA---ATPLTSSGAIMRNLFAWVFGTAWCLPPLFGWCRYVPEGNMAACGTDYLSGDLFSDSYIYIYSIYCYFGPF-FIACYCYAFIISAVAKHE-KSMR---EQAKK-MGV--KSL-RNE--ESQKTSAE-CRLAKIAMMNMTLWFIAWTPYCISNYAGMLG-W-SYLTP-LTSI--AVFAKASAVYNPIIYAISHPKYRAAMEK--KIP--LAC--K---SG-------DD--YH-----GD--NSS---------SATGTEKTES-
>ARTHROPODA_Candidate_4228_12061496_4
FNLK-------M--------------S-----GVPSA--EFPYGNYTVV-D-TVPKELLHMV-DSHWYQFP--PMNPLWHGLVG--MTTIMGLLAIAGNFIVIWVFMNTKSLRTPANLLVVNLAISDFTMMLF-MFPPVMI-NSYYG-TWTFSA-FFCQLYAMIGSVVGTTSIWTMVFITLDRYNVIVKGVS---GTPLTSNGALARCAWSWGSAIAWCLPPFFGWCRYVPEGNMTACGTDYLSGDVFSNMYIYIYSVYTYIFPL-AVFIYAYSYIVAKVAKHE-ASMR---EQAKK-MGV--KSL-RSE--EAQKTSAE-CRLAKIALTTVSLWFMAWTPYFIINYTGMLN-K-AMVTP-LFSI--SVFAKASAVYNPIVYAISHPKYRAAMEK--KLP--LSC--K---T--------DD--Y-------D--NES-----------TQTQETEK-
>ARTHROPODA_Candidate_10790_28033546_1
----------KM------A-------YQDP--SRME---GIPFGNYTVV-D-AAPKDLLPLV-DPHWYQFP--PMNPMWYGLLG--FIFVIGSMAFIGNLIVIWVFMNTKSLRSPANLLVVNLALSDFIMISF-MFPPMVV-NCYYH-TWAFSP-FFCELYGAIGSIMGCISIWTMVFITNDRYNVIVKGIS---AKPLTSGGAMARIGAAWTSSIIWGIFPFFGWNRYVPEGNLTACGTDYLSPGMKSHSYLYCYGTFVWFFPL-LYIVGAYTQIVSKVFEHE-KTMK---EQAKK-MGI--KSL-RNE--ESQKTSNE-CKLAKVALMNVSLWFIAWTPYLVINFAGMNF-P-HMITP-LFTI--SLFAKCNAVYNPIIYAISHPKYKTALQT--KIP--LAC--T---G--------EE--QY----ASD--NQSTG----T---EA-PEKS---
>ARTHROPODA_Candidate_27884_43021941_4
--------L-KM------A-------YQDP--SKME---GIPFGNYTVV-D-AAPKDLLPMV-DPHWYQFP--PMNPMWYGLLG--FIFVIGSMAFIGNLIVIWVFMNTKSLRSPANLLVVNLAVSDFIMISF-MFPPMVI-NCYYH-TWAFSP-FFCELYGCIGSVMGCISIWTMVFITMDRYNVIVKGMS---AKPLTSGGAMARIGAAWVSSIVWGILPFFGWNRYVPEGNLTACGTDYLSPGMLSHSYLYCYGTFVWFFPL-LYIIGAYSKIVSKVFEHE-KAMK---EQAKK-MGI--KSL-RNE--ESQKTSNE-CKLAKVALMNVSLWFIAWTPYCVINFAGMNF-P-HMITP-LFTI--SLFAKCNAVYNPIIYAISHPKYKTALQT--KIP--LAC--T---G--------EE--QY---SASD--NQSTG----T---EA-PDKA---
>ARTHROPODA_Candidate_3065_7280509_0
----------KM------A-------YQDP--SKME---GIPFGNYTVV-D-AAPKDLLPLV-DPHWYQFP--PMNPMWYGLLG--FIFVIGSMAFIGNLIVIWVFMNTKSLRSPANLLVVNLAASDFIMISF-MFPPMVV-NCYYH-TWAFSP-FFCELYGCIGSVMGCISIWTMVFITMDRYNVIVKGIS---AKPLTSGGAMARIGAAWVSSIVWGILPFFGWNRYVPEGNLTACGTDYLSPGMKSHSYLYCYGTFVWFFPL-LYIIGAYSQIVSKVFEHE-KAMK---EQAKK-MGI--KSL-RNE--ESQKTSNE-CKLAKVALMNVSLWFIAWTPYCVINFAGMNF-P-HMITP-LFTI--SLFAKCNAVYNPIIYAISHPKYKTALQT--KIP--LAC--T---G--------EE--QY----ASD--NQSTG----T---EA-PDKA---
>ARTHROPODA_Candidate_41502_76150994_1
----------KM------A-------YQDP--SKME---GIPFGNYTVV-D-AAPKDLLHLV-DPHWYQFP--PMNPMWYGLLG--FIFVIGSMAFIGNLIVIWVFMNTKSLRSPANLLVVNLAASDFIMISF-MFPPMVI-NCYYH-TWSFSP-FFCELYGCIGSVMGCISIWTMVFITMDRYNVIVKGIS---AKPLTSGGAMVRIGAAWASSIVWGILPFFGWNRYVPEGNLTACGTDYLSPGMKSHSYLYCYGTFVWFFPL-LYIIGAYSQIVSKVFEHE-KTMK---EQAKK-MGI--KSL-RNE--ESQKTSNE-CKLAKVALMNVSLWFIAWTPYCVINFAGMNF-P-HMITP-LFTI--SLFAKCNAVYNPIIYAISHPKYKTALQT--KIP--LAC--T---G--------EE--QY---SASD--NQSTG----T---EA-PDKA---
>ARTHROPODA_Candidate_41294_75349072_4
-----------------------------P--SKME---GMPFGNYTVV-D-AAPKDLLPLV-DPHWYQFP--PMNPMWYGLLG--FIFVIGSMAFIGNLIVIWVFMNTKSLRSPANLLVVNLAASDFIMISF-MFPPMVI-NCYYH-TWSFSP-FFCELYGAIGSIMGCISIWTMVFITMDRYNVIVKGMS---AKPLTSGGAMARIAAAWISSIVWGILPFFGWNRYVPEGNLTACGTDYLSPGMMSHSYLYCYGAFVWFFPL-LYIIGAYSQIVSKVFEHE-KAMK---EQAKK-MGI--KSL-RNE--ESQKTSNE-CKLAKVALMNVSLWFIAWTPYCVINFAGMNF-P-HMITP-LFTI--SLFAKCNAVYNPIIYAISHPKYKTALQT--KIP--LAC--T---G--------EE--QY---SASD--NQSTG----T---EA-PDKA---
>ARTHROPODA_Candidate_41545_76159921_3
----------KM------A-------YQDP--SKME---GMPFGNYTVV-D-AAPKDLLPLV-DPHWYQFP--PMNPMWYGLLG--FIFVIGSMAFIGNLIVIWVFMNTKSLRSPANLLVVNLAASDFIMISF-MFPPMVI-NCYYH-TWSFSP-FFCELYGAIGSIMGCISIWTMVFITMDRYNVIVKGMS---AKPLTSGGAMARIAAAWISSIVWGILPFFGWNRYVPEGNLTACGTDYLSPGMMSHSYLYCYGAFVWFFPL-LYIIGAYSQIVSKVFEHE-KAMK---EQAKK-MGI--KSL-RNE--ESQKTSNE-CKLAKVALMNVSLWFIAWTPYCVINFAGMNF-P-HMITP-LFTI--SLFAKCNAVYNPIIYAISHPKYKTALQT--KIP--LAC--T---G--------EE--QY----ASD--NQSTG----T---EA-QDKA---
>ARTHROPODA_Candidate_45904_91565310_0
----------KM------A-------YQDP--SKME---GIPFGNYTVV-D-AAPKDLLPLV-DPHWYQFP--PMNPMWYGLLG--FIFVIGSMAFIGNLIVIWVFMNTKSLRSPANLLVVNLAVSDFIMISF-MFPPMVI-SCYYH-TWAFSP-FFCELYGCIGSVMGCISIWTMVFITMDRYNVIVKGMS---AKPLTSGAAMARIGAAWTSSIVWGILPFFGWNRYVPEGNLTACGTDYLTPGMKSQSYLYCYGTFVWFCPL-LYIIGAYSQIVSKVFEHE-KAMK---EQAKK-MGI--KSL-RNE--ESQKTSNE-CKLAKVALMNVSLWFIAWTPYMVINFAGMNF-P-HMITP-LFTI--SLFAKCNAVYNPIIYAISHPKYKTALQT--KIP--LAC--T---G--------EE--QY----ASD--NQSTG----T---EA-PDKA---
>ARTHROPODA_Candidate_26564_41785424_4
FI--NVKRI-KM------A-------YQDP--SKME---GMPFGNYTVV-D-AAPKDLLHLV-DPHWYQFP--PMNPMWYGLLG--FIFVIGSMAFIGNLIVIWVFMNTKSLRSPANLLVVNLAASDFIMISF-MFPPMVI-SCYYH-TWAFSP-FFCQLYGCIGSVMGCISIWTMVFITMDRYNVIVKGIS---AKPLTSGGAMARIGAAWTSSIVWGILPFFGWNRYVPEGNLTACGTDYLTPGMKSHSYLYCYATFVWLFPL-FYIVGAYSQIVSKVFEHE-KAMK---EQAKK-MGI--KSL-RNE--ESQKTSNE-CKLAKVALMNVSLWFIAWTPYLVINFTGMNF-P-HMITP-LFTI--SLFAKCNAVYNPIIYAISHPKYKTALQT--KIP--LAC--T---G--------EE--QY----ASD--NQSTG----T---EA-PDKA---
>ARTHROPODA_Candidate_41732_76594989_0
----------KM------A-------YQDP--SKME---GMPFGNYTVV-D-AAPKELLHLV-DPHWYQFP--PMNPMWYGLLG--FIFVIGSMAFIGNLIVIWVFMNTKSLRSPANLLVVNLAVSDFIMISF-MFPPMVV-SCYYH-TWAFSP-FFCELYGCIGSIMGCISIWTMVFITMDRYNVIVKGIS---AKPLTSGGAMARIGAAWTSSIIWGILPFFGWNRYVPEGNLTACGTDYLTPGMKSHSYLYCYATFVWLFPL-FYIVGAYSQIVSKVFEHE-KAMK---EQAKK-MGI--KSL-RNE--ESQKTSNE-CKLAKVALMNVSLWFIAWTPYLVINFTGMNF-P-EMITP-LFTI--SLFAKCNAVYNPIIYAISHPKYKTALQT--KIP--LAC--T---G--------EE--QY----ASD--NQSTG----T---EA-PDKA---
>ARTHROPODA_Candidate_49778_102203024_3
----------KM------S-------YQDH--SKME---GIPFGNYTVV-D-AAPKDLLPLV-DPHWYQFP--PMNPMWYGILG--FIFVIGIMAFIGNLIVIWVFMNTKSLRSPANLLVVNLAVSDFIMISF-MFPPMVI-NCYYH-TWAFSP-FFCELYGCIGSVMGCISIWTMVFITMDRYNVIVKGMS---AKPLTSGGAMARIGAAWVSSIVWGILPFFGWNRYVPEGNLTACGTDYLSPGMLSHSYLYCYGTFVWFFPL-LYIIGAYSQIVSKVFEHE-KAMK---EQAKK-MGI--KSL-RNE--ESQKTSNE-CKLAKVALMNVSLWFIAWTPYCVINFAGMNF-P-QMITP-LFTI--SLFAKCNAVYNPIIYAISHPKYKTALQT--KIP--LAC-----------------------------------------------------
>ARTHROPODA_Candidate_49784_102203026_3
----------KM------A-------YQDQ--SKME---GIPFGNYTVV-D-AAPKDLLPMV-DPHWYQFP--PMNPMWYGLLG--FIFVIGSMAFIGNLIVIWVFMNTKSLRSPANLLVVNLAASDFIMISF-MFPPMVI-NCYYHGTWAFSP-FFCELYGCIGSVMGCISIWTMVFITMDRYNVIVKGMS---AKPLTSGGAMARIGAAWVSSIVWGILPFFGWNRYVPEGNLTACGTDYLSPGMLSHSYLYCYGTFVWFFPL-LYIIGAYSQIVSKVFEHE-KAMK---EQAKK-MGI--KSL-RNE--ESQKTSNE-CKLAKVALMNVSLWFIAWTPYCVINFAGMNF-P-QMITP-LFTI--SLFAKCNAVYNPIIYAISHPKYKTALQT--KIP--LAC-----------------------------------------------------
>ARTHROPODA_Candidate_35936_60669825_5
----------KM------A-------YQDP--SKME---GMPFGNYTVV-D-AAPKDLLPMV-DPHWYQFP--PMNPMWYGLLG--FIFVIGSMAFIGNLIVIWVFMNTKSLRSPANLLVVNLAVSDFIMISF-MFPPMVI-NCYYH-TWAFSP-FFCELYGAIGSIMGCISIWTMVFITMDRYNVIVKGIS---AKPLTSGGAMARIAGAWTSSIVWGILPFFGWNRYVPEGNLTACGTDYLSPGMKSHSYLYCYGTFVWFFPL-LYIIGAYSQIVSKVFEHE-KTMK---EQAKK-MGI--KSL-RNE--ESQKTSNE-CKLAKVALMNVSLWFIAWTPYCVINFAGMNF-P-HMITP-LFTI--SLFAKCNAVYNPIIYAISHPKYKTALQT--KIP--LAC--T---G--------EE--QY---SSSD--NQSTA----T---EA-PEKS---
>ARTHROPODA_Candidate_50861_103159026_0
F-----QRL-EM------A-------YQDP--SKME---GIPFGNYTVV-D-AAPKDLLPLV-DPHWYQFP--PMNPMWYGLLG--LIFVIGSMAFIGNLIVIWVFMNTKSLRSPANLLVVNLAASDFIMISF-MFPPMVI-NCFYH-TWAFSP-FFCELYGAIGSIMGCISIWTMVFITADRYNVIVKGIS---AKPLTSGGAMARIGAAWTTSIIWGILPFFGWNRYVPEGNLTACGTDYLTPGMKSHSYLYCYATFVWLFPL-FYIVGAYSQIVSKVFEHE-KAMK---EQAKK-MGI--KSL-RNE--ESQKTSNE-CKLAKVALMNVSLWFIAWTPYLVINFTGMNF-P-EMITP-LFTI--SLFAKCNAVYNPIIYAISHPKYKTALQT--KIP--LAC--T---G--------EE--QY----ASD--NQSTG----T---EA-PDKA---
>ARTHROPODA_Candidate_49781_102203025_3
----------KM------A-------YQDQ--SKME---GIPFGNYTVV-D-AAPKDLLPMV-DPHWYQFP--PMNPMWYGLLG--FIFVIGSMAFIGNLIVIWVFMNTKSLRSPANLLVVNLAISDFIMISF-MFPPMVV-NSYYH-TWAFSP-FFCEIYGCIGSVMGCVSIITMVFITQDRYNVIVKGIS---SKPLTSGGAMVRIAATWVSSVVWGIFPFFGWNRYVPEGNLTACGTDYLSPGWLSHSYLYCYGAFCWFIPL-LYVIGAYSQIVSKVFEHE-KAMK---EQAKK-MGI--KSL-RNE--ESQKTSNE-CKLAKVALMNVSLWFIAWTPYCVINFAGMNF-P-QMITP-LFTI--SLFAKCNAVYNPIIYAISHPKYKTALQT--KIP--LAC-----------------------------------------------------
>ARTHROPODA_Candidate_26572_41785425_4
FI--NVKRI-KM------A-------YQDP--SKME---GMPFGNYTVV-D-AAPKDLLHLV-DPHWYQFP--PMNPMWYGLLG--FMFVIGSMAFIGNLIVIWVFMNTKSLRSPANLLVVNLAVSDFIMISF-MFPPMVI-SCYYH-TWAFSP-FFCELYGCIGSVMGCISIWTMVFITMDRYNVIVKGIS---AKPLTSGGAMARIGAAWTSSIVWGILPFFGWNRYVPEGNLTACGTDYLSPGMKSHSYLYCYGTFVWFFPL-LYIIGAYTQIVSKVFEHE-KTMK---EQAKK-MGI--KSL-RNE--EAQKTSNE-CKLAKVALMNVSLWFIAWTPYMVINFTGMNY-P-HLITP-LFTI--SLFAKCNAVYNPIIYAISHPKYKTALQS--KIP--LAC--T---G--------EE--RY-----SD--VDSTG----TTANES-TEKAEK-
>ARTHROPODA_Candidate_44573_87527324_3
-----------------------------------------PFGNYTVV-D-AAPKDLLPLV-DPHWYQFP--PMNPMWYGLLG--FMFVIGSMAFIGNLIVIWVFMNTKSLRSPANLLVVNLAVSDFIMISF-MFPPMVI-SCYYH-TWAFSP-FFCELYGCIGSVMGCISIWTMVFITMDRYNVIVKGMS---AKPLTSGAAMARIGAAWTSSIVWGILPFFGWNRYVPEGNLTACGTDYLTPGMKSQSYLYCYGTFVWFCPL-LYIIGAYSQIVSKVFEHE-KAMK---EQAKK-MGI--KSL-RNE--ESQKTSNE-CKLAKVALMNVSLWFIAWTPYMVINFAGMNF-P-HMITP-LFTI--SLFAKCNAVYNPIIYAISHPKYKAALQT--KIP--LAC--T---G--------EE--RY-----SD--ADSTG----TTATEN-TEKAEK-
>ARTHROPODA_Candidate_44776_87658465_4
----------KM------G-------YSDP--SRME---GMPFGNYTVV-D-AAPKDLLPLV-DPHWYQFP--PMNPMWYGLLG--FIFVIGSMAFIGNLIVIWVFMNTKSLRSPANLLVVNLAASDFIMISF-MFPPMVI-NCFYH-TWAFSP-FFCELYGAIGSIMGCISIWTMVFITADRYNVIVKGIS---AKPLTSSGAMARIGAAWTTSIIWGILPFFGWNRYVPEGNLTACGTDYLSPGMMSHSYLYCYGAFVWFCPL-LYIIGAYSQIVSKVFEHE-KAMK---EQAKK-MGI--KSL-RNE--ESQKTSNE-CKLAKVALMNVSLWFIAWTPYCVINFAGMNF-P-HMITP-LFTI--SLFAKCNAVYNPIIYAISHPKYKTALQT--KIP--LAC--T---G--------EE--RY-----SD--ADSTG----TT--EN-TEKAEK-
>ARTHROPODA_Candidate_50854_103159025_0
F-----QRL-EM------A-------YQDP--SKME---GIPFGNYTVV-D-AAPKDLLPLV-DPHWYQFP--PMNPMWYGLLG--LIFVIGSMAFIGNLIVIWVFMNTKSLRSPANLLVVNLAASDFIMISF-MFPPMVI-NCFYH-TWAFSP-FFCELYGAIGSIMGCISIWTMVFITADRYNVIVKGIS---AKPLTSGGAMARIGAAWTTSIIWGILPFFGWNRYVPEGNLTACGTDYLTPGMKSHSYLYCYGTFVWFFPL-LYIIGAYSQIVSKVFEHE-KTMK---EQAKK-MGI--KSL-RNE--ESQKTSNE-CKLAKVALMNVSLWFIAWTPYCVINFAGMNY-P-HLITP-LFTI--SLFAKCNAVYNPIIYAISHPKYKTALQT--KIP--LAC--T---G--------EE--RY-----SD--ADSTG----TTANES-TEKAEK-
>ARTHROPODA_Candidate_49653_101782062_5
----------IM------A-------YQDH--SQME---GMPFGNYTVV-D-AAPKDLLPLV-DPHWYQFP--PMNPLWYGILG--FIFVIGSMAFLGNLIVIWVFMNTKSLRSPANLLVVNLAASDFIMISF-MFPPMVV-NCFYH-TWAFSP-FFCELYGAIGSIMGCISIWTMVFITADRYNVIVKGMS---AAPLTSGGAMARIAAAWTSSIVWGILPFFGWNRYVPEGNLTACGTDYLTNTTMSHMYLYTYGAFVWFIPL-LFIIGAYSQIVSKVFEHE-KAMK---EQAKK-MGI--KSL-RNQ--ESQNTSNE-CKLAKVALMNVSLWFIAWTPYLVINFAGMNA-P-HLITP-LFTI--SLFAKCNAVYNPIIYAISHPKYKTALQT--KIP--LAC--T---G--------EE--KY-----PD--TESTA----TT--ET-PEKA---
>ARTHROPODA_Candidate_49667_101782063_5
----------IM------A-------YQDH--SQME---GMPFGNYTVV-D-AAPKDLLPLV-DPHWYQFP--PMNPLWYGILG--FIFVIGSMAFLGNLIVIWVFMNTKSLRSPANLLVVNLAASDFIMISF-MFPPMVV-NCFYH-TWAFSP-FFCELYGAIGSIMGCISIWTMVFITADRYNVIVKGMS---AAPLTSGGAMARIAAAWTSSIVWGILPFFGWNRYVPEGNLTACGTDYLTNTTMSHMYLYTYGAFVWFIPL-LFIIGAYSQIVSKVFEHE-KAMK---EQAKK-MGI--KSL-RNQ--ESQNTSNE-CKLAKVALMNVSLWFIAWTPYLVINFAGMNA-P-HLITP-LFTI--SLFAKCNAVYNPIIYAISHPKYKTALQT--KIP--LAC--T---G--------EE--KY-----PD--TESTA----TT--ET-PEKA---
>ARTHROPODA_Candidate_2990_7200268_3
----------KM------A-------YQDP--SKME---GMPFGNYTVV-D-AAPKDLLPMV-DPHWYQFP--PMNPMWYGVLG--FIFVIGSAAFTGNLIVIWVFMTTKSLRSPANLLVVNLALSDFIMIAC-MFPPMVV-NSYYH-TWSFSP-FFCEVYGCIGSVMGTVSISTMIFITQDRYNVIVKGIS---AKPLTSGGAMARIAVAWIASIVWGIFPFFGWNRYVPEGNLTACGTDYLSPGWISHSYLYAYGFWCWGFPL-LYVIGAYSQIVSKVFEHE-KTMK---EQAKK-MGI--KSL-RN-----------------------------------------------------------------------------------------------------------------------------------------------------
>ARTHROPODA_Candidate_51787_103830535_1
Y---------NM------A-------YQDP--SRMD---GMPFGNYTVA-D-AAPRDLLHLV-DPHWYQFP--PMNPLWYGILG--FMFVIGSMAFFGNLIVIWVFMTTKSLRSPANLLVVNLALSDFIMISF-MFPPMVV-SCYYH-TWAFSP-FFCELYGCIGSIMGCISIWTMVWITNDRYNVIVKGMA---AKPLTANAAYARIAMAWSTSIAWGILPFFGWNRYVPEGNLTACGTDYLTPGMKSNSYLYCYAAFVWLCPF-IYICGSYSEIVSKVFEHE-KAMK---EQAKK-MGI--KSL-RNE--ETQKTSNE-CKLAKVALMNVSLWFIAWTPYLLINFAGMTA-P-HLITP-LFTI--SLFAKCNAVYNPIIYAISHPKYKTALQT--KIP--LAC--T---G--------EE--QY---T-SD--SQSNG----T---AA-PEKS---
>ARTHROPODA_Candidate_22655_31356464_3
-----------------------------------------------------------------------------------------------TLGNAMVVYIFMTVKNLRSPANLLVLNLAFNDFIMISS-MFPPMVV-NCYYQ-TWAFSA-FACEIYGFIGSLCGTVSICTMIFITMDRYNVIVKGIS---AKPLTSGGAVLRIGFAWTYAFLWTVAPFFGWNRYVPEGNLTACGTDYLSEDFLSQSYLYIFSVFSWLLPL-FFIVGAYSKIVKAVFAHE-KQMK---EQAKR-MGV--KSL-RNE--EAQKTSAE-CRLAKVALMNVSLWFMAWTPYLIINFVGMND-K-AKITP-LFTI--SLFAKANSIYNPIIYAISHPKYRAALEK--KLP----------------------------------------------------------
>ARTHROPODA_Candidate_30729_48752863_1
----NFNQQ-KM------A-------YNDH--SSME---GIPYGNYTVV-D-AAPRELLPLV-DPHWYQFP--PMNPLWYGMLG--FMFVIGSLAMLGNAVVVWVFMNTKTLRSPANLLVVNLAINDFIMITC-MFPPMVV-NCYYQ-TWAFSP-FACELYGFIGSLCGCNSICTMIFITMDRYNVIVKGMA---AKPLTSGGAMLRIAFVWTYSFCWTILPFFGWNRYVPEGNLTACGTDYLTEDMFSQSYLYIFSVFSWLFPL-FYIIGAYSQIVKAVFAHE-KAMK---EQAKK-MGV--KSL-RSE--ENQKTSAE-CRLAKVALMNVSLWFMAWTPYLIINFAGMMD-K-STITP-LFTI--SLFAKANAVYNPIIYAISHPKYKAALEK--KLP--LSC--K---S--------ED-------Q-SE--TVSVN----TTQSDQ-PEKSES-
>ARTHROPODA_Candidate_34368_57573137_1
---TQFSNH-KM------S-------YNDH--SSME---GIPYGNYTVV-D-AAPRELLPLV-DPHWYQFP--PMNPLWYGMLG--FIFVIGSMAMLGNAVVVWVFMNTKTLRSPANLLVVNLAINDFIMITC-MFPPMVV-NCYYQ-TWAFSA-LACQIYGFIGSLCGCNSICTMIFITMDRYNVIVKGMS---AKPLTSGGAMLRIAFVWTYSFCWTILPFFGWNRYVPEGNLTACGTDYLTEDMFSQSYLYIFSVFSWLFPL-FYIIGAYSQIVKAVFAHE-KAMK---DQAKK-MGV--KSL-RSE--ENQKTSAE-CRLAKVALMNVSLWFMAWTPYLIINFAGMID-K-STITP-LFTI--SLFAKANAVYNPIIYAISHPKYKAALEK--KLP--LSC--K---G--------EE-------Q-YD--NSSVN----TTQSDQ-PEKTES-
>ARTHROPODA_Candidate_31185_49569591_3
FLKSYLNQL-KM------A-------YNDH--SSME---GMPYGNYTVV-D-AAPRDLLPLV-DPHWYQFP--PMNPLWYGMLG--FMFVIGCLATLGNAVVVWVFMTTKSLRSPANMLVLNLAFNDFIMISS-MFPPMVV-SCYYR-TWAFSP-FACQLYGFIGSLCGCNSICTMIFITMDRYNVIVKGMS---AKPLTSGGAMLRIAFVWTYSFCWTVLPFFGWNRYVPEGNLTACGTDYLTEDMFSQSYLYIFSVFSWLFPL-FYIIGAYSQIVKAVFAHE-KAMK---EQAKK-MGV--KSL-RSE--ENQKTSAE-CRLAKVALMNVSLWFMAWTPYLIINFAGMMD-K-STITP-LFTI--SLFAKANAVYNPIIYAISHPKYKAALEK--KLP--LSC--K---G--------EE-------Q-SD--NSSVN----TTQSDQ-PEKSES-
>ARTHROPODA_Candidate_45085_88628541_4
----------------------------------------------------------------------------------------------------------------RSPANMLVLNLAFNDFIMISC-MFPPMVV-NCYYR-TWAFSS-FACEIYGFIGSLCGCNSICTMIFITMDRYNVIVKGMS---AKPLTSGGAMLRIAFVWTYSFFWTVLPFFGWNRYVPEGNLTACGTDYLTEDMFSQSYLYIFSVFSWLFPL-FYIIGAYSQIVKAVFAHE-KAMK---EQAKK-MGV--KSL-RSE--ENQKTSAE-CRLAKVALMNVSLWFMAWTPYLIINFAGMMD-K-STITP-LFTI--SLFAKANSVYNPIIYAISHPKYKAALEK--KLP--LAC--K---G--------EE-------QSSD--NGSVA----TTQSDQ-PEKTES-
>ARTHROPODA_Candidate_31304_49764373_0
-------------------------------------------------------------------------------------------------GNAVVVWVFMNTKTLRSPANLLVVNLAINDFIMITC-MFPPMVV-NCYYQ-TWAFSP-FACELYGFIGSLCGCNSICTMIFITMDRYNVIVKGMS---AKPLTSGGAMLRIAFVWTYSFCWTILPFFGWNRYVPEGNLTACGTDYLTEDMFSQSYLYIFSVFSWLFPL-FYIIGAYSQIVKAVFAHE-KAMK---EQAKK-MGV--KSL-RSE--ENQKTSAE-CRLAKVALMNVSLWFMAWTPYLIINFAGMMD-K-STITP-LFTI--SLFAKANAVYNPIIYAISHPKYKAALEK--KVP--LAC--K---S--------DD--GT---QQSD--NSSVQ----T----E-AGKTEN-
>ARTHROPODA_Candidate_34516_57761230_1
F-RTSINKF-KM------A-------YNDH--SSME---GMPYGNYTVV-D-AAPRDLLPLV-DPHWYQFP--PMNPLWYGMLG--FMFVIGCLATLGNAVVVWVFMTTKSLRSPANMLVLNLAFNDFIMISS-MFPPMVV-SCYYR-TWAFSP-FACQLYGFIGSLCGCNSICTMIFITMDRYNVIVKGMS---AKPLTSGGAMLRIAFVWTYSFCWTVLPFFGWNRYVPEGNLTACGTDYLTEDMFSQSYLYIFSVFSWLFPL-FYIIGAYSQIVKAVFAHE-KAMK---EQAKK-MGV--KSL-RSE--ENQKTSAE-CRLAKVALMNVSLWFMAWTPYLIINFAGMMD-K-STITP-LFTI--SLFAKANSVYNPIIYAISHPKYKAALEK--KLP--LAC--K---G--------EE------------------------------------
>ARTHROPODA_Candidate_45084_88626869_4
I---QFSNH-KM------S-------YNDH--SSME---GIPYGNYTVV-D-AAPRELLPLV-DPHWYQFP--PMNPLWYGMLG--FIFVIGSMAMLGNAVVVWVFMNTKTLRSPANLLVVNLAINDFIMITC-MFPPMVV-NCYYQ-TWAFSA-FACELYGFIGSLCGCNSICTMIFITMDRYNVIVKGMS---AKPLTSGGAMLRIAFVWTYSFCWTILPFFGWNRYVPEGNLTACGTDYLTEDMFSQSYLYIFSVFSWLFPL-FYIIGAYSQIVKAVFAHE-KAMK---EQAKK-MGV--KSL-RSE--ENQKTSAE-CRLAKVALMNVSLWFMAWTPYLIINFAGMID-K-STITP-LFTI--SLFAKANAVYNPIIYAISHPKYKAALEK--KLP--LSC--K--------------------------------------------------
>ARTHROPODA_Candidate_30353_48008099_1
F--CKRTI--KM------G-------YDDP--SKME---GIPFGNYTVV-D-AAPKELLHMV-DPHWYQFP--PMNPMWYGLLG--FIFVIGCMAFLGNAVVVWVFMNTKSLRSPANLLVVNLAINDFIMISC-MFPPMVV-NCYYH-TWAFSA-FACELYGFIGSMCGTISIWTMIFITMDRYNVIVKGIS---AKPLTSGGAMIRIAFVWVASFLWTVAPFFGWNRYVPEGNLTACGTDYLSEDMLSQSYLYIFGSFSWLVPL-IIIVAAYSQIVSAVFAHE-KAMK---EQAKR-MGV--KSL-RNE--EAQKTSAE-CRLAKVALMNVSLWFMAWTPYCIINFIGMND-K-SLITP-LFTI--SLFAKANAVYNPIIYAISHPKYRAALEK--KLP--LSC--K---S--------DD-------DHAD--TASVS----TTQTEK-PEKTEN-
>ARTHROPODA_Candidate_34713_58657110_4
----------------------------DP--SKME---GIPYGNYTVV-D-AAPKELLHMI-DQHWYQFP--PMNPIWYGLLG--FIFVIGCMAVLGNFVVVWVFMNTKSLRSPANLLVVNLAVNDFIMISC-MFPPMVI-NCYYH-TWAFSA-LACEIYGFIGSMCGTTSIWTMIFITLDRYNVICKGMS---AKPLTSSGAMMRIAFVWTFSFLWTIAPFFGWNRYVPEGNLTACGTDYLAEDMLSQSYLYVFGAFSWLIPL-FIIVAAYTQIVSAVFAHE-KQMK---EQAKR-T----------------------------------------------------------------------------------------KNR--------------------------------------------------------------------
>ARTHROPODA_Candidate_41737_76596449_4
F--CSTDKH-KM------A-------YNDP--SKME---GIPYGNYTVV-D-AAPKELLHMI-DPHWYQFP--PMNPIWYGLLG--FIFVIGCMAVLGNFVVVWVFMNTKSLRSPANLLVVNLAVNDFIMISC-MFPPMVI-NCYYH-TWAFSA-IACEIYGFIGSMCGTTSIWTMIFITMDRYNVICKGMS---AKPLTSSGAMIRIAFVWTFSFLWTIAPFFGWNRYVPEGNLTACGTDYLAEDMLSQSYLYVFGAFSWLIPL-FIIVAAYTQIVSAVFAHE-KQMK---EQAKR-MGV--KSL-RSE--EAQKTSAE-CRLAKVALMNVSLWFMAWTPYCIINFVGMND-K-SMITP-LFTI--SLFAKANAVYNPIIYAISHPKYRAALEK--KLP--LSC--R---N--------ED-------DHSD--NTSVS----TTQSEQ-PEKSAD-
>ARTHROPODA_Candidate_36126_60830010_2
-------------------------------------------------------KELLPMV-DPHWYQYP--PMNPMWYGLLG--FIFVIGSMAFLGNLTVVWVFMNTKALRSPANLLVVNLAINDWIMITS-MFPPMVV-NCYYH-TWAFSA-LACEIYGFIGSLCGTVSIWTMICITMDRYNVIVKGIS---GKPLTSGGAMARIAAVWVVSFLWTVAPFFGWNRYVPEGNLTACGTDYLSEDMLSQSYLYVFSAFSWLVPL-FIIIAAYSQIVSAVFAHE-KQMK---EQAKK-MGV--KSL-RNE--EAQKTSAE-CRLAKVALMNVSLWFMAWTPYLVINFVGMNN-K-SMITP-LFTI--SLFAKANAVYNPIIYAISHPKYRAALEK--KIP--LAC--K---SA-------DD-------DHVE--TTSVT----TTQV---TEKTEN-
>ARTHROPODA_Candidate_36128_60830011_0
--------------------------------------------------------ELLSMV-DPHWYQYP--PMNPMWYGLLG--FIFVIGSMAFLGNLTVVWVFMNTKALRSPANLLVVNLAINDWIMITS-MFPPMVV-NCYYH-TWAFSA-LACEIYGFIGSLCGTVSIWTMICITMDRYNVIVKGIS---GKPLTSGGAMARIAAVWVVSFLWTVAPFFGWNRYVPEGNLTACGTDYLSEDMLSQSYLYVFSAFSWLVPL-FIIIAAYSQIVSAVFAHE-KQMK---EQAKK-MGV--KSL-RNE--EAQKTSAE-CRLAKVALMNVSLWFMAWTPYLVINFVGMNN-K-SMITP-LFTI--SLFAKANAVYNPIIYAISHPKYRAALEK--KLP--LAC--K---SA-------DD-------DHAD--TASVS----TTQI---TEKPDN-
>ARTHROPODA_Candidate_50214_102263193_1
----SNSIL-KM------A-------YADP--SKME---GVPFGNYTVV-D-AAPKELLSMV-DPHWYQFP--PMNPMWYGLLG--FIFVIGCMAFVGNLCVVWVFMNTKALRSPANLLVVNLAINDWIMITS-MFPPMVI-NCYYH-TWAFSA-FACEIYGFIGSLCGTVSIWTMIFITMDRYNVIVKGIS---GKPLTSGGAMIRIAFVWVASFLWTVAPFFGWNRYVPEGNLTACGTDYLSEDMLSQSYLYVFGAFSWLVPL-FIIIAAYSQIVSAVFAHE-KQMK---EQAKK-MGV--KSL-RNE--EAQKTSAE-CRLAKVALMNVSLWFMAWTPYCIINFVGMND-K-SMITP-LFTI--SLFAKANAVYNPIIYAISHPKYRAALEK--KLP--LAC--K---SA-------DD-------DHAE--TTSVT----TTQS---TEKSEN-
>ARTHROPODA_Candidate_7800_17998958_0
-----------------------------------E---GVPFGNYTVV-D-AAPKELLSMV-DPHWYQFP--PMNPMWYGLLG--FIFVIGCMAFVGNLCVVWVFMNTKALRSPANLLVVNLAINDWIMITS-MFPPMVI-NCYYH-TWAFSA-FACEIYGFIGSLCGTVSIWTMIFITMDRYNVIVKGIS---GKPLTSGGAMIRIAFVWVASFLWTVAPFFGWNRYVPEGNLTACGTDYLSEDMLSQSYLYVFGAFSWLVPL-FIIIAAYSQIVSAVFAHE-KQMK---EQAKK-MGV--KSL-RNE--EAQKTSAE-CRLAKVALMNVSLWFMAWTPYCIINFVGMND-K-SMITP-LFTI--SLFAKANAVYNPIIYAISHPKYRAALEK--KLP--LAC--K---SA-------DD-------DHAE--TTSVT----TTQSTEQTDKIES-
>ARTHROPODA_Candidate_53208_106183495_2
----STSIL-KM------A-------YSDP--SQME---GVPFGNYTVV-D-AAPKELLSMV-DPHWYQFP--PMNPMWYGLLG--FMFVIGSMAFLGNLTVVWVFMNTKALRSPANLLVVNLAINDWIMITS-MFPPMVI-NCYYH-TWAFSA-LACEIYGFIGSLCGTVSIWTMICITMDRYNVIVKGIS---GKPLTSGGAMIRIALVWVVSFLWTVAPFFGWNRYVPEGNLTACGTDYLSEGMLSQSYLYVFGAFSWLVPL-FIIIAAYSQIVSAVFAHE-KQMK---EQAKK-MGV--KSL-RNE--EAQKTSAE-CRLAKVALMNVSLWFMAWTPYCIINFVGMND-K-SMITP-LFTI--SLFAKANAVYNPIIYAISHPKYRAALEK--KLP--LAC--K---SA-------DD-------DRAE--TASVT----TTQS---TEKSEN-
>ARTHROPODA_Candidate_49650_101779901_2
----QTSA--KM------A-------YSDP--SQME---GIPFGNYTVV-D-AAPKELLSMV-DPHWYQFP--PMNPMWYGLLG--FMFVIGSMAFLGNLTVVWVFMNTKALRSPANLLVVNLAINDWIMITS-MFPPMVI-NCYYH-TWAFSA-LACEIYGFIGSLCGTVSIWTMICITMDRYNVIVKGIA---GKPLTSGGAMIRIALVWVVSFLWTVAPFFGWNRYVPEGNLTACGTDYLSEGMLSQSYLYVFGAFSWLVPL-FIIIAAYSQIVSAVFAHE-KQMK---EQAKK-MGV--KSL-RNE--EAQKTSAE-CRLAKVALMNVSLWFMAWTPYCIINFVGMND-K-SMITP-LFTI--SLFAKANAVYNPIIYAISHPKYRAALEK--KLP--LAC--K---SA-------DD-------DRAE--TASVT----TTQTEKQTDKIES-
>ARTHROPODA_Candidate_41905_76615811_2
----SINSN-KM------A-------YNDP--ANMA---GIPFGNYTVV-D-AASRDLLPLV-DPHWYQFP--PMNPLWYGMLG--FMFVIGCCATLGNAMVVYIFMTVKNLRSPANLLVLNLAFNDFIMISS-MFPPMVV-NCYYQ-TWAFSA-FACEIYGFIGSLCGTVSISTMIFITMDRYNVIVKGIS---AKPLTSGGAVARIAFAWTYAFLWTVAPFFGWNRYVPEGNLTACGTDYLTEDLFSQSYLYIFSIFSWLLPL-FFIVGAYSKIVKAVFAHE-KQMK---EQAKR-MGV--KSL-RNE--EAQKTSAE-CRLAKVALMNVSLWFMAWTPYLIINFVGMND-K-TKITP-LFTI--SLFAKANSIYNP-------------------------------------------------------------------------------
>ARTHROPODA_Candidate_42486_77753999_2
----SINTN-KM------S-------FNDH--SNMS---GIPFGNYTVV-D-AASRDLLPLV-DPHWYQFP--PMNPLWYGMLG--FMFVIGCCATLGNAMVVYIFMTTKNLRSPANLLVLNLAFNDFLMISS-MFPPMVV-NCYYQ-TWAFSA-FACEIYGFIGSLCGTVSISTMIFITMDRYNVIVKGIS---AKPLTSGGAVARIAFAWTYAFLWTVAPFFGWNRYVPEGNLTACGTDYLTEDLFSQSYLYIFSIFSWLLPL-FFIVGAYSKIVKAVFAHE-KQMK---EQAKR-MGV--KSL-RNE--EAQKTSAE-CRLAKVALMNVSLWFMAWT----------------------------------------------------------------------------------------------------------------------
>ARTHROPODA_Candidate_31755_50380597_0
-----------------------------------------------------------------------------------------------------------------------------------------------------WAFSA-FACELYGFIGSLCGTVSICTMIFITMDRYNVIVKGIS---AKPLTSGGALLRIAFAWTYAFLWTVAPFFGWNRYVPEGNLTACGTDYLTEDLFSQSYLYIFSIFSWLLPL-FFIVGAYSKIVKAVFAHE-KQMK---EQAKR-MGV--KSL-RNE--EAQKTSAE-CRLAKVALMNVSLWFMAWTPYLIINFVGMND-K-TKITP-LFTI--SLFAKANSIYNPIIYAISHPKYRAALEK--KLP--LAC--K---PE-------DD--------HTD--VGSTN----TAQVDQ-PEKSES-
>ARTHROPODA_Candidate_31758_50380598_0
-----------------------------------------------------------------------------------------------------------------------------------------------------WAFSA-FACELYGFIGSLCGTVSICTMIFITMDRYNVIVKGIS---AKPLTSGGALLRIAFAWTYAFLWTVAPFFGWNRYVPEGNLTACGTDYLTEDLFSQSYLYIFSIFSWLLPL-FFIVGAYSKIVKAVFAHE-KQMK---EQAKR-MGV--KSL-RNE--EAQKTSAE-CRLAKVALMNVSLWFMAWTPYLIINFVGMND-K-TKITP-LFTI--SLFAKANSIYNPIIYAISHPKYRAALEK--KLP--LAC--K---PE-------YD--------HTE--VASTN----TSQ--E-PEKSET-
>ARTHROPODA_Candidate_30723_48752862_0
----N-----KM------S-------YNDQ--SS-S---DIPYGNYTVV-D-RAGRDLLPLI-DPHWYQFP--PMNPLWYGILG--FMTILTTLSLVGNAMVVYIFMTTKSLRTPTNMLVICLAINDFTMMFC-MCPPLLV-NCYYQ-TWAFSP-FACEVYGFIGSLCGTNSIGFMVFITADRYNVIVNGMS---GKPLTGGGVAFRILLVWLFSIGWVAPPFFGWNRYVPEGNLTACGTDYLTEDFFHQSYLYLFSIFSWLFPL-FWIIYCYTFIVKAVFAHE-KQMK---EQAKK-MGV--KSL-RSE--ENQKASAE-IRLAKVALTNVSLWFIAWTPYLIINTVGMNY-K-SMITP-LFTI--SVFAKANAVYNPIIYAISHPKYKAALEK--KLP--LSC--K---S--------ED--QH---STVS--VNTTQ----SDQ----PEKSES-
>ARTHROPODA_Candidate_31301_49764372_0
----------KM------S-------YNDQ--SS-S---DIPYGNYTVV-D-RAGRDLLPLI-DPHWYQFP--PMNPLWYGILG--FMTILTTLSLVGNAMVVYIFMTTKSLRTPTNMLVICLAINDFTMMFC-MCPPLLV-NCYYQ-TWAFSP-FACEVYGFIGSLCGTNSIGFMVFITADRYNVIVNGMS---GKPLTGGGVAFRILLVWLFSIGWVAPPFFGWNRYVPEGNLTACGTDYLTEDFFHQSYLYLFSVFSWLFPL-FYIIYAYTHIVKAVFAHE-KQMK---EQAKK-MGV--KSL-RSE--ENQKASAE-IRLAKVALTNVSLWFMAWTPYLIINTVGMNY-K-SMITP-LFTI--SVFAKANAVYNPIIYAISHPKYKAALEK--KVP--LAC--K---S--------DD--GT---QQSD--NSSVQ----TEA-----GKTEN-
>ARTHROPODA_Candidate_45093_88641910_3
----------KM------S-------YNEQ--SS-S---DIPYGNYTVV-D-RAGRDLLPLV-DPHWYQFP--PMNPLWYGILG--FMIILATLSCVGNAMVVYIFMTTKSLRTPTNMLVVGLAMNDFTMMFC-MCPPLIV-NCYYQ-TWAFSP-FACEVYGFIGSLCGTNSIAFMVFITADRYNVIVNGMS---GKPLTSGGVGIRIILIWLFSLCWVAPPFFGWNRYVPEGNLTACGTDYLTEDFFHQLYLYLFSVFSWLFPL-FYIIYAYTHIVKAVFAHE-KQMK---EQAKK-MGV--KSL-RSE--ENQKASAE-IRLAKVALTNVSLWFMAWTPYLIINTVGMNY-K-SMITP-LFTI--SVFAKANAVYNPIIYAISHPKYKAALEK--KVP--LAC--K---S--------GD--DH---QQSD--ASSVQ----TDV-----GKTEN-
>ARTHROPODA_Candidate_31217_49574073_0
FLPGNTSNT-KM------A-------YNDH--SS-S---GIPYGNYTVV-D-AAPRDLLPLI-DPHWYQFP--PMNPLWYGMLG--FMCVLGSLSCIGNAMVVWIFMTTKSLRSPTNMLVVNLAINDFIMMFC-MCPPMVI-NCYYQ-TWAFSP-FACEVYGFIGSLCGTNSIGTMVFITMDRYNVIVNGMS---GKPLTSGGVGIRIILIWLFSLCWVAPPFFGWNRYVPEGNLTACGTDYLTEDFFHQSYLYLFSIFSWLFPL-FWIIYCYTFIVKAVFAHE-KQMK---EQAKK-MGV--KSL-RSE--ENQKASAE-IRLAKVALTNVSLWFIAWTPYLIINTVGMNY-K-SMITP-LFTI--SVFAKANAVYNPIIYAISHPKYKAALEK--KVP--LAC--K---S--------DD--GT---QQSD--NSSVQ----TEA-----GKTEN-
>ARTHROPODA_Candidate_23505_33621156_3
-----------------------------------------------------------------------------------------------------------------------------------------------CYYR-TWAFSR-LSCELYGFIGSICGAASITTMIFITEDRYNVIVKGIS---GKPLSSGGAFLRILIVWAFSLFWTLPPFFGWNRYVPEGNLTACGTDYLTQDFLSQSYLYLFSVFCWLVPL-IWIVYAYYNIVGKVFAHE-KQMR---EQAKR-MGV--KSL-RNE--ETQKTSTE-MKLAKVALMNVSLWFIAWTPYLIINFTGMLA-K-DMINP-LFTI--ALFAKANAIYNPIIYAISHPKYKAALEK--KMP--LAC--T---S--------E--------NEAE--VESTA----T-----VPEKTEK-
>ARTHROPODA_Candidate_30479_48279869_1
FRKN------KM------S-------N-----QMSD---GLPYGNYTIV-D-AAPKDMLDLV-DPHWYQFP--PMNPLMYDLLG--FIGVVGAAAWLGNFMAIYIFMTTKALRSPANMLVVNLAISDFIMITC-MSPPMVI-CCYYR-TWAFSR-FSCQLYAFIGSICGLGSISTMVFITEDRYNVIVKGIS---GKPLSSGGAFLRILVIWVFAAFWTLPPFFGWNRYVPEGNLTACGTDYLSQDFLSQSYLYALCFFGWLLPL-IWIVYAYYNIVGKVFAHE-KQMK---EQAKR-MGV--KSL-RNE--ETQKTSTE-MKLAKVALMNVSLWFIAWTPYMIINFTGMLA-K-DMVNP-LFTI--ALFAKANAIYNPVIYAISHPKYKAVLEK--KMP--LFC--K---P--------EP-------RENE--CQSIA----T-----VPEKSES-
>ARTHROPODA_Candidate_30488_48279871_1
FRKN------KM------S-------N-----QMSD---GLPYGNYTIV-D-AAPKDMLDLV-DPHWYQFP--PMNPLMYDLLG--FIGVVGAAAWLGNFMAIYIFMTTKALRSPANMLVVNLAISDFIMITC-MSPPMVI-CCYYR-TWAFSR-FSCQLYAFIGSICGLGSISTMVFITEDRYNVIVKGIS---GKPLSSGGAFLRILVIWVFAAFWTLPPFFGWNRYVPEGNLTACGTDYLSQDFLSQSYLYALCFFGWLLPL-IWIVYAYYNIVGKVFAHE-KQMK---EQAKR-MGV--KSL-RNE--ETQKTSTE-MKLAKVALMNVSLWFIAWTPYMIINFTGMLA-K-DMVNP-LFTI--ALFAKANAIYNPVIYAISHPKYRAALEK--KMP--LVC--K---P--------EP-------NEAE--VESTA----T-----VPEKSEN-
>ARTHROPODA_Candidate_53200_106181555_1
--KN------KM------S-------N-----QMSE---GLPYGNYTIV-D-AAPRDMLDLI-DPHWYQFP--PMNPLMYDLLG--FICVVGAVAWLGNFMAIYIFMTTKALRTPANMLVVNLAISDFIMITC-MSPPMVV-CCYYR-TWAFSR-FSCQLYAFIGSICGLASISTMVFITEDRYNVIVKGIS---GKPLSSGGAFLRILVIWLFAAFWTLPPFFGWNRYVPEGNLTACGTDYLSQDFLSQSYLYALCFFGWLLPL-IWIVFAYYNIVGKVFAHE-KQMK---EQAKR-MGV--KSL-RNE--ETQKTSTE-MKLAKVALMNVSLWFIAWTPYMIINFAGMLA-K-DMVNP-MFTI--ALFAKANAIYNPVIYAISHPKYRAALEK--KMP--LVC--K---P--------EP-------NEAE--VESTA----T-----VPEKSES-
>ARTHROPODA_Candidate_36179_60837135_0
------------------------------------------------------------------------------------------VGLMAWLGNFTAIYIFMTTKALRSPANMLVVNLAISDFIMISC-MSPPMVV-NCYYR-TWAFSR-FSCQLYAFIGSICGLASISTMVFITEDRYNVIVKGIA---GKPLSSAGAFLRILFIWVFAAVWTLPPFFGWNRYVPEGNLTACGTDYLSEDFLSHSYLYGLCFFGWLVPL-IWIVFAYYNIVGKVFAHE-KQMK---EQAKR-MGV--KSL-RNE--ETQKTSTE-MKLAKVALMNVSLWFIAWTPYLIINFAGMLQ-K-DMVSP-LFTI--SLFAKANAIYNPVIYAISHPKYRAALEK--KMP--LVC--K---P--------EP-------EESE--VQSTA----T-----LPEKSES-
>ARTHROPODA_Candidate_39618_70246498_5
FEKS------KM------S-------Y-AT--QQLH---GLPYGNYTIV-D-AAPRDMLDLV-DPHWYQFP--PMNPLMYSLLG--FIGVVGLMAWLGNFTAIYIFMTTKALRSPANMLVVNLAISDFIMISC-MSPPMVV-NCYYR-TWAFSR-FSCQLYAFIGSICGLASISTMVFITEDRYNVIVKGIA---GKPLSSAGAFLRILFIWVFAAVWTLPPFFGWNRYVPEGNLTACGTDYLSEDFLSHSYLYGLCFFGWLVPL-IWIVFAYYNIVGKVFAHE-KQMK---EQAKR-MGV--KSL-RNE--ETQKTSTE-MKLAKVALMNVSLWFIAWTPYLIINFAGMLQ-K-DMVSP-LFTI--SLFAKANAIYNPVIYAISHPKYRAALEK--KMP--LVC--K---P--------EP-------EESE--VQSTA----T-----LPEKTES-
>ARTHROPODA_Candidate_53325_106196968_1
FEKT------KM------S-------Y-DT--QQLH---GLPYGNYTIV-D-AAPRDMLDLV-DPHWYQFP--PMNPLMYDLLG--FICVVGLLAWLGNFTAIYIFMTTKALRSPANMLVVNLAISDFIMISC-MSPPMVV-NCYYR-TWAFSR-FSCQLYAFIGSICGLASISTMVFITEDRYKVIVKGIS---GKPLTSGGAFLRILFIWVFAALWTLPPFFGWNRYVPEGNLTACGTDYLSQDFLSHSYLYGLCFIGWLVPL-IWIVFAYYNIVGKVFAHE-KQMK---EQAKR-MGV--KSL-RNE--ETQKTSTE-MKLAKVALMNVSLWFIAWTPYLIINFAGMLQ-K-DMVSP-LFTI--SLFAKANAIYNPVIYAISHPKYRAALEK--KMP--LVC--K---P--------EP-------EESE--VQSTA----T-----IPEKTEN-
>ARTHROPODA_Candidate_7805_18019410_3
----------------------------AT--QQMH---GLPYGNYTIV-D-AAPKDMLDLV-DPHWYQFP--PMNPLMYDLLG--FIGVVGLLAWLGNFTAIYIFMTTKALRSPANMLVVNLAISDFIMISC-MSPPMVV-NCYYR-TWAFSR-LSCQLYAFIGSICGMASISTMVFITEDRYKVIVKGIS---GKPLTSGGAFLRILFIWAFAFIWTVPPFFGWNRFVPEGNLTACGTDYLSQDFLSHSYLYGLCFFGWLVPL-IWIVFAYYNIVGKVFAHE-KQMK---EQAKR-MGV--KSL-RNE--ETQKTSTE-MKLAKVALMNVSLWFIAWTPYLIINFAGMLS-K-DMVSP-LFTI--SLFAKANAIYNPVIYAISHPKYRTALEK--KMP--LFC--K---P--------EE-------EEAE--TQSTA----T-----IPEKTEN-
>ARTHROPODA_Candidate_30485_48279870_1
FRKN------KM------S-------N-----QMSD---GLPYGNYTIV-D-AAPKDMLDLV-DPHWYQFP--PMNPLMYDLLG--FIGVVGAAAWLGNFMAIYIFMTTKALRSPANMLVVNLAISDFIMITC-MSPPMVI-CCYYR-TWAFSR-FSCQLYAFIGSICGLGSISTMVFITEDRYNVIVKGIS---GKPLSSGGAFLRILVIWVFAAFWTLPPFFGWNRYVPEGNLTACGTDYLSQDFLSQSYLYALCFFGWLLPL-IWIVYAYYNIVGKVFAHE-KQMK---EQAKR-MGV--KSL-RNE--ETQKTSTE-MKLAKVALMNVSLWFIAWTPYMIINFTGMLA-K-DMVNP-LFTI--ALFAKANAIYNPVIYAISSPKL---------MP--TTL--S---S--------TP--SVIPNSSAS--LNPTTK-LLK-----VPNSSRP-
>ARTHROPODA_Candidate_667_761271_2
LRKN------KM------S-------Y-NS--EQFD---GLPYGNYTVV-D-AAPQDMLDLV-DPHWYQFP--PMNPLMYDILG--FIGVVGVLAWLGNFTAIYIFLTTKALRSPANMLVVNLAISDFIMITC-MSPPMVIFSCYYR-TWAFSR-FNCQVYAFIGSICGMASISTMVFITEDRYNVIVKGIS---GKPLTSGGAFLRILIIWAFGLFWTLPPFFGWNRYVPEGNLTACGTDYLTQDFLSQSYLYAFSFFGWLLPL-IWIVYAYYNIVGKVFAHE-KQMK---EQAKR-MGV--KSL-RNE--ETQKTSTE-MKLAKVALMNVSLWFIAWTPY--------------------------------------------------------------------------------------------------------------------
>ARTHROPODA_Candidate_683_761274_2
RKKH------KM------S-------N-QA--G--D---GLPYGNYTIV-D-AAPKDMLDLV-DPHWYQFP--PMNPLMYDLLG--FIGVVGAMAWLGNFAAIYIFMTTKALRSPANMLVVNLAISDFIMITC-MSPPMVIFSCYYR-TWAFSR-FNCQVYAFIGSICGMASISTMVFITEDRYNVIVKGIS---GKPLTSGGAFLRILIIWAFGLFWTLPPFFGWNRYVPEGNLTACGTDYLTQDFLSQSYLYAFSFFGWLLPL-IWIVYAYYNIVGKVFAHE-KQMK---EQAKR-MGV--KSL-RNE--ETQKTSTE-MKLAKVALMNVSLWFIAWTPY--------------------------------------------------------------------------------------------------------------------
>ARTHROPODA_Candidate_893_796444_1
LQNN------KM------S-------Y-NS--QQFD---GLPYGNYTVV-D-AAPKDMLDLI-DPHWYQFP--PMNPLMYDILG--FIGVVGLMAWLGNFATIYIFLTTKALRSPANMLVINLAISDFIMITC-MSPPMVV-SCYYR-TWAFSR-LSCELYGFIGSICGAASITTMIFITEDRYNVIVKGIS---GKPLTSGGAFLRILIVWTFSLFWTLPPFFGWNRYVPEGNLTACGTDYLTQDFLSQSYLYLFSVFCWLVPL-IWIVYAYYNIVGKVFAHE-KQMR---EQAKR-MGV--KSL-RNE--ETQKTSTE-MKLAKVALMNVS-----------------------------------------------------------------------------------------------------------------------------
>ARTHROPODA_Candidate_29944_47968579_1
YFEY------KM------S-------YSQQ--QMAG---GVPFGNYTVV-D-AAPKDMLDLV-DPHWYQFP--PMNPLWYDLLG--FIGVVGLFAFLGNLTAIYIFMTTKNLRTPANLLVINLAISDFIMITC-MSPPMVV-NCFYK-TWAFSR-FNCQLYAFIGSICGCASIHTMVFITEDRYNVIVKGIG---GKPLTNSGALMRVLFIWGISLAWTLPPFFGWNRYVPEGNLTACGTDYLSKDFLSQSYLYALAVGAYLFPL-IWIIFAYYNIVKQVFVHE-KAMK---EQAKR-MGV--KSL-RNE--ENQKTSAE-IRLAKVALMNVSLWFMAWTPYLIINLAGMIA-P-HYINP-MFTI--SLFAKANAIYNPIIYAISHPRYRAALET--KMP--LTC--K---P--------EP-------TESE--VASTN----TQE---VQEKSES-
>ARTHROPODA_Candidate_30074_47974022_5
CIENYSTSN-KM------S-------Y-EQ--QMMA---GVPFGNYTVV-D-AAPKDMLDLV-DPHWYQFP--PMNPLWYDLLG--FIGVVGLFAFLGNLTAIYIFMTTKTLRTPANLLVINLAISDFIMITC-MSPPMVV-NCFYK-TWAFSR-FNCQLYAFIGSICGCASIHTMIFITEDRYNVIVKGIG---AKPLTTGGALMRILIIWTIAMAWTLPPFFGWNRYVPEGNLTACGTDYLSKDFLSQSYLYALAIGSYLFPL-MWIVFAYFKIVKQVFVHE-KAMK---EQAKK-MGV--KSL-RSE--ENQKTSAE-IRLAKVALMNVSLWFMAWTPYLIINLAGMIV-P-HFINP-MFTI--SLFAKANAIYNPIIYAISHPKYRAALEK--KMP--LTC--T---P--------EP-------QESE--VSSTV----T-----VPEKTES-
>ARTHROPODA_Candidate_34738_58669764_4
S---------KM------S-------G-ND--YSQ----GVPFGNQTVV-D-AAPRDILDLV-DPHWYQFP--PMNPLWYSLLG--FIGVVGVMAFLGNLMAIYIFMTTKNLRTPANLLVVNLAISDFIMICS-MSPPMVI-CCYYR-TWAFSR-FGCQLYAFIGSICGFASISTMVFITEDRYNVIVKGMS---GKPLTTKGALARILFIWSFALGWTLPPFYGWNRYVPEGNLTACGTDYLTQTFLSQSYLYCLSFFGWLLPL-MYIVFAYFNIVKKVIDHE-KQMK---EQAKR-MGV--ASL-RSE--ENQKTSAE-IRLAKVALMNVSLWFIAWTPYLVINFAGIFA-P-HMINP-LFTI--ALFAKANAIYNPIIYAISHPRYRAALEK--KVP--LAC--K---P--------EP--T-----ESE--VSSTT----T-----VPEKSES-
>ARTHROPODA_Candidate_41339_75475658_5
L---------KM------S-------F-SS--QSLD---GYPFGNQTVV-D-AAPQDILDLV-DPHWYQFP--PMNPLWYSLLG--FIGVVGVMAFLGNLMAIYIFMTTKNLRTPANLLVVNLAISDFIMICA-MSPPMVI-CCYYR-TWAFSR-FGCQLYAFIGSICGFASISTMVFITEDRYNVIVKGMS---GKPLTTKAALARILFIWSFALGWTLPPFYGWNRYVPEGNLTACGTDYLTQTFLSQSYLYCLSFFGWLLPL-MYIVFAYFNIVKKVIDHE-KQMK---EQAKR-MGV--ASL-RSE--ENQKTSAE-IRLAKVALMNVSLWFIAWTPYLIINFAGIFA-P-HMINP-LFTI--ALFAKANAIYNPIIYAISHPRYRAALEK--KVP--LAC--K---P--------EP--T-----ESE--VSSTT----T-----VPEKSES-
>ARTHROPODA_Candidate_50394_102400235_1
F---------KM------G-------Y-NT--QSMD---GLPFGNFTVV-D-AAPKEILDLV-DPHWYQFP--PLNPLWYSLLG--FICVVGLCAFMGNFMAIYIFMTTKNLRTPANLLVVNLAISDFIMISC-MSPPMVV-NCYYR-TWAFSR-FGCQLYGFIGSICGFASISTMVFITEDRYNVIVKGMS---GKPLSTNGALARILFIWIFALAWTLPPFYGWNRYVPEGNLTACGTDYLTEGMLSHSYLYCLSLFGWLLPL-FYIVFSYFNIVKKVIDHE-KQMK---EQAKR-MGV--ASL-RSE--ENQKTSAE-IRLAKVALMNVSLWFIAWTPYLIINFAGMLA-P-HMINP-LFTI--SLFAKANAIYNPIIYAISHP-----------------------------------------------------------------------
>ARTHROPODA_Candidate_44672_87644283_1
FETR-----IKM------S-------Y-NN--PAMD---GLPFGNYTVV-D-AAPESILDLV-DPHWYQFP--PMNPLWYSILG--FIGVISICAMAGNFIAIYIFMTTKNLRTPANLLVVNLAISDFIMITC-MGPPMVI-CCYYR-TWAFSR-FGCQLYAFIGSICGAASISTMIFITEDRYNVIVKGMS---AKPLNMKGALARILFVWTWALGWTLPPFYGWNRYVPEGNLTACGTDYLSQDWVSVSYIYALCFFCWFMPL-VYIIFSYTNIVGKVVAHE-KQMR---EQAKR-MGV--ASL-RNE--ETQKTSAE-MRLAKVALMNVSLWFIAWTPYMIINIAGINA-P-HLINP-LFTI--ALFAKANAIYNPIIYAISHPRYRAALEK--KIP--LAC--T---P--------PP--A----EQSD--NSSTS----T-----VQEKSAS-
>ARTHROPODA_Candidate_44678_87646301_1
F---------KM------S-------Y-NN--PAMD---GMPFGNYTVV-D-AAPESILDLV-DPHWYQFP--PMNPLWYSILG--FIGVISMCAMAGNFIAIWIFMTTKTLRTPANLLVVNLAISDFIMITC-MGPPMVI-CCYYR-TWAFSR-FGCQLYAFIGSICGAASISTMIFITEDRYNVIVKGMS---AKPLNMKGSLGRILFVWIWSLGWTLPPFYGWNRYVPEGNLTACGTDYLSQDWVSVSYIYALCFFCWFMPL-VYIIFSYTNIVGKVVAHE-KQMR---EQAKR-MGV--ASL-RNE--ETQKTSAE-MRLAKVALMNVSLWFIAWTPYMIINIAGINA-P-HLINP-LFTI--ALFAKANAIYNPIIYAISHPRYRAALEK--KLP--LAC--T---P--------EP--V-----ESD--TASTS----T-----VPEKSES-
>ARTHROPODA_Candidate_31845_50401205_1
FPRA--AND-KM------S-------Y-SN--PTME---AFPFGNYTVV-D-AAPPELLPLI-DPHWYQYP--PMNPLWYGILG--FITVIGVLAFSGNLMAIYIFMTTKQLRTPANLLVINLAISDFVMITC-MCPPMVV-CSYYK-TWVFGK-FACECYGFIGSLCGTASIFTMVFITEDRYNVIVKGLS---AKPLTNGGAMFRILIIWAKATFWTLPPFFGWNRYTPEGNMTACGTDYLAQDWFSQSYLWAFSVGSWLLPL-FWIVFAYSKIVSKVFAHE-KAMK---EQAKK-MGI--KSL-RNE--ETQKTSNE-MKLAKVALMNVSLWFMAWTPYLIINITGMLH-K-DMINP-LFTI--ALFAKANTIYNPIIYAISHPKYKAALHA--KFP--LSC--Q---G--------EP--T----HSSD--AESTG----T-----TQEKAES-
>ARTHROPODA_Candidate_42533_77781025_4
FQER--TSH-KM------S-------Y-SN--PTME---GFPFGNYTVV-D-SAPPELLPLI-DPHWYQYP--PMNPLWYGILG--FITVIGVLAFSGNLMAIYIFMTTKQLRTPANLLVINLAISDFVMITC-MCPPMVV-CSYYK-TWVFGR-FACEMYGFIGSLCGTASIFTMVFITEDRYNVIVKGLS---AKPLTNGGAMFRILIIWAKATFWTLPPFFGWNRYTPEGNMTACGTDYLAQDWFSQSYLWAFSVGSWLLPL-FWIVFAYSKIVSKVFAHE-KAMK---EQAKK-MGI--KSL-RNE--EMQKTSNE-MKLAKVALMNVSLWFMAWTPYLIINITGMLH-K-DMINP-LFTI--ALFAKANTIYNPIIYAISHPKYKAALHA--KFP--LSC--Q---G--------EP--T----HSSD--TESTG----T-----TQEKAES-
>ARTHROPODA_Candidate_42537_77781026_4
LQKK--TND-KM------S-------Y-NN--PAMD---GLPFGNYTVV-D-AAPQELLPLI-DPHWYQYP--PMNPLWYSILG--FITVIGVLAFSGNLMAIYIFMTTKQLRTPANLLVINLAISDFVMITC-MCPPMVV-CSYYK-TWVFGR-FACEMYGFIGSLCGTASIFTMVFITEDRYNVIVKGLS---AKPLTNGGAMFRILIIWAKATFWTLPPFFGWNRYTPEGNMTACGTDYLAQDWFSQSYLWAFSVGSWLLPL-FWIVFAYSKIVSKVFAHE-KAMK---EQAKK-MGI--KSL-RNE--EMQKTSNE-MKLAKVALMNVSLWFMAWTPYLIINITGMLH-K-DMINP-LFTI--ALFAKANTIYNPIIYAISHPKYKAALHA--KFP--LSC--Q---G--------EP--S----YSSD--NGSTG----T-----TQEKTES-
>ARTHROPODA_Candidate_33934_56663993_4
----------KM------S-------Y-NN--PSMD---GIPFGNYTVV-D-AAPKDILDLV-DPHWYQFP--PMNPLWYGMLG--FIAVVGILAFFGNLMAIYIFMTTKTLRTPANLLVLNLAIADFIIICA-MSPPMVV-CCYYR-TWAFSR-FGCQLYAFIGSICGCASIHTMVFITEDRYNVIVKGMA---AKPLTNGAAMMRILIIWAIASAWTLPPFFGWNRYVPEGNLTACGTDYLSEDFLSQSYLWALAFGSWFLPL-VYIVFAYSKIVGKVFAHE-KAMR---EQAKR-MGV--KSL-RSE--ENQKTSNE-MKLAKVALMNVSLWFIAWTPYLIINVTGMVA-K-DMINP-LFTI--ALFAKANAIYNPIIYAISHPKYKAALEQ--KFP--LSC--K---P--------DP--I----YDSD--NESTG----T-----VQEKSSE-
>ARTHROPODA_Candidate_34105_57559907_3
QRER------KM------S-------Y-NS--PSMD---GLPFGNYTVV-D-AAPQDLLDLI-DPHWYQFP--PMNPLWYGMLG--FIFVIGILAFCGNAMAIYIFATSKKLRTPANLLVINLAISDFIIICF-MSPPMVV-SCYYR-TWVFGR-FGCEVYAFVGSICGCASINTMVFITEDRYNVIVKGIS---AKPLTNGGAMLRILIIWAVGLAWTLPPFFGWNRYVPEGNLTACGTDYLAEDFLSQSYLWAFGFGSWLLPL-IYIISCYSQIVGKVFAHE-KAMK---EQAKK-MGV--KSL-RNE--ETQKTSNE-MRLAKVALMNVSLWFIAWTPYLIINIAGMVA-K-DMINP-LFTI--ALFAKANAI---------------SLRQ--G-----QC--H---L--------QP--Y----H-CY--QPS--------------------
>ARTHROPODA_Candidate_34137_57559909_3
QRER------KM------S-------Y-NS--PSMD---GLPFGNYTVV-D-AAPQDLLDLI-DPHWYQFP--PMNPLWYGMLG--FIFVIGILAFCGNAMAIYIFATSKKLRTPANLLVINLAISDFIIICF-MSPPMVV-SCYYR-TWVFGR-FGCEVYAFVGSICGCASINTMVFITEDRYNVIVKGIS---AKPLTNGGAMLRILIIWAVGLAWTLPPFFGWNRYVPEGNLTACGTDYLAEDFLSQSYLWAFGFGSWLLPL-IYIISCYSQIVGKVFAHE-KAMK---EQAKK-MGV--KSL-RNE--ETQKTSNE-MRLAKVALMNVSLWFIAWTPYLIINIAGMVA-K-DMINP-LFTI--ALFAKANAIYNPIIYAISHPRYKAALEE--KFP--LSC--K---G--------EP--Q----Y-SE--VSSTG----T-----TQENTEK-
>ARTHROPODA_Candidate_10883_28052736_4
LR-------NKM------S-------WNSQ--PELN---GMPFGNYTVV-D-AAPKDLLYLV-HPHWYQFP--PMNPLWYGILG--FIFIIGSCAFVGNAAVIYIFMNTPSLRSPANLLVVNLALSDFLMITC-MFPPMVI-NCYYH-TWAFST-ISCQLYGFIGSMFGCISIWTMIFITADRYNVIVKGMS---AAPLSKNGALARIGAAWGTSFLWGIMPFFGWNRYVPEGNLTACGTDYLTQTASSKSYLYIYGSFVWLCPL-IIVIAAYSQIVKAVVAHE-QAMR---EQAQK-MGV--KSL-RNE--ETQKTSAE-CKLAKVALMNVSLWFIAWTPYCVINFCGMEA-P-SVITP-LFTI--SLFAKCNAVYNPIIYAISHPKYKLALEE--HMP--L-C--K---KD-------LD--IYAPGGSTE--DATS-----TSEP--VTEKA---
>ARTHROPODA_Candidate_26721_41808770_0
LV-------NKM------S-------WNSQ--PELN---GMPFGNYTVV-D-AAPKDLLYLV-HPHWYQFP--PMNPLWYGILG--FIFVIGSCAFVGNAAVIYIFMNTPSLRSPANLLVVNLALSDFLMITC-MFPPMVI-NCYYH-TWAFSP-ISCQLYGFIGSMFGCISIWTMIFITADRYNVIVKGMS---AAPLSKNGALARIGAAWGTSFLWGIMPFFGWNRYVPEGNLTACGTDYLTQAAASKSYLYIYGSFVWLCPL-VIVIAAYSQIVKAVVAHE-QAMR---EQAQK-MGV--KSL-RNE--ETQKTSAE-CKLAKVALMNVALWFIAWTPYCVINFCGMEA-P-SVITP-LFTI--SLFAKCNAVYNPIIYAISHPKYKVALEE--HLP--L-C--K---KE-------LD--IYAPGESTD--STSTA----ASEPA-VTEKA---
>ARTHROPODA_Candidate_26733_41808771_0
LV-------NKM------S-------WNSQ--PELN---GMPFGNYTVV-D-AAPKDLLYLV-HPHWYQFP--PMNPLWYGILG--FIFVIGSCAFVGNAAVIYIFMNTPSLRSPANLLVVNLALSDFLMITC-MFPPMVI-NCYYH-TWAFSP-ISCQLYGFIGSMFGCISIWTMIFITADRYNVIVKGMS---AAPLSKNGALARIGAAWGTSFLWGIMPFFGWNRYVPEGNLTACGTDYLTQAAASKSYLYIYGSFVWLCPL-VIVIAAYSQIVKAVVAHE-QAMR---EQAQK-MGV--KSL-RNE--ETQKTSAE-CKLAKVALMNVALWFIAWTPYCVINFCGMEA-P-SVITP-LFTI--SLFAKCNAVYNPIIYAISHPKYKVALEE--HLP--L-C--K---KE-------LD--IYAPGESTD--ATSTA----ASEPAVVTEKA---
>ARTHROPODA_Candidate_41949_76621342_1
LV-------NKM------S-------WNSQ--PELN---GMPFGNYTVV-D-AAPKDLLYLV-HPHWYQFP--PMNPLWYGILG--FIFIIGSCAFVGNAAVIYIFMNTPSLRSPANLLVVNLALSDFLMITC-MFPPMVI-NCYYH-TWAFSP-ISCQLYGFIGSMFGCISIWTMIFITADRYNVIVKGMS---AAPLSKNGALARIGAAWGTSFLWGIMPFFGWNRYVPEGNLTACGTDYLTQTAASKSYLYIYGSFVWLCPL-VIVIAAYSQIVKAVVAHE-QAMR---HR--------------------------------------------------------------------------------------------------------LP------------------------------HTD--SSL--------------------
>ARTHROPODA_Candidate_27926_43033694_0
---------NKM------S-------WNSQ--PELN---GMPFGNYTVV-D-AAPKDLLYLV-HPHWYQFP--PMNPLWYGLLG--FIFIIGSCAFVGNAAVIYIFMNTASLRSP--------AVSDFLMITC-MFPPMVI-NCYYH-TWAFSP-ISCQLYGFIGSMFGCISIWTMIFITADRYNVIVKGMS---AAPLSKNGALARIGAAWGTSFMWGIMPFFGWNKYVPEGNLTACGTDYLTQTASSKSYLYIYGSFVWLCPL-IIVIAAYSQIVKTVVAHE-QAMR---EQAQK-MGV--KSL-RNE--ETQKTTAE-CKLAKVALMNVSLWFIAWTPYCVINFCGMEA-P-SVITP-LFTI--SLFAKCNAVYNPIIYAISHPKYKLALEE--HLP--L-C--K---KE-------LD--IYGP--SSD--ATST-----SSEP--VTEKTQK-
>ARTHROPODA_Candidate_41555_76160412_4
LF-------NKM------S-------WNSQ--PELN---GMPFGNYTVV-D-AAPKDLLYLV-HPHWYQFP--PMNPLWYGLLG--FIFIIGSCAFVGNAAVIYIFMNTPSLRSPANLLVVNLAVSDFLMITA-MFPPMVI-NCYYH-TWAFSP-VSCQLYGFIGSMFGCISIWTMIFITADRYNVIVKGMS---AAPLSKNGALARIGAAWGTSFLWGIMPFFGWNRYVPEGNLTACGTDYLTQTASSKSYLYIYGSFVWLCPL-IIVIAAYSQIVKAVVAHE-QAMR---EQAQK-MGV--KSL-RNE--ETQKTSAE-CKLAKVALMNVSLWFIAWTPYCIINFCGMEA-P-SVITP-LFTI--SLFAKCNAVYNPIIYAISHPKYKLALEE--HLP--L-C--K---KE-------LD--IYGPA-SSE--ATST-----ASEP--VTEKTEK-
>ARTHROPODA_Candidate_49802_102208567_2
LF-------NKM------S-------WNSQ--PELN---GMPFGNYTVV-D-AAPKDLLYLV-HPHWYQFP--PMNPLWYGLLG--FIFIIGSCAFVGNAAVIYIFMNTPSLRSPANLLVVNLAVSDFLMITC-MFPPMVI-NCYYH-TWAFSP-VSCQLYGFIGSMFGCISIWTMIFITADRYNVIVKGMS---AAPLSKNGALARIGAAWGTSFLWGIMPFFGWNKYVPEGNLTACGTDYLTQTASSKSYLYIYGSFVWLCPL-IIVIAAYSQIVKAVVAHE-QAMR---EQAQK-MGV--KSL-RNE--ETQKTTAE-CKLAKVALMNVSLWFIAWTPYCVINFCGMEA-P-SVITP-LFTI--SLFAKCNAVYNPIIYAISHPKYKLALEE--HLP--L-C--K---KE-------LD--IYGPA-GSE--ATST-----TSEP--VTEKTEK-
>ARTHROPODA_Candidate_49810_102208568_2
LF-------NKM------S-------WNSQ--PELN---GMPFGNYTVV-D-AAPKDLLYLV-HPHWYQFP--PMNPLWYGLLG--FIFIIGSCAFVGNAAVIYIFMNTPSLRSPANLLVVNLAVSDFLMITC-MFPPMVI-NCYYH-TWAFSP-VSCQLYGFIGSMFGCISIWTMIFITADRYNVIVKGMS---AAPLSKNGALARIGAAWGTSFLWGIMPFFGWNKYVPEGNLTACGTDYLTQTASSKSYLYIYGSFVWLCPL-IIVIAAYSQIVKAVVAHE-QAMR---EQAQK-MGV--KSL-RNE--ETQKTTAE-CKLAKVALMNVSLWFIAWTPYCVINFCGMEA-P-SVITP-LFTI--SLFAKCNAVYNPIIYAISHPKYKLALEE--HLP--L-C--K---KE-------LD--IYGPA-GSE--ATST-----TSEP--VTEKTEK-
>ARTHROPODA_Candidate_44564_87527040_5
PFQ----GKNKM------S-------WNSQ--PELN---GMPFGNYTVV-D-AAPKDLLYLV-HPHWYQFP--PMNPLWYGLLG--FIFIIGSCAFVGNAAVIYIFMNTPSLRSPANLLVVNLAVSDFLMITA-MFPPMVI-NCYYH-TWAFSP-ISCQLYGFIGSMFGCISIWTMIFITADRYNVIVKGMS---AAPLSKNGALARIGAAWGTSFLWGIMPFFGWNRYVPEGNLTACGTDYLTQTASSKSYLYIYGSFVWLCPL-IIVIAAYSQIVKAVVAHE-QAMR---EQAQK-MGV--KSL-RNE--ETQKTSAE-CKLAKVALMNVSLWFIAWTPYCVINFCGMEA-P-SVITP-LFTI--SLFAKCNAVYNPIIYAISHPKYKLALEE--HLP--L-C--K---KE-------LD--IYGPG-SSE--ATSN-----TSEP--VTEKTEK-
>ARTHROPODA_Candidate_2997_7228506_1
LLP----GKFKM------S-------WNSQ--PQMN---GLPFGNYTVV-D-AAPKDLLYLV-HPHWYQFP--PMNPLWYGILG--FIFVIGSCAFVGNAAVIYIFMNTPSLRSPANLLVVNLALSDFLMITA-MFPPMVI-NCYYH-TWAFSP-VSCQLYGFIGSMFGCISIWTMIFITADRYNVIVKGMS---AAPLSKNGAMARIGAAWGTSFLWGIMPFFGWNKYVPEGNLTACGTDYLTQTASSKSYLYIYGSFVWLCPL-IIVIAAYTQIVKAVVAHE-QAMR---EQAQK-MGV--KSL-RNE--ETQKTSAE-CKLAKVALMNVSLWFIAWTPYCVINFCGMEA-P-SVITP-LFTI--SLFAKCNAVYNPIIYAISHPKYKLALEE--HLP--L-C--K---KD-------DD--IYGAAASSD--ATSTA----SEQP--ITEKPET-
>ARTHROPODA_Candidate_45136_88678308_2
LLP----GKFKM------S-------WNSQ--PQMN---GMPFGNYTVV-D-AAPKDLLYLV-HPHWYQFP--PMNPLWYGILG--FIFVIGSCAFVGNAAVIYIFMNTPSLRSPANLLVVNLAMSDFLMITA-MFPPMVI-NCYYH-TWAFSP-VSCQLYGFIGSMFGCISIWTMIFITADRYNVIVKGMS---AAPLSKNGALARIGAAWGTSFLWGIMPFFGWNKYVPEG---------------------------------------------------------------------------------------------------------------------------------------------------------------------------------------------------------------------------------
>ARTHROPODA_Candidate_4261_12088151_4
--------------------------------------------------------DLLYLV-HPHWYQFP--PMNPLWYGILG--FIFVIGSCAFIGNAAVIYIFMNTPSLRSPANLLVVNLALSDFLMITA-MFPPMVI-NCYYH-TWAFSP-VSCQLYGFIGSMFGCISIWTMIFITADRYNVIVKGMS---AAPLSKNGAMARIGAAWGTSFLWGIMPFFGWNKYVPEGNLTACGTDYLTQTASSKSYLYIYGSFVWLCPL-IIVIAAYSQIVKAVVAHE-QAMR---EQAQK-MGV--KSL-RNE--ETQKTSAE-CKLAKVALMNVSLWFIAWTPYCVINFCGMEA-P-SVITP-LFTI--SLFAKCNAVYNPIIYAISHPKYKLALEE--HLP--L-C--K---KD-------DD--IYGTAASSD--ATSAA----SEQP--ITEKPEK-
>ARTHROPODA_Candidate_26822_41818451_0
---------------------------------ELN---GMPFGNYTVV-D-AAPKDLLYLV-DPHWYQFP--PMNPLWYGILG--FIFVIGMAAFVGNAAVIYIFMNTPALRSPANLLVVNLAVSDFCMITC-MFPPMVI-SCYYH-TWAFSP-IACQLYGFIGSMFGCISIWTMIFITADRYNVIVKGMT---AAPLSKNGALARIGAAWGSSFLWGIMPFFGWNRYVPEGNLTACGTDYLTQTASSKSYLYLYGAFVWFFPL-VIVIAAYSQIVKAVVAHE-RSMK---EQAQK-MGI--KSL-RNE--ETQKTSAE-CKLAKVALMNVSLWFIAWTPYCIINFCGMNF-P-SVITP-LFTI--SLFAKCNAVYNPIIYAISHPKYKLALEE--HMP--L-C--K---RD-------DD--LY-SGASND--TET------------ITEKPEK-
>ARTHROPODA_Candidate_29560_46014502_1
LARE-----TKM------S-------WNAE--PELN---GMPFGNYSVV-D-AAPKDLLYLV-DPHWYQFP--PMNPLWYGILG--FIFVIGMAAFVGNAAVIYIFMNTPALRSPANLLVVNLAVSDFCMITC-MFPPMVI-SCYYH-TWAFSP-IACQLYGFIGSMFGCISIWTMIFITADRYNVIVKGIS---AAPLTKNGALARIGAAWGSSFLWGIMPFFGWNRYVPEGNLTACGTDYLTQTASSMSYLYLYGAFVWFTPL-VIVIAAYSQIVKAVVAHE-KAMK---EQAKK-MGI--KSL-RNE--ETQKTSAE-CKLAKVALMNVSLWFIAWTPYCIINFAGMNF-P-SVITP-LFTI--SLFAKCNAVYNPIIYAISHPKYKVALEE--HMP--L-C--K---RD-------DD--LY--GTDNE--TET------------TTEKSEKA
>ARTHROPODA_Candidate_49683_101789080_0
---------TKM------S-------WNAE--PELN---GMPFGNYSVV-D-AAPKDLLYLV-DPHWYQFP--PMNPLWYGILG--FIFVIGMAAFVGNAAVIYIFMNTPALRSPANLLVVNLAVSDFCMITC-MFPPMVI-SCYYH-TWAFSP-IACQLYGFIGSMFGCISIWTMIFITADRYNVIVKGIS---AAPLTKNGALARIGAAWGSSFLWGIMPFFGWNRYVPEGNLTACGTDYLTP---SMSYLYLYGTFVWFTPL-VIVIAAYSQIVKAVVAHE-KTMK---EQAKK-MGI--KSL-RNE--ETQKTSAE-CKLAKVALMNVSLWFIAWTPYCIINFAGMNF-P-SVITP-LFTI--SLFAKSNAVYNPIIYAISHPKYKVALEE--HMP--L-C--K---RD-------DD--LY--GADNE--TET------------TTEKSEKA
>ARTHROPODA_Candidate_39429_70184668_2
---------------------------------------GMPFGNYTVV-D-AAPKDLLYLV-DPHWYQFP--PMNPLWYGILG--FMFVIGMAAFVGNAAVIYIFMNTPALRSPANLLVVNLAVSDFLMITC-MFPPMVI-SCYYH-TWAFSP-IACQLYGFIGSMFGCISIWTMIFITADRFNVIVKGIS---AAPLTKNGVLARIGAAWGSSFLWGIMPFFGWNRYVPEGNLTACGTDYLTQTASSMSYLYLYGTFVWFIPL-VIVIAAYSQIVKTVVAHE-EAMK---EQAKK-MGI--KSL-RNE--ETQKTSAE-CKLAKVALMNVSLWFIAWTPYCVINFCGMNF-P-SAITP-LFTI--SLFAKCNAVYNPIIYAISHPKYKVALKE--HMP--L-C--K---SD-------DD--LYGAGSSND--TES------------TNDKSQEA
>ARTHROPODA_Candidate_43995_84493219_2
LNRSHSAGKIKM------S-------WSSE--PELN---GMPFGNYTVV-D-AAPKDLLYLV-DPHWYQFP--PMNPLWYGILG--FMFVIGMAAFVGNAAVIYIFMNTPALRSPANLLVVNLAVSDFLMITC-MFPPMVI-NCYYH-TWAFSP-ISCQLYGFIGSMFGCISIWTMIFITADRFNVIVKGIS---AAPLTKNGALARIGAAWGSSFLWGIMPFFGWNRYVPEGNLTACGTDYLTQTASSMSYLYFYGTFVWFIPL-VIVIAAYSQIVKTVVAHE-EAMK---EQAKK-MGI--KSL-RNE--ETQKTSAE-CKLAKVALMNVSLWFIAWTPYCVINFCGMNF-P-SAITP-LFTI--SLFAKCNAVYNPIIYAISHPKYKVALKE--HMP--L-C--N---SD-------DD--LYGAGSSND--TES------------TNEKSQEA
>ARTHROPODA_Candidate_45223_88716368_1
---------IKM------S-------WNSE--PELN---GMPFGNYTVV-D-AAPKDLLYLV-DPHWYQFP--PMNPLWYGILG--FMFVIGMAAFVGNAAVIYIFMNTPALRSPANLLVVNLAVSDFLMITC-MFPPMVV-NCYYH-TWAFSP-MACQLYGFIGSMFGCISIWTMIFITADRFNVIVKGIS---AAPLTKNGVLARIGAAWGSSFLWGIMPFFGWNRYVPEGNLTACGTDYLTQTASSMSYLYLYGTFVWFIPL-VIVIAAYSQIVKTVVAHE-EAMK---EQAKK-MGI--KSL-RNE--ETQKTSAE-CKLAKVALMNVSLWFIAWTPYCVINFCGMNF-P-SAITP-LFTI--SLFAKCNAVYNPIIYAISHPKYKVALKE--HMP--L-C--S---SD-------DE--LYGAGSSND--TES------------TNEKAQEA
>ARTHROPODA_Candidate_50894_103474384_1
---------TKM------S-------WNSE--PELN---GMPFGNFTVV-D-AAPKDLLYLV-DPHWYQFP--PMNPLWYGILG--FIFVIGMAAFVGNAAVIYIFMNTPALRSPANLLVVNLAVSDFLMITC-MFPPMVV-NCYYH-TWAFSP-IACQLYGFIGSMFGCISIWTMIFITADRFNVIVKGIS---AAPLTKNGVLARIGAAWGSSFLWGIMPFFGWNRYVPEGNLTACGTDYLTQTASSMSYLYLYGTFVWFIPL-VIVIAAYSQIVKTVVAHE-EAMK---EQAKK-MGI--KSL-RNE--ETQKTSAE-CKLAKVALMNVSLWFIAWTPYCVINFCGMNF-P-SAITP-LFTI--SLFAKCNAVYNPIIYAISHPKYKVALKE--HMP--L-C--S---SD-------DD--LYGAGSSND--TES------------TNEKAKEA
>ARTHROPODA_Candidate_51411_103709016_5
LSRE-----IKM------S-------WNAE--PELN---GMPFGNYTVV-D-AAPKDLLYLV-DPHWYQFP--PMNPLWYGILG--FIFVIGMAAFVGNAAVIYIFMNTPALRSPANLLVVNLAVSDFCMITC-MFPPMVI-SCYYH-TWAFSP-IACQLYGFIGSMFGCISIWTMIFITADRYNVIVKGMT---AAPLSKNGALARIGAAWGSSFLWGIMPFFGWNRYVPEGNLTACGTDYLTQTASSKSYLYLYGAFVWFFPL-VIVIAAYSQIVKAVVAHE-RSMK---EQAQK-MGI--KSL-RNE--ETQKTSAE-CKLAKVALMNVSLWFIAWTPYCIINFCGMNF-P-SVITP-LFTI--SL-----------------------------------------------------------------------------------------
>ARTHROPODA_Candidate_37691_65600460_0
-----------------------------------------QIGNLTAC-G--------------------------------------------------------------------------TDYLTQT------------------ASSM-SYLYLYGTF--------VWL---------------IS---AAPLTKNGVLGRIGAAWGSSFLWGIMPFFGWNRYVPEGNLTACGTDYLTQTASSMSYLYLYGTFVWFIPL-VIVIAAYSQIVKTVVAHE-EAMK---EQAKK-MGI--KSL-RNE--ETQKTSAE-CKLAKVALMNVSLWFIAWTPYCVINFCGMNF-P-STITP-LFTI--SLFAKCNAVYNPIIYAISHPKYKVALKE--HMP--L-C--N---SD-------DD--LYGAGSSND--SES------------TNEKSQEA
>ARTHROPODA_Candidate_29568_46014503_0
----------------------------GR--PSL--------------------------V-SPHE---P--TM--VWYPGLC--YRHRDG-CLCWKCCCYLYLYMNTPALRSPANLLVVNLAVSDFCMITC-MFPPMVI-SCYYH-TWAFSP-IACQLYGFIGSMFGCISIWTMIFITADRYNVIVKGIS---AAPLTKNGALARIGAAWGSSFLWGIMPFFGWNRYVPEGNLTACGTDYLTQTASSMSYLYLYGAFVWFTPL-VIVIAAYSQIVKAVVAHE-KAMK---EQAKK-MGI--KSL-RNE--ETQKTSAE-CKLAKVALMNVSLWFIAWTPYCIINFAGMNF-P-SVITP-LFTI--SLFAKCNAVYNPIIYAISHPKYKVALEE--HMP--L-C--K---RD-------DD--LY--GTDNE--TET------------TTEKSEKA
>ARTHROPODA_Candidate_39442_70196412_0
--------------------------------------------------------------------------------------FIFIIGSCAFVGNAAVIYIFMNTPSLRSPANLLVVNLALSDFLMITC-MFPPMVI-NCYYH-TWAFSP-ISCQLYGFIGSMFGCISIWTMIFITADRYNVIVKGMT---AAPLSKNGALARIGAAWGTSFLWGIMPFFGWNRYVPEGNLTACGTDYLTQTAASKSYLYIYGSFVWLCPL-VIVIAAYSQIVKAVVAHE-QAMR---EQAQK-MGV--KSL-RNE--ETQKTSAE-CKLAKVALMNVSLWFIAWTPYCVINFCGMEA-P-SVITP-LFTI--SLFAKCNAVYNPIIYAISHPKYKLALEE--HLP---------------------------SATSTT--PSSTP----SATPSTVNQSQRRH
>ARTHROPODA_Candidate_31249_49755281_4
---------TKM------A-------HNDP--AMM--QSGIPYGNYTVV-D-AAPRELLPLI-DPHWYQFP--PMNPLWYGMLG--FMFIVGLFSFTGNAVAIWIFATTKALRTPANLLVVSLAVNDFIMISN-MCPAMLV-NCYYR-TWAFSN-FGCQVYGFIGALCGAMSINLMVCITMDRYNVIVKGMS---GKPLTNGRVGIMLLISFIVAMFWTATPFAGWNAYVPEGNLTACGTDYLTDTMVSRSYLYCLGFFSWLCPL-LYISFSYFHIVKAVWAHE-SQMR---AQAKK-MGV--KSL-RNE--EAQKTSNE-MKLAKVALMNVSLWFIAWTPYLIINLAGVSGRK-DMITP-LFTI--SVFAKMNSIYNPIIYAISHPKYKAALEQ--KLP--LSC--A---SE-------PQ--YT---SASD--NESTG----TT----AEEKPVA-
>ARTHROPODA_Candidate_31255_49755282_4
---------TKM------A-------HNDP--AMM--QSGIPYGNYTVV-D-AAPRELLPLI-DPHWYQFP--PMNPLWYGMLG--FMFIVGLFSFTGNAVAIWIFATTKALRTPANLLVVSLAVNDFIMISN-MCPAMLV-NCYYR-TWAFSN-FGCQVYGFIGALCGAMSINLMVCITMDRYNVIVKGMS---GKPLTNGRVGIMLLVSFLVALFWTATPLFGWNAYVPEGNLTACGTDYLTETMLSRSYLYALGFFSWFCPL-IYISFSYFHIVKAVWAHE-SQMR---AQAKK-MGV--KSL-RNE--EAQKTSNE-MKLAKVALMNVSLWFIAWTPYLIINLAGVSGRK-DMITP-LFTI--SVFAKMNSIYNPIIYAISHPKYKAALEQ--KLP--LSC--A---SE-------PQ--YT---SASD--NESTG----TT----AEEKPAA-
>ARTHROPODA_Candidate_35787_60651460_2
---------LKM------A-------YNDP--AAI--QDGIPFGNYTVV-D-AAPRELLPLI-DPHWYQFP--PMNPLWYGMLG--FMCIVGLFAFSGNFIAVYIFMSTKALRSPANTLVAALAVNDLIMISA-MCPAMVV-SCYYR-TWAFSY-FGCQLYGFIGALCGAMSINLMVCITMDRYNVIVKGMS---GKPLTNGRVALMLAVSFAVAMFWTASPFFGWNKYVPEGNLTACGTDYLTETMLSRSYLYCLAFFSWFCPL-SYIIFAYFHIVKAVWAHE-SQMK---AQAKK-MGV--KSL-RNE--ETQKTSNE-MKLAKVALMNVSLWFMAWTPYLIINLAGVSGRK-DLITP-LFTI--SVFAKMNAIYNPIIYAISHPKYKAALEE--KIP--LSC--A---SE-------PQ--YV---SGSD--NESTG----TA----AEEKA---
>ARTHROPODA_Candidate_43206_81251250_3
---------LKM------A-------YNDP--AAM--QEGIPFGNYTVV-D-AAPRELLPLI-DPHWYQFP--PMNPLWYGMLG--FMCIVGLFAFSGNFIAVYIFMSTKALRSPANTLVAALAVNDLIMISA-MCPAMVV-SCYYR-TWAFSY-FGCQLYGFIGALCGAMSINLMVCITMDRYNVIVKGMS---GKPLTNGRVAIMLIVSFIVAMFWTATPFFGWNQYVPEGNLTACGTDYLTETMLSRSYLYALGFFSWLCPL-IYIIFAYFHIVKAVWAHE-SQMK---AQAKK-MGV--KSL-RNE--ETQKTSNE-MKLAKVALMNVSLWFMAWT----------------------------------------------------------------------------------------------------------------------
>ARTHROPODA_Candidate_43207_81251251_3
--------------------------------------------------------------------------------------------------------------------------------IMISA-MCPAMVV-NCYYR-TWAFSY-FGCQLYGFIGALCGAMSINLMVCITMDRYNVIVKGMS---GKPLTNGRVAIMLIVSFIVAMFWTATPFFGWNQYVPEGNLTACGTDYLTETMLSRSYLYALGFFSWLCPL-IYIIFAYFHIVKAVWAHE-SQMK---AQAKK-MGV--KSL-RNE--EAQKTSNE-MKLAKVALMNVSLWFMAWTPYLIINLSGVSGRK-DLITP-LFTI--SVFAKMNAIYNP-------------------------------------------------------------------------------
>ARTHROPODA_Candidate_44793_87661229_0
---------TKM------A-------YNDP--AAM--QSGIPYGNYTVV-D-AAPRELLPLI-DSHWYQFP--PMNPLWYGMLG--FMVIVGLFAFSGNAVAIWIFATTRALRTPANLLVVSLAVNDFIMISA-MCPAMVV-NCYYR-TWAFSN-FGCQVYGFIGALCGAMSINLMVCITMDRYNVIVKGMS---GKPLTNGRVGIMLLVSFIVAMWWTATPFAGWNAYVPEGNLTA-----------------------------------------------------------------------------------------------------------------------------------------------------------------------------------------------------------------------------
>ARTHROPODA_Candidate_44035_84503594_1
--------------------------------------------------------------------------------------------------------IFKNSCKLREFGD----NLATSDLLMMGF-MTIPTLI-NCYYG-QWAFSA-TFCEIYAFIGSLSGCCSIWSLVWITIDRYNVIVKGMS---AAPLTTGGAALRIMGIWIYSLAWTIPPFFQINRYVPEGNMTACGTDYLGTDIWTHIYLYFYAVFCYFLPF-FVIVYCYTFILKTVAEHE-KSMR---EQAKK-MGV--KSL-RSD-PDAKKKSAE-ARLAKIALVNVSLWFMAWTPYCIINAAGLFN-K-PLVTP-LFSI--SVFAKASAAYNPIVYGISHPKYRAAMEK--KLP--LAC--N---TE-------KD---------DD--SASSG----VSETQSTNEKC---
>ARTHROPODA_Candidate_27003_42076836_1
FSCS-----TKR------A-----------------------YGNSTVV-D-NVPQELLHMI-HSHWYQFP--PMNPLWYSLVG--FMTLTGICSICGNFVVIWVFMNTKSLRSPANYYIVNLALSDFLMMFF-MCPVMIM-NSYHQ-RFIFSE-TFCEIFALWGMVLGIVSIGSMVCITNDRYNVIVKGIS---GQPLTTKGAMLRLLGVWAYAFFWSLPPMFKINRYVPEGNMTACGTDYLSEDIYGRIYLYLATCFTYGLAL-LIIVFCYFFIMKAVVAHE-KQMR---DQAKK-MGV--KSL-RND-ADSKKQSAE-CRLAKVALVTVSLWFMAWTPYAIINMAGLLN-P-GIVTP-LFSI--SVFAKANAVYNPIVYGISHPKYRAAMEK--KLP--LAC--T---TE-------RD---------DD--SSAR-----SSDAQSTNEKC---
>ARTHROPODA_Candidate_27009_42076837_1
LLID------KM------A-----------------------FGNSTVV-D-TVPQELLHLV-HSHWYQFP--PMNPLWYSLVG--FMTLTGICAVCGNFVVIWVFMNTKSLRTPSNYYIVNLALSDFLMMFF-MCPVMII-NSFHQ-KFIFGE-LFCEIFALWGMVLGIVSIGSMVCITLDRYNVIVKGIS---GQPLTTKGAMLRLLGVWAYAFFWSLPPMFKINKYVPEGNLTACGTDYLSEDLYGRIYLYLATFFTYILPF-LIIAFSYFFIMKAVAAHE-QQMR---DQAKK-MGV--KSL-RND-ADSKKQSAE-CRLAKVALVTVSLWFMAWTPYAIINMAGLLN-P-GIVTP-LFSI--SVFAKANAVYNPIVYGISHPKYRAAMEK--KLP--LAC--T---TE-------RD---------DD--SSAR-----SSDAQSTNEKC---
>ARTHROPODA_Candidate_29335_45447500_2
LLID------KM------A-----------------------FGNSTVV-D-TVPQELLHLV-HSHWYQFP--PMNPLWYSLVG--FMTLTGICAVCGNFVVIWVFMNTKSLRTPSNYYIVNLALSDFLMMFF-MCPVMII-NSFHQ-KFIFGE-LFCEIFALWGMVLGIVSIGSMVCITLDRYNVIVKGIS---GQPLTTKGAMLRLLGVWAYAFFWSLPPMFKINRYVPEGNMTACGTDYLSEDIYGRIYLYLATCFTYGLAL-LIIVFCYFFIMKAVVAHE-KQMR---DQAKK-MGV--KSL-RND-ADSKKQSAE-CRLAKVALVTVSLWFMAWTPYAIINMSGLLN-P-QVVTP-LFSI--SVFAKANAVYNPIVYGISHPKYRAAMEK--KLP--LAC--T---TD-------RE---------DD--NSKDV----SSEAQSTNEKC---
>ARTHROPODA_Candidate_29879_46899444_5
---L------KM------A-----------------------YGNSTVV-D-TVPQELLHLV-HSHWYQFP--PMNPLWYSLVG--FMTLTGICAVCGNFVVIWVFMNTKSLRTPSNYYIVNLAISDFLMMFF-MCPVMII-NSYHH-QFIFSE-LFCEIFALWGMVLGIVSIGSNVCITLDRYNVIVKGIS---GQPLTTKGAMTRLAGVWLYALFWSLPPMFKINRYVPEGNMTACGTDYLSDDMFGRIYLYLATCFTYGLAL-VIIIFCYFFIMKAVSAHE-KQMR---DQAKK-MGV--KSL-RND-ADSKKQSAE-CRLAKVALVTVSLWFMAWTPYAIINLSG-------------------------------------------------------------------------------------------------------------
>ARTHROPODA_Candidate_27118_42093217_2
WPLSRTEIS-RM------G-------DPRA--ESLSS--GAPYGNYTVV-D-TVTEDMLELI-HPHWYAFP--PLNELWYGLVA--FNLITGILAVSGNFIVIYVFSCTKALRSPSNYFVVNLAISDFLLMFC-MCPPLLV-NSYYH-TWVFGP-FWCQAYAGIGSLTGCTSIFTMVLISFDRYNVIVKGIG---GTPLTSGKALMQIAVVWILSAAWTVAPFFGWGRYIPEGNMTACGTDYLSEDFLSVSYLYAYAAWVYLIPL-LTIVYCYWFIVAAVTAHE-KAMK---EQAKK-MGV--KSL-RGD-QEAQKKSAD-CKLAKVALVTVSLWFMAWTPYLIINMAGLTD-K-SKVTP-LFSI--SVFAKANTIYNPIVYAISHPKYKTALYQ--KIP--LQC--S---S--------DN--------EQD--SKSTT----SNSTTAAENKA---
>ARTHROPODA_Candidate_29979_47970909_3
----QTKTS-SM------AG-----VGPSV--AALGG-SGGPYGNYTVV-D-TVYEDMLDSI-SDHWYQFP--PMNPMWYNLVC--LNFVTATLAITGNATVMYVFTTTKSLQTPSNYFVVNLALSDFLLMFC-MCPPLVI-NSYYQ-TWTFGP-FYCQLYAGIGSLTGCCSVSSMICITLDRYNVIVKGIG---GKPMTTGKAMVMILICWVTSAFWTLAPLFGWGYYVPEGNMCACGTDYFTKDMNNMTYLYLYTIWCYILPF-FIIVYCYSFIVKVVSEHE-KQMK---EQAAR-MGV--KSL-RGD-KDAQKKSND-CKLAKIALMTVSLWFMAWTPYFVINMSGFNY-P-SIVTP-LFSI--SVFAKANTIYNPIVYAISHPKYKVALYQ--KMP--LQC--A---GE------SDD--------HDD--SKSGA----SNATN-AEEKA---
>ARTHROPODA_Candidate_46659_93549449_0
----QTKTS-SM------AG-----VGPSV--AALGG--GGPYGNYTVV-D-TVYEDMLDSI-SDHWYQFP--PMNPMWYNLVC--LNFCTAFLAISGNATVMYIFSTTKSLQTPSNYFVVNLALSDFLLMFC-MCPPLVI-NSYYQ-TWTFGP-FYCQLYAGIGSLTGCCSVSSMICITLDRYNVIVKGIG---GKPMTTGKAMVMIFFCWVTSAFWTLAPLFGWGYYVPEGNMCACGTDYFTKDMNNMTYLYLYTIWVYILPF-FIIVYCYFFIVKVVSEHE-KQMK---EQAAR-MGV--KSL-RGD-KDAQKKSND-CKLAKIALMTVSLWFMAWTPYFVINMAGFNY-P-SIVTP-LFSI--SVFAKANTIYNPIVYAISHPKYKVALYQ--KMP--LQC--A---GD------NDD--------GDD--SK-------SNATS-AEEKA---
>ARTHROPODA_Candidate_29985_47970910_3
----QTKTS-SM------A-------GPSV--AALGG-DGAPFGNYTVV-D-TVWEDMLDTI-DPHWYQFP--PMNPMWYNLVG--FNFVTAFLALTGNATVMYIFTSTKSLQTPANYFVVNLALSDFILMFF-MCPPLVI-NSYYQ-TWTFGP-FYCQAYAAIGSLCGCASVWSMVCITMDRYNVIVKGIG---GKPLTKGKAMGMILMCWLTASVWTFAPFFGWGRYVPEGNMTACGTDYFGKDMNNMTYLYLYTIWCYILPF-FIIVYCYSFIVKVVSEHE-KQMK---EQAAR-MGV--KSL-RGD-KDAQKKSND-CKLAKIALMTVSLWFMAWTPYFVINMSGFNY-P-SIVTP-LFSI--SVFAKANTIYNPIVYAISHPKYKVALYQ--KMP--LQC--A---GE------SDD--------HDD--SKSGA----SNATN-AEEKA---
>ARTHROPODA_Candidate_45522_90959730_2
----------------------------------------MPFGNYTVV-D-TVWEDMLDTI-DPHWYQFP--PMNPMWYNLVG--FNFVTAVLAISGNATVMYIFTSTKSLHTPSNYFVVNLALSDFILMFF-MCPPLVI-NSYYQ-TWTFGP-FNCQLYAAIGSLTGCCSVWSMVCITLDRYNVIVKGIA---AKPMTSGKAFGMIVGCWVTASFWTFAPFFGWGYYVPEGNMTACGTDYFTKDMNNMTYLYIYAVWVYIIPF-FIIVYSYTFIVKVVSDHE-RQMK---EQAAR-MGV--KSL-RGD-KDA------------------------------------------------------------------------------------------------------------------------------------------------
>ARTHROPODA_Candidate_45967_91589101_0
----QTKTS-SM------AG-----VGPSV--AALGG-SGAPYGNYTVV-D-TVWEDMLDTI-DPHWYQFP--PMNPMWYNLVG--FNFVTAVLAITGNATVMYIFSSTKSLQTPANYFVVNLALSDFILMFF-MCPPLVI-NSYYQ-TWTFGP-FNCQLYAAIGSLTGCCSVWSMMCITMDRYNVIVKGIG---AKPMTTGKAMGMILGCWVTAAFWTFAPFFGWGRYVPEGNMTACGTDYFQKDMNNMTYLYFYAVWVYIIPF-FIITYCYSFIVKKVSEHE-RQMK---EQAMR-MGV--KSL-RGD-KDAQKKSND-CKLAKIALMTVSLWFMAWTPYFVINMAGFNY-P-SIVTP-LFSI--SVFAKANTIYNPIVYAISHPKYKVALYQ--KMP--LQC--A---GD------SDD--------GDD--SKSSA----SNSTS-AEEKA---
>ARTHROPODA_Candidate_45975_91589102_0
----QTKTS-SM------AG-----VGPSV--AALGG-SGAPYGNYTVV-D-TVWEDMLDTI-DPHWYQFP--PMNPMWYNLVG--FNFVTAVLAITGNATVMYIFSSTKSLQTPANYFVVNLALSDFILMFF-MCPPLVI-NSYYQ-TWTFGP-FNCQLYAAIGSLTGCCSVWSMMCITMDRYNVIVKGIG---AKPMTTGKAMGMILGCWVTAAFWTFAPFFGWGRYVPEGNMTACGTDYFQKDMNNMTYLYFYAVWVYIIPF-FIITYCYSFIVKKVSEHE-RQMK---EQAMR-MGV--KSL-RGD-KDAQKKSND-CKLAKIALMTVSLWFMAWTPYFVINMAGFNY-P-SIVTP-LFSI--SVFAKANTIYNPIVYAISHPKYKVALYQ--KMP--LQC--A---GE------SDD--------GDD--SKSTA----SNATS-AEEKA---
>ARTHROPODA_Candidate_35326_60184164_2
----QTKTS-SM------D-------GPSV--AALGGYEGGPYGNYTVV-D-SVYEDMLDSI-SDHWYQFP--PMNPMWYNLVC--FNVCCAILSISGNATVMYIFTSTKSLQTPANYFVVNLALSDFILMFC-MCPPLVI-NSYHQ-TWTFGP-FYCQVYAAIGSCTGTCSIFTMIMITMDRYNVIVKGIG---AKPLTTANAMACIVFCWATSIFWTVTPFFGWGRYVPEGNMCACGTDYFSLDMSNQTYLYAYTFWCYILPF-FIICYCYWFIVKCVSEHE-KQMK---EQAAR-MGV--KSL-RGD-KEAQKKSND-CKLAKIALITVSLWFMAWTPYFVINMAGFNY-P-SIVTP-LFSI--SVFAKANTIYNPIVYAISHPKYKTALYQ--KMP--LQC--A---GD------TDD--------GDD--SKSTA----SNATS-AEEKA---
>ARTHROPODA_Candidate_31460_49793902_0
-----------------------------V--AALAG-DGSPYGNNSVV-D-SVPENILHLV-SSHWYQFP--PMNTMWYPLVG--LTFCAFVLACSGNLVVIWVFMNTKALRSPNNFYVVNLAISDFILMFT-MCPPLLY-NSYYN-TWVLGP-TACYLYAAMGSLTGYCSILSMICITLDRYNVIVKGIG---GKPLTSGRASMNCALCWLWASVWTFAPFFGWGKYVPEGNMTACGTDYFSKDINNMSYLYLYALACYVFPF---ICYCYSFIVKAVSDHE-KQMK---AQAAK-MGV--KSL-RGD-KDAQNKSND-CKL--------------------------------------------------------------------------------------------------------------------------------------
>ARTHROPODA_Candidate_669_761273_0
-----------M-----------------------------------IT-C-MSPPMVICCY-YRTW-AFS--RFSCQLYAFIGSIYVIVKGILSSGGAFLVIWVFISTMVFEDRYNVIVKG-------MITC-MSPPMVIFSCYYR-TWAFSR-FNCQVYAFIGSICGMASISTMVFITEDRYNVIVKGIS---GKPLTSGGAFLRILIIWAFGLFWTLPPFFGWNRYVPEGNLTACGTDYLTQDFLSQSYLYAFSFFGWLLPL-IWIVYAYYNIVGKVFAHE-KQMK---EQAKR-MGV--KSL-RNE--ETQKTSTE-MKLAKVALMNVSLWFIAWTPY--------------------------------------------------------------------------------------------------------------------
>165BrakuM153-248
-------------------------------------------------------------------------------YYVMGLYYV-VMG--SLFGNIMVLKIF---------ANVYVINLAFSDFTLMLT-L-P---IWNFFLGGP-RFGE-YGCYVHAFCGALCGYNQIFTLVLISLDRYNVIVKGFS---G-PLT-NKAISMVAFSWIWALGWSITPL-----YAMDGILGTCSYD--------RSHITTSFTFNWVFPL-LTIMCCYWFIVQAVFKEQ-N---------------------------------E-IRIAKVSIMNVSLWLAAWTPFAAI-----------------------------------------------------------------------------------------------------------------
>ARTHROPODA_Candidate_10076_26239389_1
---------RKM---DGIT----AM-------AR-TG--GYP-DTFTVY-N-YANEDIRAFL-HPHWHNYK--AIHPMWYLFLGMLYF-CIGTTAVCGNFIVLKIFSSFPALRTPANMLVMNLAFSDFCLMLA-LFP---VYNFFMGGSWQFGE-TACQIHAFLGSVFGYSQIFTLTVISWDRYNVIVKGFS---GAPLT-SKVSMILIINYIWSIGWAVAPLVGFGGYGLDGILGTCSYDYVTQTFTNQISILLLCITNYLVPL-VIILWAYYGIVQAVFKHE-DELR---QQAKK-MNV--ASL-RSN-ADQQSASAE-IRIAKVAIINVTLWTLAWTPFTVICMLGTWGDV-SKITP-LVSSIPVIIAKTSCCYNPVIYAISHPKYRECLKE--AFP--GMC--V---VK-------KE--EQAPAATRD--NASEA----T-------QDQTA-
>ARTHROPODA_TARA_PSE_93_MAG_00265_000000000092.6.1
-----------M---DGIT----AM-------AR-TG--GYP-DTFTVY-N-YANEDIRAFL-HPHWHNYK--AIHPMWYLFLGMLYF-CIGTTAVCGNFIVLKIFSSFPALRTPANMLVMNLAFSDFCLMLA-LFP---VYNFFMGGSWQFGE-TACQIHAFLGSVFGYSQIFTLTVISWDRYNVIVKGFS---GAPLT-SKVSMILIINYIWSIGWAVAPLVGFGGYGLDGILGTCSYDYVTQTFTNQISILLLCITNYLIPL-VIILWAYYGIVQAVFKHE-DELR---QQAKK-MNV--ASL-RSN-ADQQSASAE-IRIAKVAIINVTLWTLAWT----------------------------------------------------------------------------------------------------------------------
>ARTHROPODA_Candidate_12088_29854905_2
---------RKM---DGIT----AM-------AR-TG--GYP-DTFTVY-N-YANEDIRAFL-HPHWHNFK--AIHPMWYFFLGMLYF-CIGTTAVCGNFIVLKIFSSFPALRTPANMLVMNLAFSDFCLMLA-LFP---VYNFFMGGSWQFGE-TACQIHAFLGSVFGYSQIFTLTVISWDRYNVIVKGFS---GAPLT-SKVSMILIINYIWSIGWAVAPLVGFGGYGLDGILGT-----------------------------------------------------------------------------------------------------------------------------------------------------------------------------------------------------------------------------
>ARTHROPODA_Candidate_12214_29854909_2
---------RKM---DGIT----AM-------AR-TG--GYP-DTFTVY-N-YANEDIRAFL-HPHWHNFK--AIHPMWYFFLGMLYF-CIGTTAVCGNFIVLKIFSSFPALRTPANMLVMNLAFSDFCLMLA-LFP---VYNFFMGGSWQFGE-TACQIHAFLGSVFGYSQIFTLTVISWDRYNVIVKGFS---GAPLT-SKVSMILIINYIWSIGWAVAPLVGFGGYGLDGILGTCSYDYVTQTFTNQISILLLCITNYLVPL-VIILWAYYGIVQAVFKHE-DELR---QQAKK-MNV--ASL-RSN-ADQQSASAE-IRIAKVAIINVTLWTLAWTPFTVICMLGTWGDV-SKITP-LVSSIPVIIAKTSCCYNPVIYAISHPKYRECLKE--AFP--SMC--V---VK-------KE--EQAPT--RD--NASEA----T-------QDQTA-
>ARTHROPODA_Candidate_25163_38656644_4
---------RKM---DGIT----AM-------AR-TG--GYP-DTFTVY-N-YANEDIRAFL-HPHWHNYK--AIHPMWYLFLGMLYF-CIGTTAVCGNFIVLKIFSSFPALRTPANMLVMNLAFSDFCLMLA-LFP---VYNFFMGGSWQFGE-TACQIHAFLGSVFGYSQIFTLTVISWDRYNVIVKGFS---GAPLT-SKVSMILIINYIWSIGWAVAPLVGFGGYGLDGILGTCSYDYVTQTFTNQISILLLCITNYLVPL-IIILWAYYGIVQAVFKHE-DELR---QQAKK-MNV--ASL-RSN-ADQQSASAE-IRIAKVAIINVTLWTLAWTPFTVICMLGTWGDV-SKITP-LVSSIPVIIAKTSCCYNPVIYAISHPKYRECLKE--AFP--SMC--V---VK-------KE--EQAPA--RD--NASEA----T-------QDQSA-
>ARTHROPODA_Candidate_51953_104026001_0
---------RKM---DGIT----AM-------AR-TG--GYP-DTFTVY-N-YANEDIRAFL-HPHWHNYK--AIHPMWYLFLGMLYF-CIGTTAVCGNFIVLKIFSSFPALRTPANMLVMNLAFSDFCLMLA-LFP---VYNFFMGGSWQFGE-TACQIHAFLGSVFGYSQIFTLTVISWDRYNVIVKGFS---GAPLT-SKVSMILIINYIWSIGWAVAPLVGFGGYGLDGILGTCSYDYVTQTFTNQISILLLCITNYLIPL-VIILWAYYGIVQAVFKHE-DELR---QQAKK-MNV--ASL-RSN-ADQQSASAE-IRIAKVAIINVTLWTLAWTPFTVICMLGTWGDV-SKITP-LVSSIPVIIAKTSCCYNPVIYAISHPKYRECLKE--AFP--SMC--V---VK-------KE--EQAPA--RD--NASEA----T-------QDQTA-
>ARTHROPODA_Candidate_12161_29854907_0
---------RKM---DGIT----AM-------AR-TG--GYP-DTFTVY-N-YANEDIRAFL-HPHWHNFK--AIHPMWYFFLGMLYF-CIGTTAVCGNFIVLKIFSSFPALRTPANMLVMNLAFSDFCLMLA-LFP---VYNFFMGGSWQFGE-TACQIHAFLGSVFGYSQIFTLTVISWDRYNVIVKGFS---GAPLT-SKVSMILIINYIWSIGWAVAPLVGFGGYGLDGILGTCSYDYVTQTFTNQISILLLCITNYLVPL-VIILWAYYGIVQAVFKHE-DELR---QQAKK-MNV--ASL-RSN-ADQQSASAE-IRIAKVAIINVTLWTLAWTPFTVICMLGTWGDV-SKITP-LVSSIPVIIAKTSCCYNPVIYAISHPKYRECLKE--AFP--SMC--V---VK-------KE--EQAPA--RD--NASEA----T-------QDQSA-
>ARTHROPODA_Candidate_12188_29854908_2
------------------------------------------------------------------WNS---------------------TGTTAVCGNFIVLKIFSSFPALRTPANMLVMNLAFSDFCLMLA-LFP---VYNFFMGGSWQFGE-TACQIHAFLGSVFGYSQIFTLTVISWDRYNVIVKGFS---GAPLT-SKVSMILIINYIWSIGWAVAPLVGFGGYGLDGILGTCSYDYVTQTFTNQISILLLCITNYLVPL-VIILWAYYGIVQAVFKHE-DELR---QQAKK-MNV--ASL-RSN-ADQQSASAE-IRIAKVAIINVTLWTLAWTPFTVICMLGTWGDV-SKITP-LVSSIPVIIAKTSCCYNPVIYAISHPKYRECLKE--AFP--SMC--V---VK-------KE--EQAPA--RD--NASEA----T-------QDQSA-
>ARTHROPODA_Candidate_9264_23136502_0
--------NRKM---DGIT----AM-------AR-SG-SGYP-DTFTVY-N-YANEDIRAFL-HPHWHNFK--AIHPMWYFFLGMLYF-CIGTTAVCGNFIVLKIFSSFPALRTPANMLVMNLAFSDFCLMLA-LFP---VYNFFMGGSWQFGE-TACQIHAFLGSVFGYSQIFTLTVISWDRYNVIVKGFS---GAPLT-SKVSMILIINYIWSIGWAVAPLVGFGGYGLDGILGTCSYDYVTQTFTNQISILLLCITNYLVPL-VIILWAYYGIVQAVFKHE-DELR---QQAKK-MNV--ASL-RSN-ADQQSASAE-IRIAKVAIINVTLWTLAWTPFTVICMLGTWGDV-SKITP-LVSSIPVIIAKTSCCYNPVIYAISHPKYRECLKE--AFP--GMC--V---VK-------KE--EQAPA--RD--NASEA----T-------QDQTA-
>ARTHROPODA_Candidate_11072_28271198_5
LS-K----SRKM---DGIT----AM-------AR-SG-SGYP-DTFTVY-N-YANEDIRAFL-HPHWHNFK--AIHPMWYFFLGMLYF-CIGTTAVCGNFIVLKIFSSFPALRTPANMLVMNLAFSDFCLMLA-LFP---VYNFFMGGSWQFGE-TACQIHAFLGSVFGYSQIFTLTVISWDRYNVIVKGFS---GAPLT-SKVSMILIINYIWSIGWAVAPLVGFGGYGLDGILGTCSYDYVTQTFTNQISILLLCITNYLVPL-IIILWAYYGIVQAVFKHE-DELR---QQAKK-MNV--ASL-RSN-ADQQSASAE-IRIAKVAIINVTLWTLAWTPFTVICMLGTWGDV-SKITP-LVSSIPVIIAKTSCCYNPVIYAISHPKYRECLKE------------V---VK-------KE--EQAPT--RD--NASEA----T-------QDQTA-
>ARTHROPODA_Candidate_9242_23136501_1
LS-K----SRKM---DGIT----AM-------AR-SG-SGYP-DTFTVY-N-YANEDIRAFL-HPHWHNFK--AIHPMWYFFLGMLYF-CIGTTAVCGNFIVLKIFSSFPALRTPANMLVMNLAFSDFCLMLA-LFP---VYNFFMGGSWQFGE-TACQIHAFLGSVFGYSQIFTLTVISWDRYNVIVKGFS---GAPLT-SKVSMILIINYIWSIGWAVAPLVGFGGYGLDGILGTCSYDYVTQTFTNQISILLLCITNYLVPL-VIILWAYYGIVQAVFKHE-DELR---QQAKK-MNV--ASL-RSN-ADQQSASAE-IRIAKVAIINVTLWTLAWTPFTVICMLGTWGDV-SKITP-LVSSIPVIIAKTSCCYNPVIYAISHPKYRECLKE--AFP--GMC--V---VK-------KE--EQAPA--RD--NASEA----T-------QDQTA-
>ARTHROPODA_Candidate_9282_23136503_1
LS-K----SRKM---DGIT----AM-------AR-SG-SGYP-DTFTVY-N-YANEDIRAFL-HPHWHNFK--AIHPMWYFFLGMLYF-CIGTTAVCGNFIVLKIFSSFPALRTPANMLVMNLAFSDFCLMLA-LFP---VYNFFMGGSWQFGE-TACQIHAFLGSVFGYSQIFTLTVISWDRYNVIVKGFS---GAPLT-SKVSMILIINYIWSIGWAVAPLVGFGGYGLDGILGTCSYDYVTQTFTNQISILLLCITNYLVPL-VIILWAYYGIVQAVFKHE-DELR---QQAKK-MNV--ASL-RSN-ADQQSASAE-IRIAKVAIINVTLWTLAWTPFTVICMLGTWGDV-SKITP-LVSSIPVIIAKTSCCYNPVIYAISHPKYRECLKE--AFP--GMC--V---VK-------KE--EQAPT--RD--NASEA----T-------QDQTA-
>ARTHROPODA_Candidate_25143_38515648_0
LE-K--LWHEHQ---DPAT----TQPI----PSR-TT----S-E---LS-S-TPNEDIRAFL-HPHWHNFK--AIHPMWYFFLGMLYF-CIGTTAVCGNFIVLKIFSSFPALRTPANMLVMNLAFSDFCLMLA-LFP---VYNFFMGGSWQFGE-TACQIHAFLGSVFGYSQIFTLTVISWDRYNVIVKGFS---GAPLT-SKVSMILIINYIWSIGWAVAPLVGFGGYGLDGILGTCSYDYVTQTFTNQISILLLCITNYLVPL-IIILWAYYGIVQAVFKHE-DELR---QQAKK-MNV--ASL-RSN-ADQQSASAE-IRIAKVAIINVTLWTLAWTPFTVICMLGTWGDV-SKITP-LVSSIPVIIAKTSCCYNPVIYAISHPKYRECLKE--AFP--GMC--V---VK-------KE--EQAPA--RD--NASEA----T-------QDQTA-
>ARTHROPODA_Candidate_25150_38515649_0
LE-K--LWHEHQ---DPAT----TQPI----PSR-TT----S-E---LS-S-TPNEDIRAFL-HPHWHNFK--AIHPMWYFFLGMLYF-CIGTTAVCGNFIVLKIFSSFPALRTPANMLVMNLAFSDFCLMLA-LFP---VYNFFMGGSWQFGE-TACQIHAFLGSVFGYSQIFTLTVISWDRYNVIVKGFS---GAPLT-SKVSMILIINYIWSIGWAVAPLVGFGGYGLDGILGTCSYDYVTQTFTNQISILLLCITNYLVPL-IIILWAYYGIVQAVFKHE-DELR---QQAKK-MNV--ASL-RSN-ADQQSASAE-IRIAKVAIINVTLWTLAWTPFTVICMLGTWGDV-SKITP-LVSSIPVIIAKTSCCYNPVIYAISHPKYRECLKE--AFP--GMC--V---VK-------KE--EQAPA--RD--NASEA----T-------QDQSA-
>ARTHROPODA_TARA_PSE_93_MAG_00265_000000001000.48.2
-----------M---DGIV----AM-------AR-TQ-TGYP-DTFTLY-N-YASEDVRTFL-HPHWHNFK--AIHPMWYFFLGLLYF-CIGTTAVCGNFIVLKIFSSFPALRTPANMLVMNLAFSDFALMLA-LFP---VYNFFLGGNWQFGE-TACQIHAFLGSVFGYSQIFTLTFISWDRYNVIVKGFS---GTPLT-SRVSMILMFNYVWSIGWATAPLVGFGGYGLDGILGTCSYDYVTQTPSNKLSILLLCIFNYLVPL-FVILWAYYGIVQAVFKHE-DELR---QQAKK-MNV--ASL-RSN-ADQQSASAE-IRIAKVAIINVTLWTLAWT----------------------------------------------------------------------------------------------------------------------
>ARTHROPODA_Candidate_25288_38686374_2
--------AKKM---DGIT----AM-------AR-G---GYP-DTFTVF-S-YASEDVRTFL-HPHWHNFK--AIHPMWYFFLGCLYF-CIGTTAVCGNFIVLKIFSSFPALRTPANMLVMNLAFSDFCLMLA-LFP---VYNFFVGGNWQFGE-TACQIHAFLGSVFGYSQIFTLTFISWDRYNVIVKGFS---AAPLT-SKVSMVLLFCYVWSILWAVAPLVGFGAYGLDGILGTCSYDYVTQTFNNQLAILLLCIFNFVIPL-FIILFAYYGIVQAVFKHE-DELR---QQAKK-MNV--ASL-RSN-AEQQGQSAE-IKIAKVAILNVSLWTLAWSPFAVICMLGTWGDV-SKITP-LVSAIPVIIAKTSCTYNPIIYAISHPKYRECLKE--MYP--SMC--T---PE-------K---EVAPA--RD--NASEA----T-------QDQTA-
>ARTHROPODA_Candidate_35109_59732666_0
-------SAKKM---DGIT----AM-------AR-G---GYP-DTFTVF-S-YANEDVRAFL-HPHWHNFK--AIHPMWYFFLGCLYF-CIGTTAVCGNFIVLKIFSSFPALRTPANMLVMNLAFSDFCLMLA-LFP---VYNFFLGGNWQFGE-TACQIHAFLGSVFGYSQIFTLTFISWDRYNVIVKGFS---AAPLT-SKVSMVLLFNYIWSVLWAVAPLVGFGGYGLDGILGTCSYDYVTQTFTNQLSILLLCIFNYLVPL-FIILFAYYGIVQAVFKHE-DELR---QQAKK-MNV--ASL-RSN-TEQQGQSAE-IKIAKVAILNVSLWTLAWTPFTVICMLGTWGDV-SKITP-LVSAIPVIIAKTSCCYNPIIYAISHPKYRECLKE--MYP--SMC--T---PE-------K---EVAPA--RD--NASEA----T-------QDQTA-
>ARTHROPODA_Candidate_7735_17555646_2
-------SAKKM---DGIT----AM-------AR-G---GYP-DTFTVF-S-YANEDVRAFL-HPHWHNFK--AIHPMWYFFLGCLYF-CIGTTAVCGNFIVLKIFSSFPALRTPANMLVMNLAFSDFCLMLA-LFP---VYNFFLGGNWQFGE-TACQIHAFLGSVFGYSQIFTLTFISWDRYNVIVKGFS---AAPLT-SKVSMVLLFNYIWSVLWAVAPLVGFGGYGLDGILGTCSYDYVTQTFTNQLSILLLCIFNYLVPL-FIILFAYYGIVQAVFKHE-DELR---QQAKK-MNV--ASL-RSN-TEQQGQSAE-IKIAKVAILNVSLWTLAWTPFTVICMLGTWGDV-SKITP-LVSAIPVIIAKTSCCYNPIIYAISHPKYRECLKE--MYP--SMC--T---PE-------K---EVAPA--RD--NASEA----T-------QDQTA-
>ARTHROPODA_Candidate_35640_60425076_1
-------SAKKM---DGIT----AM-------AR-G---GYP-DTFTVF-S-YANEDVRAFL-HPHWHNFK--AIHPMWYFFLGCLYF-CIGTTAVCGNFIVLKIFSSFPALRTPANMLVMNLAFSDFCLMLA-LFPEFFVYNFFLGGNWQFGE-TACQIHAFLGSVFGYSQIFTLTFISWDRYNVIVKGFS---AAPLT-SKVSMVLLFNYIWSVLWAVAPLVGFGGYGLDGILGTCSYDYVTQTFTNQLSILLLCIFNYLVPL-FIILFAYYGIVQAVFKHE-DELR---QQAKK-MNV--ASL-RSN-TEQQGQSAE-IKIAKVAILNVSLWTLAWTPFTVICMLGTWGDV-SKITP-LVSAIPVIIAKTSCCYNPIIYAISHPKYRECLKE--MYP--SMC--T---PE-------K---EVAPA--RD--NASEA----T-------QDQTA-
>ARTHROPODA_Candidate_56287_117395100_4
-------NHREM---SNIT----AM-------AR-VA--GYP-DTFTVF-N-YANEDIRAFL-HPHWHNYK--AIHPMWYLFLGMMYF-CIGTCAVCGNFIVLKIFGSFPALRTPANMLVMNLAFSDFALMLS-LFP---VYNFFCGGSWQFGE-TACQIHAFLGSVFGYSQIFTLTVVSWDRYNVIVKGFS---GAPLT-SKVSAILFVNYVWSIFWAVLPLVGFGAYGLDGILGTCSYDYVTQTDTNKYSILLLCIFNYLIPL-AIIIWAYSGIVGAVFKHE-DELR---QQAKK-MNV--ASL-RSN-TDQQSTSAE-IRIAKVAIINVSLWTIAWTPFTVICMLGTWGDV-SKITP-LVSSIPVIIAKTSCCYNPVIYAISHPKYRECLKE--MFP--GMC--V---VK-------KE--EQAAA--RD--NASEA----T-------QDQTA-
>ARTHROPODA_Candidate_58092_118029029_4
PS-R---KKRKM---SNIT----AM-------AR-VA--GYP-DTFTVF-N-YANEDIRAFL-HPHWHNYK--AIHPMWYLFLGMMYF-CIGTCAVCGNFIVLKIFGSFPALRTPANMLVMNLAFSDFALMLS-LFP---VYNFFCGGSWQFGE-TACQIHAFLGSVFGYSQIFTLTVVSWDRYNVIVKGFS---GAPLT-SKVSAILFVNYVWSIFWAVLPLVGFGAYGLDGILGTCSYDYVTQTDTNKYSILLLCIFNYLIPL-AIIIWAYSGIVGAVFKHE-DELR---QQAKK-MNV--ASL-RSN-TDQQSTSAE-IRIAKVAIINVSLWTIAWTPFTVICMLGTWGDV-SKITP-LVSSIPVIIAKTSCCYNPVIYAISHPKYRECLKE--MFP--GMC--V---VK-------KE--EQAAA--RD--NASEA----T-------QDQTA-
>ARTHROPODA_Candidate_1992_5574706_4
---RSSTPQKKM---VNIT----AM-------AQ-R---GFP-DSFTLF-N-YANEDVRKFL-HPHWHNFI--AIHPMWYYFLGLLYL-FIGTAAVFGNFVVLKIFSSFPALRTPANMLVMNLAFSDFCLMLS-LFP---VYNFFLGGNWQFGE-MACQIHAFLGSVFGYSQIFTLTVLSWDRYNVIVKGMT---GTPLT-SRVSILLFLCYVWSIGWAVPPLLGFGAYGLDGILGTCSYDYVTQSTINKLNILVLCIFNFLVPM-AIIVCCYYGIVHAVFKHE-DELR---QQAKK-MNV--ASL-RSN-SDQQQVSAE-IRIAKVAIINISLWTMAWTPFAVICMLGTWGDV-SKITP-LVSSIPVIIAKTSCVYNPVIYAISHPKYRECLKD--MMP--WMC--V---IK-------DK--KDKAGA-RD--NASEA----T-------QAADA-
>ARTHROPODA_Candidate_1997_5574707_3
--------QRKM---TNLT----AM-------AQ-G---GFP-DSFTLF-N-YANEDVRKFL-HPHWHNFI--AIHPMWYYFLGLLYL-FIGTAAVFGNFVVLKIFSSFPALRTPANMLVMNLAFSDFCLMLS-LFP---VYNFFLGGNWQFGE-MACQIHAFLGSVFGYSQIFTLTVLSWDRYNVIVKGMT---GTPLT-SRVSILLFLCYVWSIGWAVPPLLGFGAYGLDGILGT-----------------------------------------------------------------------------------------------------------------------------------------------------------------------------------------------------------------------------
>ARTHROPODA_Candidate_2006_5574708_3
--------QRKM---TNLT----AM-------AQ-G---GFP-DSFTLF-N-YANEDVRKFL-HPHWHNFI--AIHPMWYYFLGLLYL-FIGTAAVFGNFVVLKIFSSFPALRTPANMLVMNLAFSDFCLMLS-LFP---VYNFFLGGNWQFGE-MACQIHAFLGSVFGYSQIFTLTVLSWDRYNVIVKGMT---GTPLT-SRVSILLFLCYVWSIGWAVPPLLGFGAYGLDGILGTCSYDYVTQSTINKLNILVLCIFNFLVPM-AIIVCCYYGIVHAVFKHE-DELR---QQAKK-MNV--ASL-RSN-SDQQQVSAE-IRIAKVAIINISLWTMAWTPFAVICMLGTWGDV-SKITP-LVSSIPVIIAKTSCVYNPVIYAISHPKYRECLKE--MMP--WMC--V---LK-------DK--KNKAAA-KD--NGSET----T-------QATDA-
>ARTHROPODA_Candidate_2520_5699298_5
----SFFQTRIM---DNIT----AM-------AQ-K---GFP-DSFTLF-N-YASEDIRPYL-HPHWHNFM--AIHPMWYYFLGLLYL-IVGVAAITGNFIVLKIFSSYPALRTPANMLVLNLAFSDFCLMIA-LIP---CYSFFCGGHWQFGE-AGCQIHAFLGSVFGYSQIFTLTCISYDRYNVIVKGFA---GTPLT-SKVSGLLMICYIWAFVWAALPLVGFGAYGLDGILGSCSYDYVTQSSTNKMAMLTLFFCNYVCPV-TIIIGCYYSIVMAVFKHE-DELR---QQAKK-MNV--ASL-RSN-SDQNAVSAE-IRIAKVAIMNIMLWASAWTPFAVICLIGTWGDV-SKITP-LVSTVPVIISKTSCVYNPIIYAISHPKYRECLKD--MFP--AMC--D---VE-------KE--KKAAAASKD--NASET----T-------QNETT-
>ARTHROPODA_Candidate_58310_118138200_3
[truncated: 1,009,859 more chars]
